# Supplementary material for: Molecular phylogenetics of cool-season grasses in the subtribes Agrostidinae, Anthoxanthinae, Aveninae, Brizinae, Calothecinae, Koeleriinae and Phalaridinae (Poaceae, Pooideae, Poeae, Poeae chloroplast group 1)
Source: PhytoKeys. 2017 Oct 9;(87):1–139. doi: 10.3897/phytokeys.87.12774 (PMC5672130; doi:10.3897/phytokeys.87.12774)
Supplement: XML Treatment for Calamagrostis × calammophila [file phytokeys.87.12774-treatment1.xml]

<!DOCTYPE tp:taxon-treatment
  PUBLIC "-//TaxonX//DTD Taxonomic Treatment Publishing DTD v0 20100105//EN" "tax-treatment-NSO.dtd">
<tp:taxon-treatment xmlns:tp="http://www.plazi.org/taxpub"><tp:treatment-meta><kwd-group><label>Taxon classification</label><kwd><named-content xmlns:xlink="http://www.w3.org/1999/xlink" content-type="kingdom">Plantae</named-content></kwd><kwd><named-content xmlns:xlink="http://www.w3.org/1999/xlink" content-type="order">Poales</named-content></kwd><kwd><named-content xmlns:xlink="http://www.w3.org/1999/xlink" content-type="family">Poaceae</named-content></kwd></kwd-group><mixed-citation publication-type="journal"><person-group><name><surname>Saarela</surname><given-names>Jeffery M.</given-names></name><name><surname>Bull</surname><given-names>Roger D.</given-names></name><name><surname>Paradis</surname><given-names>Michel J.</given-names></name><name><surname>Ebata</surname><given-names>Sharon N.</given-names></name><name><surname>Paul M. Peterson</surname><given-names/></name><name><surname>Soreng</surname><given-names>Robert J.</given-names></name><name><surname>Paszko</surname><given-names>Beata</given-names></name></person-group><article-title>Molecular phylogenetics of cool-season grasses in the subtribes <tp:taxon-name><tp:taxon-name-part taxon-name-part-type="subtribe">Agrostidinae</tp:taxon-name-part></tp:taxon-name>, <tp:taxon-name><tp:taxon-name-part taxon-name-part-type="subtribe">Anthoxanthinae</tp:taxon-name-part></tp:taxon-name>, <tp:taxon-name><tp:taxon-name-part taxon-name-part-type="subtribe">Aveninae</tp:taxon-name-part></tp:taxon-name>, <tp:taxon-name><tp:taxon-name-part taxon-name-part-type="subtribe">Brizinae</tp:taxon-name-part></tp:taxon-name>, <tp:taxon-name><tp:taxon-name-part taxon-name-part-type="subtribe">Calothecinae</tp:taxon-name-part></tp:taxon-name>, <tp:taxon-name><tp:taxon-name-part taxon-name-part-type="subtribe">Koeleriinae</tp:taxon-name-part></tp:taxon-name> and <tp:taxon-name><tp:taxon-name-part taxon-name-part-type="subtribe">Phalaridinae</tp:taxon-name-part></tp:taxon-name> (<tp:taxon-name><tp:taxon-name-part taxon-name-part-type="genus" reg="Poaceae">Poaceae</tp:taxon-name-part></tp:taxon-name>, <tp:taxon-name><tp:taxon-name-part taxon-name-part-type="genus" reg="Pooideae">Pooideae</tp:taxon-name-part></tp:taxon-name>, <tp:taxon-name><tp:taxon-name-part taxon-name-part-type="genus" reg="Poeae">Poeae</tp:taxon-name-part></tp:taxon-name>, <tp:taxon-name><tp:taxon-name-part taxon-name-part-type="genus" reg="Poeae">Poeae</tp:taxon-name-part></tp:taxon-name> chloroplast group 1)</article-title><source>PhytoKeys</source><day>9</day><month>10</month><year>2017</year><volume>2017</volume><issue>87</issue><fpage>1</fpage><lpage>139</lpage><pub-id pub-id-type="doi">10.3897/phytokeys.87.12774</pub-id></mixed-citation></tp:treatment-meta><tp:nomenclature><tp:taxon-name>
              <tp:taxon-name-part taxon-name-part-type="genus" reg="Calamagrostis">Calamagrostis</tp:taxon-name-part>
              <tp:taxon-name-part taxon-name-part-type="hybrid-sign">×</tp:taxon-name-part>
              <tp:taxon-name-part taxon-name-part-type="species" reg="calammophila">calammophila</tp:taxon-name-part>
              <object-id xmlns:xlink="http://www.w3.org/1999/xlink" content-type="ipni" xlink:type="simple">urn:lsid:ipni.org:names:77165976-1</object-id>
            </tp:taxon-name><tp:taxon-authority>Saarela</tp:taxon-authority><tp:taxon-status xmlns:xlink="http://www.w3.org/1999/xlink" xlink:type="simple">nom. nov.</tp:taxon-status></tp:nomenclature><tp:treatment-sec sec-type="Blocking name" id="SECID0EUQDO"><title>Blocking name.</title><p>
              <italic><tp:taxon-name><tp:taxon-name-part taxon-name-part-type="genus" reg="Calamagrostis">Calamagrostis</tp:taxon-name-part> <tp:taxon-name-part taxon-name-part-type="species" reg="baltica">baltica</tp:taxon-name-part></tp:taxon-name></italic> Trin. <bold>Basionym</bold>: <italic><tp:taxon-name><tp:taxon-name-part taxon-name-part-type="genus" reg="Arundo">Arundo</tp:taxon-name-part> <tp:taxon-name-part taxon-name-part-type="species" reg="baltica">baltica</tp:taxon-name-part></tp:taxon-name></italic> Flüggé ex Schrad., Fl. Germ. 223, t. 5, f. 3. 1806. ×<italic><tp:taxon-name><tp:taxon-name-part taxon-name-part-type="genus" reg="Ammocalamagrostis">Ammocalamagrostis</tp:taxon-name-part> <tp:taxon-name-part taxon-name-part-type="species" reg="baltica">baltica</tp:taxon-name-part></tp:taxon-name></italic> (Flüggé ex Schrad.) P. Fourn., Monde Pl., Rev. Mens. Bot. 35: 28. 1934. ×<italic><tp:taxon-name><tp:taxon-name-part taxon-name-part-type="genus" reg="Calammophila">Calammophila</tp:taxon-name-part> <tp:taxon-name-part taxon-name-part-type="species" reg="baltica">baltica</tp:taxon-name-part></tp:taxon-name></italic> (Flüggé ex Schrad.) Brand, Syn. Deut. Schweiz. Fl. (ed. 3) 3: 2715. 1907. <italic><tp:taxon-name><tp:taxon-name-part taxon-name-part-type="genus" reg="Ammophila">Ammophila</tp:taxon-name-part> <tp:taxon-name-part taxon-name-part-type="species" reg="baltica">baltica</tp:taxon-name-part></tp:taxon-name></italic> (Flüggé ex Schrad.) Link, Hort. Berol. 1: 105. 1827. Type: Germany: <italic>litoribus maris baltici prope Svienemunde</italic>, <italic><tp:taxon-name><tp:taxon-name-part taxon-name-part-type="genus" reg="Fleugge">Fleugge</tp:taxon-name-part></tp:taxon-name></italic> s.n. (syntypes: B [B -W 02259 -01 0, B -W 02259 -02 0, B -W 02259 -03 0]). The new name reflects the origin of the hybrid taxon, involving a species of <italic><tp:taxon-name><tp:taxon-name-part taxon-name-part-type="genus" reg="Calamagrostis">Calamagrostis</tp:taxon-name-part></tp:taxon-name></italic> (<italic><tp:taxon-name><tp:taxon-name-part taxon-name-part-type="genus" reg="Calamagrostis">C.</tp:taxon-name-part> <tp:taxon-name-part taxon-name-part-type="species" reg="epigeios">epigeios</tp:taxon-name-part></tp:taxon-name></italic>) and a species formerly recognized in the genus <italic><tp:taxon-name><tp:taxon-name-part taxon-name-part-type="genus" reg="Ammophila">Ammophila</tp:taxon-name-part></tp:taxon-name></italic> (<italic><tp:taxon-name><tp:taxon-name-part taxon-name-part-type="genus" reg="Ammophila">A.</tp:taxon-name-part> <tp:taxon-name-part taxon-name-part-type="species" reg="arenaria">arenaria</tp:taxon-name-part></tp:taxon-name></italic>).</p></tp:treatment-sec></tp:taxon-treatment>
