# Supplementary material for: Molecular phylogenetics of cool-season grasses in the subtribes Agrostidinae, Anthoxanthinae, Aveninae, Brizinae, Calothecinae, Koeleriinae and Phalaridinae (Poaceae, Pooideae, Poeae, Poeae chloroplast group 1)
Source: PhytoKeys. 2017 Oct 9;(87):1–139. doi: 10.3897/phytokeys.87.12774 (PMC5672130; doi:10.3897/phytokeys.87.12774)
Supplement: XML Treatment for Deschampsia hackelii [file phytokeys.87.12774-treatment6.xml]

<!DOCTYPE tp:taxon-treatment
  PUBLIC "-//TaxonX//DTD Taxonomic Treatment Publishing DTD v0 20100105//EN" "tax-treatment-NSO.dtd">
<tp:taxon-treatment xmlns:tp="http://www.plazi.org/taxpub"><tp:treatment-meta><kwd-group><label>Taxon classification</label><kwd><named-content xmlns:xlink="http://www.w3.org/1999/xlink" content-type="kingdom">Plantae</named-content></kwd><kwd><named-content xmlns:xlink="http://www.w3.org/1999/xlink" content-type="order">Poales</named-content></kwd><kwd><named-content xmlns:xlink="http://www.w3.org/1999/xlink" content-type="family">Poaceae</named-content></kwd></kwd-group><mixed-citation publication-type="journal"><person-group><name><surname>Saarela</surname><given-names>Jeffery M.</given-names></name><name><surname>Bull</surname><given-names>Roger D.</given-names></name><name><surname>Paradis</surname><given-names>Michel J.</given-names></name><name><surname>Ebata</surname><given-names>Sharon N.</given-names></name><name><surname>Paul M. Peterson</surname><given-names/></name><name><surname>Soreng</surname><given-names>Robert J.</given-names></name><name><surname>Paszko</surname><given-names>Beata</given-names></name></person-group><article-title>Molecular phylogenetics of cool-season grasses in the subtribes <tp:taxon-name><tp:taxon-name-part taxon-name-part-type="subtribe">Agrostidinae</tp:taxon-name-part></tp:taxon-name>, <tp:taxon-name><tp:taxon-name-part taxon-name-part-type="subtribe">Anthoxanthinae</tp:taxon-name-part></tp:taxon-name>, <tp:taxon-name><tp:taxon-name-part taxon-name-part-type="subtribe">Aveninae</tp:taxon-name-part></tp:taxon-name>, <tp:taxon-name><tp:taxon-name-part taxon-name-part-type="subtribe">Brizinae</tp:taxon-name-part></tp:taxon-name>, <tp:taxon-name><tp:taxon-name-part taxon-name-part-type="subtribe">Calothecinae</tp:taxon-name-part></tp:taxon-name>, <tp:taxon-name><tp:taxon-name-part taxon-name-part-type="subtribe">Koeleriinae</tp:taxon-name-part></tp:taxon-name> and <tp:taxon-name><tp:taxon-name-part taxon-name-part-type="subtribe">Phalaridinae</tp:taxon-name-part></tp:taxon-name> (<tp:taxon-name><tp:taxon-name-part taxon-name-part-type="genus" reg="Poaceae">Poaceae</tp:taxon-name-part></tp:taxon-name>, <tp:taxon-name><tp:taxon-name-part taxon-name-part-type="genus" reg="Pooideae">Pooideae</tp:taxon-name-part></tp:taxon-name>, <tp:taxon-name><tp:taxon-name-part taxon-name-part-type="genus" reg="Poeae">Poeae</tp:taxon-name-part></tp:taxon-name>, <tp:taxon-name><tp:taxon-name-part taxon-name-part-type="genus" reg="Poeae">Poeae</tp:taxon-name-part></tp:taxon-name> chloroplast group 1)</article-title><source>PhytoKeys</source><day>9</day><month>10</month><year>2017</year><volume>2017</volume><issue>87</issue><fpage>1</fpage><lpage>139</lpage><pub-id pub-id-type="doi">10.3897/phytokeys.87.12774</pub-id></mixed-citation></tp:treatment-meta><tp:nomenclature><tp:taxon-name>
              <tp:taxon-name-part taxon-name-part-type="genus" reg="Deschampsia">Deschampsia</tp:taxon-name-part>
              <tp:taxon-name-part taxon-name-part-type="species" reg="hackelii">hackelii</tp:taxon-name-part>
              <object-id xmlns:xlink="http://www.w3.org/1999/xlink" content-type="ipni" xlink:type="simple">urn:lsid:ipni.org:names:77165981-1</object-id>
            </tp:taxon-name><tp:taxon-authority>(Lillo) Saarela</tp:taxon-authority><tp:taxon-status xmlns:xlink="http://www.w3.org/1999/xlink" xlink:type="simple">comb. nov.</tp:taxon-status></tp:nomenclature><tp:treatment-sec sec-type="Basionym" id="SECID0EM5DO"><title>Basionym.</title><p>
              <italic><tp:taxon-name><tp:taxon-name-part taxon-name-part-type="genus" reg="Calamagrostis">Calamagrostis</tp:taxon-name-part> <tp:taxon-name-part taxon-name-part-type="species" reg="hackelii">hackelii</tp:taxon-name-part></tp:taxon-name></italic> Lillo, Anales Mus. Nac. Buenos Aires 21: 100, t. 4, f. A. 1–5. 1911. <italic><tp:taxon-name><tp:taxon-name-part taxon-name-part-type="genus" reg="Deyeuxia">Deyeuxia</tp:taxon-name-part> <tp:taxon-name-part taxon-name-part-type="species" reg="hackelii">hackelii</tp:taxon-name-part></tp:taxon-name></italic> (Lillo) Parodi, Revista Argentina de Agronomía 20(1): 14. 1953. Type: Argentina: Tucumán, Tafí, Cumbres Calchaquíes, 4400 m, 2 Feb 1907, <italic>M. Lillo 5602</italic> (syntypes US! [US-3099597 barcode 00406323], W! [W19160037761], BAA! [BAA00000078], CORD! [CORD00001544]. The protologue cites a gathering but not a specimen, thus there is no holotype or isotypes, despite the interpretations of some authors.</p><!--PageBreak--></tp:treatment-sec></tp:taxon-treatment>
