# Supplementary material for: Molecular phylogenetics of cool-season grasses in the subtribes Agrostidinae, Anthoxanthinae, Aveninae, Brizinae, Calothecinae, Koeleriinae and Phalaridinae (Poaceae, Pooideae, Poeae, Poeae chloroplast group 1)
Source: PhytoKeys. 2017 Oct 9;(87):1–139. doi: 10.3897/phytokeys.87.12774 (PMC5672130; doi:10.3897/phytokeys.87.12774)
Supplement: XML Treatment for Deschampsia chrysantha var. phalaroides [file phytokeys.87.12774-treatment10.xml]

<!DOCTYPE tp:taxon-treatment
  PUBLIC "-//TaxonX//DTD Taxonomic Treatment Publishing DTD v0 20100105//EN" "tax-treatment-NSO.dtd">
<tp:taxon-treatment xmlns:tp="http://www.plazi.org/taxpub"><tp:treatment-meta><kwd-group><label>Taxon classification</label><kwd><named-content xmlns:xlink="http://www.w3.org/1999/xlink" content-type="kingdom">Plantae</named-content></kwd><kwd><named-content xmlns:xlink="http://www.w3.org/1999/xlink" content-type="order">Poales</named-content></kwd><kwd><named-content xmlns:xlink="http://www.w3.org/1999/xlink" content-type="family">Poaceae</named-content></kwd></kwd-group><mixed-citation publication-type="journal"><person-group><name><surname>Saarela</surname><given-names>Jeffery M.</given-names></name><name><surname>Bull</surname><given-names>Roger D.</given-names></name><name><surname>Paradis</surname><given-names>Michel J.</given-names></name><name><surname>Ebata</surname><given-names>Sharon N.</given-names></name><name><surname>Paul M. Peterson</surname><given-names/></name><name><surname>Soreng</surname><given-names>Robert J.</given-names></name><name><surname>Paszko</surname><given-names>Beata</given-names></name></person-group><article-title>Molecular phylogenetics of cool-season grasses in the subtribes <tp:taxon-name><tp:taxon-name-part taxon-name-part-type="subtribe">Agrostidinae</tp:taxon-name-part></tp:taxon-name>, <tp:taxon-name><tp:taxon-name-part taxon-name-part-type="subtribe">Anthoxanthinae</tp:taxon-name-part></tp:taxon-name>, <tp:taxon-name><tp:taxon-name-part taxon-name-part-type="subtribe">Aveninae</tp:taxon-name-part></tp:taxon-name>, <tp:taxon-name><tp:taxon-name-part taxon-name-part-type="subtribe">Brizinae</tp:taxon-name-part></tp:taxon-name>, <tp:taxon-name><tp:taxon-name-part taxon-name-part-type="subtribe">Calothecinae</tp:taxon-name-part></tp:taxon-name>, <tp:taxon-name><tp:taxon-name-part taxon-name-part-type="subtribe">Koeleriinae</tp:taxon-name-part></tp:taxon-name> and <tp:taxon-name><tp:taxon-name-part taxon-name-part-type="subtribe">Phalaridinae</tp:taxon-name-part></tp:taxon-name> (<tp:taxon-name><tp:taxon-name-part taxon-name-part-type="genus" reg="Poaceae">Poaceae</tp:taxon-name-part></tp:taxon-name>, <tp:taxon-name><tp:taxon-name-part taxon-name-part-type="genus" reg="Pooideae">Pooideae</tp:taxon-name-part></tp:taxon-name>, <tp:taxon-name><tp:taxon-name-part taxon-name-part-type="genus" reg="Poeae">Poeae</tp:taxon-name-part></tp:taxon-name>, <tp:taxon-name><tp:taxon-name-part taxon-name-part-type="genus" reg="Poeae">Poeae</tp:taxon-name-part></tp:taxon-name> chloroplast group 1)</article-title><source>PhytoKeys</source><day>9</day><month>10</month><year>2017</year><volume>2017</volume><issue>87</issue><fpage>1</fpage><lpage>139</lpage><pub-id pub-id-type="doi">10.3897/phytokeys.87.12774</pub-id></mixed-citation></tp:treatment-meta><tp:nomenclature><tp:taxon-name>
              <tp:taxon-name-part taxon-name-part-type="genus" reg="Deschampsia">Deschampsia</tp:taxon-name-part>
              <tp:taxon-name-part taxon-name-part-type="species" reg="chrysantha">chrysantha</tp:taxon-name-part>
              <tp:taxon-name-part taxon-name-part-type="infraspecific-rank">var.</tp:taxon-name-part>
              <tp:taxon-name-part taxon-name-part-type="variety" reg="phalaroides">phalaroides</tp:taxon-name-part>
              <object-id xmlns:xlink="http://www.w3.org/1999/xlink" content-type="ipni" xlink:type="simple">urn:lsid:ipni.org:names:77165985-1</object-id>
            </tp:taxon-name><tp:taxon-authority>(Wedd.) Saarela</tp:taxon-authority><tp:taxon-status xmlns:xlink="http://www.w3.org/1999/xlink" xlink:type="simple">comb. nov.</tp:taxon-status></tp:nomenclature><tp:treatment-sec sec-type="Basionym" id="SECID0EYLEO"><title>Basionym.</title><p>
              <italic><tp:taxon-name><tp:taxon-name-part taxon-name-part-type="genus" reg="Deyeuxia">Deyeuxia</tp:taxon-name-part> <tp:taxon-name-part taxon-name-part-type="species" reg="phalaroides">phalaroides</tp:taxon-name-part></tp:taxon-name></italic> Wedd., Bull. Soc. Bot. France 22: 177, 180. 1975. <tp:taxon-name><tp:taxon-name-part taxon-name-part-type="genus" reg="Deyeuxia">Deyeuxia</tp:taxon-name-part> <tp:taxon-name-part taxon-name-part-type="species" reg="chrysantha">chrysantha</tp:taxon-name-part> <tp:taxon-name-part taxon-name-part-type="infraspecific-rank">var.</tp:taxon-name-part> <tp:taxon-name-part taxon-name-part-type="variety" reg="phalaroides">phalaroides</tp:taxon-name-part></tp:taxon-name> (Wedd.), Rev. <italic><tp:taxon-name><tp:taxon-name-part taxon-name-part-type="genus" reg="Deyeuxia">Deyeuxia</tp:taxon-name-part></tp:taxon-name></italic> Bolivien 68, f. 14D–C, 16. 1995. <tp:taxon-name><tp:taxon-name-part taxon-name-part-type="genus" reg="Calamagrostis">Calamagrostis</tp:taxon-name-part> <tp:taxon-name-part taxon-name-part-type="species" reg="chrysantha">chrysantha</tp:taxon-name-part> <tp:taxon-name-part taxon-name-part-type="infraspecific-rank">var.</tp:taxon-name-part> <tp:taxon-name-part taxon-name-part-type="variety" reg="phalaroides">phalaroides</tp:taxon-name-part></tp:taxon-name> (Wedd.) Soreng, Contr. U.S. Natl. Herb. 48: 198. 2003. <italic><tp:taxon-name><tp:taxon-name-part taxon-name-part-type="genus" reg="Stylagrostis">Stylagrostis</tp:taxon-name-part> <tp:taxon-name-part taxon-name-part-type="species" reg="phalaroides">phalaroides</tp:taxon-name-part></tp:taxon-name></italic> (Wedd.) Mez, Bot. Arch. 1(1): 20. 1922. Type: Bolivia: <italic><tp:taxon-name><tp:taxon-name-part taxon-name-part-type="genus" reg="Viciniis">Viciniis</tp:taxon-name-part></tp:taxon-name></italic> La Paz, <italic>via ad Coroico, in locis frigidis</italic>, Reg. Alp. 5000 m, April <!--PageBreak-->1857, <italic>G. Mandon 1319</italic> (lectotype: P! [P00740413], [first-step] lectotype designated by <xref ref-type="bibr" rid="B224">Rúgolo de Agrasar (2006</xref>: 163), [second-step] lectotype <bold>designated here</bold>; isolectotypes: BM! [BM000938556], GH! [00023430], GOET! [GOET006110], NY! [NY00380546], P! [P00740414, P00740374, P00729809], S! [S-R-829], US! [US-863443 barcode 00170221 (fragm.), US-3099579 barcode 00170222, US-1126796 barcode 00479095], W[W18890028049, W0009753]). <xref ref-type="bibr" rid="B224">Rúgolo de Agrasar (2006)</xref> designated a specimen at P as lectotype, but she did not indicate which of the three sheets is the lectotype. We thus designate a second-step lectotype.</p></tp:treatment-sec><ref-list><ref id="B224"><mixed-citation xmlns:xlink="http://www.w3.org/1999/xlink" xlink:type="simple">
          <person-group><name name-style="western"><surname>Rúgolo de Agrasar</surname><given-names>ZE</given-names></name></person-group> (<year>2006</year>) <article-title>Las especies del género <italic><tp:taxon-name><tp:taxon-name-part taxon-name-part-type="genus">Deyeuxia</tp:taxon-name-part></tp:taxon-name></italic> (<tp:taxon-name><tp:taxon-name-part taxon-name-part-type="genus">Poaceae</tp:taxon-name-part></tp:taxon-name>, <tp:taxon-name><tp:taxon-name-part taxon-name-part-type="genus">Pooideae</tp:taxon-name-part></tp:taxon-name>) de la Argentina y notas nomenclaturales.</article-title> <source>Darwiniana</source> <volume>44</volume>: <fpage>131</fpage>–<lpage>293</lpage>.</mixed-citation></ref></ref-list></tp:taxon-treatment>
