# Supplementary material for: Molecular phylogenetics of cool-season grasses in the subtribes Agrostidinae, Anthoxanthinae, Aveninae, Brizinae, Calothecinae, Koeleriinae and Phalaridinae (Poaceae, Pooideae, Poeae, Poeae chloroplast group 1)
Source: PhytoKeys. 2017 Oct 9;(87):1–139. doi: 10.3897/phytokeys.87.12774 (PMC5672130; doi:10.3897/phytokeys.87.12774)
Supplement: Supplementary material 1 — Detailed voucher specimen information and GenBank accession numbers for newly sampled accessions [file phytokeys-87-001-s001.xlsx]

## Sheet: Sheet1
Sort	Extraction No.	Poeae chloroplast group	Subtribe	Taxon	Voucher (Collector, collector no., herbarium accession no.)	Country	Province/State	Location			trnL-F	psbK-I	psbA-rps19-trnH	atpF-H	matK	ITS	ETS
1	SAA_159	1 (Aveneae type)	Agrostidinae	×Calammophila baltica (Flüggé ex Schrad.) Brand	B. Paszko s.n., sample S-9 (KRAM-558960)	Poland	Pomorskie Voivodeship	Gdańsk municipality, Gdańsk-Stogi	54.3722°N, 18.7333°E	2006-07-04	KX872895	KX873944	KX8743257	KX872260	KX873552	KX873186	KX87258814
2	SAA_160	1 (Aveneae type)	Agrostidinae	×Calammophila baltica (Flüggé ex Schrad.) Brand	B. Paszko s.n., sample J-7 (KRAM-558957)	Poland	Pomorskie Voivodeship	Hel Peninsula, Jastarnia municipality, Jastarnia, Jurata	54.6833°N, 18.7167°E	2006-07-02	KX872896	KX873945	KX874326	KX872261	KX873553	KX873187	KX87258914
3	SAA_533	1 (Aveneae type)	Agrostidinae	Agrostis breviculmis Hitchc.	P.M. Peterson & R.J. Soreng 21841 (US)	Peru	Ancash	Pallasca, 10 air km ca. NNW of Laguna Plegatos W end, N of Rio Plata, on road to Mundo Nuevo (in La Libertad)	8.0801°S, 77.8233°W	2008-03-22	-	KX8735756	KX873968	-	-	-	-
4	SAA_562	1 (Aveneae type)	Agrostidinae	Agrostis breviculmis Hitchc.	P.M. Peterson, R.J. Soreng & K. Romaschenko 20294 (US)	Peru	Lima	Canta, Cordillera Viuda, 45 km NE of Canta and 22 km ENE of Cullhuay on Hwy 18, near lake by border with Dpto. Junin at Abra La Viuda	10.1726°S, 77.3360°W	2008-03-08	KX872590	KX8735556	KX873947	KX871908	KX873188	KX872897	KX8722639, 14
5	SAA_748	1 (Aveneae type)	Agrostidinae	Agrostis breviculmis Hitchc.	P. M. Peterson & N. Refulio 17933 (US-3481510)	Peru	Ancash	Recuay, 3 km E of Conococha. Grassy flats with Calamagrostis, Jarava, and Muhlenbergia.	10.1154°S, 77.2723°W	2004-03-24	-	KX8735566	KX873948	KX871909	KX873189	KX872898	KX8722649, 14
6	SAA_115	1 (Aveneae type)	Agrostidinae	Agrostis capillaris L.	P.M. Peterson, J.M. Saarela & C.J. Sears 19798 (CAN-597515)	U.S.A.	California	Siskiyou Co.: 2.4 mi W of Scott Mountain summit (from Hwy 3).	41.2717°N, 122.7194°W	2006-08-10	KX872591	KX8735796	KX873972	KX871932	KX873190	KX872899	KX87228214
7	SAA_18	1 (Aveneae type)	Agrostidinae	Agrostis capillaris L.	J.M. Saarela & A.D. Roe 249 (CAN-590286)	U.S.A.	Oregon	Hood River Co.: along Hwy. 35 15 km S of Mt. Hood.	45.4281°N, 121.5739°W	2003-06-24	KX872592	KX8735826	KX873975	KX871935	KX873191	FJ377621	KX87228514
8	SAA_88	1 (Aveneae type)	Agrostidinae	Agrostis capillaris L.	J.M. Saarela 748 (CAN-591518)	Canada	British Columbia	City of Burnaby Works Yard, just E of Willingdon overpass between Douglas Road and Willingdon Rd. Beta Avenue ditch.	49.2608°N, 122.9892°W	2006-07-10	KX872593	KX8735576	KX873949	KX871910	KX873192	KX872900	KX87226514
9	SAA_109	1 (Aveneae type)	Agrostidinae	Agrostis exarata Trin.	P.M. Peterson, J.M. Saarela & C.J. Sears 19730 (CAN-593975)	U.S.A.	California	Siskiyou Co.: Port Orford Cedar Botanical Area, Klamath National Forest.	41.9522°N, 123.5117°W	2006-08-07	KX872594	KX8735586	KX873950	KX871912	KX873193	KX872901	KX87226614
10	SAA_16	1 (Aveneae type)	Agrostidinae	Agrostis exarata Trin.	J.M. Saarela 755 (CAN-591521)	Canada	British Columbia	Vancouver Island, Telegraph Cove, just SE of Port McNeill.	50.5494°N, 126.8307°W	2006-06-03	KX872595	KX8735596	KX873951	KX871911	KX873194	KX872902	KX87226714
11	SAA_532	1 (Aveneae type)	Agrostidinae	Agrostis foliata Hook. f.	P.M. Peterson, R.J. Soreng, M.I. LaTorre & J.V. Rojas Fox 21732 (US)	Peru	Ancash	Yungay, Cordillera Blanca W slope, Quebrada Llauganuco, ca. 24 km ENE of new city of Yungay, E of W entrance of Parque Nacional Huascaran, Sector Llauganuco	9.0962°S, 77.6720°W	2008-03-16	-	-	-	-	-	KX872903	-
12	SAA_747	1 (Aveneae type)	Agrostidinae	Agrostis gelida Trin.	P. M. Peterson, C.R. Annable & M.E. Poston 8862 (US-3237108)	Ecuador	Azuay	Parque Nacional Cajas, NW of Cuenca.		1990-04-21	KX872596	KX8735606	KX873952	KX871913	KX873195	KX872904	KX8722689, 14
13	SAA_108	1 (Aveneae type)	Agrostidinae	Agrostis gigantea Roth	P.M. Peterson, J.M. Saarela & C.J. Sears 19724 (CAN-593954)	U.S.A.	California	Siskiyou Co.: Port Orford Cedar Botanical Area, Klamath National Forest.	41.9522°N, 123.5117°W	2006-08-07	KX872597	KX8735616	KX873953	KX871914	KX873196	KX872905	KX87226914
14	SAA_151	1 (Aveneae type)	Agrostidinae	Agrostis gigantea Roth	R.J. Soreng, D. Johnson, S. Shuvalov, V. Chapurin, K. & A. Samsaliev 7550 (US)	Kyrgyz Republic	Chu	Kemin, Zailiisky Ala-Too S slope, Ger-Taby|gy (Rv.), Boroldoy settlement, 18 k ENE of Bystrovka, 5 km E of Boroldoy	42.8003°N, 75.9251°E	2006-08-07	-	KX8735622, 6	KX873954	KX871915	KX873197	-	-
15	SAA_96	1 (Aveneae type)	Agrostidinae	Agrostis gigantea Roth	P.M. Peterson, J.M. Saarela & S.F. Smith 18662 (CAN-590999)	Canada	Yukon	18 mi N of Dease Lake (Brady Creek) on Hwy 37 towards Watson Lake.	58.8328°N, 130.0694°W	2004-07-20	-	KX8735646	KX873956	KX871917	-	-	-
16	SAA_104	1 (Aveneae type)	Agrostidinae	Agrostis hallii Vasey	P.M. Peterson, J.M. Saarela & C.J. Sears 19699 (CAN-593958)	U.S.A.	California	Humboldt Co.: 8.2 mi NW of Honeydew on Lost Coast Highway and 7.7 mi SE of Petrolia at bridge crossing Mattole River.	40.2700°N, 124.2267°W	2006-08-06	KX872598	KX8735666	KX873958	KX871919	KX873199	KX872907	KX8722729, 14
17	SAA_54	1 (Aveneae type)	Agrostidinae	Agrostis imberbis Phil.	R.J. Soreng & N.L. Soreng 7218 (US)	Chile	Region II (Antofagasta)	Reserva Nacional Alto Bio-Bio, Paso Pino Hachado, N side of highway to Argentina, E of Temuco ca. 150 km	38.6589°S, 70.9028°W	2002-01-24	GQ266674	KX8735676	KX873959	KX871920	KX873200	FJ377618	KX8722739, 14
18	SAA_132	1 (Aveneae type)	Agrostidinae	Agrostis mertensii Trin.	P.M. Peterson & J.M. Saarela 20895 (CAN 602603)	U.S.A.	New Hampshire	Coos Co.: White Mountain National Forest, just below Mt. Washington summit.	44.2578°N, 71.3181°W	2007-08-12	KX872599	KX8735686	KX873960	KX871921	KX873201	FJ377620	KX8722749, 14
19	SAA_134	1 (Aveneae type)	Agrostidinae	Agrostis mertensii Trin.	P.M. Peterson & J.M. Saarela 20884 (CAN 602606)	U.S.A.	New Hampshire	White Mountain National Forest, 2.8 mi below summit of Mt. Washington along auto road.	44.2923°N, 71.2808°W	2007-08-12	KX872600	KX8735696	KX873961	KX871922	KX873202	KX872908	KX8722759, 14
20	SAA_58	1 (Aveneae type)	Agrostidinae	Agrostis meyenii Trin.	R.J. Soreng & N.L. Soreng 7209 (US)	Chile	Region IX (Araucania)	Reserva Nacional Alto Bio-Bio, Paso Pino Hachado, N side of highway to Argentina, E of Temuco ca. 150 km	38.6589°S, 70.9028°W	2002-01-24	FJ394555	KX8735706	KX873962	KX871923	KX873203	FJ377619	KX8722769, 14
21	SAA_236	1 (Aveneae type)	Agrostidinae	Agrostis rosei Scribn. & Merr.	P.M. Peterson & J.M. Saarela 21269 (US)	Mexico	Durango	Sierra Madre Occidental, 7 mi W of Pericos on Hwy 40 towards La Ciudada.	23.7397°N, 105.6133°W	3 October 2007	KX872601	-	KX873963	KX871924	KX873204	MF348276	-
22	SAA_15	1 (Aveneae type)	Agrostidinae	Agrostis scabra Willd.	P.M. Peterson, J.M. Saarela, S.F. Smith & K. Kuba 18491 (CAN-591053)	Canada	Yukon	12 mi S of Beaver Creek and 19 mi NE up Snag Creek Road.	62.4028°N, 140.3639°W	2004-07-09	KX872604	KX8735776	KX873970	KX871930	KX873207	KX872909	KX8722819, 14
23	SAA_39	1 (Aveneae type)	Agrostidinae	Agrostis scabra Willd.	J.M. Saarela, H.E. Whitehouse & H.E. Wray 272 (CAN)	Canada	Alberta	E shore of Lesser Slave Lake.	55.3278°N, 114.7544°W	2003-08-02	-	KX8735786	KX873971	KX871931	KX873208	-	-
24	SAA_150	1 (Aveneae type)	Agrostidinae	Agrostis stolonifera L.	R.J. Soreng, D. Johnson, S. Shuvalov, V. Chapurin, K. & A. Samsaliev 7582 (US-3500019)	Kyrgyz Republic	Issyk-Kul	Cholpon-Ata, N Issyk-Kul plains, foot of the Kungey Ala-Too, 11 k E of Ananyevo, 44 k W of Tyup.	42.7401°N, 77.8010°E	2006-08-09	KX872605	KX8735806	KX873973	KX871933	KX873209	KX872910	KX8722839, 14
25	SAA_17	1 (Aveneae type)	Agrostidinae	Agrostis stolonifera L.	P.M. Peterson, J.M. Saarela & S.F. Smith 18382 (CAN-591041)	Canada	Alberta	26 mi E of Exshaw and W of Cochrane on Hwy 1A.	51.2265°N, 114.6818°W	2004-07-03	KX872606	KX8735816	KX873974	KX871934	-	FJ377622	KX8722849, 14
26	SAA_41	1 (Aveneae type)	Agrostidinae	Agrostis stolonifera L.	J.M. Saarela 751 (CAN-591522)	Canada	Alberta	City of Burnaby Works Yard, just E of Willingdon overpass between Douglas Road and Willingdon Rd. Beta Avenue ditch.	49.2608°N, 122.9892°W	2006-07-10	KX872607	KX8735636	KX873955	KX871916	KX873210	KX872911	KX8722709, 14
27	SAA_569	1 (Aveneae type)	Agrostidinae	Agrostis stolonifera L.	J.M. Saarela & D.M. Percy 1194 (CAN-591667)	Canada	British Columbia	Queen Charlotte Islands: Graham Island, 12.3 km N/ NW of Queen Charlotte City along main logging road.	53.3225°N, 132.1714°W	2007-07-23	-	-	-	-	-	-	-
28	SAA_235	1 (Aveneae type)	Agrostidinae	Agrostis tolucensis Kunth	P.M. Peterson, J.M. Saarela & M.J. Flores Villegas 21338 (CAN 602178)	Mexico	Mexico	Parque Nacional Nevado de Toluca, 4.6 mi above park gate, S of Nevado Toluca.	19.1428°N, 99.7806°W	9 October 2007	KX872608	KX8735836	KX873976	KX871936	KX873211	MF348277	KX8722869, 14
29	SAA_530	1 (Aveneae type)	Agrostidinae	Agrostis tolucensis Kunth	P.M. Peterson, R.J. Soreng, M.I. LaTorre & J.V. Rojas Fox 21487 (US)	Peru	Ancash	Recuay, Cordillera Negra, W side of Paso Fortuleza on hwy 109, above Puente Santa Rosa, 18 km E of Cajacay	10.1726°S, 77.3360°W	2008-03-08	KX872609	KX8735736	KX873966	KX871927	-	KX872912	KX8722799, 14
30	SAA_531	1 (Aveneae type)	Agrostidinae	Agrostis tolucensis Kunth	P.M. Peterson, R.J. Soreng, M.I. LaTorre & J.V. Rojas Fox 21523 (US)	Peru	Ancash	Recuay, Cordillera Negra E slope, E slope of Cerro Pullicharca (Purac), 11 km W of hwy 3 on road to Tapacocha, below mines	9.9132°S, 77.4376°W	2008-03-09	-	KX8735746	KX873967	KX871928	-	-	-
31	SAA_534	1 (Aveneae type)	Agrostidinae	Agrostis tolucensis Kunth	P.M. Peterson, R.J. Soreng, M.I. LaTorre & J.V. Rojas Fox 21670 (US)	Peru	Ancash	Yungay, Cordillera Negra, Cerro Chonta at head of Quebrada Teclio, pass between Yautan and Poncos on road from Shupluy to Yautan	9.2973°S, 77.8084°W	2008-03-14	KX872610	KX8735766	KX873969	KX871929	-	KX872913	KX8722809, 14
32	SAA_560	1 (Aveneae type)	Agrostidinae	Agrostis tolucensis Kunth	P.M. Peterson, R.J. Soreng & K. Romaschenko 20271 (US)	Peru	Lima	Canta, 14 km NE of Canta and 9 km SW of Cullhuay on Hwy 18, SW of jct. to Huacos	11.4234°S, 76.5881°W	2007-03-03	KX872611	KX8735656	KX873957	KX871918	KX873198	KX872906	KX8722719, 14
33	SAA_105	2 (Poeae type)	Poinae	Alopecurus aequalis Sobol. var. aequalis	P.M. Peterson, J.M. Saarela & C.J. Sears 19710 (US-3539851)	U.S.A.	California	Humboldt Co.: 8.7 mi SW of Ferndale on Lost Coast Higway and 15 mi N of Petrolia.	40.4947°N, 124.3131°W	2006-08-06	-	KX873585	KX873978	KX8719388	KX873213	-	-
34	SAA_563	2 (Poeae type)	Poinae	Alopecurus magellanicus Melgar	P.M. Peterson, R.J. Soreng & K. Romaschenko 20626 (US)	Peru	Puno	Melgar, ca. 7 km WNW of Santa Rosa on Hwy 3 and 2 km W toward Quishuara, ca. 4 km E of Quishuara, near confluence of Rio Vilacota and Rio Santa Rosa	14.6008°S, 70.8635°W	2007-03-23	KX872612	KX873584	KX873977	KX8719378	KX873212	KX872914	KX87228715
35	SAA_165	1 (Aveneae type)	Agrostidinae	Ammophila arenaria (L.) Link	B. Paszko s.n., sample S-7 (KRAM-558959)	Poland	Pomorskie Voivodeship	Pomorskie Voivodeship, Gdańsk municipality, Gdańsk-Stogi,	54.3722°N, 18.7333°E	2006-07-04	KX872613	KX873586	KX873979	KX871939	KX873214	KX872915	KX87228814
36	SAA_166	1 (Aveneae type)	Agrostidinae	Ammophila arenaria (L.) Link	B. Paszko s.n., sample J6 (KRAM-558958)	Poland	Pomorskie Voivodeship	Pomorskie Voivodeship, Hel Peninsula, Jastarnia municipality, Jastarnia, Jurata	54.6833°N , 18.7167°E	2006-07-02	-	KX873587	KX873980	KX871940	KX873215	-	-
37	SAA_78	1 (Aveneae type)	Agrostidinae	Ammophila arenaria (L.) Link	P.M. Peterson, J.M. Saarela & C.J. Sears 19705 (CAN-593907)	U.S.A.	California	Humboldt Co.: 5.5 mi N of Petrolia on Lost Coast Highway, towards Capetown.	40.3631°N, 124.3619°W	2006-08-06	KX872614	KX873588	KX873981	KX871941	KX873216	KX872916	KX87228914
38	SAA_123	1 (Aveneae type)	Agrostidinae	Ammophila breviligulata Fernald	P.M. Peterson & J.M. Saarela 20867 (CAN-602599)	U.S.A.	New York	Clinton Co.: Shore of Lake Champlain, Plattsburgh Municipal Beach.	44.2975°N, 71.4553°W	2007-08-11	KX872615	KX873589	KX873982	KX871942	KX873217	FJ377623	KX87229014
39	SAA_564	1 (Aveneae type)	Agrostidinae	Ammophila breviligulata Fernald	N. Page s.n. (UBC)	Canada	British Columbia				KX872616	KX873590	KX873983	KX871943	KX873218	KX872917	KX87229114
40	SAA_751	1 (Aveneae type)	Torreyochloinae	Amphibromus fluitans Kirk	A.C. Beauglehole 82449 (MELU-224198)	Australia	Victoria	Nirranda Flora and Fauna Reserve, 16 km WSW of Timboon Post Office.	35.9167°S, 144.9667°E	1985-11-20	-	-	-	-	-	MF348278	KX87229215
41	SAA_752	1 (Aveneae type)	Torreyochloinae	Amphibromus fluitans Kirk	A. Ashton s.n. (MELU-2063896)	Australia	Victoria	Barmah State Park.	37.3972°S, 143.8931°E	1997-12-09	KX872617	KX873591	KX873984	KX871944	KX873219	KX872918	-
42	SAA_753	1 (Aveneae type)	Torreyochloinae	Amphibromus macrorhinus S.W.L. Jacobs & Lapinpuro	I.C. Clarke 2625 (MELU-2029318)	Australia	Victoria	Between Creswick and Clunes, between main road and railway line.	37.6997°S, 142.2650°E	1995-10-28	KX872618	KX873592	KX873985	KX871945	KX873220	KX872919	KX87229315
43	SAA_759	1 (Aveneae type)	Torreyochloinae	Amphibromus macrorhinus S.W.L. Jacobs & Lapinpuro	R. Thomas 586 (MELU-2025702)	Australia	Victoria	Clyde, railway-line reserve, ca. 800-1000 metres NW from the intersection of Manks Road with the former South Gippsland Railway (on S side).	36.7500°S, 145.5833°E	1992-11-06	KX872619	KX873593	KX873986	-	KX873221	KX872920	KX87229415
44	SAA_755	1 (Aveneae type)	Torreyochloinae	Amphibromus neesii Steud.	V. Stajsic & J. Eichler 4243 (MELU-2302051)	Australia	Victoria	27 km WSW of Casterton.	38.1717°S, 145.3769°E	2006-11-19	KX872620	KX873594	KX873987	-	KX873222	KX872921	KX87229515
45	SAA_769	1 (Aveneae type)	Torreyochloinae	Amphibromus pithogastrus S.W.L. Jacobs & Lapinpuro	I.C. Clarke 2535 (MELU-2028360)	Australia	Victoria	2.5 km east of Sunbury on Gellies Road, in roadside drain.	37.5700°S, 141.5228°E	1995-10-25	KX872621	KX873595	KX873988	-	KX873223	KX872922	KX87229615
46	SAA_757	1 (Aveneae type)	Torreyochloinae	Amphibromus recurvatus Swallen	G. Walker s.n. (MELU-2100806)	Australia	Victoria	Dam at corner of Cape Otway Road and Cannies Lane, c. 2 km SW of Modewarre.	37.4833°S, 142.2000°E	1998-12-28	KX872622	KX873596	KX873989	-	KX873224	KX872923	KX87229715
47	SAA_158	1 (Aveneae type)	Torreyochloinae	Amphibromus scabrivalvis (Trin.) Swallen	R.J. Soreng & N.L. Soreng 7013 (US)	Chile	Region VIII (Bio-Bio)	S of Chillan, S of Nebuco on Ruta 5S, ca 2 km S of exit to Concepcion	36.6347°S, 72.1889°W	2001-11-12	KX872623	KX873597	KX873990	KX871946	KX873225	KX872924	-
48	SAA_754	1 (Aveneae type)	Torreyochloinae	Amphibromus sinuatus S.W.L. Jacobs & Lapinpuro	A.H. Corrick 641 (MELU-597140)	Australia	Victoria	Beside Forest Lane, 1.3 km S of Lovells Lane, c. 9 km SW of Dunkeld (direct line).	37.6500°S, 141.1000°E	1981-11-18	-	-	-	-	-	-	-
49	SAA_756	1 (Aveneae type)	Torreyochloinae	Amphibromus sinuatus S.W.L. Jacobs & Lapinpuro	A. Paget 2257 (MELU-2048802)	Australia	Victoria	Clyde, ca. 600 metres SE from the intersection of Manks Road and Muddy Gates Lane, on the south side of the former South Gippsland Railway line.	38.2750°S, 144.1167°E	1996-12-08	KX872624	KX873598	KX873991	-	KX873226	KX872925	KX87229815
50	SAA_198	2 (Poeae type)	Anthoxanthinae	Anthoxanthum alpinum Á. Löve & D. Löve	B. Paszko s.n., sample GPS 210 (KRAM-559880)	Sweden	Norbotten	Överkalix kommun, about 30 km NW of Jock, NW of Aspberg	66.7950°N, 22.2817°E	2007-07-23	KX872625	KX873599	KX873992	KX871947	KX873227	KX872926	KX87229913
51	SAA_199	2 (Poeae type)	Anthoxanthinae	Anthoxanthum alpinum Á. Löve & D. Löve	B. Paszko s.n., sample GPS 225 (KRAM-559879)	Sweden	Norbotten	Överkalix kommun, W of Jockfall, W of lake Vallsjärv, Björkhultet	66.6394°N, 22.5906°E	2007-07-24	KX872626	KX873600	KX873993	KX871948	KX873228	KX872927	KX87230013
52	SAA_84	2 (Poeae type)	Anthoxanthinae	Anthoxanthum nitens (Weber) Y. Schouten & Veldkamp	J.M. Saarela & D. Saarela 164 (CAN)	Canada	Saskatchewan	Along Hwy 16.5 km W of Elfros.	51.7628°N, 103.9075°W	2003-05-29	KX872627	KX873601	KX873994	KX871950	KX873229	KX872928	-
53	SAA_23	2 (Poeae type)	Anthoxanthinae	Anthoxanthum odoratum L.	J.M. Saarela 459 (CAN-590334)	Canada	British Columbia	3.2 km W of Gray Creek along Hwy. 3A.	49.6303°N, 116.7883°W	2006-05-24	KX872628	KX8736026	KX873995	KX871949	KX873230	KX872929	KX87230113
54	SAA_85	2 (Poeae type)	Anthoxanthinae	Anthoxanthum odoratum L.	J.M. Saarela 500 (CAN-591412)	Canada	British Columbia	West Vancouver, Marine Drive, 100 m E of Gleneagles Drive.	49.3578°N, 123.2786°	2006-05-27	KX872629	-	-	-	-	KX872930	KX87230213
55	SAA_87	2 (Poeae type)	Poinae	Apera interrupta (L.) P. Beauv.	J.M. Saarela, C.J. Sears & J. Maze 647 (CAN-591470)	Canada	British Columbia	0.5 km up Grizzly Road, S of Hwy. 3, ~5 km E of Osoyos.	49.0194°N, 119.3822°W	2006-06-20	KX872630	KX8736033	KX873996	KX8719518	KX873231	KX872931	KX87230315
56	SAA_91	2 (Poeae type)	Poinae	Arctagrostis latifolia (R. Br.) Griseb.	P.M. Peterson, J.M. Saarela & S.F. Smith 18459 (CAN-590919)	Canada	British Columbia	13 mi NW of Pink Mountain on Hwy 97 towards Ft. Nelson.	58.6536°N, 124.2539°W	2004-07-07	-	KX873604	KX873997	KX8719528	KX873232	-	-
57	SAA_567	1 (Aveneae type)	Aveninae	Arrhenatherum elatius (L.) Beauv. ex J. & K. Presl.	J.M. Saarela, D.M. Percy & Y. Chang 903 (CAN-590503)	Canada	British Columbia	Vancouver Island, along Hwy. 18, E of town of Lake Cowichan, just E of Cowichan River Provincial Park.	48.8069°N, 123.9569°W	2007-06-06	KX872631	KX8736051, 6	KX873998	KX871953	KX873233	KX872932	KX87230410, 15
58	SAA_629	1 (Aveneae type)	Aveninae	Avellinia michellii (Savi) Parl.	P.M. Peterson, R.J. Soreng & T.D. Macfarlane 14246 (US-3422348)	Australia	Western Australia	Darling Range, 40 km SSE of Perth off Albany HWY 30.		1998-10-12	KX872632	KX8736064	KX873999	KX871954	KX873234	KX872933	KX87230510, 15
59	SAA_89	1 (Aveneae type)	Aveninae	Avena fatua L.	J.M. Saarela & D.M. Percy 779 (CAN-591524)	Canada	British Columbia	Vancouver, east of Strathcona Park, along railway tracks at Paker Street and Glen Drive	49.2758°N, 123.0814°W	2006-09-21	MF327248	KX8736076	KX8740007	KX871955	KX873235	-	-
60	SAA_570	1 (Aveneae type)	Aveninae	Avena sativa L.	J.M. Saarela & D.M. Percy 775 (CAN-590451)	Canada	British Columbia	Vancouver, Community Garden at corner of Malkin Avenue and Raymur Avenue, Strathcona Park, just E of Main Street	49.2736°N, 123.0828°W	2006-09-21	KX872633	KX8736086	KX8740017	KX871956	KX873236	KX872934	KX87230610, 15
61	SAA_24	2 (Poeae type)	Poinae	Beckmannia syzigachne (Steud.) Fernald	J.M. Saarela, C.J. Sears & J. Maze 712 (CAN-590403)	Canada	British Columbia	Marquart Lake West Forest Recreation Site, justt off Hwy 97C NE of Merritt. Grasslands Interpretive Area.	50.0769°N, 120.6514°W	2006-06-21	KX872634	KX873609	KX874002	KX8719578	KX873237	-	-
62	SAA_529	1 (Aveneae type)	Brizinae	Briza minor L.	P.M. Peterson, R.J. Soreng, M.I. LaTorre & J.V. Rojas Fox 21636 (US)	Peru	Ancash	Yungay, Cordillera Negra E slope, ca. 18 km SW of Shupluy and Rio Santa, ca. 3.5 km E of Poncos on road over Cerro Pucacruz	9.2480°S, 77.7289°W	2008-03-13	KX872635	KX8736106	KX874003	KX871958	KX873238	KX872935	KX87230715
63	SAA_304	Bromeae		Bromus vulgaris (Hook.) Shear	P.M. Peterson, J.M. Saarela & C.J. Sears 19695 (CAN-593921)	U.S.A.	California	Mendocino Co.: 10.2 mi NW of Philo on Hwy 128 towards Albion at Navarro Redwoods State Park.		2006-08-05	KM974737	KM9747371, 3	KM974737	KM974737	KM974737	KX872936	KX87230815
64	SAA_57	1 (Aveneae type)	Agrostidinae	Calamagrostis ×acutiflora (Schrad.) DC.	R.J. Soreng 7411 (US)	U.S.A.	Maryland	Mongomery Co., Somerset, 5506 Uppingham St., garden (cultivated)	38.9636°N, 77.0972°W	2003-05-01	FJ394557	KX873755	KX8741437	KX872101	KX873383	FJ377663	-
65	SAA_190	1 (Aveneae type)	Agrostidinae	Calamagrostis ×acutiflora (Schrad.) DC.	B. Paszko s.n., D23.03 GPS 264 (KRAM-558955)	Sweden	Stockholm	Stockholm city, city centre, Tegelbacken, left side of Klara sjö river, opposite the City Hall	59.3278°N, 18.0583°E	2007-08-03	KX872737	KX873754	KX8741427	KX872100	KX873382	KX873023	KX87242014
66	SAA_8	1 (Aveneae type)	Agrostidinae	Calamagrostis ×acutiflora (Schrad.) DC.	P.M. Peterson, J.M. Saarela & S.F. Smith 18748 (CAN-590775)	Canada	British Columbia	[cultivated]: Vancouver, University of British Columbia Botanical Garden, west side of campus.	49.2550°N, 123.2514°W	2004-07-28	KX872738	KX873756	KX8741447	KX872102	KX873384	KX873024	KX87242114
67	SAA_170	1 (Aveneae type)	Agrostidinae	Calamagrostis ×gracilescens Blytt	B. Paszko s.n., sample C. gr. XZ (KRAM-558947)	Poland	Mazowieckie Voivodeship	Mazowieckie Voivodeship, district Szydłowiec, Mirów commun, Zbijów Mały village,	51.1722°N, 21.0331°E	2007-06-17	KX872739	KX873757	KX874145	KX872103	KX873385	KX873025	KX87242214
68	SAA_556	1 (Aveneae type)	Agrostidinae	Calamagrostis ampliflora Tovar [no name in Deyeuxia]	P.M. Peterson, R.J. Soreng & J. Montoya Quino 21964 (US)	Peru	La Libertad	3 air km ESE of Longotea on road to Bolivar, ca 9 air km W of Uchumarca	7.0578°S, 77.8506°W	2008-03-31	-	KX873845	-	-	-	-	-
69	SAA_141	1 (Aveneae type)	Agrostidinae	Calamagrostis angustifolia Komarov	S. Tumanova s.n. (CAN-408441)	Russia	Yakut	Eastern Siberia, Yakut Autonomous Soviet Socialist Republic, Nizhnekolimskii region, near Andromkino village		1975-08-17	KX872637	KX873612	-	KX871960	KX873240	FJ377625	KX87231014
70	SAA_140	1 (Aveneae type)	Agrostidinae	Calamagrostis angustifolia Komarov subsp. angustifolia	V.V. Petrovsky & T.U. Koroleva s.n. (CAN-408378)	Russia	Chukotsky	Chukotski national region, Anyuisk upland region. Area around river Poginden (medium-speed flow), near entry of river Janramkivaam		1974-08-16	KX872636	KX873611	KX874004	KX871959	KX873239	KX872937	KX87230914
71	SAA_135	1 (Aveneae type)	Agrostidinae	Calamagrostis anthoxanthoides subsp. laguroides (Regel) Tzvel.	U. Gusev & S. Ikonnikov s.n. (CAN-327539 )	Tajik SSR		Central Pamir, eastern side of Lake Sarez		1958-08-18	KX872640	KX873615	KX874007	KX871963	KX873243	KX872939	KX87231314
72	SAA_139	1 (Aveneae type)	Agrostidinae	Calamagrostis anthoxanthoides subsp. laguroides (Regel) Tzvel.	I. Vassilczenko & L. Vassiljeva 4771 (CAN-327540)	Uzbek SSR		Uzbek SSR, Western Gissar, river Tupalang, in rocky areas of upper reaches of river Chormagzo, to the west of mountain Hodzha-Pirijah,		1962-08-18	KX872638	KX873613	KX874005	KX8719618	KX873241	FJ377626	KX87231114
73	SAA_143	1 (Aveneae type)	Agrostidinae	Calamagrostis anthoxanthoides subsp. laguroides (Regel) Tzvel.	E. Tolmacheva 7087 (CAN-261634)	Tajik SSR		Gorno-Badahshanskaja, North-West Pamir.		1958-08-08	KX872639	KX873614	KX874006	KX871962	KX873242	KX872938	KX87231214
74	SAA_12	1 (Aveneae type)	Agrostidinae	Calamagrostis arundinacea (L.) Roth	P.M. Peterson, J.M. Saarela & S.F. Smith 18747 (CAN-593976)	Canada	British Columbia	Cultivated: Vancouver, University of British Columbia Botanical Garden, west side of campus.	49.2550°N, 123.2514°W	2004-07-28	KX872641	KX873616	KX874008	KX871964	KX873249	GQ266675	KX87231414
75	SAA_191	1 (Aveneae type)	Agrostidinae	Calamagrostis arundinacea (L.) Roth	B. Paszko s.n., A-BG3 (KRAM-558950)	Poland	Małopolskie Voivodeship	Małopolskie Voivodeship, Zawoja kommun, Zawoja village, Zawoja-Markowa, Babia Góra Mt.	49.5892°N, 19.5247°E	2006-09-07	KX872642	KX873617	KX874009	KX871965	KX873244	KX872940	KX87231514
76	SAA_192	1 (Aveneae type)	Agrostidinae	Calamagrostis arundinacea (L.) Roth	B. Paszko s.n., Szyn1 (KRAM-559892)	Poland	Śląskie Voivodeship	Śląskie Voivodeship, Beskid Śląski, Bielsko Biała commun, S of Bielsko-Biała, Klimczok Mt. Range	49.7469°N, 18.9936°E	2007-06-30	-	-	KX874010	KX871966	KX873245	-	-
77	SAA_193	1 (Aveneae type)	Agrostidinae	Calamagrostis arundinacea (L.) Roth	B. Paszko s.n., Svetnov2a (KRAM-559891)	Czech Republic		Žďárské vrchy, about 6 km N of Zdar nad Sazavou, W of Svetnov	49.6156°N, 15.9356°E	2007-07-03	KX872643	KX873618	KX874011	KX871967	KX873246	KX872941	KX87231614
78	SAA_194	1 (Aveneae type)	Agrostidinae	Calamagrostis arundinacea (L.) Roth	B. Paszko s.n., D20.12 4.1 (KRAM-559889)	Sweden	Stockholm	NE of Stockholm, Norrtälje kommun, 25 km NW of Rimbo, N of lake Skedviken, W of Rånäs, W of Mjölsta	59.8139°N, 18.2514°E	2007-07-31	-	KX873619	KX874012	KX871968	KX873247	-	-
79	SAA_206	1 (Aveneae type)	Agrostidinae	Calamagrostis arundinacea (L.) Roth	R.J. Soreng, P.M. Peterson, W. Zong-tao & Z. Da-hai 5186 (US-3469013 )	China	Bejing	Xiangshan (Fragrant Hills), W of Beijing ca. 20 km. Chinese Academy of Sciences Institute of Botany, parks at the base of the hills, and slopes above them.	39.9167°N, 115.0833°E	1997-08-29	KX872644	KX873620	KX874013	KX871969	KX873248	KX872942	KX87231714
80	SAA_207	1 (Aveneae type)	Agrostidinae	Calamagrostis arundinacea (L.) Roth	R.J. Soreng, P.M. Peterson & S. Hang 5599 (US-3491165 )	China	Xizang (Tibet)	Nyingtri Prefect, Beshulalang Mts. (E end of Nyainqentanglha Shan), valley of the Palong Tsangpo (Rv.), ca. 47 km WNW of Bomi on rd. to Lhasa, E of Tangmai, ca. 400 km ENE Lhasa.	30.0833°N, 95.2500°E	1997-10-10	KX872766	KX873790	KX874179	KX872136	KX873417	KX873054	KX87245310, 15, 16
81	SAA_121	1 (Aveneae type)	Agrostidinae	Calamagrostis bolanderi Thurb.	P.M. Peterson, J.M. Saarela & C.J. Sears 19694-4 (CAN-593923)	U.S.A.	California	Mendocino Co.: Fort Bragg, @ 0.25 mi along Todd Road.	39.4456°N, 123.7722°W	2006-08-05	KX872645	KX8736216	KX874014	KX871970	KX873250	KX872943	KX87231814
82	SAA_47	1 (Aveneae type)	Agrostidinae	Calamagrostis bolanderi Thurb.	P.M. Peterson, J.M. Saarela & C.J. Sears 19694-2 (CAN-593923)	U.S.A.	California	Mendocino Co.: Fort Bragg, @ 0.25 mi along Todd Road.	39.4456°N, 123.7722°W	2006-08-05	KX872646	KX8736226	KX874015	KX871971	KX873251	KX872944	KX87231914
83	SAA_646	1 (Aveneae type)	Agrostidinae	Calamagrostis brachytricha Steud.	V.V. Yakubov (US-3174890)	Russia	Amur Oblast	Arkharinsky region, Hingansk national conservation area, 14km north-west of Kundur train station, upper reaches of river Dirovatka, near rocky outcrop in mixed forest.		1985-08-14	KX872647	KX873623	KX874016	KX871972	KX873252	KX872945	KX87232011, 14
84	SAA_124	1 (Aveneae type)	Agrostidinae	Calamagrostis cainii Hitchc.	P.M. Peterson & J.M. Saarela 20796 (CAN-602569)	U.S.A.	Tennessee	Sevier Co.: Great Smoky Mountain National Park, below Peregrine Peak and Alum Cave on trail towards Mt. LeConte.	35.6503°N, 83.4375°W	2007-08-06	KX872648	KX873624	KX874017	KX871973	KX873253	KX872946	KX87232114
85	SAA_131	1 (Aveneae type)	Agrostidinae	Calamagrostis cainii Hitchc.	P.M. Peterson & J.M. Saarela 20795 (CAN-602567)	U.S.A.	Tennessee	Sevier Co.: Great Smoky Mountain National Park, below Peregrine Peak and Alum Cave on trail towards Mt. LeConte.	35.6502°N, 83.4376°W	2007-08-06	KX872649	KX873625	KX874018	KX871974	KX873254	FJ377627	KX87232214
86	SAA_119	1 (Aveneae type)	Agrostidinae	Calamagrostis canadensis (Michx.) P. Beauv. subsp. canadensis	P.M. Peterson, J.M. Saarela & C.J. Sears 19822 (CAN-593931)	U.S.A.	California	Shasta Co.: 22.2 mi N of hwy 36 on Hwy 89 towards Manzanita Lake.	40.5061°N, 121.4536°W	2006-08-11	KX872650	KX873626	KX874019	KX871975	KX873255	KX872947	-
87	SAA_31	1 (Aveneae type)	Agrostidinae	Calamagrostis canadensis (Michx.) P. Beauv. subsp. canadensis	P.M. Peterson, J.M. Saarela & S.F. Smith 18761 (CAN-590822)	U.S.A.	Washington	Mount Baker National Forest, 21 mi E of Glacier on Hwy 542 towards Mt. Baker.	48.8639°N, 121.6808°W	2004-06-07	KX872651	KX873627	KX874020	KX871976	KX873256	KX872948	KX87232314
88	SAA_11	1 (Aveneae type)	Agrostidinae	Calamagrostis canadensis subsp. langsdorffii (Link) Hultén	P.M. Peterson, J.M. Saarela & S.F. Smith 18766 (CAN-590819)	U.S.A.	Washington	7 mi W of Mazama below Washington Pass.	48.5247°N, 120.6558°W	2004-07-30	KX872652	KX873628	KX874021	KX871977	KX873257	KX872949	KX87232414
89	SAA_4	1 (Aveneae type)	Agrostidinae	Calamagrostis canadensis subsp. langsdorffii (Link) Hultén	P.M. Peterson, J.M. Saarela & S.F. Smith 18455 (CAN-590827)	Canada	British Columbia	30 miles SE of Pink Mountain on Hwy 97 towards Prince George.	56.8311°N, 121.9801°W	2004-07-06	KX872653	KX873629	KX874022	KX871978	KX873258	FJ377629	KX87232514
90	SAA_5	1 (Aveneae type)	Agrostidinae	Calamagrostis canadensis subsp. langsdorffii (Link) Hultén	P.M. Peterson, J.M. Saarela & S.F. Smith 18743 (CAN-590764)	Canada	British Columbia	24 mi SW of Lillooet on Hwy 99 and 36 mi NE of Pemberton.	50.4781°N, 121.2188°W	2004-07-26	KX872654	KX873630	KX874023	KX871979	KX873259	FJ377630	KX87232614
91	SAA_7	1 (Aveneae type)	Agrostidinae	Calamagrostis canadensis subsp. langsdorffii (Link) Hultén	P.M. Peterson, J.M. Saarela & S.F. Smith 18765 (CAN-590820)	U.S.A.	Washington	7 mi W of Mazama below Washington Pass.	48.5246°N, 120.6557°W	2004-07-30	KX872655	KX873631	KX874024	KX871980	KX873260	FJ377631	KX87232714
92	SAA_92	1 (Aveneae type)	Agrostidinae	Calamagrostis canadensis subsp. langsdorffii (Link) Hultén	P.M. Peterson, J.M. Saarela & S.F. Smith 18498 (CAN-590814)	Canada	Yukon	Mount Dave, N of Beaver Creek.	62.5933°N, 140.9331°W	2004-07-09	-	KX873632	KX874025	KX871981	KX873261	-	-
93	SAA_94	1 (Aveneae type)	Agrostidinae	Calamagrostis canadensis subsp. langsdorffii (Link) Hultén	P.M. Peterson, J.M. Saarela & S.F. Smith 18615 (CAN-590931)	Canada	Yukon	38 mi NE of Ross River (Pelly River Crossing) on Canol Road (Hwy 6) towards MacMillan Pass.	62.2564°N, 131.7222°W	2004-07-17	-	KX873633	KX874026	KX871982	KX873262	-	-
94	SAA_97	1 (Aveneae type)	Agrostidinae	Calamagrostis canadensis subsp. langsdorffii (Link) Hultén	P.M. Peterson, J.M. Saarela & S.F. Smith 18711 (CAN-590946)	Canada	British Columbia	7 mi E of Kincolith (Ginglox) on road towards New Aiyansh.	55.0064°N, 129.8056°W	2004-07-22	-	KX873634	KX874027	KX871983	KX873263	-	-
95	SAA_98	1 (Aveneae type)	Agrostidinae	Calamagrostis canadensis subsp. langsdorffii (Link) Hultén	P.M. Peterson, J.M. Saarela & S.F. Smith 18724 (CAN-590950)	Canada	British Columbia	Maroon Mountain Trail from end of road to ridge top.	54.8067°N, 128.7339°W	2004-07-23	-	KX873635	-	KX871984	KX873264	-	-
96	SAA_167	1 (Aveneae type)	Agrostidinae	Calamagrostis canescens (Weber) Roth	B. Paszko s.n., sample D17.07 GPS 247 (KRAM-559875)	Sweden	Västerbotten	Vilhelmina kommun, W of lake Malgoviken, W of Skansholm	64.6969°N, 16.1972°E	2007-07-28	KX872656	KX873636	KX874028	KX871985	KX873265	KX872950	KX87232814
97	SAA_168	1 (Aveneae type)	Agrostidinae	Calamagrostis canescens (Weber) Roth	B. Paszko s.n., sample C-Zbijów 3 (KRAM-558946)	Poland	Mazowieckie Voivodeship	Mazowieckie Voivodeship, district Szydłowiec, Mirów commun, Zbijów Mały village	51.1722°N, 21.0319°E	2007-06-17	KX872657	KX873637	KX874029	KX871986	KX873266	KX872951	KX87232914
98	SAA_169	1 (Aveneae type)	Agrostidinae	Calamagrostis canescens (Weber) Roth	B. Paszko s.n., sample Svetnov1c, GPS 107 (KRAM-558967)	Czeck Republic		Žďárské vrchy, about 6 km N of Zdar nad Sazavou, W of Svetnov	49.6183°N, 15.9489°E	2007-07-03	KX872658	KX873638	KX874030	KX871987	KX873267	KX872952	KX87233014
99	SAA_661	1 (Aveneae type)	Agrostidinae	Calamagrostis carchiensis Laegaard	S. Laegaard 101730 (US-3352675)	Ecuador	Carchi	Km 14 along road Las Juntas (Tulcan) - El Angel, Low grassland, small swamp.	.7167°N, 77.8333°W	1992-03-11	KX872659	KX873639	KX874031	KX871988	KX873268	KX872953	KX87233114
100	SAA_136	1 (Aveneae type)	Agrostidinae	Calamagrostis cf. purpurascens R. Br.	A.A. Nechaev, T.V. Plieva, B.A. Yurtsev 560888 (CAN-560888)	Russia	Chukotsky	Chukotski peninsula, left bank of river Erguveem, where it flows into river Vatamkaivaam and near the confluence with river Pepenveem		1969-07-12	KX872730	KX873744	KX874132	KX872090	KX873372	KX873015	-
101	SAA_181	1 (Aveneae type)	Agrostidinae	Calamagrostis chalybaea Fr.	B. Paszko s.n., sample D17.31 GPS 256 (KRAM-559888)	Sweden	Jämtland	Ragunda kommun, N of SkYukontmon, road from SkYukontmon to Överammer, W of lake Krokån	63.3708°N, 15.6728°E	2007-07-28	KX872660	KX873640	KX874032	KX871989	KX873269	KX872954	KX87233214
102	SAA_182	1 (Aveneae type)	Agrostidinae	Calamagrostis chalybaea Fr.	B. Paszko s.n., sample D16.03 GPS 243 (KRAM-559887)	Sweden	Västerbotten	Vilhelmina kommun, 40 km NW of Vilhelmina, N side of lake Malgomaj, SE of S Hornsjö, S of lake Hornsjön	64.8494°N, 16.2878°E	2007-07-27	KX872661	KX873641	KX874033	KX871990	KX873270	KX872955	KX87233314
103	SAA_72	1 (Aveneae type)	Agrostidinae	Calamagrostis coahuilensis P.M. Peterson, Soreng & Valdes-Reyna	P.M. Peterson, J. Valdes-Reyna & J.A. Villarreal 8399 (US)	Mexico	Coahuila	SE of San Antonio de las Alazanas and SE of Saltillo at end of road near summit of Coahuilon.		1989-10-17	FJ394556	-	-	-	-	FJ377633	-
104	SAA_128	1 (Aveneae type)	Agrostidinae	Calamagrostis coarctata Eaton	P.M. Peterson & J.M. Saarela 20818 (CAN-603445)	U.S.A.	Tennessee	Blount Co.: Great Smoky Mountain National Park, Cades Cove Loop, @ 5.4 mi E of Sparks Lane.	35.5831°N, 83.8372°W	2007-08-07	KX872662	KX873642	KX874034	KX871991	KX873271	KX872956	KX87233414
105	SAA_252	1 (Aveneae type)	Agrostidinae	Calamagrostis deschampsioides Trin.	B.A. Bennett, M.J. Oldham, C.A. Kennedy, P. Seccombe-Hett & D.C. Gordon 06-381 (US)	Canada	Yukon	Blow River Delta east, Bill Storr Channel	69.4333°N, 137.3500°W	2006-07-31	KX872663	KX873643	KX874035	KX871992	KX873272	KX872957	KX87233514
106	SAA_253	1 (Aveneae type)	Agrostidinae	Calamagrostis deschampsioides Trin.	B.A. Bennett, M.J. Oldham, C.A. Kennedy, P. Seccombe-Hett & D.C. Gordon 06-123 (US)	Canada	Yukon	Blow River Delta east, Danny C. Gordon's goose camp	69.4833°N, 137.6000°W	2006-07-28	KX872664	KX873644	KX874036	KX871993	KX873273	KX872958	KX87233614
107	SAA_147	1 (Aveneae type)	Agrostidinae	Calamagrostis distantiflora Luczn.	N. Probatova 5806 (CAN-448522)	Russia	Primorsky Krai (Primorje)	Hassan district, Gamov peninsula, Schulz promontory		1974-08-23	KX872665	KX873645	KX874037	KX871994	KX873274	KX872959	KX87233714
108	SAA_243	1 (Aveneae type)	Agrostidinae	Calamagrostis divaricata P.M. Peterson & Soreng	P.M. Peterson & J.M. Saarela 21267 (CAN 602202)	Mexico	Durango	Sierra Madre Occidental, 0.4 mi W of Pericos, E of La Ciudad on Hwy 40.	23.7403°N, 105.5478°W	2007-10-03	KX872666	KX8736464	KX874038	KX871995	KX873275	KX872960	KX87233810, 15
109	SAA_74	1 (Aveneae type)	Agrostidinae	Calamagrostis divaricata P.M. Peterson & Soreng	P.M. Peterson, M.S. González Elizondo & G. Teña González 17774 (US-3492608)	Mexico	Durango	Sierra Madre Occidental, 3 miles south of Hwy 40 at Mexiquillo near tributary of Rio de la Ciudad. Moist slopes with Pinus cooperi, P. durangensis, P. ayacahuite, Quercus sideroxyla, Arbutus occidentalis, Cupressus arizonica,	23.7128°N, 105.6625°W	2003-09-14	FJ394559	KX8736474	KX874039	KX871996	KX873276	KX872961	KX87233910, 15
110	SAA_13	1 (Aveneae type)	Agrostidinae	Calamagrostis emodensis Griseb.	P.M. Peterson, J.M. Saarela & S.F. Smith 18749 (CAN-959055)	Canada	British Columbia	Cultivated: Vancouver, University of British Columbia Botanical Garden, west side of campus.	49.2550°N, 123.2514°W	2004-07-28	FJ377634	KX873648	KX874040	KX871997	KX873277	FJ377634	KX87234014
111	SAA_201	1 (Aveneae type)	Agrostidinae	Calamagrostis emodensis Griseb.	R.J. Soreng, P.M. Peterson & S. Hang 5350 (US-3491306)	China	Sichuan	Lixian, Qionglai Shan, Shou Lougou, tributary valley of Somang Qu (Rv.), ca. 40 km W of Weizhou, ca. 120 km NW Chengdu, k.p. 820.	31.1667°N, 103.0833°E	1997-09-17	KX872667	KX873649	KX874041	KX871998	KX873278	KX872962	KX87234114
112	SAA_125	1 (Aveneae type)	Agrostidinae	Calamagrostis epigeios (L.) Roth	J.M. Saarela 1368 (CAN-593981)	Canada	Ontario	Ottawa, along Prince of Wales Drive, adjacent to Agriculture and Agri-Food Canada (AAFC) Central Experimental Farm and Fletcher Wildlife Garden.	45.3853°N, 75.4106°W	2007-09-02	-	KX873658	KX874049	KX872006	KX873287	-	-
113	SAA_148	1 (Aveneae type)	Agrostidinae	Calamagrostis epigeios (L.) Roth	S.G. Aiken 86-005 (CAN-516571)	Canada	Ontario	Sudbury, 1 km W of turn off for Nairn Center on Hwy #17 W of Sudbury	46.3333°N, 81.6167°W	1986-06-24	KX872668	KX873651	KX874043	KX872000	KX873280	KX872963	KX87234214
114	SAA_155	1 (Aveneae type)	Agrostidinae	Calamagrostis epigeios (L.) Roth	R.J. Soreng, D. Johnson, S. Shuvalov, V. Chapurin, K. & A. Samsaliev 7674 (US-3500194)	Kyrgyz Republic	Naryn	Tien Shan, Son-Kel River, island at mouth of narrow canyon below falls, SE of Son-Kel lake E end 12 k, 41 km NW of Dzhan-Bulak, 61 km NW of Naryn	41.7331°N, 74.4505°E	2006-08-18	KX872671	KX873656	KX874047	KX872004	KX873285	KX872967	KX87234614
115	SAA_156	1 (Aveneae type)	Agrostidinae	Calamagrostis epigeios (L.) Roth	R.J. Soreng, D. Johnson, S. Shuvalov, V. Chapurin, K. & A. Samsaliev 7637 (US-3500203)	Kyrgyz Republic	Naryn	At-Bashy, N slope plains of At-Bashy Range, 6 k ESE of At-Bashy, 34 k SSW of Naryn, S side of road	41.1433°N, 75.8603°E	2006-08-15	KX872672	KX8736575	KX874048	KX872005	KX873286	KX872968	KX87234714
116	SAA_178	1 (Aveneae type)	Agrostidinae	Calamagrostis epigeios (L.) Roth	B. Paszko s.n., sample J11 (KRAM-559890)	Poland	Pomorskie Voivodeship	Pomorskie Voivodeship, Hel Peninsula, Jastarnia municipality, Jastarnia, Jurata	54.9000°N, 18.7167°E	2006-07-02	KX872669	KX873652	KX874044	KX872001	KX873281	KX872964	KX87234314
117	SAA_179	1 (Aveneae type)	Agrostidinae	Calamagrostis epigeios (L.) Roth	B. Paszko s.n., sample S13 (KRAM-558956)	Poland	Pomorskie Voivodeship	Pomorskie Voivodeship, Gdańsk mleg. B. Paszko		2006-07-04	-	KX873653	-	-	KX873282	-	-
118	SAA_180	1 (Aveneae type)	Agrostidinae	Calamagrostis epigeios (L.) Roth	B. Paszko s.n., sample Germany1 (KRAM-558961)	Germany	Saxony	Saxony, S of Chemnitz, S of Mittweida, between Falkenhain and Erlebach, Falkenhainer Strasse	51.0269°, 13.0069°E	2007-06-23	KX872670	KX873654	KX874045	KX872002	KX873283	KX872965	KX87234414
119	SAA_200	1 (Aveneae type)	Agrostidinae	Calamagrostis epigeios (L.) Roth	R.J. Soreng, P.M. Peterson, W. Zong-tao & Z. Da-hai 5161 (US-3468996 )	China	Xilingol	Inner Mongolia Grassland Ecosystem Research Station, Xilingol Biosphere Reserve, ca. 70 km SE of Xiling Hot, ca. 370 km N. of Beijing, ca. 10 km NE of the Station, Xiling He (Rv.)	43.6667°N, 117.0000°E	1997-08-25	-	KX873655	KX874046	KX872003	KX873284	KX872966	KX87234514
120	SAA_203	1 (Aveneae type)	Agrostidinae	Calamagrostis epigeios (L.) Roth	R.J. Soreng, D. Johnson, S. Shuvalov, V. Chapurin, K. & A. Samsaliev 7573b (US-3500204 )	Kyrgyz Republic: Issyk-Kul	Issyk-Kul	Cholpon-Ata, Kungey Ala-Too, N of Semyonovka, Ak-Suu Canyon, 37 k ENE of Cholpon-Ata, 15 k S of Kazakhstan border. Patch of fenced steppe, possibly old grave site.	42.8097°N, 77.5314°E	2006-08-08	-	KX8736505	KX874042	KX871999	KX873279	-	-
121	SAA_62	1 (Aveneae type)	Agrostidinae	Calamagrostis erectifolia Hitchc.	P.M. Peterson & F. Sánchez Alvarado 19105 (US-03496197)	Mexico	Jalisco	Parque Nacional Volcan Nevado de Colima along ridge SW of the Observatorio Volcanologico. Talus slopes and rock outcrops with Festuca, Calamagrostis and Vaccinium.	19.5660°N, 103.6169°W	2005-09-23	FJ394562	KX8736594	KX874050	KX872007	KX873288	FJ377635	KX87234810, 15
122	SAA_63	1 (Aveneae type)	Agrostidinae	Calamagrostis erectifolia Hitchc.	P.M. Peterson & F. Sánchez Alvarado 19106 (US-3496196)	Mexico	Jalisco	Parque Nacional Volcan Nevado de Colima along ridge SW of the Observatorio Volcanologico. Talus slopes and rock outcrops with Festuca, Calamagrostis and Vaccinium.	19.5660°N, 103.6169°W	2005-09-23	FJ394561	KX8736604	KX874051	KX872008	KX873289	KX872969	KX87234910, 15
123	SAA_64	1 (Aveneae type)	Agrostidinae	Calamagrostis erectifolia Hitchc.	P.M. Peterson & F. Sánchez Alvarado 19097 (US-3496203)	Mexico	Jalisco	Parque Nacional Volcan Nevado de Colima; @ 19.5 km from entrance up road towards Observatorio Volcanologico. Open slopes with scattered Ribes, Pinus and Festuca.	19.5825°N, 103.6059°W	2005-09-23	FJ394560	KX8736614	KX874052	KX872009	KX873290	FJ377636	KX87235010, 15
124	SAA_230	1 (Aveneae type)	Agrostidinae	Calamagrostis eriantha (Kunth) Steud.	P.M. Peterson, J.M. Saarela & M.J. Flores Villegas 21344 (CAN-602282)	Mexico	Mexico	Parque Nacional Nevado de Toluca, gated area to volcanic crater.	19.1189°N, 99.7483°W	2007-10-09	-	KX8736624	KX874053	KX872010	KX873291	-	-
125	SAA_67	1 (Aveneae type)	Agrostidinae	Calamagrostis eriantha (Kunth) Steud.	H.H. Iltis, R. Koeppen, F. Iltis & J. Rzedowski 952 (US-2380074)	Mexico	Distrito Federal	Lava fields ca. 2 km SSW of La Cima R.R. station on either side of old highway 95, on top of Serjana de Ajsuca, ca 1 km N N of the Morelos border	19.1000°N, 99.2083°W	1960-08-14	FJ394564	KX8736634	KX874054	KX872011	KX873292	FJ377624	-
126	SAA_68	1 (Aveneae type)	Agrostidinae	Calamagrostis eriantha (Kunth) Steud.	M. Nee, R. Roblez G., R. Acevedo R. & J.L Martinez P. 33190 (US-3338286)	Mexico	Veracruz	Edo. Veracruz, Mun. La Perla, N side of Pico de Orizaba, above the Piedra Grande mountaineering shelter.	19.0500°N, 97.2667°W	1986-09-21	FJ394563	KX8736644	KX874055	KX872012	KX873293	FJ377653	KX87235110, 15
127	SAA_76	1 (Aveneae type)	Agrostidinae	Calamagrostis foliosa Kearney	P.M. Peterson, J.M. Saarela & C.J. Sears 19697 (CAN- 593875)	U.S.A.	California	Humboldt Co.: 8.2 mi NW of Honeydew on Lost Coast Highway and 7.7 mi SE of Petrolia at bridge crossing Mattole River.	40.2700°N, 124.2267°W	2006-08-06	KX872674	KX873667	KX874057	KX872014	KX873295	KX872970	KX87235314
128	SAA_632	1 (Aveneae type)	Agrostidinae	Calamagrostis guatemalensis Hitchc.	M. de Koninck 143 (US-2151654)	Guatemala	Quetzaltenango	Las fuentes "Georginas" (aguas termales)		2011-09-06	KX872675	KX873668	KX874058	KX872015	KX873296	KX872971	KX87235414
129	SAA_205	1 (Aveneae type)	Agrostidinae	Calamagrostis holciformis Jaub. & Spach	R.J. Soreng, D. Johnson, S. Shuvalov, V. Chapurin, K. & A. Samsaliev 7697 (US-3500184)	Kyrgyz Republic	Naryn	Tien Shan, Son-Kel River Pass, steppe slopes on E side and above S side of pass, 9 k SE of Son-Kel lake E end, 41 k NW of Dzhan-Bulak, 61 k NW of Naryn	41.7305°N, 75.4282°E	2006-08-19	KX872676	KX8736691	KX874059	KX872016	KX873297	KX872972	KX87235514
130	SAA_138	1 (Aveneae type)	Agrostidinae	Calamagrostis howellii Vasey	R. Spellenberg, M. Spellenberg & D. Sutherland 1189 (CAN-302143)	U.S.A.	Washington	Skamania Co., along the Columbia River		1966-07-08	KX872677	KX873670	KX874060	KX872017	KX873298	FJ377638	KX87235614
131	SAA_44	1 (Aveneae type)	Agrostidinae	Calamagrostis koeleriodes Vasey	P.M. Peterson, J.M. Saarela & C.J. Sears 19795 (CAN-593872)	U.S.A.	California	Siskiyou Co.: 2.4 mi W of Scott Mountain summit (from Hwy 3).	41.2717°N, 122.7194°W	2006-08-10	KX872678	KX873671	KX874061	KX872018	KX873299	KX872974	KX87235714
132	SAA_45	1 (Aveneae type)	Agrostidinae	Calamagrostis koeleriodes Vasey	P.M. Peterson, J.M. Saarela & C.J. Sears 19786 (CAN-593910)	U.S.A.	California	Siskiyou Co.: Scott Mountain summit, 8.3 mi SE of Callahan on Hwy 3.	41.2758°N, 122.6983°W	2006-08-10	KX872679	KX873672	KX874062	KX872019	KX873300	KX872975	KX87235814
133	SAA_171	1 (Aveneae type)	Agrostidinae	Calamagrostis lapponica (Wahlenb.) Hartm.	B. Paszko s.n., sample D12.05 GPS 211 (KRAM-559882)	Sweden	Norbotten	Överkalix kommun, about 10 km NW of Jock, W of Jockselet	66.7311°N, 22.6086°E	2007-07-23	KX872680	KX873673	KX874063	KX872020	KX873301	KX872976	KX87235914
134	SAA_172	1 (Aveneae type)	Agrostidinae	Calamagrostis lapponica (Wahlenb.) Hartm.	B. Paszko s.n., sample D17.15 GPS 249 (KRAM-559884)	Sweden	Jämtland	Strömsund kommun, W of Rotnäset	64.3933°N, 15.4747°E	2007-07-28	-	KX873674	KX874064	KX872021	KX873302	-	-
135	SAA_173	1 (Aveneae type)	Agrostidinae	Calamagrostis lapponica (Wahlenb.) Hartm.	B. Paszko s.n., sample D2.09 GPS 134 (KRAM-559878)	Sweden	Norbotten	Pajala kommun, NW of Pello, near the border with Finland, Jarhoi	66.9453°N, 23.8078°E	2007-07-13	-	KX873675	KX874065	KX872022	KX873303	-	-
136	SAA_2	1 (Aveneae type)	Agrostidinae	Calamagrostis lapponica (Wahlenb.) Hartm.	P.M. Peterson, J.M. Saarela & S.F. Smith 18585 (CAN-590924)	Canada	Northwest Territories	Richardson Mountains, 152 mi SW of Inuvik on Dempster Hwy (5) towards Eagle Plains.	67.1814°N, 135.8100°W	2004-07-14	KX872683	KX873680	KX874070	KX872026	KX873308	FJ377639	KX87236214
137	SAA_255	1 (Aveneae type)	Agrostidinae	Calamagrostis lapponica (Wahlenb.) Hartm.	R.J. Soreng & N.L. Soreng 6163 (US)	U.S.A.	Alaska	Taylor Hwy. (5) MP 141.5. American Mts. ca. 20 km S of Eagal, E of American Summit, peak above big bend in road	64.6016°N, 141.2601°W	2000-07-23	-	KX873676	KX874066	KX872075	KX873304	-	-
138	SAA_27	1 (Aveneae type)	Agrostidinae	Calamagrostis lapponica (Wahlenb.) Hartm.	P.M. Peterson, J.M. Saarela & S.F. Smith 18559 (CAN-590801 )	Canada	Northwest Territories	Richardson Mountains, 62 mi NE of Eagle Plains on Dempster Hwy (5) towards Inuvik.	67.0633°N, 136.1794°W	2004-07-12	KX872681	KX873677	KX874067	KX872023	KX873305	KX872977	KX87236014
139	SAA_28	1 (Aveneae type)	Agrostidinae	Calamagrostis lapponica (Wahlenb.) Hartm.	P.M. Peterson, J.M. Saarela & S.F. Smith 18587 (CAN-590926)	Canada	Northwest Territories	Richardson Mountains, 152 mi SW of Inuvik on Dempster Hwy (5) towards Eagle Plains.	67.1814°N, 135.8100°W	2004-07-14	-	KX873678	KX874068	KX872024	KX873306	-	-
140	SAA_29	1 (Aveneae type)	Agrostidinae	Calamagrostis lapponica (Wahlenb.) Hartm.	P.M. Peterson, J.M. Saarela & S.F. Smith 18561 (CAN-590802)	Canada	Northwest Territories	103 mi NE of Eagle Plains on Dempster Hwy (5) and 102 mi S of Inuvik.	67.4258°N, 134.4883°W	2004-07-13	KX872682	KX873679	KX874069	KX872025	KX873307	KX872978	KX87236114
141	SAA_732	1 (Aveneae type)	Agrostidinae	Calamagrostis llanganatensis Laegaard	S. Laegaard 55455 (US-3352674)	Ecuador	Pastaza	E of pass Alao - Huamboya	1.8000°S, 78.4167°W	1985-11-12	KX872685	KX873682	KX874071	KX872027	KX873309	KX872979	KX87236314
142	SAA_202	1 (Aveneae type)	Agrostidinae	Calamagrostis macrolepis Litv.	R.J. Soreng, P.M. Peterson, W. Zong-tao & Z. Da-hai 5120 (US-3469034)	China	Inner Mongolia	Inner Mongolia Grassland Ecosystem Research Station, Xilingol Biosphere Reserve, ca. 70 km SE of Xiling Hot, ca. 370 km N. of Beijing, ca. 2 km W of Station	40.6667°N, 117.0000°E	1997-08-24	KX872686	KX8736835	KX874072	KX872028	KX873310	KX872980	KX87236414
143	SAA_40	1 (Aveneae type)	Agrostidinae	Calamagrostis montanensis (Scribn.) Vasey	P.M. Peterson, J.M. Saarela & S.F. Smith 18398 (CAN-591042)	Canada	Alberta	Banff National Park, Johnson Valley trail head, Moose Meadow turnout.	51.2569°N, 115.8572°W	2004-07-03	-	KX873684	KX874073	KX872029	KX873311	-	-
144	SAA_258	1 (Aveneae type)	Agrostidinae	Calamagrostis montanensis (Scribn.) Vasey	K. Marr 6804 (V)	Canada	British Columbia	Invermere	50.4583°N, 116.0250°W	2007-08-20	KX872687	-	-	-	-	-	-
145	SAA_257	1 (Aveneae type)	Agrostidinae	Calamagrostis muriana B. L. Wilson & Sami Gray	P.M. Peterson 20930 (US-3526375)	U.S.A.	California	Fresno Co., Sierra Nevada, Kings Canyon National Park, grassy meadow surrounding upper (largest) Barrett Lake and along small inlet stream on NW side of lake.	37.0873°N, 118.5242°W	2007-09-02	KX872688	KX873685	KX874074	KX872030	KX873312	KX872981	KX87236514
146	SAA_46	1 (Aveneae type)	Agrostidinae	Calamagrostis nutkaensis (J. Presl) J. Presl ex Steud.	P.M. Peterson, J.M. Saarela & C.J. Sears 19706 (CAN-593866)	U.S.A.	California	Humboldt Co.: 8.7 mi SW of Ferndale on Lost Coast Higway and 15 mi N of Petrolia.	40.4947°N, 124.3131°W	2006-08-06	KX872689	KX8736863	KX874075	KX872031	KX873313	KX872982	KX87236614
147	SAA_75	1 (Aveneae type)	Agrostidinae	Calamagrostis nutkaensis (J. Presl) J. Presl ex Steud.	P.M. Peterson, J.M. Saarela & C.J. Sears 19718 (CAN-593864)	U.S.A.	California	Humboldt Co.: Big Lagoon, 8.4 mi N of Trinidad.	41.1594°N, 124.1325°W	2006-08-06	KX872690	KX873687	KX874076	KX872032	KX873314	KX872983	-
148	SAA_127	1 (Aveneae type)	Agrostidinae	Calamagrostis perplexa Scribn.	P.M. Peterson, J.M. Saarela & T.G. Howard 20925 (CAN-603496)	U.S.A.	New York	Ulster Co.: @ 1.5-2 mi S of Hwy 52 on Shawanagunk Ridge Trail.	41.6536°N, 74.4081°	2007-08-15	KX872691	KX8736885	KX874077	KX872033	KX873315	FJ377642	KX87236714
149	SAA_77	1 (Aveneae type)	Agrostidinae	Calamagrostis perplexa Scribn.	T.G. Howard 465 (US)	U.S.A.	New York	Ulster Co.: town of Wawarsing, Shawangunk Ridge State Forest, from Ellenville follow Route 52E for about 4 mi to the Shawangunk Ridge Trail crossing, follow trail for about 1.2 mi		2006-08-09	KX872692	KX8736895	KX874078	KX872034	KX873316	KX872984	KX87236814
150	SAA_177	1 (Aveneae type)	Agrostidinae	Calamagrostis phragmitoides Hartman	B. Paszko s.n., sample Kalištĕ4 (KRAM-558966)	Czech Republic	Vysočina Region	Česko-Moravská Vrchovina, Kalištĕ by Humpolec	49.6050°N, 15.3194°E	2007-07-03	KX872693	KX873690	KX874079	KX872035	KX873317	KX872985	KX87236914
151	SAA_186	1 (Aveneae type)	Agrostidinae	Calamagrostis phragmitoides Hartman	B. Paszko s.n., D16.01 GPS 241 s.n. (KRAM-558954)	Sweden	Norbotten	Norrbotten Co., Jokkmokk kommun, 17 km N of Jokkmokk	66.7578°N, 19.8639°E	2007-07-27	KX872709	KX873711	KX874099	KX872055	KX873338	KX872995	KX87238614
152	SAA_187	1 (Aveneae type)	Agrostidinae	Calamagrostis phragmitoides Hartman	B. Paszko s.n., D13.10 GPS 226 (KRAM-559881)	Sweden	Norbotten	Överkalix kommun, SW of Jock, W of lake Vallsjärv, Björkhultet	66.6381°N, 22.5856°E	2007-07-24	-	KX873712	KX874100	KX872056	KX873339	-	-
153	SAA_188	1 (Aveneae type)	Agrostidinae	Calamagrostis phragmitoides Hartman	B. Paszko s.n., D2.08 GPS 134 (KRAM-559877)	Sweden	Norbotten	Pajala kommun, NW of Pello, near the border with Finland, Jarhois	66.9456°N, 23.8078°E	2007-07-13	-	KX873713	KX874101	KX872057	KX873340	-	-
154	SAA_189	1 (Aveneae type)	Agrostidinae	Calamagrostis phragmitoides Hartman	B. Paszko s.n., D17.01 GPS 246 (KRAM-559876)	Sweden	Västerbotten	Vilhelmina kommun, W of lake Malgoviken, W of Skansholm, near the river Kvarnbäcken	64.6939°N, 16.2258°E	2007-07-28	KX872710	KX873714	KX874102	KX872058	KX873341	KX872996	KX87238714
155	SAA_122	1 (Aveneae type)	Agrostidinae	Calamagrostis pickeringii A. Gray	P.M. Peterson & J.M. Saarela 20899 (CAN-603466)	U.S.A.	New Hampshire	Coos Co.: White Mountain National Forest, Cutts Grant Presidential Range, near Lake of the Clouds Hut, near small lake.	44.2697°N, 71.3508°W	2007-08-13	KX872694	KX873691	KX874080	KX872036	KX873318	KX872986	KX87237014
156	SAA_130	1 (Aveneae type)	Agrostidinae	Calamagrostis pickeringii A. Gray	P.M. Peterson & J.M. Saarela 20857 (CAN- 603450)	U.S.A.	New York	Hamilton Co.: @ 2.5 mi E of old Forge, at Raquette Lake. Margin of lake in bog	43.9719°N, 74.1456°W	2007-08-11	KX872695	KX873692	KX874081	KX872037	KX873319	FJ377643	KX87237114
157	SAA_740	1 (Aveneae type)	Agrostidinae	Calamagrostis pisinna Swallen	A.M. Cleef (US-2797545)	Colombia	Boyacá	Sierra Nevada del Cocuy, Paramo Concavo. Superparamo 2.5 km al N del morro Pulpito del Diablo.		1973-11-28	-	KX8736934	-	-	KX873320	-	-
158	SAA_126	1 (Aveneae type)	Agrostidinae	Calamagrostis porteri A. Gray subsp. porteri	P.M. Peterson & J.M. Saarela 20830 (CAN-603446)	U.S.A.	Virginia	Shenandoah/Hardy Co.: At border, @ 1.3 km W of wolf Gap on trail towards Big Schloss. Shenandoah Co. - Hardy Co. boundary.	38.9311°N, 78.7247°W	2007-08-09	KX872696	KX873694	KX874082	KX872038	KX873321	KX872988	KX87237214
159	SAA_129	1 (Aveneae type)	Agrostidinae	Calamagrostis porteri A. Gray subsp. porteri	P.M. Peterson & J.M. Saarela 20835 (CAN-603449)	U.S.A.	West Virginia	Hardy Co.: Long Mt. Trail head.	42.3092°N, 76.5031°W	2007-08-09	KX872697	KX873695	KX874083	KX872039	KX873322	KX872989	KX87237314
160	SAA_248	1 (Aveneae type)	Agrostidinae	Calamagrostis pringlei Scribn. ex Beal	P.M. Peterson & J.M. Saarela 21257 (CAN 602208)	Mexico	Durango	Sierra Madre Occidental, 13.1 mi W of El Salto on Hwy 40 and 0.3 mi S on small logging road.	23.7569°N, 30.6333°W	2007-10-03	KX872698	KX8736964	KX874084	KX872040	KX873323	KX872990	KX87237410, 15
161	SAA_65	1 (Aveneae type)	Agrostidinae	Calamagrostis pringlei Scribn. ex Beal	R. Spellengberg, R.J. Soreng, R. Corral & T. Lebgue 8878 (NMC-055708)	Mexico	Chihuahua	Municipio Guererro, on road between Tomochi and Basaseachic, 20 mi E of junction with road S to San Juanito, 1.8 mi W of Aqua Calienta		1986-10-05	FJ394567	KX8736974	KX874085	KX872041	KX873324	FJ377645	KX87237510, 15
162	SAA_164	1 (Aveneae type)	Agrostidinae	Calamagrostis pseudophragmites (Haller f.) Koeler	B. Paszko s.n., sample Oblaz-pseudo2 (KRAM-559893)	Poland	Małopolskie Voivodeship	Małopolskie Voivodeship, W end of Pieniny Spiskie Mts., Krempachy village, nearby Obłazowa Mt., on left side of Białka river	49.4197°N, 20.1661°E	2007-07-08	KX872699	KX873698	KX874086	KX872042	KX873325	FJ377646	KX87237614
163	SAA_208	1 (Aveneae type)	Agrostidinae	Calamagrostis pseudophragmites (Haller f.) Koeler	R.J. Soreng, P.M. Peterson, W. Zong-tao & Z. Da-hai 5107 (US-3469048)	China	Hebei	Zhangbeixian, Damaqun Shan, just S of Youlougou Xiang (village), S of Zhangbei City ca. 10 km	41.0000°N, 114.6667°E	1997-08-23	KX872700	KX873699	KX874087	KX872043	KX873326	KX872991	KX87237714
164	SAA_209	1 (Aveneae type)	Agrostidinae	Calamagrostis pseudophragmites (Haller f.) Koeler	R.J. Soreng, P.M. Peterson & S. Hang 5455 (US-3491820 )	China	Qinghai	Dulan, S slope of Ngola Shan, NE of Dulan (Qagan Us) ca. 27 km., ca. 300 km W of Xining on rd. to Golmud. E end of Qinghai Pendi (Basin).	36.4333°N, 98.2500°E	1997-09-22	KX872701	KX873700	KX874088	KX872044	KX873327	KX872992	KX87237814
165	SAA_153	1 (Aveneae type)	Agrostidinae	Calamagrostis pseudophragmites subsp. tartarica (Hook. f.) Tzvelev	R.J. Soreng, D. Johnson, S. Shuvalov, V. Chapurin, K. & A. Samsaliev 7534 (US-3500199 )	Kyrgyz Republic	Chu	Kemin, Zailiisky Ala-Too, Kechi-Kemin (Rv.), Ak-Tyuz settlement, 35 k ENE of Bystrovka, below Ak-Tyuz mine.	42.8717°N, 76.1042°E	2006-08-06	KX872702	KX873701	KX874089	KX872045	KX873328	KX872993	KX87237914
166	SAA_154	1 (Aveneae type)	Agrostidinae	Calamagrostis pseudophragmites subsp. tartarica (Hook. f.) Tzvelev	R.J. Soreng, D. Johnson, S. Shuvalov, V. Chapurin, K. & A. Samsaliev 7556 (US-3500200 )	Kyrgyz Republic	Chu	Kemin, Zailiisky Ala-Too S slope, Ger-Taby|gy (Rv.), Boroldoy settlement, 18 k ENE of Bystrovka, 5 km E of Boroldoy	42.8003°N, 75.9250°E	2006-08-07	KX872703	KX873702	KX874090	KX872046	KX873329	KX872994	KX87238014
167	SAA_33	1 (Aveneae type)	Agrostidinae	Calamagrostis purpurascens R. Br.	P.M. Peterson, J.M. Saarela & S.F. Smith 18569 (CAN-590803)	Canada	Northwest Territories	11 mi S of Inuvik on Dempster Hwy (5) towards Eagle Plains.	68.3764°N, 133.3303°W	2004-07-13	KX872704	KX873703	KX874091	KX872047	KX873330	FJ377648	KX87238114
168	SAA_35	1 (Aveneae type)	Agrostidinae	Calamagrostis purpurascens R. Br.	P.M. Peterson, J.M. Saarela, S.F. Smith & K. Kuba 18500 (CAN-590813)	U.S.A.	Alaska	Southeast Fairbanks, 1 mi E of Chicken on Hwy towards Boundary.	64.0628°N, 141.9244°W	2004-07-10	KX872705	KX873704	KX874092	KX872048	KX873331	FJ377649	KX87238214
169	SAA_36	1 (Aveneae type)	Agrostidinae	Calamagrostis purpurascens R. Br.	P.M. Peterson, J.M. Saarela & S.F. Smith 18415 (CAN-590798)	Canada	Alberta	Banff National Park, 7 mi SE of border to Jasper National Park along Hwy 93.	52.1719°N, 117.0667°W	2004-07-04	KX872706	KX873705	KX874093	KX872049	KX873332	FJ377650	KX87238314
170	SAA_37	1 (Aveneae type)	Agrostidinae	Calamagrostis purpurascens R. Br.	P.M. Peterson, J.M. Saarela & S.F. Smith 18609 (CAN-590796)	Canada	Yukon	7 mi NE of Ross River (Pelly River Crossing) on Canol Road (Hwy 6) towards Dragon Lake.	62.0439°N, 132.342°W	2004-07-15	-	KX873706	KX874094	KX872050	KX873333	-	-
171	SAA_38	1 (Aveneae type)	Agrostidinae	Calamagrostis purpurascens R. Br.	P.M. Peterson, J.M. Saarela, S.F. Smith & K. Kuba 18492 (CAN-590784)	Canada	Yukon	12 mi S of Beaver Creek and 19 mi NE up Snag Creek Road.	62.4026°N, 140.3638°W	2004-07-09	KX872707	KX873707	KX874095	KX872051	KX873334	FJ377659	KX87238414
172	SAA_6	1 (Aveneae type)	Agrostidinae	Calamagrostis purpurascens R. Br.	P.M. Peterson, J.M. Saarela & S.F. Smith 18474 (CAN-590829)	Canada	Yukon	42 mi NW of Haines Junction and 24 mi SE of Destruction Bay on Hwy 1.	60.9933°N, 138.4981°W	2004-07-08	KX872708	KX873708	KX874096	KX872052	KX873335	FJ377647	KX87238514
173	SAA_93	1 (Aveneae type)	Agrostidinae	Calamagrostis purpurascens R. Br.	P.M. Peterson, J.M. Saarela & S.F. Smith 18545 (CAN-590804)	Canada	Yukon	95 mi N of Hwy 2 on Dempster Hwy (5) and 134 mi S of Eagle Plains.	65.0633°N, 138.2631°W	2004-07-11	-	KX873709	KX874097	KX872053	KX873336	-	-
174	SAA_95	1 (Aveneae type)	Agrostidinae	Calamagrostis purpurascens R. Br.	P.M. Peterson, J.M. Saarela & S.F. Smith 18652 (CAN-590797)	Canada	Yukon	69 mi Se of Ross River (Pelly River Crossing) on Robert Campbell, Hwy (4) towards Watson Lake.	61.7119°N, 130.8633°W	2004-07-18	-	KX873710	KX874098	KX872054	KX873337	-	-
175	SAA_195	1 (Aveneae type)	Agrostidinae	Calamagrostis rivalis H. Scholz	B. Paszko s.n., sample Wald5 GPS 67 (KRAM-558963)	Germany	Saxony	Saxony, District of Mittelsachsen, 9 km SW of Döbeln, 28 km N of Chemnitz, S of Waldheim, bank of Zschopau River	51.0603°N, 13.0208°E	2007-06-23	KX872711	KX873715	KX874103	KX872059	KX873342	KX872997	KX87238814
176	SAA_196	1 (Aveneae type)	Agrostidinae	Calamagrostis rivalis H. Scholz	B. Paszko s.n., sample Kloster4 (KRAM-558964)	Germany	Saxony	Saxony, Klosterbuch near Leisnig, Freiberger Mulde river	51.1514°N, 12.9828°E	2007-06-24	-	KX873716	KX874104	KX872060	KX873343	-	-
177	SAA_197	1 (Aveneae type)	Agrostidinae	Calamagrostis rivalis H. Scholz	B. Paszko s.n.,. Sample Wech 3 (KRAM-558962)	Germany	Saxony	Saxony, district of Mittelsachsen, Wechselburg municipality, Wechselburg, Zwickauer Mulde River	51.0053°N, 12.7664°E	2007-06-25	KX872712	KX873717	KX874105	KX872061	KX873344	KX872998	KX87238914
178	SAA_1	1 (Aveneae type)	Agrostidinae	Calamagrostis rubescens Buckley	P.M. Peterson, J.M. Saarela & S.F. Smith 18769 (CAN-590816)	U.S.A.	Oregon	Umatilla National Forest. 0.5 mi down Emily Summit Road, E of Interstate 84.	45.4356°N, 118.3531°W	2004-07-31	KX872714	KX873720	KX874108	KX872064	KX873347	KX872999	KX87239114
179	SAA_10	1 (Aveneae type)	Agrostidinae	Calamagrostis rubescens Buckley	P.M. Peterson, J.M. Saarela & S.F. Smith 18741 (CAN-590765)	Canada	British Columbia	14 mi SW of Clinton just above Clinton Lake.	50.9883°N, 121.7894°W	2004-07-26	KX872713	KX873718	KX874106	KX872062	KX873345	FJ377652	KX87239014
180	SAA_14	1 (Aveneae type)	Agrostidinae	Calamagrostis rubescens Buckley	P.M. Peterson & J.M. Saarela 18767 (CAN-590818)	U.S.A.	Washington	Wenatchee National Forest, 34 mi W of Wenatchee on Hwy 97.	47.3903°N, 120.6053°W	2004-07-31	-	KX873719	KX874107	KX872063	KX873346	-	-
181	SAA_32	1 (Aveneae type)	Agrostidinae	Calamagrostis rubescens Buckley	P.M. Peterson & J.M. Saarela 18768 (CAN-590817)	U.S.A.	Washington	Wenatchee National Forest, 34 mi W of Wenatchee on Hwy 97.	47.3903°N, 120.6053°W	2004-07-31	-	KX873721	KX874109	KX872065	KX873348	-	-
182	SAA_137	1 (Aveneae type)	Agrostidinae	Calamagrostis scopulorum M.E. Jones	B. Franklin 5569 (CAN-531332)	U.S.A.	Utah	Grand Co., ca. 2 mi NE of Moab. Negro Bill Canyon		1987-10-10	KX872715	KX873722	KX874110	KX872066	KX873349	FJ377655	KX87239214
183	SAA_56	1 (Aveneae type)	Agrostidinae	Calamagrostis scopulorum M.E. Jones	R.J. Soreng & N.L. Soreng 7423 (US)	U.S.A.	Colorado	Gunnison Co., Rocky Mts., East River below Elmerald Lake 0.5 k toward Gothic on CR-317	39.0064°N, 107.0368°W	2003-08-15	FJ394571	KX873723	KX874111	KX872067	KX873350	FJ377654	KX87239314
184	SAA_259	1 (Aveneae type)	Agrostidinae	Calamagrostis sesquiflora (Trin.) Kawano	M. Cheney s.n. (no voucher)	Canada	British Columbia	Takakia Lake			KX872716	KX873724	KX874112	KX872068	KX873351	KX873000	KX87239414
185	SAA_566	1 (Aveneae type)	Agrostidinae	Calamagrostis sesquiflora (Trin.) Kawano	J.M. Saarela & D.M. Percy 1223 (CAN-590636)	Canada	British Columbia	Queen Charlotte Islands: Graham Island, Mount Raymond peak (accessible only by hiking trail).	53.2700°N, 132.2350°W	2007-07-24	KX872717	KX873725	KX874113	KX872069	KX873352	KX873001	KX87239514
186	SAA_571	1 (Aveneae type)	Agrostidinae	Calamagrostis sesquiflora (Trin.) Kawano	J.M. Saarela & D.M. Percy 1229 (CAN-590639)	Canada	British Columbia	Queen Charlotte Islands: Graham Island, Slatechuck Mountain.	53.2614°N, 132.2375°W	2007-07-24	KX872718	KX873726	KX874114	KX872070	KX873353	KX873002	KX87239614
187	SAA_161	1 (Aveneae type)	Agrostidinae	Calamagrostis stricta (Timm) Koeler	B. Paszko s.n., sample D12.01 GPS 206 (KRAM-559883)	Sweden	Norbotten	Överkalix kommun, about 6 km NW of Ängesån	66.8117°, 22.2469°E	2007-07-23	KX872723	KX873735	KX874123	KX872081	KX873363	FJ377658	KX87240514
188	SAA_162	1 (Aveneae type)	Agrostidinae	Calamagrostis stricta (Timm) Koeler	B. Paszko s.n., sample Svalbard 2 (KRAM-559886)	Norway	Svalbard	Svalbard, Isdammen, Adventdalen, 33 X WG 165 85, 817 0		2007-07-27	KX872724	KX873736	KX874124	KX872082	KX873364	KX873009	KX87240614
189	SAA_163	1 (Aveneae type)	Agrostidinae	Calamagrostis stricta (Timm) Koeler	B. Paszko s.n., sample Icel& 2.5 (KRAM-558948)	Iceland		Skútustaġòirm, by the small lake Stakhólstjörn by the big Mývatn		2007-07-25	KX872725	KX873737	KX874125	KX872083	KX873365	KX873010	KX87240714
190	SAA_256	1 (Aveneae type)	Agrostidinae	Calamagrostis stricta (Timm) Koeler	P.M. Peterson, R.J. Soreng, N. Refulio-Rodriguez & M.J. Belgrano 17076 (US)	Argentina	Santa Cruz	46 km SW of Guer Aike along Rio Gallegos at Estancia Palermo Aike	51.6878°S, 69.7286°W	2003-01-16	-	KX873738	KX874126	KX872084	KX873366	-	-
191	SAA_636	1 (Aveneae type)	Agrostidinae	Calamagrostis stricta (Timm) Koeler	P.M. Peterson, R.J. Soreng, N. Refulio-Rodriguez & M.J. Belgrano 17119 (US-3452760)	Argentina	Santa Cruz	At Rio Gallegos crossing, 1 km S of Puento Blanco along road towards Morro Chico.	51.9012°S, 71.5932°W	2003-01-18	KX872726	KX873740	KX874128	KX872086	KX873368	KX873012	KX87240914
192	SAA_706	1 (Aveneae type)	Agrostidinae	Calamagrostis stricta (Timm) Koeler	P.M. Peterson, R.J. Soreng, N. Refulio-Rodriguez & M.J. Belgrano 17076 (US-3450440)	Argentina	Santa Cruz	46 km SW of Guer Aike along Rio Gallegos at Estancia Palermo Aike. Small swale along Rio with scattered Junellia, Poa, and Deschampsia antartica.	51.6878°S, 69.7285°E	2003-01-16	KX872727	KX873741	KX874129	KX872087	KX873369	KX873013	KX87241014
193	SAA_204	1 (Aveneae type)	Agrostidinae	Calamagrostis stricta (Timm) Koeler subsp. stricta	R.J. Soreng, D. Johnson, S. Shuvalov, V. Chapurin, K. & A. Samsaliev 7722 (US0-3500195 )	Kyrgyzstan	Chu	Panfilov (S), Suusamyr Valley, S side of Suusamyr River, 34 k W Tunuk, 64 k NE Toktogul.	42.1950°N, 73.5681°E	2006-08-21	KX872728	KX873742	KX874130	KX872088	KX873370	KX873014	KX87241114
194	SAA_3	1 (Aveneae type)	Agrostidinae	Calamagrostis stricta (Timm) Koeler subsp. stricta	P.M. Peterson, J.M. Saarela & S.F. Smith 18604 (CAN-590928)	Canada	Yukon	63 mi N of Carmacks on Klondike Hwy (2) and S of Pelly Crossing.	62.7650°N, 136.6189°W	2004-07-15	KX872729	KX8737435	KX874131	KX872089	KX873371	FJ377659	KX87241214
195	SAA_30	1 (Aveneae type)	Agrostidinae	Calamagrostis stricta (Timm) Koeler subsp. stricta	P.M. Peterson, J.M. Saarela & S.F. Smith 18616 (CAN-590932)	Canada	Yukon	38 mi NE of Ross River (Pelly River Crossing) on Canol Road (Hwy 6) towards MacMillan Pass.	62.2563°N, 131.7221°W	2004-07-17	KX872684	KX873739	KX874127	KX872085	KX873367	FJ377656	KX87240814
196	SAA_249	1 (Aveneae type)	Agrostidinae	Calamagrostis stricta subsp. groenlandica (Schrank ) Á. Löve	B.A. Bennett, M.J. Oldham, C.A. Kennedy, P. Seccombe-Hett & D.C. Gordon 06-132 (US)	Canada	Yukon	Blow River Delta east, Danny C. Gordon's goose camp	69.4833°N, 137.6000°W	2006-07-28	KX872719	KX873728	KX874115	KX872071	KX873355	KX873004	KX87239814
197	SAA_250	1 (Aveneae type)	Agrostidinae	Calamagrostis stricta subsp. groenlandica (Schrank ) Á. Löve	B.A. Bennett, M.J. Oldham, C.A. Kennedy, P. Seccombe-Hett & D.C. Gordon 06-208 (US)	Canada	Yukon	Blow River Delta east, Outer Delta west of Whitefish Station	69.5000°N, 137.6167°W	2006-07-28	-	KX873729	KX874116	KX872072	KX873356	-	-
198	SAA_251	1 (Aveneae type)	Agrostidinae	Calamagrostis stricta subsp. groenlandica (Schrank ) Á. Löve	B.A. Bennett, M.J. Oldham, C.A. Kennedy, P. Seccombe-Hett & D.C. Gordon 06-246 (US)	Canada	Yukon	Blow River Delta, mainland sites S of E delta, tundra within 1 km of coast	69.4333°N, 137.6500°W	2006-07-29	KX872720	KX873730	KX874117	KX872073	KX873357	KX873005	KX87239914
199	SAA_254	1 (Aveneae type)	Agrostidinae	Calamagrostis stricta subsp. groenlandica (Schrank ) Á. Löve	B.A. Bennett, M.J. Oldham, C.A. Kennedy, P. Seccombe-Hett & D.C. Gordon 06-177 (US)	Canada	Yukon	Blow River Delta east, Danny C. Gordon's goose camp	68.89326 N, 136.961 W	2006-07-28	-	-	-	KX872074	-	-	-
200	SAA_59	1 (Aveneae type)	Agrostidinae	Calamagrostis stricta subsp. groenlandica (Schrank ) Á. Löve	R.J. Soreng 6204 (US)	U.S.A.	Alaska	North Slope Borough, Pt. Barrow area. 18 km out Gas Well Rd., NE of Barrow	71.2421°N, 156.3301°W	2000-08-21	KX872721	KX873731	KX874118	KX872076	KX873358	FJ377637	KX87240014
201	SAA_399	1 (Aveneae type)	Agrostidinae	Calamagrostis stricta subsp. inexpansa (A. Gray) C.W. Greene	S.S. Talbot ADA052-20 (US-3543902)	U.S.A.	Alaska	Aleutian Islands, Adak Island, Bay of Islands	51.7863°, 176.8109°	2006-08-26	-	KX873732	KX874119	KX872077	KX873359	KX873007	KX87240114
202	SAA_400	1 (Aveneae type)	Agrostidinae	Calamagrostis stricta subsp. inexpansa (A. Gray) C.W. Greene	S.S. Talbot AIK010-06 (US-3543901)	U.S.A.	Alaska	Aleutian Islands, Aiktak Island	54.1833°, 164.8361°W	2006-08-04	FJ394564	KX873733	KX874120	KX872078	KX873360	-	KX87240214
203	SAA_401	1 (Aveneae type)	Agrostidinae	Calamagrostis stricta subsp. inexpansa (A. Gray) C.W. Greene	S.S. Talbot ADA030-25 (US-3543900)	U.S.A.	Alaska	Aleutian Islands, Adak Island, N of Lake	51.8308°, 176.6727°	2006-08-20	-	KX873734	KX874121	KX872079	KX873361	KX873008	KX87240314
204	SAA_9	1 (Aveneae type)	Agrostidinae	Calamagrostis stricta subsp. inexpansa (A. Gray) C.W. Greene	P.M. Peterson, J.M. Saarela & S.F. Smith 18618 (CAN-590933)	Canada	Yukon	38 mi NE of Ross River (Pelly River Crossing) on Canol Road (Hwy 6) towards MacMillan Pass.	62.2564°N, 131.7222°W	2004-07-17	KX872722	KX873681	KX874122	KX872080	KX873362	FJ377640	KX87240414
205	SAA_231	1 (Aveneae type)	Agrostidinae	Calamagrostis tolucensis (Kunth) Trin.	P.M. Peterson, J.M. Saarela & M.J. Flores Villegas 21395 (CAN-602283)	Mexico	Monelos	Parque Nacional Izta-Popo, 0.5 mi E of Paso de Cortez at entrance to park.	19.0883°N, 98.6403°W	2007-10-11	-	KX8737454	KX874133	KX872091	KX873373	-	-
206	SAA_246	1 (Aveneae type)	Agrostidinae	Calamagrostis tolucensis (Kunth) Trin.	P.M. Peterson, J.M. Saarela & M.J. Flores Villegas 21343 (CAN 602283)	Mexico	Mexico	Parque Nacional Nevado de Toluca, 4.6 mi above park gate, S of Nevado Toluca.	19.1428°N, 99.7806°W	2007-10-09	-	KX8737464	KX874134	KX872092	KX873374	-	-
207	SAA_69	1 (Aveneae type)	Agrostidinae	Calamagrostis tolucensis (Kunth) Trin.	P.M. Peterson & Y. Herrera-Arrieta 16152 (US-3481473)	Mexico	Mexico	NW of Nevado de Toluca, 3.6 mi from junction of Hwy 10 and road to Nevado de Toluca.	19.1390°N, 99.7828°W	2001-10-11	FJ394573	-	-	-	-	FJ377660	-
208	SAA_70	1 (Aveneae type)	Agrostidinae	Calamagrostis tolucensis (Kunth) Trin.	R.E. Gereau, G.J. Martin & S. Hernández L. Gereau 19697 (US-3251914)	México	Oaxaca	Otro. De Ixtlán: Mpio de Comaltepec: Estación Meterologica Humo Chico, above Ruta Nacional 175 SW of turnoff to Yolox	17.5667°N, 96.5000°W	1986-04-25	FJ394574	-	-	-	-	FJ377661	-
209	SAA_71	1 (Aveneae type)	Agrostidinae	Calamagrostis valida Sohns	J. Villa C., S.D. Koch & J. Chavez L. 921 (ANSM-54393)	Mexico	Jalisco	Municipio Ciudad Guzmán, 7 km al S de la carr. Cd. Guzman-Autlán, brecha al Parque Nacional, pasando por el rancho Las Milanesas		1990-10-26	FJ394575	-	-	-	-	KX873016	-
210	SAA_174	1 (Aveneae type)	Agrostidinae	Calamagrostis varia (Schrad.) Host	B. Paszko s.n., sample va-Bocz (KRAM-558949)	Poland	Małopolskie Voivodeship	Małopolskie Voivodeship, Zakopane kommun, Carpathian Mountains, Tatra Mts., Western Tatras Mts., Boczań Mt.	49.2619°N, 19.9947°E	2006-08-14	KX872731	KX873747	KX874135	KX872093	KX873375	KX873017	KX87241314
211	SAA_175	1 (Aveneae type)	Agrostidinae	Calamagrostis varia (Schrad.) Host	B. Paszko s.n., sample D22.11 GPS 263 (KRAM-559885)	Sweden	Gotland	between Buttle and Hejde	57.4067°N, 18.4597°E	2007-08-02	KX872732	KX873748	KX874136	KX872094	KX873376	KX873018	KX87241414
212	SAA_176	1 (Aveneae type)	Agrostidinae	Calamagrostis varia (Schrad.) Host	B. Paszko s.n., sample Schmittenhöhe var 4 GPS 288 (KRAM-558953)	Austria	Salzburg Land	Zell am See municipality, track on Schmittenhöhe Mt.	47.3358°N, 12.7714°E	2007-08-26	KX872733	KX873749	KX874137	KX872095	KX873377	KX873019	KX87241514
213	SAA_183	1 (Aveneae type)	Agrostidinae	Calamagrostis villosa (Chaix) J.F. Gmelin	B. Paszko s.n., sample Hundstein 1 villosa GPS 278 (KRAM-558952)	Austria	Salzburg Land	Zell am See municipality, track on the Hundstein Mt.	47.3375°N, 12.8756°E	2007-09-25	KX872734	KX873750	KX874138	KX872096	KX873378	KX873020	KX87241614
214	SAA_184	1 (Aveneae type)	Agrostidinae	Calamagrostis villosa (Chaix) J.F. Gmelin	B. Paszko s.n., vi3-BG (KRAM-558951)	Poland	Małopolskie Voivodeship	Małopolskie Voivodeship, Zawoja kommun, Zawoja village, Zawoja-Markowa, Babia Góra Mt.	49.5753°N, 19.5250°E	2006-09-07	KX872735	KX873751	KX874139	KX872097	KX873379	KX873021	KX87241714
215	SAA_185	1 (Aveneae type)	Agrostidinae	Calamagrostis villosa (Chaix) J.F. Gmelin	B. Paszko s.n., Cikháj1, GPS 109 (KRAM-558965)	Czech Republic		Žďárské vrchy, Cikháj	49.6600°N, 15.9756°E	2007-07-03	KX872736	KX873752	KX874140	KX872098	KX873380	KX873022	KX87241814
216	SAA_73	1 (Aveneae type)	Agrostidinae	Calamagrostis vulcanica Swallen	N. Gallardo, M. Vasquez & R. Luacarca 9092 (US)	Guatemala	San Marcos			2000-05-26	FJ394576	KX8737534	KX874141	KX872099	KX873381	FJ377662	KX87241910, 15
217	SAA_157	1 (Aveneae type)	Calothecinae	Chascolytrum brizoides (Lam.) Desv.	R.J. Soreng & N.L. Soreng 7014 (US)	Chile	Region VIII (Bio-Bio)	S of Chillan, S of Nebuco on Ruta 5S, ca 2 km S of exit to Concepcion	36.6347°S, 72.1889°W	2001-11-12	KX872740	KX873758	KX874146	KX872104	KX873386	KX873026	-
218	SAA_518	1 (Aveneae type)	Calothecinae	Chascolytrum monandrum (Hack.) Matthei	P.M. Peterson, R.J. Soreng, M.I. LaTorre & J.V. Rojas Fox 21704 (US)	Peru	Ancash	Cordillera Blanca W slope, ca. 20 km ENE of new city of Yungay, border of Parque Nacional Huascaran, Sector Llauganuco, below entrance station ca. 0.5 km	9.1073°S, 77.6856°W	2008-03-15	KX872741	KX873759	KX874147	KX872105	KX873387	KX873027	KX87242314
219	SAA_525	1 (Aveneae type)	Calothecinae	Chascolytrum monandrum (Hack.) Matthei	P.M. Peterson & R.J. Soreng 21861 (US)	Peru	Cajamarca	WSW of Cajabamba ca. 20 air km, SW of Araqueda ca. 5 air km, along road towards Ventana (in La Libertad)	7.6902°S, 78.2075°W	24 Mar 2008	KX872742	KX873760	KX874148	KX872106	KX873388	KX873028	KX87242414
220	SAA_49	1 (Aveneae type)	Calothecinae	Chascolytrum subaristatum (Lam.) Desv.	R.J. Soreng & N.L. Soreng 7020 (US)	Chile	Region VIII (Bio-Bio)	E of Chillan, S of Rio Chillan, W of Recinto on N-55	36.7833°S, 71.7667°W	2001-11-12	FJ394578	KX873761	KX874149	KX872107	KX873389	FJ377665	KX87242514
221	SAA_51	1 (Aveneae type)	Calothecinae	Chascolytrum subaristatum (Lam.) Desv.	R.J. Soreng & N.L. Soreng 7005 (US)	Chile	Region VIII (Bio-Bio)	E of Concepcion provice line, between Copiulemu and Tomeco, on Ruta O-50, at km 32	36.9631°S, 72.7119°W	2001-11-12	FJ394577	KX873762	KX874150	KX872108	KX873390	FJ377664	KX87242615
222	SAA_565	2 (Poeae type)	Poinae	Cinna latifolia (Trevir. ex Göpp.) Griseb.	J.M. Saarela & D.M. Percy 1073 (CAN-590607)	Canada	British Columbia	8.1 km along North Shore Road (Stella Road), N of Hwy. 16, just W of Nadleh Whuten Band First Nation Reserve boundary, N of Fraser Lake.	54.1000°N, 124.6344°W	2007-07-18	-	KX873763	KX874151	KX8721098	KX873391	-	KX87242715
223	SAA_110	2 (Poeae type)	Holcinae	Deschampsia cespitosa (L.) P. Beauv.	P.M. Peterson, J.M. Saarela & C.J. Sears 19754 (CAN-593939)	U.S.A.	California	Siskiyou Co.: Southern end of Taylor Lake, Russian Wilderness.	41.3583°N, 122.9669°W	2006-08-09	-	KX873764	KX874152	KX872110	KX873392	KX873029	KX87242815
224	SAA_133	2 (Poeae type)	Holcinae	Deschampsia cespitosa (L.) P. Beauv.	P.M. Peterson & J.M. Saarela 18410 (CAN-590916)	Canada	Alberta	Banff National Park, Waterfowl Lakes trail, towards Cirque Lake.	51.8408°N, 116.6228°W	2004-07-04	KX872743	KX873765	KX874153	KX872111	-	KX873030	KX87242915
225	SAA_19	2 (Poeae type)	Holcinae	Deschampsia cespitosa (L.) P. Beauv.	P.M. Peterson, J.M. Saarela & S.F. Smith 18367 (CAN-590855)	Canada	Saskatchewan	Cypress Hills Provincial Park, near overlook (East Park).	49.6783°N, 109.5508°W	2004-07-02	KX872744	KX873766	KX874154	KX872112	-	KX873031	KX87243015
226	SAA_52	2 (Poeae type)	Holcinae	Deschampsia cespitosa (L.) P. Beauv.	P.M. Peterson & R.J. Soreng 15587 (US-3446825)	Chile	Region II (Antofagasta)	7 km NW of Estación de Cebollar on HWY 21 towards Ollagüe along Salar de Ascotán.	21.4998°S, 68.3947°W	2001-03-21	FJ394554	KX873767	KX874155	KX872113	KX873393	KX873032	KX87243115
227	SAA_112	2 (Poeae type)	Holcinae	Deschampsia elongata (Hook.) Munro	P.M. Peterson, J.M. Saarela & C.J. Sears 19760 (CAN-593944)	U.S.A.	California	Siskiyou Co.: Southern end of Taylor Lake, Russian Wilderness.	41.3583°N, 122.9669°W	2006-08-09	-	KX873768	KX874156	KX872114	KX873394	-	-
228	SAA_116	2 (Poeae type)	Holcinae	Deschampsia elongata (Hook.) Munro	P.M. Peterson, J.M. Saarela & C.J. Sears 19801 (CAN-593917)	U.S.A.	California	Siskiyou Co.: 2.4 mi W of Scott Mountain summit (from Hwy 3).	41.2717°N, 122.7194°W	2006-08-10	KX872745	KX873769	KX874157	KX872115	KX873395	KX873033	KX87243215
229	SAA_99	2 (Poeae type)	Holcinae	Deschampsia elongata (Hook.) Munro	P.M. Peterson, J.M. Saarela & C.J. Sears 19657 (CAN-593882)	U.S.A.	California	Mendocino Co.: @ 48 mi E of Covelo on Mendocino Pass Road (M-4).	39.8489°N, 122.7567°W	2006-08-03	KX872746	KX873770	KX874158	KX872116	KX873396	KX873034	KX87243315
230	SAA_640	1 (Aveneae type)	Agrostidinae	Deyeuxia aurea Munro ex Wedd.	P.M. Peterson, E.J. Judziewicz & R.M. King 9081 (US-3237443)	Ecuador	Pichincha	3 km S of El Refugio on the SW slope of Volcan Cayambe		1990-05-11	KX872747	KX873771	KX874159	KX872117	KX873397	KX873035	KX87243415
231	SAA_222	1 (Aveneae type)	Agrostidinae	Deyeuxia breviaristata Wedd.	P.M. Peterson & R.J. Soreng 15720 (US-3444533 )	Chile	Region I (Tarapacá)	2 km E of Zapahuira on road towards Portezuelo Chapiquiña.	18.3381°S, 69.5717°W	2001-04-01	KX872748	KX8737724	KX874160	KX872118	KX873398	KX873037	KX87243610, 15
232	SAA_223	1 (Aveneae type)	Agrostidinae	Deyeuxia breviaristata Wedd.	P.M. Peterson, C.R. Annable, S. Laegaard, R.J. Soreng & F. Rojas-Ponce 12825 (US-3277090)	Bolivia	Potosí	Prov. Quijarro, 9 mi N of Rio Mulatos on road towards Challapata.		1993-03-10	KX872749	KX8737734	KX874161	KX872119	KX873399	KX873038	KX87243710, 15
233	SAA_641	1 (Aveneae type)	Agrostidinae	Deyeuxia breviaristata Wedd.	P.M. Peterson, C.R. Annable, S. Laegaard, R.J. Soreng & F. Rojas-Ponce 12842 (US-3275987)	Bolivia	Potosí	52 mi SE of Uyuni on road towards San Vicente.		1993-03-12	KX872750	KX8737744	KX874162	KX872120	KX873400	KX873036	KX87243510, 15
234	SAA_642	1 (Aveneae type)	Agrostidinae	Deyeuxia breviaristata Wedd.	P.M. Peterson, E.J. Judziewicz & R.J. Soreng 15569 (US-3445685)	Chile	Region II (Antofagasta)	6 km south of El Tatio "Hotel" at km 80 on road north from San Pedro de Atacama to El Tatio.	22.4156°S, 68.0375°W	2001-03-19	-	-	-	-	-	-	-
235	SAA_224	1 (Aveneae type)	Agrostidinae	Deyeuxia brevifolia J. Presl	P.M. Peterson, R.J. Soreng & E.J. Judziewicz 15459 (US-3445692)	Chile	Region III (Atacama)				-	-	KX874163	KX872121	KX873401	-	-
236	SAA_712	1 (Aveneae type)	Agrostidinae	Deyeuxia brevifolia J. Presl	P.M. Peterson, R.J. Soreng & E.J. Judziewicz 15459 (US-3445692)	Chile	Region III (Atacama)	Km 17 on road from La Guardia to Cuevitas along Rio Turbio.	27.8206°S, 69.4856°	2001-03-11	KX872751	KX8737754	KX874164	KX872122	KX873402	MF348279	KX87243810, 15
237	SAA_713	1 (Aveneae type)	Agrostidinae	Deyeuxia brevifolia J. Presl	P.M. Peterson, C.R. Annable, S. Laegaard & R.J. Soreng 12708 (US-3275592)	Bolivia	Poopo	4.5 mi N of Pazna on road towards Oruro.		1993-03-06	KX872752	KX8737764	KX874165	KX872123	KX873403	KX873039	KX87243910, 15
238	SAA_711	1 (Aveneae type)	Agrostidinae	Deyeuxia cabrerae (Parodi) Parodi	P.M. Peterson, R.J. Soreng & E.J. Judziewicz 15574 (US-3445690)	Chile	Region II (Antofagasta)	6 km south of El Tatio "Hotel" at km 80 on road north from San Pedro de Atacama to El Tatio.	22.4156°S, 68.0375°	2001-03-19	KX872753	KX8737774	KX874166	KX872124	KX873404	KX873040	KX87244010, 15
239	SAA_537	1 (Aveneae type)	Agrostidinae	Deyeuxia cf. macrophylla Pilg.	P.M. Peterson & R.J. Soreng 21867 (US)	Peru	Cajamarca	WSW of Cajabamba ca. 20 air km, SW of Araqueda ca. 7 air km, along road towards Ventana (in La Libertad)	7.7059°S, 78.1983°W	2008-03-24	-	KX873835	-	-	-	-	-
240	SAA_551	1 (Aveneae type)	Agrostidinae	Deyeuxia chrysantha J. Presl	P.M. Peterson, R.J. Soreng, M.I. LaTorre & J.V. Rojas Fox 21763 (US)	Peru	Ancash	Cordillera Blanca W slope, on road to pass E of Lago Llauganuco and Yanama (in uppermost switchbacks), ca. 44 km ENE of new city Yungay, of Yungay, Parque Nacional Huascaran, Sector Llauganuco	9.0444°S, 77.5965°W	2008-03-16	-	KX873844	-	-	-	-	-
241	SAA_715	1 (Aveneae type)	Agrostidinae	Deyeuxia chrysantha J. Presl var. chrysantha	P.M. Peterson, N. Refulio-Rodriguez & F. Salvador Perez 14822 (US-3449420)	Peru	Tarata	Laguna Calere, 3 km NE of Cano.		1999-03-17	KX872754	KX873778	KX874167	KX872125	KX873405	KX873041	KX87244115
242	SAA_225	1 (Aveneae type)	Agrostidinae	Deyeuxia chrysantha var. phalaroides (Wedd.) Villav.	P.M. Peterson, R.J. Soreng & S. Laegaard 13064 (US-3277157)	Bolivia	Potosí	Prov. Sud Lipez, 35 mi SW of Quentena Chico on road towards Laguna Verde.		1993-03-22	KX872755	KX873779	KX874168	KX872126	KX873406	KX873042	KX87244215
243	SAA_716	1 (Aveneae type)	Agrostidinae	Deyeuxia chrysophylla Phil.	P.M. Peterson, R.J. Soreng & S. Laegaard 13027 (US-3276621)	Bolivia	Potosí	2 mi N of San Antonia de Lepiz (Viejo).		1993-03-20	KX872756	KX8737804	KX874169	KX872127	KX873407	KX873043	KX87244310, 15
244	SAA_228	1 (Aveneae type)	Agrostidinae	Deyeuxia coarctata Kunth	P.M. Peterson & O. Tovar 14064 (US-3421420)	Peru	Junín	Tarma, 20 km E of Hwy and Palca on road towards Hacienda Maraynoic at summit.		1997-04-06	KX872673	KX8736664	KX874056	KX872013	KX873294	KX873044	KX87235210, 15
245	SAA_717	1 (Aveneae type)	Agrostidinae	Deyeuxia crispa Rúgolo & Villav.	P.M. Peterson, C.R. Annable, S. Laegaard, R.J. Soreng & F. Rojas-Ponce 12875 (US-3281767)	Bolivia	Potosí	4 mi N of San Vicente on road towards Animas.		1993-03-13	KX872757	KX8737814	KX874170	KX872128	KX873408	KX873045	KX87244410, 15
246	SAA_718	1 (Aveneae type)	Agrostidinae	Deyeuxia crispa Rúgolo & Villav.	P.M. Peterson, C.R. Annable, S. Laegaard, R.J. Soreng & F. Rojas-Ponce 12942 (US-3276499)	Bolivia	Sud Chichas	20 mi E of Atocha and 1.5 mi above Santa Barbara on the SW face of Nevada Choroloque.		1993-03-15	KX872758	KX8737824	KX874171	KX872129	KX873409	KX873046	KX87244510, 15
247	SAA_719	1 (Aveneae type)	Agrostidinae	Deyeuxia curvula Wedd.	P.M. Peterson, R.J. Soreng & S. Laegaard 13194 (US-3264866)	Bolivia	La Paz	20 mi E of Atocha and 1.5 mi above Santa Barbara on the SW face of Nevada Choroloque.		1993-04-03	KX872759	KX8737834	KX874172	KX872130	KX873410	KX873047	KX87244610, 15
248	SAA_720	1 (Aveneae type)	Agrostidinae	Deyeuxia curvula Wedd.	P.M. Peterson, N. Refulio-Rodriguez & F. Salvador Perez 14733 (US-3449441)	Peru	Tacna	NW corner of Laguna Blanca, @ 11km SE of Alto Peru.		1999-03-12	KX872760	KX8737844	KX874173	KX872131	KX873411	-	KX87244710, 15
249	SAA_630	1 (Aveneae type)	Agrostidinae	Deyeuxia densiflora Presl	P.M. Peterson & R.J. Soreng 17943 (US-3491347)	Peru	Ancash	Abra Yanashallash, W of Huallanca and 55 km E of Conococha	9.8600°S, 77.0782°W	2004-03-24	KX872761	KX8737854	KX874174	-	KX873412	KX873048	KX87244810, 15
250	SAA_721	1 (Aveneae type)	Agrostidinae	Deyeuxia densiflora Presl	K. Cook & K. Cook 22 (US-3098626)	Peru	Lima/Junín	Lima-La Oroya highway, cumbra at top of divide, above Morococha		1982-06-29	KX872762	KX8737864	KX874175	KX872132	KX873413	KX873049	KX87244910, 15
251	SAA_722	1 (Aveneae type)	Agrostidinae	Deyeuxia deserticola var. breviaristata Rúgolo & Villav.	P.M. Peterson & R.J. Soreng 15726 (US-3444539)	Chile	Region I (Tarapacá)	22 km E of Zapahuira at Portezuelo Chapiquiña.	18.3252°N, 69.5037°W	2001-04-02	KX872763	KX8737874	KX874176	KX872133	KX873414	KX873050	KX87245010, 15
252	SAA_723	1 (Aveneae type)	Agrostidinae	Deyeuxia deserticola var. breviaristata Rúgolo & Villav.	P.M. Peterson, R.J. Soreng & S. Laegaard 13007A (US-3479005)	Bolivia	Potosí	10 mi N of San Pablo de Lipez on road towards San Vicente		1993-03-18	KX872764	KX8737884	KX874177	KX872134	KX873415	KX873051	KX87245110, 15
253	SAA_212	1 (Aveneae type)	Agrostidinae	Deyeuxia diffusa Keng	R.J. Soreng, P.M. Peterson & S. Hang 5272 (US-3475135)	China	Yunnan	Lushui, Gaoligong Shan E slope, above Liuku, ca. 100 km SSW Fugong, near boarder of Myanmar (Burma), ca. 1 km E of Pass on rd. to Pianma	26.0000°N, 98.6667°E	1997-09-09	KX872771	KX8737956	KX874183	KX872140	KX873422	KX873059	KX87245810, 15
254	SAA_213	1 (Aveneae type)	Agrostidinae	Deyeuxia diffusa Keng	R.J. Soreng, P.M. Peterson & S. Hang 5233b (US)	China	Yunnan	Fugong (N 1/2 Bijiang), W slope of Bilou Mts., E side of Nu Jiang (Salween Rv.), above Bijiang ca. 10 km by rd., ca. 45 km S of Fugong	26.5000°N, 100.0000°E	1997-09-08	KX872772	KX8737966	KX874184	KX872141	KX873423	KX873060	KX87245910, 15
255	SAA_714	1 (Aveneae type)	Agrostidinae	Deyeuxia effusa Kunth	M.C. Gomez 21 (US-3534977)	Colombia	Cundinamarca	Vereda Alizal.	5.3231°N, 73.9511°W	2007-10-05	KX872765	KX873789	KX874178	KX872135	KX873416	KX873052	KX87245214
256	SAA_741	1 (Aveneae type)	Agrostidinae	Deyeuxia effusa Kunth	B. Stergios 19875 (US-3452651)	Venezuela	Paramo de Guirigay	Sector limitrofe entre los Estados Merida y Trujillo. Paramo de Guirigay (Monumento Natural Teta de Niquitao-Guirigay)		2002-08-02	KX872796	KX873822	-	-	MF346087	KX873053	KX87248314
257	SAA_724	1 (Aveneae type)	Agrostidinae	Deyeuxia eminems var. inclusa Rúgolo	P.M. Peterson, D. L. Salariato & R.J. Soreng 19307 (US-3532258)	Argentina	Agua Negra	Andes, Cord. D. Agua Negra, along Hwy 150 to Porto del Agua Negra 60 rd km W of jct. Hwy 150 in Las Flores, ca 14 rd km SE of Chile border xing W side Rio del Agua Negra	30.2979°S, 69.7768°	2006-03-12	KX872767	KX873791	KX874180	KX872137	KX873418	KX873055	KX87245415
258	SAA_725	1 (Aveneae type)	Agrostidinae	Deyeuxia fiebrigii (Pilg.) Rúgolo	P.M. Peterson, C.R. Annable, S. Laegaard, R.J. Soreng & F. Rojas-Ponce 12966 (US-3277020)	Bolivia	Potosí	17 mi E of Atocha and 2 mi S of Santa Barbara on slopes of Nevada Chloroloque.		1993-03-16	KX872768	KX8737924	KX874181	KX872138	KX873419	KX873056	KX87245510, 15
259	SAA_226	1 (Aveneae type)	Agrostidinae	Deyeuxia filifolia Wedd.	P.M. Peterson, R.J. Soreng & S. Laegaard 13196 (US-3264875)	Bolivia	La Paz	Prov. Nor Yungas, 8 mi E of Pass on road to the Yungas (Unduavi).		1993-04-03	KX872769	KX8737934	KX874182	KX872139	KX873420	KX873057	KX87245610, 15
260	SAA_726	1 (Aveneae type)	Agrostidinae	Deyeuxia filifolia Wedd.	P.M. Peterson, R.J. Soreng & S. Laegaard 13099 (US-3277192)	Bolivia	Potosí	4 mi SW of Villa Alota on E facing slope above lago.		1993-03-27	KX872770	KX8737944	-	-	KX873421	KX873058	KX87245710, 15
261	SAA_698	1 (Aveneae type)	Agrostidinae	Deyeuxia glacialis Wedd.	P.M. Peterson, C.R. Annable, S. Laegaard & R.J. Soreng 12608 (US-3279308)	Bolivia	La Paz	South of La Paz on Hwy 1 towards Oruro, 6.7 mi NW of Villa Loza on road to Urmiri and Sapahaqui.		1993-03-04	KX872775	KX8737994	KX874187	-	KX873426	KX873063	KX87246210, 15
262	SAA_699	1 (Aveneae type)	Agrostidinae	Deyeuxia hackelii (Lille) Parodi	P.M. Peterson, R.J. Soreng & S. Laegaard 13032 (US-3276633)	Bolivia	Potosí	2 mi N of San Antonia de Lepiz (Viejo).		1993-03-20	KX872776	KX873800	KX874188	-	KX873427	KX873064	KX87246315
263	SAA_227	1 (Aveneae type)	Agrostidinae	Deyeuxia heterophylla (Wedd.) Pilg.	P.M. Peterson & O. Tovar 14129 (US-3421325)	Peru	Junín	34 km SE of La Oroya on road towards Jauja.		1997-04-09	KX872777	KX8738014	KX874189	KX872144	KX873428	KX873065	KX87246410, 15
264	SAA_542	1 (Aveneae type)	Agrostidinae	Deyeuxia heterophylla (Wedd.) Pilg.	P.M. Peterson, R.J. Soreng, M.I. LaTorre & J.V. Rojas Fox 21674 (US)	Peru	Ancash	Yungay, Cordillera Negra, Cerro Chonta at head of Quebrada Teclio, pass between Yautan and Poncos on road from Shupluy to Yautan	9.2973°S, 77.8084°W	2008-03-14	-	KX8738394	KX874221	-	-	-	-
265	SAA_544	1 (Aveneae type)	Agrostidinae	Deyeuxia heterophylla (Wedd.) Pilg.	P.M. Peterson, R.J. Soreng, M.I. LaTorre & J.V. Rojas Fox 21483 (US)	Peru	Ancash	Recuay, Cordillera Negra, W side of Paso Fortuleza on hwy 109, above Puente Santa Rosa, 18 km E of Cajacay	10.1726°S, 77.3360°W	2008-03-08	-	KX873841	KX874223	-	-	-	-
266	SAA_546	1 (Aveneae type)	Agrostidinae	Deyeuxia heterophylla (Wedd.) Pilg.	P.M. Peterson, R.J. Soreng, M.I. LaTorre & J.V. Rojas Fox 21561 (US)	Peru	Ancash	Cordillera Negra W slope, N of Quebrada Parin, 23 km NE of Cotaparaco on road to pass above Lago Ututo and Utcuyacu	9.9196°S, 77.5339°W	2008-03-10	KX872778	KX8738024	KX874190	KX872145	KX873429	KX873066	KX87246510, 15
267	SAA_696	1 (Aveneae type)	Agrostidinae	Deyeuxia heterophylla (Wedd.) Pilg.	P.M. Peterson & R.J. Soreng 15735 (US-3444547)	Chile	Region I (Tarapacá)	133 km E of Arica at Termas Jurasi above Putre	18.2068°S, 69.5148°	2001-04-03	KX872779	KX8738034	KX874191	KX872146	KX873430	-	-
268	SAA_539	1 (Aveneae type)	Agrostidinae	Deyeuxia intermedia J. Presl	P.M. Peterson, R.J. Soreng, M.I. LaTorre & J.V. Rojas Fox 21599 (US)	Peru	Ancash	Huaraz-Recuay border, W side of Rio Santa canyon, 16 km N of hwy 3 bridge at Catac, 19 km S of Huaraz	9.6828°S, 77.4749°W	2008-03-11	-	KX8738364	KX874218	-	-	-	-
269	SAA_700	1 (Aveneae type)	Agrostidinae	Deyeuxia intermedia J. Presl	P. Sklenar & V. Kosteckova 86-19 (US-3338690)	Ecuador	Cotopaxi	Volcan Cotopaxi, N slope on the left side of the road to the refuge.	.6500°S, 78.4333°	1995-07-19	KX872780	KX8738044	KX874192	KX872147	KX873431	KX873067	KX87246610, 15
270	SAA_729	1 (Aveneae type)	Agrostidinae	Deyeuxia intermedia J. Presl	G. Davidse & G. Herrera 29411 (US-3041607)	Costa Rica	Limon-Puntarenas Border	Cordillera de Talamanca, Cerro Kasir, on the continental divide	9.2000°N, 83.0500°W	1984-09-20	-	KX8738054	KX874193	-	-	-	-
271	SAA_701	1 (Aveneae type)	Agrostidinae	Deyeuxia jamesonii (Steud.) Munro ex Wedd.	L.B. Holm-Nielsen 24232 (US-3450184)	Ecuador	Pichincha	Volcan Cayambe, southern slope of the vulcanic cone, glacial hanging valleyl near road to refugio.	.0500°S, 78.0000°	1980-06-18	KX872781	KX8738064	KX874194	-	KX873432	-	KX87246710, 15
272	SAA_707	1 (Aveneae type)	Agrostidinae	Deyeuxia jamesonii (Steud.) Munro ex Wedd.	P.M. Peterson, R.J. Soreng & S. Laegaard 13195 (US-3264873)	Bolivia	La Paz	8 mi E of Pass on road to the Yungas (Unduavi).		1993-04-03	KX872782	KX8738074	KX874195	KX872148	KX873433	KX873068	KX87246810, 15
273	SAA_631	1 (Aveneae type)	Agrostidinae	Deyeuxia lagurus Wedd.	P.M. Peterson & N. Refulio-Rodriguez 18311 (US-3491413)	Peru	Moquegua	82 km W of Mazo Cruz on road towards Humajalso, near km 215 mark. Rocky slopes and bare soil with Festuca orthophylla, Calamagrostis and Poa	16.8826°S, 70.4475°W	2004-04-17	KX872783	KX8738084	KX874196	KX872149	KX873434	KX873069	KX87246910, 15
274	SAA_731	1 (Aveneae type)	Agrostidinae	Deyeuxia lagurus Wedd.	P.M. Peterson, R.J. Soreng & S. Laegaard 13031 (US-3264873)	Bolivia	Potosí	2 mi N of San Antonia de Lepiz (Viejo).		1993-03-20	KX872784	KX8738094	KX874197	KX872150	KX873435	KX873070	KX87247010, 15
275	SAA_743	1 (Aveneae type)	Agrostidinae	Deyeuxia ligulata Kunth	P. Sklenar & V. Kosteckova 46-1 (US-3338693)	Ecuador	Carchi	SW side of Volcan Chiles.	.8000°N, 77.9500°W	1995-06-22	KX872785	KX873810	-	-	KX873436	KX873071	KX87247115
276	SAA_543	1 (Aveneae type)	Agrostidinae	Deyeuxia macrophylla Pilg.	P.M. Peterson, R.J. Soreng, M.I. LaTorre & J.V. Rojas Fox 21642 (US)	Peru	Ancash	Carhuaz, Cordillera Negra E slope, ca. 22 km SW of Shupluy and Rio Santa, ca. 8 km SW of Poncos on road over Cerro Pucacruz	9.2888°S, 77.7443°W	2008-03-13	-	KX8738404	KX874222	-	-	-	-
277	SAA_733	1 (Aveneae type)	Agrostidinae	Deyeuxia malamalensis (Hack.) Parodi	J.C. Solomon 15046 (US-3198776)	Bolivia	La Paz	Murillo Province. 6.4 km N of dam at Lago Zongo. Valle del Zongo.	16.2500°S, 68.1167°W	1986-03-04	KX872786	KX8738114	-	-	KX873437	KX873072	KX87247210, 15
278	SAA_734	1 (Aveneae type)	Agrostidinae	Deyeuxia mandoniana Wedd.	S. Renvoize 4784 (US-3480776)	Bolivia	La Paz	Nor Yungas. 31 km from Yolosa towards La Paz.		1987-03-11	KX872787	KX8738124	KX874198	-	KX873438	KX873073	KX87247310, 15
279	SAA_735	1 (Aveneae type)	Agrostidinae	Deyeuxia mandoniana Wedd.	P.M. Peterson, R.J. Soreng & S. Laegaard 13197 (US-3264877)	Bolivia	La Paz	8 mi E of Pass on road to the Yungas (Unduavi).		1993-04-03	KX872788	KX8738134	KX874199	KX872151	KX873439	KX873074	KX87247410, 15
280	SAA_215	1 (Aveneae type)	Agrostidinae	Deyeuxia mazzettii Veldkamp	R.J. Soreng, P.M. Peterson & S. Hang 5314 (US-3491314)	China	Yunnan	Huize, Liangwang Shan, ca. 20 km ENE of Dongchuan, ca. 125 km NNE of Kunming, on new rd. to Zhoatong via Zhehai, k.p. 100, near pass.	26.2500°N, 103.3333°E	1997-09-14	KX872789	KX8738146	KX874200	KX872152	KX873440	KX873075	KX87247510, 15
281	SAA_737	1 (Aveneae type)	Agrostidinae	Deyeuxia nitidula (Pilg.) Rúgolo	P.M. Peterson & O. Tovar 14204 (US-3421366)	Peru	Huancavelica	134 km W of Lima on Hwy 20 towards La Oroya at Abra Anticona.		1997-04-11	-	KX8738154	KX874201	-	-	-	KX87247610, 15
282	SAA_738	1 (Aveneae type)	Agrostidinae	Deyeuxia nitidula (Pilg.) Rúgolo	J.C. Solomon 13638 (US-3071954)	Bolivia	Murillo		16.3500°S, 68.0333°W	1985-05-15	KX872790	KX8738164	KX874202	KX872153	KX873441	KX873076	KX87247710, 15
283	SAA_746	1 (Aveneae type)	Agrostidinae	Deyeuxia nitidula (Pilg.) Rúgolo	P. M. Peterson & N. Refulio 18120 (US-3491352)	Peru	Huancavelica	3 km S of Pucapampa on road towards Abra Chonta	13.0518°S, 75.0661°W	2004-04-04	KX872791	KX8738174	KX874203	KX872154	KX873442	KX873077	KX87247810, 15
284	SAA_220	1 (Aveneae type)	Agrostidinae	Deyeuxia nivicola Hook. f.	R.J. Soreng, P.M. Peterson & S. Hang 5648 (US-3491150)	China	Xizang (Tibet)	Zogong, Chamdo Prefect, Taniantaweng Shan, Jiaoba Mt., W side of pass between Zogong and Markam, between drainages of Salween and Mekong rvs., ca. 660 km E of Lhasa, k.p. 3597.	29.7500°N, 98.0833°E	1997-10-13	KX872792	KX8738186	KX874204	KX872155	KX873443	KX873078	KX87247910, 15
285	SAA_214	1 (Aveneae type)	Agrostidinae	Deyeuxia nyingchiensis P.C. Kuo & S.L. Lu	R.J. Soreng, P.M. Peterson & S. Hang 5578 (US-3491162)	China	Xizang (Tibet)	Nyingchi, Nyingtri Prefect, Sejila Mt., S side of Serkyimla Pass, above Nyingchi (Nyingtri) and Kongpo Nyangchu (Rv.) ca. 15 km on rd. to Bomi (Bome), ca. 330 km due E of Lhasa. k.p. 4196/1131	29.6667°N, 94.5833°E	1997-10-09	KX872793	KX873819	KX874205	KX872156	KX873444	KX873079	KX87248010, 15
286	SAA_554	1 (Aveneae type)	Agrostidinae	Deyeuxia ovata J. Presl	P.M. Peterson, R.J. Soreng, M.I. LaTorre & J.V. Rojas Fox 21675 (US)	Peru	Ancash	Yungay, Cordillera Negra, Cerro Chonta at head of Quebrada Teclio, pass between Yautan and Poncos on road from Shupluy to Yautan	9.2973°S, 77.8084°W	2008-03-14	KX872795	KX873821	KX874207	KX872158	KX873446	KX873081	KX87248215
287	SAA_739	1 (Aveneae type)	Agrostidinae	Deyeuxia ovata J. Presl var. ovata	P.M. Peterson, N. Refulio Rodriguez & F. Salvador Perez 14579 (US-3428514)	Peru	El Collao	12 km E of El Cruce on road towards Mazo Cruz.		1999-03-02	KX872794	KX873820	KX874206	KX872157	KX873445	KX873080	KX87248115
288	SAA_742	1 (Aveneae type)	Agrostidinae	Deyeuxia planifolia Kunth	P.M. Peterson, E.J. Judziewicz & R.M. King 9129 (US-3237473)	Ecuador	Carchi	11.4 km NE of El Angel on road towards Tulcan		1990-05-13	KX872797	KX8738234	-	-	KX873447	KX873082	KX87248410, 15
289	SAA_666	1 (Aveneae type)	Agrostidinae	Deyeuxia podophora (Pilg.) Sodiro	S. Laegaard, S. Dhooge & E. Jones 21546 (US-3450197)	Ecuador	Pichincha	Volcan Cayambe at km 9.2 from Piedmonte.	.0000°N, 78.0333°W	2001-05-08	KX872798	KX873824	KX874208	KX872159	KX873448	KX873083	KX87248515
290	SAA_55	1 (Aveneae type)	Agrostidinae	Deyeuxia preslii (Kunth) Hitchc.	P.M. Peterson & N. Refulio Rodriguez 18047 (US-3491408)	Peru	Junín	Yauli, 29 km SW of Huayllay on road towards Morococha.	11.1616°S, 76.4325°W	2004-03-30	FJ394565	KX8738254	KX874209	KX872160	KX873449	KX873084	KX87248610, 15
291	SAA_736	1 (Aveneae type)	Agrostidinae	Deyeuxia preslii (Kunth) Hitchc.	P.M. Peterson & O. Tovar 14100 (US-3421437)	Peru	Pasco	2 km SW of Cerro de Pasco on road towards Vicco.		1997-04-07	KX872799	KX8738264	KX874210	KX872161	KX873450	FJ377641	KX87248710, 15
292	SAA_210	1 (Aveneae type)	Agrostidinae	Deyeuxia pulchella (Griseb.) Hook. f.	R.J. Soreng, P.M. Peterson & S. Hang 5586 (US)	China	Xizang (Tibet)	Nyingchi, Nyingtri Prefect, Sejila Mt., S side of Serkyimla Pass, above Nyingchi (Nyingtri) and Kongpo Nyangchu (Rv.) ca. 20 km on rd. to Bomi, ca. 330 km due E of Lhasa	29.7500°N, 94.6667°E	1997-10-09	KX872800	KX873827	KX874211	KX872162	KX873452	KX873085	KX87248810, 15
293	SAA_218	1 (Aveneae type)	Agrostidinae	Deyeuxia pulchella (Griseb.) Hook. f.	R.J. Soreng, P.M. Peterson & S. Hang 5278 (US-3475142 )	China	Yunnan	Lushui, Gaoligong Shan E slope, above Liuku, ca. 100 km SSW Fugong, near boarder of Myanmar (Burma), ca. 1 km E of Pass on rd. to Pianma	26.0000°N, 98.6667°E	1997-09-09	KX872773	KX8737974	KX874185	KX872142	KX873424	KX873061	KX87246010, 15
294	SAA_540	1 (Aveneae type)	Agrostidinae	Deyeuxia recta Kunth	P.M. Peterson & R.J. Soreng 21865 (US)	Peru	Cajamarca	WSW of Cajabamba ca. 20 air km, SW of Araqueda ca. 5 air km, along road towards Ventana (in La Libertad)	7.6902°S, 78.2075°W	2008-03-24	-	KX873837	KX874219	-	-	-	-
295	SAA_710	1 (Aveneae type)	Agrostidinae	Deyeuxia recta Kunth	M.C. Gomez 32 (US-3534976)	Colombia	Santander	Paramo de la Angostura, Vereda El Mortino.	6.9583°N, 72.7250°	2007-11-17	-	KX8738284	KX874212	KX872163	KX873451	KX873086	KX87248910, 15
296	SAA_552	1 (Aveneae type)	Agrostidinae	Deyeuxia rigescens (J. Presl) Turpe	P.M. Peterson, R.J. Soreng, M.I. LaTorre & J.V. Rojas Fox 21744 (US)	Peru	Ancash	Cordillera Blanca W slope, Rio at E end of Lago Llauganuco, ca. 29 km ENE of new city of Yungay, Parque Nacional Huascaran, Sector Llauganuco	9.0691°S, 77.6403°W	2008-03-16	KX872801	KX8738294	-	-	KX873453	KX873087	KX87249010, 15
297	SAA_553	1 (Aveneae type)	Agrostidinae	Deyeuxia rigescens (J. Presl) Turpe	P.M. Peterson, R.J. Soreng, M.I. LaTorre & J.V. Rojas Fox 21516 (US)	Peru	Ancash	Cordillera Negra, E slope of Cerro Pullicharca (Purac), ca. 1.5 km W of hwy 109 and then 3.6 km S of Tapacocha along Rio Santa, 4016 m	9.9276°S, 77.3959°W	2008-03-09	KX872802	KX8738304	-	-	KX873454	KX873088	KX87249110, 15
298	SAA_662	1 (Aveneae type)	Agrostidinae	Deyeuxia rigescens (J. Presl) Turpe	P.M. Peterson & O. Tovar 14094 (US-3421436)	Peru	Junín	SE shore of Lago Chinchay Cocha (Junin) and 8 km S of Huayre. Grassy slopes along lake with Festuca, Muhlenbergia and Deyeuxia.		1997-04-07	-	-	-	-	-	-	-
299	SAA_545	1 (Aveneae type)	Agrostidinae	Deyeuxia rigida Kunth	P.M. Peterson, R.J. Soreng, M.I. LaTorre & J.V. Rojas Fox 21502 (US)	Peru	Ancash	Recuay, Cordillera Negra, W side of Paso Fortuleza on hwy 109, above Puente Santa Rosa, 28 km E of Cajacay, 1.3 km W of jct. hwy 14	10.1453°S, 77.3083°W	2008-03-08	-	KX873842	KX874224	-	-	-	-
300	SAA_547	1 (Aveneae type)	Agrostidinae	Deyeuxia rigida Kunth	P.M. Peterson, R.J. Soreng, M.I. LaTorre & J.V. Rojas Fox 21528 (US)	Peru	Ancash	Cordillera Negra E slope, E slope of Cerro Pullicharca (Purac), 11 km W of hwy 3 on road to Tapacocha, below mines	9.9132 S 77.4376 W		-	-	KX874225	-	-	-	-
301	SAA_548	1 (Aveneae type)	Agrostidinae	Deyeuxia rigida Kunth	P.M. Peterson & R.J. Soreng 21843 (US)	Peru	Ancash	12 air km ca. NNW of Laguna Plegatos W end, N of Rio Plata, on road to Mundo Nuevo (in La Libertad)	8.0768 S 77.8431 W		-	-	KX874226	-	-	-	-
302	SAA_663	1 (Aveneae type)	Agrostidinae	Deyeuxia rigida Kunth	P.M. Peterson, E.J. Judziewicz & R.M. King 9143 (US-3237464)	Ecuador	Carchi	21.2 km NE of El Angel and 27.7 km SW of Tulcan above the Rio Bobo. Growing on gentle slopes with Festuca, Calamagrostis and Espeletia.		1990-05-14	KX872803	KX8738314	KX874213	KX872164	KX873455	KX873089	KX87249210, 15
303	SAA_664	1 (Aveneae type)	Agrostidinae	Deyeuxia rigida Kunth	P.M. Peterson, C.R. Annable, S. Laegaard & R.J. Soreng 12678 (US-3275565)	Bolivia	La Paz	9.8 mi NW of Villa Loza on road towards Urmiri and Sapahaqui.		1993-03-05	KX872804	KX8738324	KX874214	KX872165	KX873456	KX873090	KX87249310, 15
304	SAA_211	1 (Aveneae type)	Agrostidinae	Deyeuxia rosea Bor	R.J. Soreng, P.M. Peterson & S. Hang 5542 (US)	China	Xizang (Tibet)	Qusong, Lhoka Prefect, N slope of Himalaya Mts., Xigaze Shannan, E side of high pass between Qusum (Chosum) and Gyatsa, ca. 140 km ESE Lhasa. k.p. 358	29.0833 N 92.2500 E		-	-	KX874215	KX872166	KX873457	-	-
305	SAA_634	1 (Aveneae type)	Agrostidinae	Deyeuxia rupestris (Trin.) Rúgolo	L. Scur 920 (US-3432533)	Brazil	Rio Grande do Sul	Caxias do Sul - Ana Rech.		2001-11-03	KX872805	KX8738334	KX874216	KX872167	KX873458	KX873091	KX87249410, 15
306	SAA_708	1 (Aveneae type)	Agrostidinae	Deyeuxia rupestris (Trin.) Rúgolo	S.A. Renvoize & T.A. Cope 4176 (US-3104208)	Bolivia	La Paz	Nor Yungas, old railway track 1 km E of Unduavi.		1981-04-03	KX872806	KX8738344	KX874217	KX872168	KX873459	KX873092	KX87249510, 15
307	SAA_216	1 (Aveneae type)	Agrostidinae	Deyeuxia scabrescens (Griseb.) Munro ex Duthie	R.J. Soreng, P.M. Peterson & S. Hang 5613 (US-3491158)	China	Xizang (Tibet)	Bomi, Nyingtri Prefect, Beshulalang Mts. (E end of Nyainqentanglha Shan), valley of the Palong Tsangpo (Rv.), 70 km ESE Bomi on rd. from Lhasa to Chengdu, ca. 510 km E of Lhasa. ca. k.p. 3985.	29.5833°N, 96.4167°E	1997-10-11	-	KX873847	KX874227	KX872169	KX873460	KX873093	KX87249610, 15
308	SAA_217	1 (Aveneae type)	Agrostidinae	Deyeuxia scabrescens (Griseb.) Munro ex Duthie	R.J. Soreng, P.M. Peterson & S. Hang 5424 (US-3482584 )	China	Qinghai	Huanghe, Daban Shan. W of Xining ca. 40 km on rd. to KokoNor/Qinghai Hu (Lk.). k.p. 1998.	36.5833°N, 103.5000°E	1997-09-20	KX872807	KX873848	KX874228	KX872170	KX873461	KX873094	KX87249710, 15
309	SAA_635	1 (Aveneae type)	Agrostidinae	Deyeuxia setiflora Wedd.	P.M. Peterson & R.J. Soreng 15727 (US-3444540)	Chile	Region 1	22 km E of Zapahuira at Portezuelo Chapiquiña.	18.3252°S, 69.5038°W	2001-04-02	-	KX8738494	KX874229	KX872171	KX873462	KX873095	KX87249810, 15
310	SAA_221	1 (Aveneae type)	Agrostidinae	Deyeuxia sichuanensis (J.L. Yang) S.M. Phillips & W.L. Chen	R.J. Soreng, P.M. Peterson & S. Hang 5659 (US-3491160)	China	Xizang (Tibet)	Markam, Ningjing Shan, Markham Range. between Mekong and Yangtze rv. drainages, E of Markam (Markham) ca. 20 km toward Batang (Sichuan), ca. 740 km E of Lhasa.	29.7500°N, 98.8333°E	1997-10-14	KX872808	KX873850	KX874230	KX872172	KX873463	KX873096	KX87249910, 15
311	SAA_627	1 (Aveneae type)	Agrostidinae	Deyeuxia spicigera J. Presl	P.M. Peterson & N. Refulio Rodriguez 18275 (US-3491385)	Peru	Arequipa	Arequipa. Caylloma. 15kmSE of Callali on road towards Condoroma. Slopes and flats with Calamagrostis, Festuca and Dielsiochloa.	15.4706°S, 71.3741°W	2004-04-12	KX872809	KX8737274	-	-	KX873354	KX873003	KX87239710, 15
312	SAA_541	1 (Aveneae type)	Agrostidinae	Deyeuxia spicigera J. Presl var. spicigera	P.M. Peterson, R.J. Soreng, M.I. LaTorre & J.V. Rojas Fox 21588 (US)	Peru	Ancash	Recuay, Cordillera Negra, vic. Cerro Ayrahuanca, pass ca. 1 km E of Lago Ututo on road between Cotaparaco and Utcuyacu, 4016 M	9.8696°S, 77.4794°W	2008-03-11	-	KX8738384	KX874220	-	-	-	-
313	SAA_637	1 (Aveneae type)	Agrostidinae	Deyeuxia tarmensis (Pilg.) Sodiro	P.M. Peterson & N. Refulio-Rodriguez 13929 (US-3423010)	Peru	Ancash	14 km NE of Pampas and 4 km E of Central Office of La Mina.		1997-03-27	KX872810	KX8738514	KX874231	KX872173	KX873464	KX873097	KX87250010, 15
314	SAA_638	1 (Aveneae type)	Agrostidinae	Deyeuxia trichodonta Wedd.	P.M. Peterson, C.R. Annable, S. Laegaard, R.J. Soreng & F. Rojas-Ponce 12960 (US-3277014)	Bolivia	Potosí	17 mi E of Atocha and 2 mi S of Santa Barbara on slopes of Nevada Chloroloque.		1993-03-16	KX872811	KX8738524	KX874232	KX872174	KX873465	KX873098	KX87250110, 15
315	SAA_219	1 (Aveneae type)	Agrostidinae	Deyeuxia trilipifera (Hook. f.) Keng	R.J. Soreng, P.M. Peterson & S. Hang 5385 (US-3482569 )	China	Gansu	Luqu, Ca. 30-40 km N of Gansu-Sichuan boarder on rd. from Chengdu to Lanzhou, ca. 20 km S of Waxu and 10 km E of Gahai, ca. 230 km SSW Lanzhou. k.p. 394.	34.2167°N, 102.3833°E	1997-09-18	KX872774	KX8737986	KX874186	KX872143	KX873425	KX873062	KX87246110, 15
316	SAA_229	1 (Aveneae type)	Agrostidinae	Deyeuxia velutina Nees & Meyen	P.M. Peterson, R.J. Soreng & E.J. Judziewicz 15489 (US)	Chile	Region III (Atacama)	Laguna Verde "Termas" (hot springs) on south shore. at km 260 on Copiapó - Paso de San Francisco highway. Only 20 km W of Argentine border on HWY 31.	26.8906°S, 68.4856°W	2001-03-13	KX872812	KX8738534	KX874233	KX872175	KX873466	KX873099	KX87250210, 15
317	SAA_639	1 (Aveneae type)	Agrostidinae	Deyeuxia velutina Nees & Meyen	P.M. Peterson, R.J. Soreng & E.J. Judziewicz 15484 (US-3445713)	Chile	Region III (Atacama)	Western shore of Laguna Santa Rosa, south of the CONAF Refugio hut, within Parque Nacional Nevado Tres Cruces.	27.0833°S, 69.1833°W	2001-03-13	KX872813	KX8738544	KX874234	KX872176	KX873467	KX873100	KX87250310, 15
318	SAA_549	1 (Aveneae type)	Agrostidinae	Deyeuxia vicunarum Wedd.	P.M. Peterson, R.J. Soreng, M.I. LaTorre & J.V. Rojas Fox 21496 (US)	Peru	Ancash	Recuay, Cordillera Negra, W side of Paso Fortuleza on hwy 109, above Puente Santa Rosa, 28 km E of Cajacay, 1.3 km W of jct. hwy 14	10.1453°S, 77.3083°W	2008-03-08	-	KX8738434	-	-	-	-	-
319	SAA_550	1 (Aveneae type)	Agrostidinae	Deyeuxia vicunarum Wedd.	P.M. Peterson, R.J. Soreng, M.I. LaTorre & J.V. Rojas Fox 21580 (US)	Peru	Ancash	Cordillera Negra, vic. Cerro Ayrahuanca, pass ca. 1 km E of Lago Ututo on road between Cotaparaco and Utcuyacu	9.8696°S, 77.4794°W	2008-03-11	KX872814	KX8738554	KX874235	KX872177	KX873468	KX873101	KX87250410, 15
320	SAA_557	1 (Aveneae type)	Agrostidinae	Deyeuxia vicunarum Wedd.	P.M. Peterson, R.J. Soreng, M.I. LaTorre & J.V. Rojas Fox 21496 (US)	Peru	Ancash	Recuay, Cordillera Negra, W side of Paso Fortuleza on hwy 109, above Puente Santa Rosa, 28 km E of Cajacay, 1.3 km W of jct. hwy 14	10.1453°S, 77.3083°W	2008-03-08	-	KX8738464	-	-	-	-	-
321	SAA_643	1 (Aveneae type)	Agrostidinae	Deyeuxia vicunarum Wedd.	P.M. Peterson & N. Refulio-Rodriguez 13824 (US-3423064)	Peru	Ancash	Cordillera Blanca, 39 km S of Catac on road towards Raquia		1997-03-21	KX872815	KX8738564	KX874236	KX872178	KX873469	KX873102	KX87250510, 15
322	SAA_644	1 (Aveneae type)	Agrostidinae	Deyeuxia violacea Wedd.	P.M. Peterson, C.R. Annable, S. Laegaard, R.J. Soreng & F. Rojas-Ponce 12965 (US-3277019)	Bolivia	Potosí	17 mi E of Atocha and 2 mi S of Santa Barbara on slopes of Nevada Chloroloque.		1993-03-16	KX872817	KX8738584	KX874238	KX872180	KX873471	KX873104	KX87250710, 15
323	SAA_705	1 (Aveneae type)	Agrostidinae	Deyeuxia violacea Wedd. var. puberula	P.M. Peterson, R.J. Soreng & S. Laegaard 13202 (US-3264869)	Bolivia	La Paz	At the Pass separating Prov. Murilla on road towards Unduavi.		1993-04-03	KX872816	KX8738574	KX874237	KX872179	KX873470	KX873103	KX87250610, 15
324	SAA_633	1 (Aveneae type)	Agrostidinae	Deyeuxia viridiflavescens (Poir.) Kunth	P.M. Peterson & N. Refulio-Rodriguez 15032 (US-3420282)	Peru	Cajamarca	29 km N of Cutervo on road towards Santo Domingo de la Capilla		2000-03-22	KX872818	KX8738604	KX874240	KX872182	KX873473	KX873106	KX87250910, 15
325	SAA_704	1 (Aveneae type)	Agrostidinae	Deyeuxia viridiflavescens (Poir.) Kunth	L. Scur 1150 (US-3486684)	Brazil	Caxias do Sul	RS - Mun. Caxias do Sul - Nova Palmira.		2003-03-29	KX872819	KX8738614	KX874241	KX872183	KX873474	KX873107	KX87251010, 15
326	SAA_709	1 (Aveneae type)	Agrostidinae	Deyeuxia viridiflavescens var. montevidensis (Nees) Cabrera & Rúgolo	W. Barreto 17 (US-3455238)	Brazil	Caxias do Sul	RS - Mun. de Barros Cassal		2003-03-06	-	KX8738594	KX874239	KX872181	KX873472	KX873105	KX87250810, 15
327	SAA_645	1 (Aveneae type)	Agrostidinae	Deyeuxia viridis Phil.	P.M. Peterson, N. Refulio-Rodriguez & M.J. Belgrano 17371 (US-3451012)	Argentina	Neuquen	36 km W of San Martín de los Andes along trail to Cerro Malo near arroyo Nonthue	40.1327°S, 71.4645°W	2003-01-31	KX872820	KX8738624	KX874242	-	KX873475	KX873108	KX87251110, 15
328	SAA_152	1 (Aveneae type)	Agrostidinae	Echinopogon caespitosus C.E. Hubb. var. caespitosus	R.J. Soreng, P.M. Peterson & S.W.L. Jacobs 5900 (US)	Australia	New South Wales	Thirlmer Lakes area. Between road and railroad.	34.2272°S, 150.5583°E	1998-10-04	KX872821	KX8738631	KX874243	KX872184	KX873476	KX873109	KX87251214
329	SAA_670	1 (Aveneae type)	Aveninae	Gaudinia fragilis (L.) P. Beauv.	G. Seijo, V. Solis Neffa, C. Peichoto & M. Sosa Seijo2557 (US-3517052)	Uruguay	Cerro Largo	Banado de Medina, Puente Moratorio, ruta 26 km 419. Muy abundante.	32.3783°S, 54.3214°W	2001-11-28	KX872822	KX8738641,6	KX874244	KX872185	KX873477	KX873110	KX87251310, 12, 15
330	SAA_758	1 (Aveneae type)	Aveninae	Gaudinia fragilis (L.) P. Beauv.	V. Stajsic & J. Eichler 4229 (MELU-2302034)	Australia	Victoria	c. 14 km ENE (direct line) of Cavendish, E side of McCutcheons Road, just S of McDonalds Creek crossing.	38.1664°S, 145.3697°E	2005-11-06	KX872823	KX8738651,6	KX874245	KX872186	KX873478	KX873111	KX87251410, 12, 15
331	SAA_768	1 (Aveneae type)	Aveninae	Gaudinia fragilis (L.) P. Beauv.	A. Paget 1558 (MELU-2042425)	Australia	Victoria	c. 65 km (direct line) NNE of Wubin, Charles Darwin Reserve, c. 3 km NNW of Manager's residence, Monger's Well.	37.5833°S, 144.7667°E	1995-11-24	KX872824	KX8738661,6	KX874246	KX872187	KX873479	KX873112	KX87251510, 12, 15
332	SAA_142	1 (Aveneae type)	Aveninae	Graphephorum wolfii Vasey	A.E. Porsild & A. Weber 22911 (CAN-266457)	U.S.A.	Colorado	Park Co., Michigan Lake below Georgia Pass		1960-08-17	KX872825	KX8739424	KX874323	KX872258	KX873480	KX873113	KX87258610, 15
333	SAA_149	1 (Aveneae type)	Aveninae	Helictotrichon tianschanicum (Roshev.) Henrard	R.J. Soreng, D. Johnson, S. Shuvalov, V. Chapurin, K. & A. Samsaliev 7580 (US-3500051 )	Kyrgyz Republic	Issyk-Kul	Cholpon-Ata, Kungey Ala-Too, N of Semyonovka, Ak-Suu Canyon, 38 k ENE of Cholpon-Ata, 15 k S of Kazakhstan border.	42.8075°N, 77.5361°E	2006-08-09	KX872826	KX8738673	KX874247	KX872188	KX873481	KX873114	-
334	SAA_26	2 (Poeae type)	Holcinae	Holcus lanatus L.	P.M. Peterson, J.M. Saarela & S.F. Smith 18732 (CAN-591082)	Canada	British Columbia	Entrance to Ferry at Prince Rupert.	54.2933°N, 130.3489°W	2004-07-23	KX872827	KX873868	KX874248	KX872189	KX873482	KX873115	-
335	SAA_650	1 (Aveneae type)	Aveninae	Koeleria capensis (Steud.) Nees	L. Smook 2559 (US-3184956)	South Africa	Transvaal			1980-12-02	-	KX8738691,6	KX874249	KX872190	KX873483	KX873116	KX87251610, 15
336	SAA_665	1 (Aveneae type)	Aveninae	Koeleria capensis (Steud.) Nees	L. Smook 10302 (US-3428003)	South Africa	Eastern Cape	About 15 km E of Rhodes in Kloppershoekspruit valley; Mavis Bank farm; very high mountain above house and west of the river. On steep mountain slope below last cliff before summit and burnt area, species also seen on summit. Forms dense tufts; most plants only starting to flower.		1999-12-09	KX872828	KX8738701,6	KX874250	-	KX873484	KX873117	KX87251710, 15
337	SAA_651	1 (Aveneae type)	Aveninae	Koeleria lobata (Bieb.) R. & S.	R.J. Soreng 3813b (US-3483169)	Greece	Peleponnissos	TAYGETOS MTS., E slopes, S of Sparta ca 15 km, 13.9 km up road up from Paleopanagia to Katafgpio Shelter		1991-06-18	KX872829	-	KX874251	KX872191	KX873485	KX873118	KX87251810, 15
338	SAA_79	1 (Aveneae type)	Aveninae	Koeleria macrantha (Ledeb.) Schult.	P.M. Peterson, J.M. Saarela & C.J. Sears 19783 (CAN-593900)	U.S.A.	California	Siskiyou Co.: 2.3 mi E of Callahan on Hwy 3 at junction of Big Mill Creek and Mule Creek.	41.3061°N, 122.7603°W	2006-08-10	KX872830	KX8738711,6	KX8742527	KX872192	KX873486	KX873119	-
339	SAA_528	1 (Aveneae type)	Aveninae	Koeleria permollis Nees ex Steud.	P.M. Peterson, R.J. Soreng, M.I. LaTorre & J.V. Rojas Fox 21705 (US)	Peru	Ancash	Cordillera Blanca W slope, ca. 20 km ENE of new city of Yungay, border of Parque Nacional Huascaran, Sector Llauganuco, below entrance station ca. 0.5 km	9.1073°S, 77.6856°W	2008-03-15	KX872831	KX8738721,6	KX8742537	KX872193	-	KX873120	KX87251910, 15
340	SAA_649	1 (Aveneae type)	Aveninae	Koeleria splendens C. Presl	R.J. Soreng, L.J. Gillespie & N. Soreng 7491 (US-3555907)	Greece	Thessaly	Mt. Olympus, 80 km SW of Thesseloniki, ca 15 km W of Lithochoron and 16 from the Agean Sea coast	40.0828°N, 22.3669°E	2005-07-28	KX872832	KX8738731,6	KX874254	KX872194	KX873487	KX873121	KX87252010, 15
341	SAA_648	1 (Aveneae type)	Aveninae	Koeleria vallesiana Asch. & Graebn.	R.J. Soreng & S. Maumont 4005b (US-3483168)	France	Aude	S end of Montage Noire, NW of Carcassonne	43.4167°N, 2.2500°E	1993-06-30	KX872833	KX8738741,6	KX874255	KX872195	KX873488	KX873122	-
342	SAA_671	1 (Aveneae type)	Aveninae	Lagurus ovatus L.	Ch. Aurich & H. Forther (US-3343370)	Morocco	Oujda	Taourit to Debdou, 4 km N Debdou (S 410), Felder und Odfl?chen.	34.0000°N, 3.0167°W	1987-04-13	KX872834	KX8738763	KX874257	-	KX873490	KX873123	-
343	SAA_672	1 (Aveneae type)	Aveninae	Lagurus ovatus L.	T.G. Lammers, C.M. Baeza & P. Penailillo B. 7904 (US-3213955)	Chile	Region VI (O'Higgins)	Cardenal Caro, 9 km south of Pichilemu on the road to Cahuil. Brushy leeward slopes of ocean-front sand dunes.		1990-11-15	-	-	-	-	-	MF348274	-
344	SAA_744	1 (Aveneae type)	Aveninae	Lagurus ovatus L.	R.J. Soreng & G. Rosenberg 14484 (US-3422325)	Australia	Western Australia	25 km SW of Pemberton on Ritter Road in D'Entrecasteaux National Park	34.5511°S, 115.8619°E	1998-10-26	KX872835	KX8738753	KX874256	-	KX873489	KX873124	-
345	SAA_652	1 (Aveneae type)	Aveninae	Leptophyllochloa micrathera (E. Desv.) C.E. Calderon	P.M. Peterson, R.J. Soreng & N. Refulio-Rodriguez 17403 (US-3452785)	Argentina	Neuquen	Parque Nacional Lamin, Lago Tromen	39.5699°S, 71.4408°W	2003-02-02	KX872836	KX8738774	KX874258	KX872196	KX873491	KX873125	KX87252110, 15
346	SAA_232	1 (Aveneae type)	Aveninae	Peyritschia deyeuxiodes (Kunth) Finot	P.M. Peterson, J.M. Saarela & M.J. Flores Villegas 21403 (CAN-602533)	Mexico	Puebla	9 mi E of paso de Cortez.	19.0801°N, 98.5592°W	2007-10-12	KX872837	KX8738794	KX874260	KX872198	KX873493	KX873126	KX87252310, 15
347	SAA_238	1 (Aveneae type)	Aveninae	Peyritschia deyeuxiodes (Kunth) Finot	P.M. Peterson & J.M. Saarela 21110 (CAN-602439)	Mexico	Nuevo Leon	Sierra Las Cautivas, 10.6 mi E of Zaragoza on road towards Dulces Nombres..	23.9919°N, 99.6847°W	2007-09-26	KX872838	KX8738804	KX874261	KX872199	KX873494	KX873127	KX87252410, 15
348	SAA_561	1 (Aveneae type)	Aveninae	Peyritschia deyeuxiodes (Kunth) Finot	P.M. Peterson, R.J. Soreng & K. Romaschenko 20367 (US)	Peru	Huanuco	Canyon of the Rio Grande ca. 20 km above confluence with Rio Huallaga, E of Huanuco ca. 44 air km, E side of canyon across from end of rd from Panao, 1.4 air km SE of Estación Huacachay (Huacachi)	9.8619°S, 75.8398°W	2007-03-08	KX872839	KX8738814	KX874262	KX872200	KX873495	KX873128	KX87252510, 15
349	SAA_61	1 (Aveneae type)	Aveninae	Peyritschia deyeuxiodes (Kunth) Finot	P.M. Peterson & A. Campos-Villanueva 9809 (US)	Mexico	Oaxaca	16.6 km NE of Ojo de Agua on MEX Hwy 131 towards Oaxaca.		1990-09-07	FJ394580	KX8738784	KX874259	KX872197	KX873492	FJ377668	KX87252210, 15
350	SAA_669	1 (Aveneae type)	Phalaridinae	Phalaris angusta Nees ex. Trin.	L. Scur 654 (US-3417995)	Brazil	Caxias do Sul	RS - Mun. de Caxias do Sul - Ana Rech. No campo		2000-03-18	KX872840	KX8738821	KX874263	KX872201	KX873496	KX873129	KX87252615
351	SAA_80	1 (Aveneae type)	Phalaridinae	Phalaris aquatica L.	P.M. Peterson, J.M. Saarela & C.J. Sears 19672 (CAN-593908)	U.S.A.	California	Mendocino Co.: 28.3 mi S of Covelo along S. Fork of Eel River, under bridge that crosses the river.	39.5556°N, 123.4197°W	2006-08-04	KX872842	KX8738841	KX874265	KX872203	KX873498	FJ377670	KX87252815
352	SAA_766	1 (Aveneae type)	Phalaridinae	Phalaris aquatica L.	P.C. Jobson 1942 (MELU-2023860)	Australia	Victoria	Snowy Range, beside Howitt Rd, on divide directly opposite head of Shaws Ck.	38.0167°S, 145.1000°E	1993-02-21	KX872843	KX8738851	KX874267	KX872204	KX873499	KX873130	KX87252915
353	SAA_22	1 (Aveneae type)	Phalaridinae	Phalaris arundinacea L.	P.M. Peterson, J.M. Saarela & S.F. Smith 18383 (CAN-591065)	Canada	Alberta	26 mi E of Exshaw and W of Cochrane on Hwy 1A.	51.2267°N, 114.6817°W	2004-07-03	KX872841	KX8738831	KX874264	KX872202	KX873497	FJ377669	KX87252715
354	SAA_749	1 (Aveneae type)	Phalaridinae	Phalaris minor Retz.	J. Strudwick 689 (MELU-1580042)	Australia	Victoria	Benalla to Yarrawonga Railway right-of-way c 8 km N of Benalla	36.4667°S, 145.9667°E	1989-11-15	-	-	KX874266	-	-	KX873131	-
355	SAA_762	1 (Aveneae type)	Phalaridinae	Phalaris paradoxa L.	H. Curtis 61 (MELU-2064584)	Australia	Victoria	Bogong High Plains, northern slopes of Pretty Valley, 3.5km NW of Mt Cope.	36.3667°S, 146.4833°E	1997-10-30	MF327249	KX8738861	KX874268	KX872205	KX873500	KX873132	KX87253015
356	SAA_763	1 (Aveneae type)	Phalaridinae	Phalaris paradoxa L.	R.A. McKenzie 95131 (MELU-2029457)	Australia	Victoria	Wangaratta. Kaluna Park, adjacent to Merriwa Park in centre of town. Floodable area beside the King River. AMG Map Ref.: 8125 - 439500, 5975800.	37.9167°S, 144.5333°E	1995-10-26	MF327251	KX8738871	KX874269	KX872206	KX873501	KX873133	-
357	SAA_526	2 (Poeae type)	Poinae	Poa gigantea (Tovar) Refulio	P.M. Peterson, R.J. Soreng, M.I. LaTorre & J.V. Rojas Fox 21680 (US)	Peru	Ancash	Cordillera Negra, Cerro Chonta at head of Quebrada Teclio, pass between Yautan and Poncos on road from Shupluy to Yautan	9.2973°S, 77.8084°W	2008-03-14	KX872844	KX873888	-	KX8722078	-	KX873134	KX87253115
358	SAA_527	2 (Poeae type)	Poinae	Poa gymnantha Pilg.	P.M. Peterson, R.J. Soreng, M.I. LaTorre & J.V. Rojas Fox 21733 (US)	Peru	Ancash	Cordillera Blanca W slope, Quebrada Llauganuco, ca. 24 km ENE of new city of Yungay, E of W entrance of Parque Nacional Huascaran, Sector Llauganuco	9.0962°S, 77.6720°W	2008-03-16	KX872845	KX873889	KX874270	KX8722088	-	KX873135	KX87253215
359	SAA_144	2 (Poeae type)	Poinae	Poa pratensis L.	Ch. Aurich & H. Forther (US-3343370)	U.S.A.	Utah	Daggett Co., 19 mi from Manila, Ashley National Forest, Uinta Mountains, Greens Draw		1989-07-17	KX872846	KX873890	KX874271	KX8722098	KX873502	FJ377677	KX87253315
360	SAA_568	1 (Aveneae type)	Agrostidinae	Podagrostis aequivalvis (Trin.) Trin.	J.M. Saarela & D.M. Percy 1307 (CAN-590686)	Canada	British Columbia	Oliver Lake park, W edge of North Coast Forest District, just E of Prince Rupert along Hwy. 16.	54.2803°N, 130.2711°W	2007-07-26	KX872847	KX8735546	KX873946	KX871907	KX873503	KX873136	KX87226214
361	SAA_101	1 (Aveneae type)	Agrostidinae	Polypogon australis Brongn.	P.M. Peterson, J.M. Saarela & C.J. Sears 19678 (CAN-593905)	U.S.A.	California	Mendocino Co.: 10.9 mi W of Willits on Hwy 20.	39.3675°N, 123.4992°W	2006-08-04	KX872848	KX8738916	-	KX872210	KX873504	KX873137	KX87253414
362	SAA_50	1 (Aveneae type)	Agrostidinae	Polypogon australis Brongn.	R.J. Soreng & N.L. Soreng 7084 (US)	Chile	Region V (Valparaiso)	Caleta Pichicuy, ca. 50 km S of Los Vilos, S of town	32.3461°S, 71.4461°W	27 Nov 2001	FJ394583	KX8738926	KX874272	KX872211	KX873505	-	KX87253514
363	SAA_53	1 (Aveneae type)	Agrostidinae	Polypogon australis Brongn.	P.M. Peterson, R.J. Soreng & E.J. Judziewicz 15551 (US-3445677)	Chile	Region II (Antofagasta)	Rio Loa nearby. Wet, verdant saline meadow on B-165 (road from Calama to Caspana) at km 14.5.	22.4539°S, 68.7239°W	2001-03-18	FJ394582	KX8738936	KX874273	KX872212	KX873506	FJ377671	KX87253614
364	SAA_240	1 (Aveneae type)	Agrostidinae	Polypogon elongatus Kunth	P.M. Peterson, J.M. Saarela, M.S. Gonzalez Elizondo, D.J. Rosen & C.S Reid 21182 (US)	Mexico	Durango	Sierra Madre Occidental, S of Durango on road towards La Flor and @ 4.7 mi N of Tableteros.	23.7106°N, 104.7206°W	2007-10-01	KX872603	KX8735726	KX873965	KX871926	KX873206	KX873138	KX8722789, 14
365	SAA_247	1 (Aveneae type)	Agrostidinae	Polypogon elongatus Kunth	P.M. Peterson, J.M. Saarela, M.S. Gonzalez Elizondo, D.J. Rosen & C.S Reid 21234 (CAN 602189)	Mexico	Durango	Sierra Madre Occidental, Santiago Bayacora.	23.8761°N, 104.6764°W	2007-10-02	KX872849	KX8738946	KX874274	KX872213	KX873507	KX873139	KX8725379, 14
366	SAA_517	1 (Aveneae type)	Agrostidinae	Polypogon elongatus Kunth	P.M. Peterson, R.J. Soreng, M.I. LaTorre & J.V. Rojas Fox 21688 (US)	Peru	Ancash	Cordillera Blanca W slope, ca. 5 km E of new city of Yungay, below Shillcop Sierra Zapa Linamp	9.1533°S, 77.7243°W	2008-03-15	KX872850	KX8738956	KX874275	KX872214	KX873508	KX873140	KX8725389, 14
367	SAA_516	1 (Aveneae type)	Agrostidinae	Polypogon interruptus Kunth	P.M. Peterson, R.J. Soreng, M.I. LaTorre & J.V. Rojas Fox 21477 (US)	Peru	Ancash	Canyon of Rio Fortuleza, E of Cajacay ca. 1 km on side road below hwy 109	10.1464°S, 77.4344°W	2008-03-07	KX872851	KX8738966	KX8742767	KX872215	KX873509	KX873141	KX87253914
368	SAA_83	1 (Aveneae type)	Agrostidinae	Polypogon monspeliensis (L.) Desf.	P.M. Peterson, J.M. Saarela & C.J. Sears 19669 (CAN-593869)	U.S.A.	California	Mendocino Co.: @ 20 mi E of Covelo on Mendocino Pass Road (M-4).	39.8214°N, 122.9833°W	2006-08-04	-	KX8738976	KX874277	KX872216	KX873510	KX873142	KX87254014
369	SAA_239	1 (Aveneae type)	Agrostidinae	Polypogon viridis (Gouan) Breistr.	P.M. Peterson, J.M. Saarela, L. Contreras & J. Rena Alvarez 20996 (US)	Mexico	Coahuila	Madera del Carmen, 17.1 mi NE of Los Pilares on road towards Campo Dos.	28.9536°N, 102.5603°W	2007-09-21	KX872602	KX8735716	KX873964	KX871925	KX873205	KX873143	KX87227714
370	SAA_245	1 (Aveneae type)	Agrostidinae	Polypogon viridis (Gouan) Breistr.	P.M. Peterson, J.M. Saarela & M.J. Flores Villegas 21309 (CAN-602364)	Mexico	Mexico	10.5 mi N of Aculco on Hwy 55 towards San Juan Del Rio. Dry rocky slopes and flats alongside Puerto Taxhe	20.2247°N, 99.8978°W	2007-10-08	KX872852	KX8738986	KX874278	KX872217	KX873511	KX873144	KX87254114
371	SAA_515	1 (Aveneae type)	Agrostidinae	Polypogon viridis (Gouan) Breistr.	P.M. Peterson, R.J. Soreng, M.I. LaTorre & J.V. Rojas Fox 21470 (US)	Peru	Ancash	Canyon of Rio Fortuleza, E of Cajacay ca. 1 km on side road below hwy 109	10.1464°S, 77.4344°W	2008-03-07	KX872853	KX8738996	KX874279	KX872218	KX873512	KX873145	KX87254214
372	SAA_675	2 (Poeae type)	Loliinae	Pseudobromus africanus (Hack.) Stapf.	H.G. Schweickerdt 6053 (US-2014104)	South Africa	Graskop	Maripskop, Boonste bosse, nie volop nie		1946-04-21	KX872854	KX873900	-	-	KX873513	KX873146	KX87254315
373	SAA_667	1 (Aveneae type)	Calothecinae	Relchela panicoides Steud.	P.M. Peterson, R.J. Soreng, N. Refulio-Rodriguez & M.J. Belgrano 17364 (US-3451005)	Argentina	Neuquen	Parque Nacional Nahuel Huapi, Ismo de Quetrihue	40.7858°S, 71.6615°W	2003-01-30	KX872855	KX873901	KX874280	KX872219	KX873514	KX873147	KX87254414
374	SAA_668	1 (Aveneae type)	Calothecinae	Relchela panicoides Steud.	P.M. Peterson, R.J. Soreng, N. Refulio-Rodriguez & M.J. Belgrano 17334 (US-3450984)	Argentina	Rio Negro	Parque Nacional Nahuel Huapi, 7 km E of Lago Steffen and 4 km W of Hwy 258	41.5100°S, 71.4950°W	2003-01-29	KX872856	KX873902	KX874281	KX872220	KX873515	KX873148	KX87254514
375	SAA_727	1 (Aveneae type)	Aveninae	Rostraria cristata (L.) Tzvelev	S.A. Renvoize 2968 (US-2962840)	Argentina	Entre Ríos	Salto Grande, Casa de Piedra		1978-10-06	-	-	-	-	-	-	KX87254610, 12, 15
376	SAA_697	1 (Aveneae type)	Aveninae	Rostraria pumila (Desf.) Tzvelev	A. Rawi 10915 (US-2970877)	Kuwait	Shuwaikh	in the grounds of the University Medical College		1982-03-06	-	-	-	-	-	MF348280	KX87254710, 15
377	SAA_730	1 (Aveneae type)	Aveninae	Rostraria pumila (Desf.) Tzvelev	P.M. Peterson & G. Rosenberg 14444 (US-3243163)	Australia	Western Australia	20 km NE of Cue on HWY 95.	27.2567°S, 117.9817°E	1998-10-24	KX872857	KX8739034	KX874284	KX872221	KX873516	KX873149	KX87254810, 15
378	SAA_767	1 (Aveneae type)	Aveninae	Rostraria pumila (Desf.) Tzvelev	I.C. Clarke 3442 (MELU-2293299)	Australia	Western Australia	Bayside suburb of Mordialloc, ca 26km SSE of Melbourne. Mordialloc Creek Reserve.	29.5667°S, 116.9500°E	2005-08-03	KX872858	-	KX874285	KX872222	KX873517	KX873150	KX87254910, 15
379	SAA_628	1 (Aveneae type)	Aveninae	Sphenopholis filiformis (Chapman) Scribner	B.A. Sorrie 11538 (US-3526553)	U.S.A.	North Carolina	Harnet Co.: west of NC Rt. 87, south of Mire Branch; at old railroad grade		2005-04-27	KX872859	KX8739044	KX874286	-	KX873518	KX873151	KX87255010, 15
380	SAA_260	1 (Aveneae type)	Aveninae	Sphenopholis intermedia (Rydb.) Rydb.	A.W. Dugal & K. McRoy 4080 (CAN-581412)	Canada	Ontario	Ottawa--Carleton Regional Municipality, Lower Poole Creek and its welands in Stittsville Goulbroun Twp.	45.2667°N, 75.9167°W	8 Aug 1992	KX872860	KX8739054	KX874287	KX872223	KX873519	KX873152	KX87255110, 15
381	SAA_262	1 (Aveneae type)	Aveninae	Sphenopholis intermedia (Rydb.) Rydb.	A.W. Dugal & M. Camfield 4234 (CAN-581566)	Canada	Quebec	Gatineau Co., Aylmer, Ayklmer Industrial Park Wetlands, western section (Canadian Museum Nature lands W of old Bell Northern Building)	45.4333°N, 75.8333°W	1995-06-20	KX872861	KX8739064	KX874288	KX872224	KX873520	KX873153	KX87255210, 15
382	SAA_261	1 (Aveneae type)	Aveninae	Sphenopholis obtusata var. major (Torr.) K.S. Erdman	S.J. Darbyshire & M.J. Oldham 3412 (CAN-529652)	Canada	Quebec	Mount Jolie, S side of; 3 km NW of Iron Hill; Brome Township.	45.2667°N, 72.6500°W	1987-06-20	KX872862	KX8739074	KX874289	KX872225	KX873521	KX873154	KX87255310, 15
383	SAA_673	1 (Aveneae type)	Aveninae	Sphenopholis pensylvanica (L.) Hitchc.	A.J. Sharp, B. Adams & C.J. Felix Sharp40056 (US-1981413)	U.S.A.	Tennessee	Near Lake La Joie, wet sandy soil.		1949-05-07	KX872863	KX8739084	KX874290	KX872226	KX873522	KX873155	KX87255410, 15
384	SAA_745	1 (Aveneae type)	Aveninae	Sphenopholis pensylvanica (L.) Hitchc.	E.E. Terrell 3644 (US-2465255)	USA	Virginia	Southampton Co.: 3 mi. S of Franklin		1962-05-11	KX872864	KX8739094	KX874291	KX872227	KX873523	KX873156	KX87255510, 15
385	SAA_622	1 (Aveneae type)	Torreyochloinae	Torreyochloa pallida var. pauciflora (J. Presl) J.I. Davis	J.M. Saarela & D.M. Percy 1187 (CAN-590622)	Canada	British Columbia	Queen Charlotte Islands: Graham Island, 8 km along main logging road N/ NW of Queen Charlotte City.	53.2946°N, 132.1482°W	2007-07-23	KX872865	KX873910	KX874292	KX872228	KX873524	KX873157	KX87255615
386	SAA_656	1 (Aveneae type)	Aveninae	Trisetum andinum Benth.	P. Sklenar & V. Kosteckova 42438 (US-3338677)	Ecuador	Pichincha	NE slopes of Rucu Pichincha, superparamo vegetation with cushions of Azorella, Werneria and Nototriche.	.1667°S, 78.5667°W	1995-05-18	KX872866	KX8739111, 6	KX8742937	KX872229	KX873525	KX873158	KX87255710, 15
387	SAA_103	1 (Aveneae type)	Aveninae	Trisetum cernuum subsp. canescens (Buckl.) Calder & R.L. Taylor	P.M. Peterson, J.M. Saarela & C.J. Sears 19686 (CAN-593914)	U.S.A.	California	Mendocino Co.: Fort Bragg, corner of Oak St. and Dennison Ln.	39.4417°N, 123.7839°W	2006-08-04	-	KX873912*	KX874294	KX872230	KX873526	-	-
388	SAA_107	1 (Aveneae type)	Aveninae	Trisetum cernuum subsp. canescens (Buckl.) Calder & R.L. Taylor	P.M. Peterson, J.M. Saarela & C.J. Sears 19720 (CAN-593845)	U.S.A.	Oregon	16.5 mi SE of O'Brien on Happy Camp Road (Waldo Rd.).	42.0026°N, 123.5384°W	2006-08-07	KX872867	KX8739134	KX874295	KX872231	KX873527	KX873159	KX87255810, 15
389	SAA_114	1 (Aveneae type)	Aveninae	Trisetum cernuum subsp. canescens (Buckl.) Calder & R.L. Taylor	P.M. Peterson, J.M. Saarela & C.J. Sears 19790 (CAN-593894)	U.S.A.	California	Siskiyou Co.: Scott Mountain summit, 8.3 mi SE of Callahan on Hwy 3.	41.2758°N, 122.6983°W	2006-08-10	KX872868	KX8739144	KX874296	KX872232	KX873528	KX873160	KX87255910, 15
390	SAA_20	1 (Aveneae type)	Aveninae	Trisetum cernuum subsp. canescens (Buckl.) Calder & R.L. Taylor	P.M. Peterson, J.M. Saarela & S.F. Smith 18723 (CAN-590880)	Canada	British Columbia	Maroon Mountain Trail from end of road to ridge top.	54.8067°N, 128.7339°W	2004-07-23	KX872869	KX8739154	KX874297	KX872233	KX873529	KX873161	KX87256010, 15
391	SAA_82	1 (Aveneae type)	Aveninae	Trisetum cernuum subsp. canescens (Buckl.) Calder & R.L. Taylor	P.M. Peterson, J.M. Saarela & C.J. Sears 19667 (CAN-593892)	U.S.A.	California	Mendocino Co.: @ 36 mi E of Covelo on Mendocino Pass Road (M-4).	39.8172°N, 122.8531°W	2006-08-04	-	KX8739164	KX874298	KX872234	KX873530	-	-
392	SAA_146	1 (Aveneae type)	Aveninae	Trisetum distichophyllum (Vill.) Pal.	H. Bührer (CAN-207676)	Switzerland		Kt. Wallis; Saastal		1945-07-15	KX872870	KX8739176	KX874299	KX872235	KX873531	KX873162	KX87256110, 15
393	SAA_241	1 (Aveneae type)	Aveninae	Trisetum durangense Finot & P.M. Peterson	P.M. Peterson & J.M. Saarela 21245 (CAN 602186)	Mexico	Durango	Sierra Madre Occidental, 56 km W of Durango along Hwy 40 towards El Salto and 0.4 mi E of entrance to Parque El Tecuan.	23.9108°N, 105.0253°W	2007-10-03	KX872871	KX8739184	KX874300	KX872236	KX873532	KX873163	KX87256210, 15
394	SAA_242	1 (Aveneae type)	Aveninae	Trisetum durangense Finot & P.M. Peterson	P.M. Peterson, J.M. Saarela, M.S. Gonzalez Elizondo, D.J. Rosen & C.S Reid 21217 (CAN 602508)	Mexico	Durango	Sierra Madre Occidental, 2.7 mi SW of Tableteros. Slopes above small barranca	23.6672°N, 104.7181°W	2007-10-02	KX872872	KX8739194	KX874301	KX872237	KX873533	KX873164	KX87256310, 15
395	SAA_145	1 (Aveneae type)	Aveninae	Trisetum flavescens (L.) P. Beauv.	H. Kalheber 78-379 (CAN-433737)	Germany	Hessen	Kreis Limburg-Weilburg, Limburger Becken, Runkel-Schadeck, Wiesen N der Heerstraβe	50.4167°N, 8.1500°E	1978-06-21	KX872873	KX8739201,6	KX874302	KX872238	KX873534	KX873165	KX87256410, 15
396	SAA_655	1 (Aveneae type)	Aveninae	Trisetum irazuense (Kuntze) Hitchc.	B. Stergios, L.J. Dorr & K.J. Wurdack 20561 (US-3449765)	Venezuela	Trujillo	Paramo de Motumbo, waterfall below Laguna Las Parias N along the headwaters of the Rio Burburate. Some areas recently burned. In gravel bar of river.		2003-09-18	KX872874	KX8739214	KX874303	KX872239	KX873535	KX873166	KX87256510, 15
397	SAA_522	1 (Aveneae type)	Aveninae	Trisetum macbridei Hitchc.	P.M. Peterson, R.J. Soreng, M.I. LaTorre & J.V. Rojas Fox 21679 (US)	Peru	Ancash	Cordillera Negra, Cerro Chonta at head of Quebrada Teclio, pass between Yautan and Poncos on road from Shupluy to Yautan	9.2973°S, 77.8084°W	2008-03-14	KX872875	KX8739224	KX874304	KX872240	-	KX873167	KX87256610, 15
398	SAA_90	1 (Aveneae type)	Aveninae	Trisetum montanum Vasey	P.M. Peterson, J.M. Saarela & S.F. Smith 18397 (CAN-590867)	Canada	Alberta	Banff National Park, Johnson Valley trail head, Moose Meadow turnout.	51.2569°N, 115.8572°W	2004-07-03	KX872876	KX8739231,6	KX8743057	KX872241	KX873536	KX873168	KX87256710, 15
399	SAA_659	1 (Aveneae type)	Aveninae	Trisetum oreophilum Louise-Marie var. oreophilum	P.M. Peterson, E.J. Judziewicz, R.M. King & P.M. Jorgensen 9239 (US-3237370)	Ecuador	Chimborazo	9 km NE of San Juan de Velasco on road to Lago Colta.		1990-05-21	KX872878	KX8739241,6	KX8743067	KX872242	KX873537	KX873169	KX87256810, 15
400	SAA_558	1 (Aveneae type)	Aveninae	Trisetum oreophilum Louis-Marie	P.M. Peterson, R.J. Soreng & K. Romaschenko 20273 (US)	Peru	Lima	14 km NE of Canta and 9 km SW of Cullhuay on Hwy 18, SW of jct. to Huacos	11.4234°S, 76.5881°W	03 Mar 2007	KX872877	KX8739251,6	KX874307	KX872243	KX873538	KX873170	KX87256910, 15
401	SAA_657	1 (Aveneae type)	Aveninae	Trisetum palmeri Hitchc.	P.S. Hoge, M.E. Barkworth, J. Valdes-Reyna & J.A. Villareal Q. 220 (US-3184578)	Mexico	Coahuila	Mpio: Arteaga. Sierra de Arteaga, Caon de Jame, 3 mi al E de Jame, 10-70% slopes, W facing, dark tan, clay/sand soil. Dense pine woodland with Pinus teocote, P. greggii, P. pseudostrobus, Rhus, Arctostaphylos, Eupatorium, Elymus, Trisetum, Tagetes.	25.4330°N, 100.5000°W	1989-09-16	KX872879	KX8739264	KX874308	-	KX873539	KX873171	KX87257010, 15
402	SAA_653	1 (Aveneae type)	Aveninae	Trisetum phleoides (d'Urv.) Kunth	P.M. Peterson, R.J. Soreng, N. Refulio-Rodriguez & M.J. Belgrano 17256 (US-3453526)	Argentina	Santa Cruz	83 km SW of Los Antiguos on road towards Paso Roballos; along Rio Ghio	47.0744°S, 71.8231°W	2003-01-24	KX872880	KX8739271,6	KX874309	KX872244	KX873540	KX873172	KX87257110, 15
403	SAA_660	1 (Aveneae type)	Aveninae	Trisetum preslii (Kunth) E. Desv.	P.M. Peterson & C.R. Annable 11467 (US-3478841)	Argentina	Mendoza	3-5 km NW of Las Cuevas on road to Cristo Redentor		1992-02-27	KX872881	KX8739281,6	KX8743107	KX872245	KX873541	KX873173	KX87257210, 15
404	SAA_233	1 (Aveneae type)	Aveninae	Trisetum rosei Scribn. & Merr.	P.M. Peterson, J.M. Saarela & M.J. Flores Villegas 21388 (CAN-602265)	Mexico	Puebla	Parque Nacional Izta-Popo, 0.5 mi E of Paso de Cortez at entrance to park.	19.0883°N, 98.6403°W	2007-10-11	KX872882	KX8739291,6	KX8743117	KX872246	KX873542	KX873174	KX87257310, 15
405	SAA_405	1 (Aveneae type)	Aveninae	Trisetum spicatum (L.) K. Richt.	P.M. Peterson, N. Refulio Rodriguez, A. Cano, M. LaTorre & I. Salinas 17892 (US-03482379)	Peru	Ancash	17 km E of Cajacay on Ruta 02-014 towards Conococha. Steep slopes with Lupinus, Opuntia, Bidens, Salvia and Poa.	10.1666°S, 77.3398°W	2004-03-21	KX872884	-	-	-	-	KX873176	KX87257610, 15
406	SAA_519	1 (Aveneae type)	Aveninae	Trisetum spicatum (L.) K. Richt.	P.M. Peterson & R.J. Soreng 21862 (US)	Peru	Cajamarca	WSW of Cajabamba ca. 20 air km, SW of Araqueda ca. 5 air km, along road towards Ventana (in La Libertad)	7.6902°S, 78.2075°W	2007-03-08	-	-	-	-	-	-	-
407	SAA_761	1 (Aveneae type)	Aveninae	Trisetum spicatum (L.) K. Richt.	H. van Rees 252 (MELU-598015)	Australia	Victoria	Bogong High Plains, northern slopes of Pretty Valley, 3.5km NW of Mt Cope.	36.9047°S, 147.2542°E	1981-01-02	-	-	-	-	-	MF348275	-
408	SAA_521	1 (Aveneae type)	Aveninae	Trisetum spicatum (L.) K. Richt.	P.M. Peterson, R.J. Soreng, M.I. LaTorre & J.V. Rojas Fox 21527 (US)	Peru	Ancash	Cordillera Negra E slope, E slope of Cerro Pullicharca (Purac), 11 km W of hwy 3 on road to Tapacocha, below mines	9.9132°S, 77.4376°W	2008-03-09	KX872885	KX8739331,6	KX8743137	KX872249	-	KX873177	KX87257710, 15
409	SAA_524	1 (Aveneae type)	Aveninae	Trisetum spicatum (L.) K. Richt.	P.M. Peterson, R.J. Soreng, M.I. LaTorre & J.V. Rojas Fox 21542 (US)	Peru	Ancash	Cordillera Negra E slope, E slope of Cerro Pullicharca (Purac), 16 km W of hwy 3 on road to Tapacocha, above mines, 0.5 km below pass	9.9198°S, 77.4569°W	09 Mar 2008	-	KX8739341,6	KX8743147	KX872250	-	-	-
410	SAA_559	1 (Aveneae type)	Aveninae	Trisetum spicatum (L.) K. Richt.	P.M. Peterson, R.J. Soreng & K. Romaschenko 20299 (US)	Peru	Lima	Cordillera Viuda, 45 km NE of Canta and 22 km ENE of Cullhuay on Hwy 18, near lake by border with Dpto. Junin at Abra La Viuda	11.3541°S, 76.4403°W	2007-03-04	KX872886	KX8739351,6	KX8743157	KX872251	KX873543	KX873178	KX87257810, 15
411	SAA_764	1 (Aveneae type)	Aveninae	Trisetum spicatum (L.) K. Richt.	E. A. Chesterfield 3126 (MELU-2047036)	Australia	Victoria	Bulban Road, 10 km W of Werribee.	37.5667°S, 146.8083°E	1991-01-01	KX872887	KX8739361,6	KX8743167	KX872252	KX873544	KX873179	KX87257910, 15
412	SAA_765	1 (Aveneae type)	Aveninae	Trisetum spicatum (L.) K. Richt.	N.G. Walsh, F. Coates & D. Roberts 6731 (MELU-2314238)	Australia	Victoria	Gable End.	37.3753°S, 146.7639°E	2007-11-27	KX872888	KX8739371,6	KX874317	-	KX873545	KX873180	KX87258010, 15
413	SAA_81	1 (Aveneae type)	Aveninae	Trisetum spicatum (L.) K. Richt.	P.M. Peterson, J.M. Saarela & C.J. Sears 19768 (CAN-593947)	U.S.A.	California	Pacific Crest Trail, above and NE of Taylor Lake, Russian Wilderness.	41.3639°N, 122.9642°W	2006-08-09	KX872889	KX8739381,6	KX874318	KX872253	KX873546	FJ377674	KX87258110, 15
414	SAA_523	1 (Aveneae type)	Aveninae	Trisetum spicatum (L.) K. Richt. var. spicatum	P.M. Peterson, R.J. Soreng & J. Montoya Quino 21896 (US)	Peru	Cajamarca	S of Cajamarca - Celendin hwy, just E of pass between provincia borders and ca. 0.6 km along road to La Honda and Huagal	7.0413°S, 78.2491°W	2008-03-28	MF327251	KX8739321,6	-	KX872248	-	KX873181	KX87257510, 15
415	SAA_520	1 (Aveneae type)	Aveninae	Trisetum spicatum var. cumingii (Nees ex. Steud.) Finot	P.M. Peterson, R.J. Soreng & J. Montoya Quino 21934 (US)	Peru	La Libertad	E end of Cerro Fila de Andonsa, ca. 4 air km W of Laplat jct. from Longotea - Bolivar road, ca. 10 air km SSE of Longotea	7.1204°S, 77.8231°W	2008-03-30	KX872883	KX8739311,6	KX8743127	KX872247	-	KX873175	KX87257410, 15
416	SAA_237	1 (Aveneae type)	Aveninae	Trisetum viride (Kunth) Kunth	P.M. Peterson & J.M. Saarela 21275 (CAN-602220)	Mexico	Sinaloa	Sierra Madre Occidental, 0.5 mi W of turnoff to El Alazan on Hwy 40 towards Concordia.	23.5317°N, 105.8272°W	2007-10-05	KX872890	KX8739304	KX874319	KX872254	KX873547	KX873182	KX87258210, 15
417	SAA_244	1 (Aveneae type)	Aveninae	Trisetum viride (Kunth) Kunth	P.M. Peterson, J.M. Saarela & S.G. Gómez Pérez 21134 (CAN-602537)	Mexico	Coahuila	Sierra do Zapalinamé, above El Penitente on ridge top.	25.3461°N, 100.9036°W	2007-09-28	KX872891	KX8739394	KX874320	KX872255	KX873548	KX873183	KX87258310, 15
418	SAA_60	1 (Aveneae type)	Aveninae	Trisetum viride (Kunth) Kunth	P.M. Peterson & J. Valdes-Reyna 18783 (US-03496166)	Mexico	Coahuila	Sierra Zapalinamé, E of Saltillo. Calcareous slopes with Quercus greggii, Quercus sp., Cercocarpus montanus and Juniperus flaccida.	25.3536°N, 100.9188°W	2005-09-02	KX872892	KX8739404	KX874321	KX872256	KX873549	FJ377676	KX87258410, 15
419	SAA_658	1 (Aveneae type)	Aveninae	Trisetum virletii Fourn.	J.C. Soto Nunez, A. de Soto & F. Soto R. 7926 (US-3428156)	Mexico	Mexico	Mpio. Vila de Allende, Loc. En El Ejido Cuesta del Carmen, cerca del limite entre Michoacan y Mexico, en barranca con Bosque de Pino. Pasto erecto 1.80 m. espigas verdes; frecuente.		1985-04-02	KX872893	KX8739414	KX874322	KX872257	KX873550	KX873184	KX87258510, 15
420	SAA_21	2 (Poeae type)	Holcinae	Vahlodea atropurpurea (Wahlenb.) Fr. ex Hartm.	P.M. Peterson, J.M. Saarela & S.F. Smith 18728 (CAN-590732)	Canada	British Columbia	Maroon Mountain Trail from end of road to ridge top.	54.8067°N, 128.7338°W	2004-07-23	KX872894	KX873943	KX8743247	KX872259	KX873551	KX873185	KX87258715
421	1. psbK-I: a 10–12 bp inversion, starting at position 382 of the alignment, flanked by a 10 bp inverted repeat. When present, the inversion is 10 bp except in Gaudinia fragilis, in which it is 12 bp.
422	10. ETS: a 12 bp deletion, starting at position 129, of the alignment.
423	11. ETS: a 220 bp insertion, starting at position 261 of the alignment.
424	12: ETS: an 81 bp insertion, starting at position 482 of the of the alignment.
425	13: ETS: an 86-192 bp insertion, starting at position 562 of the alignment.
426	14: ETS a 73 bp insertion (47-56 bp unaligned), starting at position 1273 of the alignment.
427	15: ETS: a 190 bp insertion when the outgroup is excluded, starting at position 752 of the alignment. The insertion is 107-159 bp excluding gapped sites when the outgroup is excluded. The indel in the outgroup, Bromus vulgaris is 472 bp (426 ungapped sites).
428	16: ETS: a 110 bp insertion, starting at position 1347 of the alignment.
429	2. psbK-I: a 2 bp inversion flanked by a two bp inverted repeat.
430	3. psbK-I: a 2-bp inversion flanked by a seven bp inverted repeat.
431	4. psbK-I: a 298 bp deletion, starting at position 196 of the alignment. The deletion is 247 bp excluding gaps introduced into the alignment.
432	5. psbK-I: a 117 bp deletion, starting at position 76 of the alignment. The deletion is 84 bp excluding gaps introduced into the alignment.
433	6. psbK-I: A 10 bp deletion, starting at position 289 of the alignment.
434	7. psbA-rps16-trnH: a six bp inversion, starting at position 507 of the alignment.
435	8. atpF-atpH: a 260–268 bp deletion varying in size at the 5’-end, starting at position 355 of the alignment.
436	9. ETS: a 62-66 bp insertion, starting at position 154 of the alignment
