# Supplementary material for: Molecular phylogenetics of cool-season grasses in the subtribes Agrostidinae, Anthoxanthinae, Aveninae, Brizinae, Calothecinae, Koeleriinae and Phalaridinae (Poaceae, Pooideae, Poeae, Poeae chloroplast group 1)
Source: PhytoKeys. 2017 Oct 9;(87):1–139. doi: 10.3897/phytokeys.87.12774 (PMC5672130; doi:10.3897/phytokeys.87.12774)
Supplement: Supplementary material 2 — GenBank accession numbers and publication information for previously published sequences included in the ITS, ETS, matK and trnL–trnF trees [file phytokeys-87-001-s002.xlsx]

## Sheet: Sheet1
Table S1. Taxa, GenBank accession numbers and place of publication for previously published ITS, ETS, matK and trnL-F sequences.
Taxon	GenBankAccessionNumber	Gene Region	Publication
Agrostis alpina	KJ599301	matK	Birch, J.L., Cantrill, D.J., Walsh, N.G., and Murphy, D.J. 2014. Phylogenetic investigation and divergence dating of Poa (Poaceae, tribe Poeae) in the Australasian region. Bot. J. Linn. Soc. 175(4): 523–552. doi: 10.1111/boj.12185.
Agrostis botelhoi	HM850552	matK	Schaefer, H., Hardy, O.J., Silva, L., Barraclough, T.G., and Savolainen, V. 2011. Testing Darwin’s naturalization hypothesis in the Azores. Ecol Lett 14(4): 389–396. doi: 10.1111/j.1461-0248.2011.01600.x.
Agrostis canina	DQ146797	matK	Reichman, J.R., Watrud, L.S., Lee, E.H., Burdick, C.A., Bollman, M.A., Storm, M.J., King, G.A., Mallory-Smith, C. 2006. Establishment of transgenic herbicide-resistant creeping bentgrass (Agrostis stolonifera L.) in nonagronomic habitats. Mol. Ecol. 15(13): 4243–4255.
Agrostis canina	FJ231115	matK	Rotter, D., Ambrose, K., and Belanger, F. 2010. Velvet bentgrass (Agrostis canina L.) is the likely ancestral diploid maternal parent of allotetraploid creeping bentgrass (Agrostis stolonifera L.). Genetic Resources and Crop Evolution 57(7): 1065–1077. doi: 10.1007/s10722-010-9548-6.
Agrostis canina	JN895329	matK	de Vere, N., Rich, T.C.G., Ford, C.R., Trinder, S.A., Long, C., Moore, C.W., Satterthwaite, D., Davies, H., Allainguillaume, J., Ronca, S., Tatarinova, T., Garbett, H., Walker, K., and Wilkinson, M.J. 2012. DNA barcoding the native flowering plants and conifers of Wales. PLoS ONE 7(6): e37945. doi: 10.1371/journal.pone.0037945.
Agrostis canina	JN896213	matK	de Vere, N., Rich, T.C.G., Ford, C.R., Trinder, S.A., Long, C., Moore, C.W., Satterthwaite, D., Davies, H., Allainguillaume, J., Ronca, S., Tatarinova, T., Garbett, H., Walker, K., and Wilkinson, M.J. 2012. DNA barcoding the native flowering plants and conifers of Wales. PLoS ONE 7(6): e37945. doi: 10.1371/journal.pone.0037945.
Agrostis canina	FJ042809	ITS	Rotter, D., Ambrose, K., and Belanger, F. 2010. Velvet bentgrass (Agrostis canina L.) is the likely ancestral diploid maternal parent of allotetraploid creeping bentgrass (Agrostis stolonifera L.). Genetic Resources and Crop Evolution 57(7): 1065–1077. doi: 10.1007/s10722-010-9548-6.
Agrostis canina	FJ042810	ITS	Rotter, D., Ambrose, K., and Belanger, F. 2010. Velvet bentgrass (Agrostis canina L.) is the likely ancestral diploid maternal parent of allotetraploid creeping bentgrass (Agrostis stolonifera L.). Genetic Resources and Crop Evolution 57(7): 1065–1077. doi: 10.1007/s10722-010-9548-6.
Agrostis canina	FJ042812	ITS	Rotter, D., Ambrose, K., and Belanger, F. 2010. Velvet bentgrass (Agrostis canina L.) is the likely ancestral diploid maternal parent of allotetraploid creeping bentgrass (Agrostis stolonifera L.). Genetic Resources and Crop Evolution 57(7): 1065–1077. doi: 10.1007/s10722-010-9548-6.
Agrostis canina	FJ042813	ITS	Rotter, D., Ambrose, K., and Belanger, F. 2010. Velvet bentgrass (Agrostis canina L.) is the likely ancestral diploid maternal parent of allotetraploid creeping bentgrass (Agrostis stolonifera L.). Genetic Resources and Crop Evolution 57(7): 1065–1077. doi: 10.1007/s10722-010-9548-6.
Agrostis capillaris	DQ146798	matK	Reichman, J.R., Watrud, L.S., Lee, E.H., Burdick, C.A., Bollman, M.A., Storm, M.J., King, G.A., Mallory-Smith, C. 2006. Establishment of transgenic herbicide-resistant creeping bentgrass (Agrostis stolonifera L.) in nonagronomic habitats. Mol. Ecol. 15(13): 4243–4255.
Agrostis capillaris	FJ231112	matK	Rotter, D., Ambrose, K., and Belanger, F. 2010. Velvet bentgrass (Agrostis canina L.) is the likely ancestral diploid maternal parent of allotetraploid creeping bentgrass (Agrostis stolonifera L.). Genetic Resources and Crop Evolution 57(7): 1065–1077. doi: 10.1007/s10722-010-9548-6.
Agrostis capillaris	FJ395420	matK	James, K.E. 2015. DNA Barcoding Darwin’s Meadow. In Darwin-Inspired Learning. Edited by C.J. Boulter, M.J. Reiss, and D.L. Sanders. SensePublishers, Rotterdam, pp. 257-270.
Agrostis capillaris	JN894581	matK	de Vere, N., Rich, T.C.G., Ford, C.R., Trinder, S.A., Long, C., Moore, C.W., Satterthwaite, D., Davies, H., Allainguillaume, J., Ronca, S., Tatarinova, T., Garbett, H., Walker, K., and Wilkinson, M.J. 2012. DNA barcoding the native flowering plants and conifers of Wales. PLoS ONE 7(6): e37945. doi: 10.1371/journal.pone.0037945.
Agrostis capillaris	JN895337	matK	de Vere, N., Rich, T.C.G., Ford, C.R., Trinder, S.A., Long, C., Moore, C.W., Satterthwaite, D., Davies, H., Allainguillaume, J., Ronca, S., Tatarinova, T., Garbett, H., Walker, K., and Wilkinson, M.J. 2012. DNA barcoding the native flowering plants and conifers of Wales. PLoS ONE 7(6): e37945. doi: 10.1371/journal.pone.0037945.
Agrostis capillaris	JN896114	matK	de Vere, N., Rich, T.C.G., Ford, C.R., Trinder, S.A., Long, C., Moore, C.W., Satterthwaite, D., Davies, H., Allainguillaume, J., Ronca, S., Tatarinova, T., Garbett, H., Walker, K., and Wilkinson, M.J. 2012. DNA barcoding the native flowering plants and conifers of Wales. PLoS ONE 7(6): e37945. doi: 10.1371/journal.pone.0037945.
Agrostis capillaris	KJ204434	matK	Wyler,S. and Litman,J., unpublished
Agrostis capillaris	KJ529327	matK	Pimentel,M., Sahuquillo,E., Escudero,M., Minaya,M. and Catalan,P., unpublished
Agrostis capillaris	AY177347	trnL	Ridgway KP, Duck JM, and Young JPW. 2003. Identification of roots from grass swards using PCR-RFLP and FFLP of the plastid trn L (UAA) intron. BMC Ecology 3:1-6. 10.1186/1472-6785-3-8
Agrostis capillaris	AY450948	trnL	Moon CD, Craven KD, Leuchtmann A, Clement SL, and Schardl CL. 2004. Prevalence of interspecific hybrids amongst asexual fungal endophytes of grasses. Molecular Ecology 13:1455-1467. 10.1111/j.1365-294X.2004.02138.x
Agrostis capillaris	AY520820	ITS	Rodionov, A.V., Kim, E.S., Nosov, N.N., Raiko, M.P., Machs, E.M., and Punina, E.O. 2008. Molecular and phylogenetic study of species of genus Colpodium sensu lato (Poeae, Poaceae). Ekol Genet 6(4): 34-46.
Agrostis capillaris	DQ146767	ITS	Reichman, J.R., Watrud, L.S., Lee, E.H., Burdick, C.A., Bollman, M.A., Storm, M.J., King, G.A., Mallory-Smith, C. 2006. Establishment of transgenic herbicide-resistant creeping bentgrass (Agrostis stolonifera L.) in nonagronomic habitats. Mol. Ecol. 15(13): 4243–4255.
Agrostis capillaris	EU119354	trnL	Schardl CL, Craven KD, Speakman S, Stromberg A, Lindstrom A, and Yoshida R. 2008. A novel test for host-symbiont codivergence indicates ancient origin of fungal endophytes in grasses. Systematic Biology 57:483-498. 10.1080/10635150802172184
Agrostis capillaris	FM179384	ITS	Schneider, J., Doring, E., Hilu, K.W., and Röser, M. 2009. Phylogenetic structure of the grass subfamily Pooideae based on comparison of plastid matK gene-3'trnK exon and nuclear ITS sequences. Taxon 58(2): 405–424.
Agrostis capillaris	HM590235	trnL	Hiiesalu I, ÖPik M, Metsis M, Lilje L, Davison J, Vasar M, Moora M, Zobel M, Wilson SD, and PÄRtel M. 2012. Plant species richness belowground: higher richness and new patterns revealed by next-generation sequencing. Molecular Ecology 21:2004–2016. 10.1111/j.1365-294X.2011.05390.x
Agrostis capillaris	JQ972966	trnL	Minaya M, Pimentel M, Mason-Gamer R, and Catalán P. 2013. Distribution and evolutionary dynamics of Stowaway Miniature Inverted repeat Transposable Elements (MITEs) in grasses. Mol Phylogenet Evol 68:106–118. 10.1016/j.ympev.2013.03.005
Agrostis capillaris clone col17	FJ042828	ITS	Rotter, D., Ambrose, K., and Belanger, F. 2010. Velvet bentgrass (Agrostis canina L.) is the likely ancestral diploid maternal parent of allotetraploid creeping bentgrass (Agrostis stolonifera L.). Genetic Resources and Crop Evolution 57(7): 1065–1077. doi: 10.1007/s10722-010-9548-6.
Agrostis castellana	DQ14676	ITS	Reichman, J.R., Watrud, L.S., Lee, E.H., Burdick, C.A., Bollman, M.A., Storm, M.J., King, G.A., Mallory-Smith, C. 2006. Establishment of transgenic herbicide-resistant creeping bentgrass (Agrostis stolonifera L.) in nonagronomic habitats. Mol. Ecol. 15(13): 4243–4255.
Agrostis castellana	DQ146799	matK	Reichman, J.R., Watrud, L.S., Lee, E.H., Burdick, C.A., Bollman, M.A., Storm, M.J., King, G.A., Mallory-Smith, C. 2006. Establishment of transgenic herbicide-resistant creeping bentgrass (Agrostis stolonifera L.) in nonagronomic habitats. Mol. Ecol. 15(13): 4243–4255.
Agrostis castellana	HM850553	matK	Schaefer, H., Hardy, O.J., Silva, L., Barraclough, T.G., and Savolainen, V. 2011. Testing Darwin’s naturalization hypothesis in the Azores. Ecol Lett 14(4): 389–396. doi: 10.1111/j.1461-0248.2011.01600.x.
Agrostis castellana	JX438069	matK	Minaya, M., Pimentel, M., Mason-Gamer, R., and Catalán, P. 2013. Distribution and evolutionary dynamics of Stowaway Miniature Inverted repeat Transposable Elements (MITEs) in grasses. Mol Phylogenet Evol 68(1): 106–118. doi: 10.1016/j.ympev.2013.03.005.
Agrostis castellana	DQ539591	ITS	Quintanar, A., Castroviejo, S., and Catalán, P. 2007. Phylogeny of the tribe Aveneae (Pooideae, Poaceae) inferred from plastid trnT-F and nuclear ITS sequences. Am. J. Bot. 94(9): 1554–1569. doi: 10.3732/ajb.94.9.1554.
Agrostis clavata	HQ600049	matK	Kim,Y.-D., Kim,K.-J., Lee,J.-H. and Kim,S.-H. unpublished. A molecular approach to the phylogenetic relationships among the Korean Poaceae taxa
Agrostis clavata	KF713155	matK	Lee,J., Kim,C.-S. and Lee,I.-Y. unpublished. Barcode of Korean Poideae, Poaceae
Agrostis clavata	KF713156	matK	Lee,J., Kim,C.-S. and Lee,I.-Y. unpublished. Barcode of Korean Poideae, Poaceae
Agrostis clavata	HQ600521	ITS	Kim,Y.-D., Kim,K.-J., Lee,J.-H. and Kim,S.-H. unpublished. A molecular approach to the phylogenetic relationships among the Korean Poaceae taxa
Agrostis clavata	KF713267	ITS	Lee,J., Kim,C.-S. and Lee,I.-Y. unpublished. Barcode of Korean Poideae, Poaceae
Agrostis clavata	KF713268	ITS	Lee,J., Kim,C.-S. and Lee,I.-Y. unpublished. Barcode of Korean Poideae, Poaceae
Agrostis clavata	KF713269	ITS	Lee,J., Kim,C.-S. and Lee,I.-Y. unpublished. Barcode of Korean Poideae, Poaceae
Agrostis clavata var. nukabo	HQ600045	matK	Kim,Y.-D., Kim,K.-J., Lee,J.-H. and Kim,S.-H. unpublished. A molecular approach to the phylogenetic relationships among the Korean Poaceae taxa
Agrostis clavata var. nukabo	FJ766144	ITS	Kim,Y.-D., Kim,K.-J., Kim,S.-H. and Lee,J.-H., unpublished
Agrostis congestiflora	HM850554	matK	Schaefer, H., Hardy, O.J., Silva, L., Barraclough, T.G., and Savolainen, V. 2011. Testing Darwin’s naturalization hypothesis in the Azores. Ecol Lett 14(4): 389–396. doi: 10.1111/j.1461-0248.2011.01600.x.
Agrostis curtisii	JN894587	matK	de Vere, N., Rich, T.C.G., Ford, C.R., Trinder, S.A., Long, C., Moore, C.W., Satterthwaite, D., Davies, H., Allainguillaume, J., Ronca, S., Tatarinova, T., Garbett, H., Walker, K., and Wilkinson, M.J. 2012. DNA barcoding the native flowering plants and conifers of Wales. PLoS ONE 7(6): e37945. doi: 10.1371/journal.pone.0037945.
Agrostis curtisii	KJ529329	matK	Pimentel,M., Sahuquillo,E., Escudero,M., Minaya,M. and Catalan,P., unpublished
Agrostis elliotii	LN906637	matK	Vorontsova, M.S., Besnard, G., Forest, F., Malakasi, P., Moat, J., Clayton, W.D., Ficinski, P., Savva, G.M., Nanjarisoa, O.P., Razanatsoa, J., Randriatsara, F.O., Kimeu, J.M., Luke, W.R.Q., Kayombo, C., and Linder, H.P. 2016. Madagascar's grasses and grasslands: anthropogenic or natural? Proceedings of the Royal Society of London B: Biological Sciences 283(1823). doi: 10.1098/rspb.2015.2262.
Agrostis exarata	DQ146800	matK	Reichman, J.R., Watrud, L.S., Lee, E.H., Burdick, C.A., Bollman, M.A., Storm, M.J., King, G.A., Mallory-Smith, C. 2006. Establishment of transgenic herbicide-resistant creeping bentgrass (Agrostis stolonifera L.) in nonagronomic habitats. Mol. Ecol. 15(13): 4243–4255.
Agrostis exarata	DQ146801	matK	Reichman, J.R., Watrud, L.S., Lee, E.H., Burdick, C.A., Bollman, M.A., Storm, M.J., King, G.A., Mallory-Smith, C. 2006. Establishment of transgenic herbicide-resistant creeping bentgrass (Agrostis stolonifera L.) in nonagronomic habitats. Mol. Ecol. 15(13): 4243–4255.
Agrostis exarata	DQ146770	ITS	Reichman, J.R., Watrud, L.S., Lee, E.H., Burdick, C.A., Bollman, M.A., Storm, M.J., King, G.A., Mallory-Smith, C. 2006. Establishment of transgenic herbicide-resistant creeping bentgrass (Agrostis stolonifera L.) in nonagronomic habitats. Mol. Ecol. 15(13): 4243–4255.
Agrostis exarata	DQ860511	trnL	Taberlet P, Coissac E, Pompanon F, Gielly L, Miquel C, Valentini A, Vermat T, Corthier G, Brochmann C, and Willerslev E. 2007. Power and limitations of the chloroplast trnL (UAA) intron for plant DNA barcoding. Nucleic Acids Research 35:1–8.
Agrostis exarata	GQ244539	trnL	Soininen E, Valentini A, Coissac E, Miquel C, Gielly L, Brochmann C, Brysting A, Sonstebo JH, Ims R, Yoccoz N, and Taberlet P. 2009. Analysing diet of small herbivores: the efficiency of DNA barcoding coupled with high-throughput pyrosequencing for deciphering the composition of complex plant mixtures. Frontiers in Zoology 6:16.
Agrostis exarata clone NGC-6 18S	DQ146770	ITS	Reichman, J.R., Watrud, L.S., Lee, E.H., Burdick, C.A., Bollman, M.A., Storm, M.J., King, G.A., Mallory-Smith, C. 2006. Establishment of transgenic herbicide-resistant creeping bentgrass (Agrostis stolonifera L.) in nonagronomic habitats. Mol. Ecol. 15(13): 4243–4255.
Agrostis gigantea	DQ146803	matK	Reichman, J.R., Watrud, L.S., Lee, E.H., Burdick, C.A., Bollman, M.A., Storm, M.J., King, G.A., Mallory-Smith, C. 2006. Establishment of transgenic herbicide-resistant creeping bentgrass (Agrostis stolonifera L.) in nonagronomic habitats. Mol. Ecol. 15(13): 4243–4255.
Agrostis gigantea	HQ593158	matK	Burgess, K.S., Fazekas, A.J., Kesanakurti, P.R., Graham, S.W., Husband, B.C., Newmaster, S.G., Percy, D.M., Hajibabaei, M., and Barrett, S.C.H. 2011. Discriminating plant species in a local temperate flora using the rbcL+ matK DNA barcode. Methods in Ecology and Evolution. doi: 10.1111/j.2041-210X.2011.00092.x.
Agrostis gigantea	JN895346	matK	de Vere, N., Rich, T.C.G., Ford, C.R., Trinder, S.A., Long, C., Moore, C.W., Satterthwaite, D., Davies, H., Allainguillaume, J., Ronca, S., Tatarinova, T., Garbett, H., Walker, K., and Wilkinson, M.J. 2012. DNA barcoding the native flowering plants and conifers of Wales. PLoS ONE 7(6): e37945. doi: 10.1371/journal.pone.0037945.
Agrostis gigantea	JN895348	matK	de Vere, N., Rich, T.C.G., Ford, C.R., Trinder, S.A., Long, C., Moore, C.W., Satterthwaite, D., Davies, H., Allainguillaume, J., Ronca, S., Tatarinova, T., Garbett, H., Walker, K., and Wilkinson, M.J. 2012. DNA barcoding the native flowering plants and conifers of Wales. PLoS ONE 7(6): e37945. doi: 10.1371/journal.pone.0037945.
Agrostis gigantea	EF565133	ITS	Rodionov, A.V., Kim, E.S., Nosov, N.N., Raiko, M.P., Machs, E.M., and Punina, E.O. 2008. Molecular and phylogenetic study of species of genus Colpodium sensu lato (Poeae, Poaceae). Ekol Genet 6(4): 34-46.
Agrostis gigantea	EU639571	trnL	Xu C-M, Qu C-Y, Yu W-G, Zhang X-J, and Li F-Z. 2009. Phylogenetic origin of Beckmannia (Poaceae) inferred from molecular evidence. Journal of Systematics and Evolution 47:305–310. 10.1111/j.1759-6831.2009.00032.x
Agrostis gigantea	FJ821787	ITS	Xu, C.-M., Qu, C.-Y., Yu, W.-G., Zhang, X.-J., and Li, F.-Z. 2009. Phylogenetic origin of Beckmannia (Poaceae) inferred from molecular evidence. Journal of Systematics and Evolution 47(4): 305–310. doi: 10.1111/j.1759-6831.2009.00032.x.
Agrostis gigantea	KM999951	ITS	Honig, J.A., Kubik, C., Averello, V., Vaiciunas, J., Meyer, W.A., and Bonos, S.A. 2015. Classification of bentgrass (Agrostis) cultivars and accessions based on microsatellite (SSR) markers. Genetic Resources and Crop Evolution: 1-22. doi: 10.1007/s10722-015-0307-6.
Agrostis gigantea	KM999952	ITS	Honig, J.A., Kubik, C., Averello, V., Vaiciunas, J., Meyer, W.A., and Bonos, S.A. 2015. Classification of bentgrass (Agrostis) cultivars and accessions based on microsatellite (SSR) markers. Genetic Resources and Crop Evolution: 1-22. doi: 10.1007/s10722-015-0307-6.
Agrostis gigantea	KM999953	ITS	Honig, J.A., Kubik, C., Averello, V., Vaiciunas, J., Meyer, W.A., and Bonos, S.A. 2015. Classification of bentgrass (Agrostis) cultivars and accessions based on microsatellite (SSR) markers. Genetic Resources and Crop Evolution: 1-22. doi: 10.1007/s10722-015-0307-6.
Agrostis gigantea	KM999954	ITS	Honig, J.A., Kubik, C., Averello, V., Vaiciunas, J., Meyer, W.A., and Bonos, S.A. 2015. Classification of bentgrass (Agrostis) cultivars and accessions based on microsatellite (SSR) markers. Genetic Resources and Crop Evolution: 1-22. doi: 10.1007/s10722-015-0307-6.
Agrostis gigantea	KM999956	ITS	Honig, J.A., Kubik, C., Averello, V., Vaiciunas, J., Meyer, W.A., and Bonos, S.A. 2015. Classification of bentgrass (Agrostis) cultivars and accessions based on microsatellite (SSR) markers. Genetic Resources and Crop Evolution: 1-22. doi: 10.1007/s10722-015-0307-6.
Agrostis gigantea	KM999957	ITS	Honig, J.A., Kubik, C., Averello, V., Vaiciunas, J., Meyer, W.A., and Bonos, S.A. 2015. Classification of bentgrass (Agrostis) cultivars and accessions based on microsatellite (SSR) markers. Genetic Resources and Crop Evolution: 1-22. doi: 10.1007/s10722-015-0307-6.
Agrostis gigantea	KP711116	trnL	Wang,Y.H., Zhang,X.J. and Fan,S.J., unpublished
Agrostis gigantea clone EPR12-3	DQ146772	ITS	Reichman, J.R., Watrud, L.S., Lee, E.H., Burdick, C.A., Bollman, M.A., Storm, M.J., King, G.A., Mallory-Smith, C. 2006. Establishment of transgenic herbicide-resistant creeping bentgrass (Agrostis stolonifera L.) in nonagronomic habitats. Mol. Ecol. 15(13): 4243–4255.
Agrostis gigantea clone USNH32-9	DQ146771	ITS	Reichman, J.R., Watrud, L.S., Lee, E.H., Burdick, C.A., Bollman, M.A., Storm, M.J., King, G.A., Mallory-Smith, C. 2006. Establishment of transgenic herbicide-resistant creeping bentgrass (Agrostis stolonifera L.) in nonagronomic habitats. Mol. Ecol. 15(13): 4243–4255.
Agrostis gigantea x Agrostis stolonifera	DQ146814	matK	Reichman, J.R., Watrud, L.S., Lee, E.H., Burdick, C.A., Bollman, M.A., Storm, M.J., King, G.A., Mallory-Smith, C. 2006. Establishment of transgenic herbicide-resistant creeping bentgrass (Agrostis stolonifera L.) in nonagronomic habitats. Mol. Ecol. 15(13): 4243–4255.
Agrostis gigantes	DQ146802	matK	Reichman, J.R., Watrud, L.S., Lee, E.H., Burdick, C.A., Bollman, M.A., Storm, M.J., King, G.A., Mallory-Smith, C. 2006. Establishment of transgenic herbicide-resistant creeping bentgrass (Agrostis stolonifera L.) in nonagronomic habitats. Mol. Ecol. 15(13): 4243–4255.
Agrostis gracililaxa	HM850555	matK	Schaefer, H., Hardy, O.J., Silva, L., Barraclough, T.G., and Savolainen, V. 2011. Testing Darwin’s naturalization hypothesis in the Azores. Ecol Lett 14(4): 389–396. doi: 10.1111/j.1461-0248.2011.01600.x.
Agrostis hyemalis	HQ600053	matK	Kim,Y.-D., Kim,K.-J., Lee,J.-H. and Kim,S.-H. unpublished. A molecular approach to the phylogenetic relationships among the Korean Poaceae taxa
Agrostis hyemalis	KJ772528	matK	Germain-Aubrey,C.C., Allen,J.M., Neubig,K.M., Abbott,J.R., Majure,L.C., Guralnick,R., Soltis,D.E. and Soltis,P.S. Unpublished
Agrostis hyemalis	EU119353	trnL	Schardl CL, Craven KD, Speakman S, Stromberg A, Lindstrom A, and Yoshida R. 2008. A novel test for host-symbiont codivergence indicates ancient origin of fungal endophytes in grasses. Systematic Biology 57:483-498. 10.1080/10635150802172184
Agrostis hyemalis	HQ600526	ITS	Kim,Y.-D., Kim,K.-J., Lee,J.-H. and Kim,S.-H. unpublished. A molecular approach to the phylogenetic relationships among the Korean Poaceae taxa
Agrostis idahoensis	DQ146804	matK	Reichman, J.R., Watrud, L.S., Lee, E.H., Burdick, C.A., Bollman, M.A., Storm, M.J., King, G.A., Mallory-Smith, C. 2006. Establishment of transgenic herbicide-resistant creeping bentgrass (Agrostis stolonifera L.) in nonagronomic habitats. Mol. Ecol. 15(13): 4243–4255.
Agrostis idahoensis	DQ146773	ITS	Reichman, J.R., Watrud, L.S., Lee, E.H., Burdick, C.A., Bollman, M.A., Storm, M.J., King, G.A., Mallory-Smith, C. 2006. Establishment of transgenic herbicide-resistant creeping bentgrass (Agrostis stolonifera L.) in nonagronomic habitats. Mol. Ecol. 15(13): 4243–4255.
Agrostis imbecillata	AY705885	ITS	Gardner,R.C., Keeling,J., de Lange,P.J., Wright,S.D., Cameron,E.K., unpublished
Agrostis kudoi	DQ860512	trnL	Taberlet P, Coissac E, Pompanon F, Gielly L, Miquel C, Valentini A, Vermat T, Corthier G, Brochmann C, and Willerslev E. 2007. Power and limitations of the chloroplast trnL (UAA) intron for plant DNA barcoding. Nucleic Acids Research 35:1–8.
Agrostis kudoi	GQ244540	trnL	Soininen E, Valentini A, Coissac E, Miquel C, Gielly L, Brochmann C, Brysting A, Sonstebo JH, Ims R, Yoccoz N, and Taberlet P. 2009. Analysing diet of small herbivores: the efficiency of DNA barcoding coupled with high-throughput pyrosequencing for deciphering the composition of complex plant mixtures. Frontiers in Zoology 6:16.
Agrostis magellanica	AY705883	ITS	Gardner,R.C., Keeling,J., de Lange,P.J., Wright,S.D., Cameron,E.K., unpublished
Agrostis mertensii	DQ146805	matK	Reichman, J.R., Watrud, L.S., Lee, E.H., Burdick, C.A., Bollman, M.A., Storm, M.J., King, G.A., Mallory-Smith, C. 2006. Establishment of transgenic herbicide-resistant creeping bentgrass (Agrostis stolonifera L.) in nonagronomic habitats. Mol. Ecol. 15(13): 4243–4255.
Agrostis mertensii	KC473963	matK	Saarela, J.M., Sokoloff, P.C., Gillespie, L.J., Consaul, L.L., and Bull, R.D. 2013. DNA barcoding the Canadian Arctic flora: core plastid barcodes (rbcL + matK) for 490 vascular plant species. PLoS ONE 8(10): e77982. doi: 10.1371/journal.pone.0077982.
Agrostis mertensii	KC473964	matK	Saarela, J.M., Sokoloff, P.C., Gillespie, L.J., Consaul, L.L., and Bull, R.D. 2013. DNA barcoding the Canadian Arctic flora: core plastid barcodes (rbcL + matK) for 490 vascular plant species. PLoS ONE 8(10): e77982. doi: 10.1371/journal.pone.0077982.
Agrostis mertensii	KC473965	matK	Saarela, J.M., Sokoloff, P.C., Gillespie, L.J., Consaul, L.L., and Bull, R.D. 2013. DNA barcoding the Canadian Arctic flora: core plastid barcodes (rbcL + matK) for 490 vascular plant species. PLoS ONE 8(10): e77982. doi: 10.1371/journal.pone.0077982.
Agrostis mertensii	KC473966	matK	Saarela, J.M., Sokoloff, P.C., Gillespie, L.J., Consaul, L.L., and Bull, R.D. 2013. DNA barcoding the Canadian Arctic flora: core plastid barcodes (rbcL + matK) for 490 vascular plant species. PLoS ONE 8(10): e77982. doi: 10.1371/journal.pone.0077982.
Agrostis mertensii	KC473967	matK	Saarela, J.M., Sokoloff, P.C., Gillespie, L.J., Consaul, L.L., and Bull, R.D. 2013. DNA barcoding the Canadian Arctic flora: core plastid barcodes (rbcL + matK) for 490 vascular plant species. PLoS ONE 8(10): e77982. doi: 10.1371/journal.pone.0077982.
Agrostis mertensii	KJ840851	matK	Elliott, T.L., and Jonathan Davies, T. 2014. Challenges to barcoding an entire flora. Molecular Ecology Resources 14(5): 883-891. doi: 10.1111/1755-0998.12277.
Agrostis mertensii	KM523820	matK	Soreng, R.J., Gillespie, L.J., Koba, H., Boudko, K., and Bull, R.D. 2015. Molecular and morphological evidence for a new grass genus, Dupontiopsis (Poaceae tribe Poeae subtribe Poinae s.l.), endemic to alpine Japan, and implications for the reticulate origin of Dupontia and Arctophila within Poinae s.l. Journal of Systematics and Evolution: n/a–n/a. doi: 10.1111/jse.12146.
Agrostis mertensii	DQ146774	ITS	Reichman, J.R., Watrud, L.S., Lee, E.H., Burdick, C.A., Bollman, M.A., Storm, M.J., King, G.A., Mallory-Smith, C. 2006. Establishment of transgenic herbicide-resistant creeping bentgrass (Agrostis stolonifera L.) in nonagronomic habitats. Mol. Ecol. 15(13): 4243–4255.
Agrostis mertensii	DQ353956	trnL	Gillespie LJ, Archambault A, and Soreng RJ. 2007. Phylogeny of Poa (Poaceae) based on trnT-trnF sequence data: major clades and basal relationships. Aliso 23:420–434. 10.5642/aliso.20072301.33
Agrostis mertensii	GQ244541	trnL	Soininen E, Valentini A, Coissac E, Miquel C, Gielly L, Brochmann C, Brysting A, Sonstebo JH, Ims R, Yoccoz N, and Taberlet P. 2009. Analysing diet of small herbivores: the efficiency of DNA barcoding coupled with high-throughput pyrosequencing for deciphering the composition of complex plant mixtures. Frontiers in Zoology 6:16.
Agrostis mertensii	GQ324236	ETS	Gillespie, L.J., Soreng, R.J., and Jacobs, S.W.L. 2009. Phylogenetic relationships of Australian Poa (Poaceae: Poinae), including molecular evidence for two new genera, Saxipoa and Sylvipoa. Aust Syst Bot 22(6): 413–436.
Agrostis mertensii Gillespie6802	GQ324467.1	ITS	Gillespie, L.J., Soreng, R.J., and Jacobs, S.W.L. 2009. Phylogenetic relationships of Australian Poa (Poaceae: Poinae), including molecular evidence for two new genera, Saxipoa and Sylvipoa. Aust Syst Bot 22(6): 413–436.
Agrostis muelleriana	AY705880	ITS	Gardner,R.C., Keeling,J., de Lange,P.J., Wright,S.D., Cameron,E.K., unpublished
Agrostis muscosa	AY705884	ITS	Gardner,R.C., Keeling,J., de Lange,P.J., Wright,S.D., Cameron,E.K., unpublished
Agrostis pallens	DQ146806	matK	Reichman, J.R., Watrud, L.S., Lee, E.H., Burdick, C.A., Bollman, M.A., Storm, M.J., King, G.A., Mallory-Smith, C. 2006. Establishment of transgenic herbicide-resistant creeping bentgrass (Agrostis stolonifera L.) in nonagronomic habitats. Mol. Ecol. 15(13): 4243–4255.
Agrostis pallens	DQ146770	ITS	Reichman, J.R., Watrud, L.S., Lee, E.H., Burdick, C.A., Bollman, M.A., Storm, M.J., King, G.A., Mallory-Smith, C. 2006. Establishment of transgenic herbicide-resistant creeping bentgrass (Agrostis stolonifera L.) in nonagronomic habitats. Mol. Ecol. 15(13): 4243–4255.
Agrostis pallescens	AY705879	ITS	Gardner,R.C., Keeling,J., de Lange,P.J., Wright,S.D., Cameron,E.K., unpublished
Agrostis perennans	KJ772529	matK	Germain-Aubrey,C.C., Allen,J.M., Neubig,K.M., Abbott,J.R., Majure,L.C., Guralnick,R., Soltis,D.E. and Soltis,P.S. Unpublished
Agrostis perennans	KM212066	matK	Elliott, T.L., and Jonathan Davies, T. 2014. Challenges to barcoding an entire flora. Molecular Ecology Resources 14(5): 883-891. doi: 10.1111/1755-0998.12277.
Agrostis personata	AY705881	ITS	Gardner,R.C., Keeling,J., de Lange,P.J., Wright,S.D., Cameron,E.K., unpublished
Agrostis petriei	AY705882	ITS	Gardner,R.C., Keeling,J., de Lange,P.J., Wright,S.D., Cameron,E.K., unpublished
Agrostis producta	LN906638	matK	Vorontsova, M.S., Besnard, G., Forest, F., Malakasi, P., Moat, J., Clayton, W.D., Ficinski, P., Savva, G.M., Nanjarisoa, O.P., Razanatsoa, J., Randriatsara, F.O., Kimeu, J.M., Luke, W.R.Q., Kayombo, C., and Linder, H.P. 2016. Madagascar's grasses and grasslands: anthropogenic or natural? Proceedings of the Royal Society of London B: Biological Sciences 283(1823). doi: 10.1098/rspb.2015.2262.
Agrostis scabra	DQ146807	matK	Reichman, J.R., Watrud, L.S., Lee, E.H., Burdick, C.A., Bollman, M.A., Storm, M.J., King, G.A., Mallory-Smith, C. 2006. Establishment of transgenic herbicide-resistant creeping bentgrass (Agrostis stolonifera L.) in nonagronomic habitats. Mol. Ecol. 15(13): 4243–4255.
Agrostis scabra	JN966066	matK	Kuzmina, M.L., Johnson, K.L., Barron, H.R., and Hebert, P.D.N. 2012. Identification of the vascular plants of Churchill, Manitoba, using a DNA barcode library. BMC Ecol 12(25). doi: 10.1186/1472-6785-12-25.
Agrostis scabra	KC473968	matK	Saarela, J.M., Sokoloff, P.C., Gillespie, L.J., Consaul, L.L., and Bull, R.D. 2013. DNA barcoding the Canadian Arctic flora: core plastid barcodes (rbcL + matK) for 490 vascular plant species. PLoS ONE 8(10): e77982. doi: 10.1371/journal.pone.0077982.
Agrostis scabra	DQ146776	ITS	Reichman, J.R., Watrud, L.S., Lee, E.H., Burdick, C.A., Bollman, M.A., Storm, M.J., King, G.A., Mallory-Smith, C. 2006. Establishment of transgenic herbicide-resistant creeping bentgrass (Agrostis stolonifera L.) in nonagronomic habitats. Mol. Ecol. 15(13): 4243–4255.
Agrostis scabra	GQ244542	trnL	Soininen E, Valentini A, Coissac E, Miquel C, Gielly L, Brochmann C, Brysting A, Sonstebo JH, Ims R, Yoccoz N, and Taberlet P. 2009. Analysing diet of small herbivores: the efficiency of DNA barcoding coupled with high-throughput pyrosequencing for deciphering the composition of complex plant mixtures. Frontiers in Zoology 6:16.
Agrostis stolonifera	DQ146808	matK	Reichman, J.R., Watrud, L.S., Lee, E.H., Burdick, C.A., Bollman, M.A., Storm, M.J., King, G.A., Mallory-Smith, C. 2006. Establishment of transgenic herbicide-resistant creeping bentgrass (Agrostis stolonifera L.) in nonagronomic habitats. Mol. Ecol. 15(13): 4243–4255.
Agrostis stolonifera	DQ146809	matK	Reichman, J.R., Watrud, L.S., Lee, E.H., Burdick, C.A., Bollman, M.A., Storm, M.J., King, G.A., Mallory-Smith, C. 2006. Establishment of transgenic herbicide-resistant creeping bentgrass (Agrostis stolonifera L.) in nonagronomic habitats. Mol. Ecol. 15(13): 4243–4255.
Agrostis stolonifera	DQ146810	matK	Reichman, J.R., Watrud, L.S., Lee, E.H., Burdick, C.A., Bollman, M.A., Storm, M.J., King, G.A., Mallory-Smith, C. 2006. Establishment of transgenic herbicide-resistant creeping bentgrass (Agrostis stolonifera L.) in nonagronomic habitats. Mol. Ecol. 15(13): 4243–4255.
Agrostis stolonifera	DQ146811	matK	Reichman, J.R., Watrud, L.S., Lee, E.H., Burdick, C.A., Bollman, M.A., Storm, M.J., King, G.A., Mallory-Smith, C. 2006. Establishment of transgenic herbicide-resistant creeping bentgrass (Agrostis stolonifera L.) in nonagronomic habitats. Mol. Ecol. 15(13): 4243–4255.
Agrostis stolonifera	DQ146812	matK	Reichman, J.R., Watrud, L.S., Lee, E.H., Burdick, C.A., Bollman, M.A., Storm, M.J., King, G.A., Mallory-Smith, C. 2006. Establishment of transgenic herbicide-resistant creeping bentgrass (Agrostis stolonifera L.) in nonagronomic habitats. Mol. Ecol. 15(13): 4243–4255.
Agrostis stolonifera	DQ146815	matK	Reichman, J.R., Watrud, L.S., Lee, E.H., Burdick, C.A., Bollman, M.A., Storm, M.J., King, G.A., Mallory-Smith, C. 2006. Establishment of transgenic herbicide-resistant creeping bentgrass (Agrostis stolonifera L.) in nonagronomic habitats. Mol. Ecol. 15(13): 4243–4255.
Agrostis stolonifera	DQ146816	matK	Reichman, J.R., Watrud, L.S., Lee, E.H., Burdick, C.A., Bollman, M.A., Storm, M.J., King, G.A., Mallory-Smith, C. 2006. Establishment of transgenic herbicide-resistant creeping bentgrass (Agrostis stolonifera L.) in nonagronomic habitats. Mol. Ecol. 15(13): 4243–4255.
Agrostis stolonifera	DQ146817	matK	Reichman, J.R., Watrud, L.S., Lee, E.H., Burdick, C.A., Bollman, M.A., Storm, M.J., King, G.A., Mallory-Smith, C. 2006. Establishment of transgenic herbicide-resistant creeping bentgrass (Agrostis stolonifera L.) in nonagronomic habitats. Mol. Ecol. 15(13): 4243–4255.
Agrostis stolonifera	DQ146818	matK	Reichman, J.R., Watrud, L.S., Lee, E.H., Burdick, C.A., Bollman, M.A., Storm, M.J., King, G.A., Mallory-Smith, C. 2006. Establishment of transgenic herbicide-resistant creeping bentgrass (Agrostis stolonifera L.) in nonagronomic habitats. Mol. Ecol. 15(13): 4243–4255.
Agrostis stolonifera	DQ146819	matK	Reichman, J.R., Watrud, L.S., Lee, E.H., Burdick, C.A., Bollman, M.A., Storm, M.J., King, G.A., Mallory-Smith, C. 2006. Establishment of transgenic herbicide-resistant creeping bentgrass (Agrostis stolonifera L.) in nonagronomic habitats. Mol. Ecol. 15(13): 4243–4255.
Agrostis stolonifera	DQ146820	matK	Reichman, J.R., Watrud, L.S., Lee, E.H., Burdick, C.A., Bollman, M.A., Storm, M.J., King, G.A., Mallory-Smith, C. 2006. Establishment of transgenic herbicide-resistant creeping bentgrass (Agrostis stolonifera L.) in nonagronomic habitats. Mol. Ecol. 15(13): 4243–4255.
Agrostis stolonifera	DQ146821	matK	Reichman, J.R., Watrud, L.S., Lee, E.H., Burdick, C.A., Bollman, M.A., Storm, M.J., King, G.A., Mallory-Smith, C. 2006. Establishment of transgenic herbicide-resistant creeping bentgrass (Agrostis stolonifera L.) in nonagronomic habitats. Mol. Ecol. 15(13): 4243–4255.
Agrostis stolonifera	DQ146825	matK	Reichman, J.R., Watrud, L.S., Lee, E.H., Burdick, C.A., Bollman, M.A., Storm, M.J., King, G.A., Mallory-Smith, C. 2006. Establishment of transgenic herbicide-resistant creeping bentgrass (Agrostis stolonifera L.) in nonagronomic habitats. Mol. Ecol. 15(13): 4243–4255.
Agrostis stolonifera	DQ146826	matK	Reichman, J.R., Watrud, L.S., Lee, E.H., Burdick, C.A., Bollman, M.A., Storm, M.J., King, G.A., Mallory-Smith, C. 2006. Establishment of transgenic herbicide-resistant creeping bentgrass (Agrostis stolonifera L.) in nonagronomic habitats. Mol. Ecol. 15(13): 4243–4255.
Agrostis stolonifera	FJ231114	matK	Rotter, D., Ambrose, K., and Belanger, F. 2010. Velvet bentgrass (Agrostis canina L.) is the likely ancestral diploid maternal parent of allotetraploid creeping bentgrass (Agrostis stolonifera L.). Genetic Resources and Crop Evolution 57(7): 1065–1077. doi: 10.1007/s10722-010-9548-6.
Agrostis stolonifera	HM850556	matK	Schaefer, H., Hardy, O.J., Silva, L., Barraclough, T.G., and Savolainen, V. 2011. Testing Darwin’s naturalization hypothesis in the Azores. Ecol Lett 14(4): 389–396. doi: 10.1111/j.1461-0248.2011.01600.x.
Agrostis stolonifera	HQ593159	matK	Burgess, K.S., Fazekas, A.J., Kesanakurti, P.R., Graham, S.W., Husband, B.C., Newmaster, S.G., Percy, D.M., Hajibabaei, M., and Barrett, S.C.H. 2011. Discriminating plant species in a local temperate flora using the rbcL+ matK DNA barcode. Methods in Ecology and Evolution. doi: 10.1111/j.2041-210X.2011.00092.x.
Agrostis stolonifera	HQ593160	matK	Burgess, K.S., Fazekas, A.J., Kesanakurti, P.R., Graham, S.W., Husband, B.C., Newmaster, S.G., Percy, D.M., Hajibabaei, M., and Barrett, S.C.H. 2011. Discriminating plant species in a local temperate flora using the rbcL+ matK DNA barcode. Methods in Ecology and Evolution. doi: 10.1111/j.2041-210X.2011.00092.x.
Agrostis stolonifera	JN894586	matK	de Vere, N., Rich, T.C.G., Ford, C.R., Trinder, S.A., Long, C., Moore, C.W., Satterthwaite, D., Davies, H., Allainguillaume, J., Ronca, S., Tatarinova, T., Garbett, H., Walker, K., and Wilkinson, M.J. 2012. DNA barcoding the native flowering plants and conifers of Wales. PLoS ONE 7(6): e37945. doi: 10.1371/journal.pone.0037945.
Agrostis stolonifera	JN895341	matK	de Vere, N., Rich, T.C.G., Ford, C.R., Trinder, S.A., Long, C., Moore, C.W., Satterthwaite, D., Davies, H., Allainguillaume, J., Ronca, S., Tatarinova, T., Garbett, H., Walker, K., and Wilkinson, M.J. 2012. DNA barcoding the native flowering plants and conifers of Wales. PLoS ONE 7(6): e37945. doi: 10.1371/journal.pone.0037945.
Agrostis stolonifera	JN895344	matK	de Vere, N., Rich, T.C.G., Ford, C.R., Trinder, S.A., Long, C., Moore, C.W., Satterthwaite, D., Davies, H., Allainguillaume, J., Ronca, S., Tatarinova, T., Garbett, H., Walker, K., and Wilkinson, M.J. 2012. DNA barcoding the native flowering plants and conifers of Wales. PLoS ONE 7(6): e37945. doi: 10.1371/journal.pone.0037945.
Agrostis stolonifera	KJ204435	matK	Wyler,S. and Litman,J., unpublished
Agrostis stolonifera	KJ204436	matK	Wyler,S. and Litman,J., unpublished
Agrostis stolonifera	KJ529328	matK	Pimentel,M., Sahuquillo,E., Escudero,M., Minaya,M. and Catalan,P., unpublished
Agrostis stolonifera	DQ336835	trnL	Quintanar, A., Castroviejo, S., and Catalán, P. 2007. Phylogeny of the tribe Aveneae (Pooideae, Poaceae) inferred from plastid trnT-F and nuclear ITS sequences. Am. J. Bot. 94(9): 1554–1569. doi: 10.3732/ajb.94.9.1554.
Agrostis stolonifera	EF541167	ITS	Rodionov, A.V., Kim, E.S., Nosov, N.N., Raiko, M.P., Machs, E.M., and Punina, E.O. 2008. Molecular and phylogenetic study of species of genus Colpodium sensu lato (Poeae, Poaceae). Ekol Genet 6(4): 34-46.
Agrostis stolonifera	EU639573	trnL	Xu C-M, Qu C-Y, Yu W-G, Zhang X-J, and Li F-Z. 2009. Phylogenetic origin of Beckmannia (Poaceae) inferred from molecular evidence. Journal of Systematics and Evolution 47:305–310. 10.1111/j.1759-6831.2009.00032.x
Agrostis stolonifera	FJ821782	ITS	Xu, C.-M., Qu, C.-Y., Yu, W.-G., Zhang, X.-J., and Li, F.-Z. 2009. Phylogenetic origin of Beckmannia (Poaceae) inferred from molecular evidence. Journal of Systematics and Evolution 47(4): 305–310. doi: 10.1111/j.1759-6831.2009.00032.x.
Agrostis stolonifera	KJ529410	trnL	Pimentel,M., Sahuquillo,E., Escudero,M., Minaya,M. and Catalan,P., unpublished
Agrostis stolonifera	KM999962	ITS	Honig, J.A., Kubik, C., Averello, V., Vaiciunas, J., Meyer, W.A., and Bonos, S.A. 2015. Classification of bentgrass (Agrostis) cultivars and accessions based on microsatellite (SSR) markers. Genetic Resources and Crop Evolution: 1-22. doi: 10.1007/s10722-015-0307-6.
Agrostis stolonifera	KM999963	ITS	Honig, J.A., Kubik, C., Averello, V., Vaiciunas, J., Meyer, W.A., and Bonos, S.A. 2015. Classification of bentgrass (Agrostis) cultivars and accessions based on microsatellite (SSR) markers. Genetic Resources and Crop Evolution: 1-22. doi: 10.1007/s10722-015-0307-6.
Agrostis stolonifera	KM999964	ITS	Honig, J.A., Kubik, C., Averello, V., Vaiciunas, J., Meyer, W.A., and Bonos, S.A. 2015. Classification of bentgrass (Agrostis) cultivars and accessions based on microsatellite (SSR) markers. Genetic Resources and Crop Evolution: 1-22. doi: 10.1007/s10722-015-0307-6.
Agrostis stolonifera	KM999965	ITS	Honig, J.A., Kubik, C., Averello, V., Vaiciunas, J., Meyer, W.A., and Bonos, S.A. 2015. Classification of bentgrass (Agrostis) cultivars and accessions based on microsatellite (SSR) markers. Genetic Resources and Crop Evolution: 1-22. doi: 10.1007/s10722-015-0307-6.
Agrostis stolonifera	KP711117	trnL	Wang,Y.H., Zhang,X.J. and Fan,S.J., unpublished
Agrostis stolonifera clone crp02	FJ042868	ITS	Rotter, D., Ambrose, K., and Belanger, F. 2010. Velvet bentgrass (Agrostis canina L.) is the likely ancestral diploid maternal parent of allotetraploid creeping bentgrass (Agrostis stolonifera L.). Genetic Resources and Crop Evolution 57(7): 1065–1077. doi: 10.1007/s10722-010-9548-6.
Agrostis stolonifera clone crp04	FJ042862	ITS	Rotter, D., Ambrose, K., and Belanger, F. 2010. Velvet bentgrass (Agrostis canina L.) is the likely ancestral diploid maternal parent of allotetraploid creeping bentgrass (Agrostis stolonifera L.). Genetic Resources and Crop Evolution 57(7): 1065–1077. doi: 10.1007/s10722-010-9548-6.
Agrostis stolonifera clone GP 1 FPP6 3	DQ146787	ITS	Reichman, J.R., Watrud, L.S., Lee, E.H., Burdick, C.A., Bollman, M.A., Storm, M.J., King, G.A., Mallory-Smith, C. 2006. Establishment of transgenic herbicide-resistant creeping bentgrass (Agrostis stolonifera L.) in nonagronomic habitats. Mol. Ecol. 15(13): 4243–4255.
Agrostis stolonifera clone NGC2 1 FPP8-2	DQ146789	ITS	Reichman, J.R., Watrud, L.S., Lee, E.H., Burdick, C.A., Bollman, M.A., Storm, M.J., King, G.A., Mallory-Smith, C. 2006. Establishment of transgenic herbicide-resistant creeping bentgrass (Agrostis stolonifera L.) in nonagronomic habitats. Mol. Ecol. 15(13): 4243–4255.
Agrostis stolonifera clone WPR08 1 FPP2-10	DQ146783	ITS	Reichman, J.R., Watrud, L.S., Lee, E.H., Burdick, C.A., Bollman, M.A., Storm, M.J., King, G.A., Mallory-Smith, C. 2006. Establishment of transgenic herbicide-resistant creeping bentgrass (Agrostis stolonifera L.) in nonagronomic habitats. Mol. Ecol. 15(13): 4243–4255.
Agrostis stolonifera cultivar. Penncross	KM999958	ITS	Honig, J.A., Kubik, C., Averello, V., Vaiciunas, J., Meyer, W.A., and Bonos, S.A. 2015. Classification of bentgrass (Agrostis) cultivars and accessions based on microsatellite (SSR) markers. Genetic Resources and Crop Evolution: 1-22. doi: 10.1007/s10722-015-0307-6.
Agrostis stolonifera cultivar. Penncross	KM999960	ITS	Honig, J.A., Kubik, C., Averello, V., Vaiciunas, J., Meyer, W.A., and Bonos, S.A. 2015. Classification of bentgrass (Agrostis) cultivars and accessions based on microsatellite (SSR) markers. Genetic Resources and Crop Evolution: 1-22. doi: 10.1007/s10722-015-0307-6.
Agrostis stolonifera cultivar. Penncross	KM999961	ITS	Honig, J.A., Kubik, C., Averello, V., Vaiciunas, J., Meyer, W.A., and Bonos, S.A. 2015. Classification of bentgrass (Agrostis) cultivars and accessions based on microsatellite (SSR) markers. Genetic Resources and Crop Evolution: 1-22. doi: 10.1007/s10722-015-0307-6.
Agrostis stolonifera x Polypogon monspeliensis clone201 1ClB cl1	JN040607	ITS	Zapiola, M.L., and Mallory-Smith, C.A. 2012. Crossing the divide: gene flow produces intergeneric hybrid in feral transgenic creeping bentgrass population. Mol. Ecol. 21(19): 4672–4680. doi: 10.1111/j.1365-294X.2012.05627.x.
Agrostis stolonifera x Polypogon monspeliensis clone201 1ClB cl10	JN040613	ITS	Zapiola, M.L., and Mallory-Smith, C.A. 2012. Crossing the divide: gene flow produces intergeneric hybrid in feral transgenic creeping bentgrass population. Mol. Ecol. 21(19): 4672–4680. doi: 10.1111/j.1365-294X.2012.05627.x.
Agrostis stolonifera x Polypogon monspeliensis clone201 1ClB cl2	JN040608	ITS	Zapiola, M.L., and Mallory-Smith, C.A. 2012. Crossing the divide: gene flow produces intergeneric hybrid in feral transgenic creeping bentgrass population. Mol. Ecol. 21(19): 4672–4680. doi: 10.1111/j.1365-294X.2012.05627.x.
Agrostis stolonifera x Polypogon monspeliensis clone201 1ClB cl3	JN040609	ITS	Zapiola, M.L., and Mallory-Smith, C.A. 2012. Crossing the divide: gene flow produces intergeneric hybrid in feral transgenic creeping bentgrass population. Mol. Ecol. 21(19): 4672–4680. doi: 10.1111/j.1365-294X.2012.05627.x.
Agrostis stolonifera x Polypogon monspeliensis clone201 1ClB cl6	JN040610	ITS	Zapiola, M.L., and Mallory-Smith, C.A. 2012. Crossing the divide: gene flow produces intergeneric hybrid in feral transgenic creeping bentgrass population. Mol. Ecol. 21(19): 4672–4680. doi: 10.1111/j.1365-294X.2012.05627.x.
Agrostis stolonifera x Polypogon monspeliensis clone201 1ClB cl7	JN040611	ITS	Zapiola, M.L., and Mallory-Smith, C.A. 2012. Crossing the divide: gene flow produces intergeneric hybrid in feral transgenic creeping bentgrass population. Mol. Ecol. 21(19): 4672–4680. doi: 10.1111/j.1365-294X.2012.05627.x.
Agrostis stolonifera x Polypogon monspeliensis clone201 1ClB cl8	JN040612	ITS	Zapiola, M.L., and Mallory-Smith, C.A. 2012. Crossing the divide: gene flow produces intergeneric hybrid in feral transgenic creeping bentgrass population. Mol. Ecol. 21(19): 4672–4680. doi: 10.1111/j.1365-294X.2012.05627.x.
Agrostis tenerrima	DQ786877	matK	Soreng, R.J., Davis, J.I., and Voionmaa, M.A. 2007. A phylogenetic analysis of Poeae sensu lato based on morphological characters and sequence data from three plastid-encoded genes: evidence for reticulation, and a new classification for the tribe. Kew Bull 62: 425–454.
Agrostis tenuis	AM234560	matK	Döring, E., Schneider, J., Hilu, K.W., and Röser, M. 2007. Phylogenetic relationships in the Aveneae/Poeae complex (Pooideae, Poaceae). Kew Bull 62: 407–424.
Agrostis tolucensis	JF904747	trnL	Refulio-Rodriguez, N.F., Columbus, J.T., Gillespie, L.J., Peterson, P.M., and Soreng, R.J. 2012. Molecular Phylogeny of Dissanthelium (Poaceae: Pooideae) and Its Taxonomic Implications. Syst. Bot. 37(1): 122–133. doi: 10.1600/036364412X616701.
Agrostis tolucensis	JF904802	ITS	Refulio-Rodriguez, N.F., Columbus, J.T., Gillespie, L.J., Peterson, P.M., and Soreng, R.J. 2012. Molecular Phylogeny of Dissanthelium (Poaceae: Pooideae) and Its Taxonomic Implications. Syst. Bot. 37(1): 122–133. doi: 10.1600/036364412X616701.
Agrostis transcaspica	GU338987	matK	Reichman, J.R., Smith, B.M., Londo, J.P., Bollman, M.A., Auer, C.A., and Watrud, L.S. 2011. Diallelic nuclear microsatellites for diversity and population analyses of the allotetraploid creeping bentgrass (Agrostis stolonifera). Crop Science 51: 747.
Agrostis vinealis	DQ146813	matK	Reichman, J.R., Watrud, L.S., Lee, E.H., Burdick, C.A., Bollman, M.A., Storm, M.J., King, G.A., Mallory-Smith, C. 2006. Establishment of transgenic herbicide-resistant creeping bentgrass (Agrostis stolonifera L.) in nonagronomic habitats. Mol. Ecol. 15(13): 4243–4255.
Agrostis vinealis	FJ231113	matK	Rotter, D., Ambrose, K., and Belanger, F. 2010. Velvet bentgrass (Agrostis canina L.) is the likely ancestral diploid maternal parent of allotetraploid creeping bentgrass (Agrostis stolonifera L.). Genetic Resources and Crop Evolution 57(7): 1065–1077. doi: 10.1007/s10722-010-9548-6.
Agrostis vinealis	JN895674	matK	de Vere, N., Rich, T.C.G., Ford, C.R., Trinder, S.A., Long, C., Moore, C.W., Satterthwaite, D., Davies, H., Allainguillaume, J., Ronca, S., Tatarinova, T., Garbett, H., Walker, K., and Wilkinson, M.J. 2012. DNA barcoding the native flowering plants and conifers of Wales. PLoS ONE 7(6): e37945. doi: 10.1371/journal.pone.0037945.
Agrostis vinealis	JN896218	matK	de Vere, N., Rich, T.C.G., Ford, C.R., Trinder, S.A., Long, C., Moore, C.W., Satterthwaite, D., Davies, H., Allainguillaume, J., Ronca, S., Tatarinova, T., Garbett, H., Walker, K., and Wilkinson, M.J. 2012. DNA barcoding the native flowering plants and conifers of Wales. PLoS ONE 7(6): e37945. doi: 10.1371/journal.pone.0037945.
Agrostis vinealis	AY177332	trnL	Ridgway KP, Duck JM, and Young JPW. 2003. Identification of roots from grass swards using PCR-RFLP and FFLP of the plastid trn L (UAA) intron. BMC Ecology 3:1-6. 10.1186/1472-6785-3-8
Agrostis vinealis	DQ146791	ITS	Reichman, J.R., Watrud, L.S., Lee, E.H., Burdick, C.A., Bollman, M.A., Storm, M.J., King, G.A., Mallory-Smith, C. 2006. Establishment of transgenic herbicide-resistant creeping bentgrass (Agrostis stolonifera L.) in nonagronomic habitats. Mol. Ecol. 15(13): 4243–4255.
Agrostis vinealis	FJ042802	ITS	Rotter, D., Ambrose, K., and Belanger, F. 2010. Velvet bentgrass (Agrostis canina L.) is the likely ancestral diploid maternal parent of allotetraploid creeping bentgrass (Agrostis stolonifera L.). Genetic Resources and Crop Evolution 57(7): 1065–1077. doi: 10.1007/s10722-010-9548-6.
Agrostis vinealis	FJ042803	ITS	Rotter, D., Ambrose, K., and Belanger, F. 2010. Velvet bentgrass (Agrostis canina L.) is the likely ancestral diploid maternal parent of allotetraploid creeping bentgrass (Agrostis stolonifera L.). Genetic Resources and Crop Evolution 57(7): 1065–1077. doi: 10.1007/s10722-010-9548-6.
Agrostis vinealis	FJ042804	ITS	Rotter, D., Ambrose, K., and Belanger, F. 2010. Velvet bentgrass (Agrostis canina L.) is the likely ancestral diploid maternal parent of allotetraploid creeping bentgrass (Agrostis stolonifera L.). Genetic Resources and Crop Evolution 57(7): 1065–1077. doi: 10.1007/s10722-010-9548-6.
Agrostis vinealis	FJ042805	ITS	Rotter, D., Ambrose, K., and Belanger, F. 2010. Velvet bentgrass (Agrostis canina L.) is the likely ancestral diploid maternal parent of allotetraploid creeping bentgrass (Agrostis stolonifera L.). Genetic Resources and Crop Evolution 57(7): 1065–1077. doi: 10.1007/s10722-010-9548-6.
Agrostis vinealis	FJ042806	ITS	Rotter, D., Ambrose, K., and Belanger, F. 2010. Velvet bentgrass (Agrostis canina L.) is the likely ancestral diploid maternal parent of allotetraploid creeping bentgrass (Agrostis stolonifera L.). Genetic Resources and Crop Evolution 57(7): 1065–1077. doi: 10.1007/s10722-010-9548-6.
Agrostis vinealis	FJ042807	ITS	Rotter, D., Ambrose, K., and Belanger, F. 2010. Velvet bentgrass (Agrostis canina L.) is the likely ancestral diploid maternal parent of allotetraploid creeping bentgrass (Agrostis stolonifera L.). Genetic Resources and Crop Evolution 57(7): 1065–1077. doi: 10.1007/s10722-010-9548-6.
Agrostis vinealis	FJ042808	ITS	Rotter, D., Ambrose, K., and Belanger, F. 2010. Velvet bentgrass (Agrostis canina L.) is the likely ancestral diploid maternal parent of allotetraploid creeping bentgrass (Agrostis stolonifera L.). Genetic Resources and Crop Evolution 57(7): 1065–1077. doi: 10.1007/s10722-010-9548-6.
Aira caryophyllea	JN894585	matK	de Vere, N., Rich, T.C.G., Ford, C.R., Trinder, S.A., Long, C., Moore, C.W., Satterthwaite, D., Davies, H., Allainguillaume, J., Ronca, S., Tatarinova, T., Garbett, H., Walker, K., and Wilkinson, M.J. 2012. DNA barcoding the native flowering plants and conifers of Wales. PLoS ONE 7(6): e37945. doi: 10.1371/journal.pone.0037945.
Aira caryophyllea	JN895358	matK	de Vere, N., Rich, T.C.G., Ford, C.R., Trinder, S.A., Long, C., Moore, C.W., Satterthwaite, D., Davies, H., Allainguillaume, J., Ronca, S., Tatarinova, T., Garbett, H., Walker, K., and Wilkinson, M.J. 2012. DNA barcoding the native flowering plants and conifers of Wales. PLoS ONE 7(6): e37945. doi: 10.1371/journal.pone.0037945.
Aira caryophyllea	AM049252	ITS	Chiapella, J. 2007. A molecular phylogenetic study of Deschampsia (Poaceae: Aveneae) inferred from nuclear ITS and plastid trnL sequence data: support for the recognition of Avenella and Vahlodea. Taxon 56(1): 55–64.
Aira caryophyllea	HQ600554	ITS	Kim,Y.-D., Kim,K.-J., Lee,J.-H. and Kim,S.-H. unpublished. A molecular approach to the phylogenetic relationships among the Korean Poaceae taxa
Aira cupaniana	DQ786879	matK	Soreng, R.J., Davis, J.I., and Voionmaa, M.A. 2007. A phylogenetic analysis of Poeae sensu lato based on morphological characters and sequence data from three plastid-encoded genes: evidence for reticulation, and a new classification for the tribe. Kew Bull 62: 425–454.
Aira cupaniana	KJ529350	matK	Pimentel,M., Sahuquillo,E., Escudero,M., Minaya,M. and Catalan,P., unpublished
Aira praecox	JN894584	matK	de Vere, N., Rich, T.C.G., Ford, C.R., Trinder, S.A., Long, C., Moore, C.W., Satterthwaite, D., Davies, H., Allainguillaume, J., Ronca, S., Tatarinova, T., Garbett, H., Walker, K., and Wilkinson, M.J. 2012. DNA barcoding the native flowering plants and conifers of Wales. PLoS ONE 7(6): e37945. doi: 10.1371/journal.pone.0037945.
Aira praecox	JN895889	matK	de Vere, N., Rich, T.C.G., Ford, C.R., Trinder, S.A., Long, C., Moore, C.W., Satterthwaite, D., Davies, H., Allainguillaume, J., Ronca, S., Tatarinova, T., Garbett, H., Walker, K., and Wilkinson, M.J. 2012. DNA barcoding the native flowering plants and conifers of Wales. PLoS ONE 7(6): e37945. doi: 10.1371/journal.pone.0037945.
Aira praecox	FM179385	ITS	Schneider, J., Doring, E., Hilu, K.W., and Röser, M. 2009. Phylogenetic structure of the grass subfamily Pooideae based on comparison of plastid matK gene-3'trnK exon and nuclear ITS sequences. Taxon 58(2): 405–424.
Airopsis tenella	DQ539582	ITS	Quintanar, A., Castroviejo, S., and Catalán, P. 2007. Phylogeny of the tribe Aveneae (Pooideae, Poaceae) inferred from plastid trnT-F and nuclear ITS sequences. Am. J. Bot. 94(9): 1554–1569. doi: 10.3732/ajb.94.9.1554.
Airopsis tenella	DQ631445	trnL	Quintanar, A., Castroviejo, S., and Catalán, P. 2007. Phylogeny of the tribe Aveneae (Pooideae, Poaceae) inferred from plastid trnT-F and nuclear ITS sequences. Am. J. Bot. 94(9): 1554–1569. doi: 10.3732/ajb.94.9.1554.
Alopecurus aequalis	KM523821	matK	Soreng, R.J., Gillespie, L.J., Koba, H., Boudko, K., and Bull, R.D. 2015. Molecular and morphological evidence for a new grass genus, Dupontiopsis (Poaceae tribe Poeae subtribe Poinae s.l.), endemic to alpine Japan, and implications for the reticulate origin of Dupontia and Arctophila within Poinae s.l. Journal of Systematics and Evolution: n/a–n/a. doi: 10.1111/jse.12146.
Alopecurus aequalis	FJ821783	ITS	Xu, C.-M., Qu, C.-Y., Yu, W.-G., Zhang, X.-J., and Li, F.-Z. 2009. Phylogenetic origin of Beckmannia (Poaceae) inferred from molecular evidence. Journal of Systematics and Evolution 47(4): 305–310. doi: 10.1111/j.1759-6831.2009.00032.x.
Alopecurus aequalis	HQ600517	ITS	Kim,Y.-D., Kim,K.-J., Lee,J.-H. and Kim,S.-H. unpublished. A molecular approach to the phylogenetic relationships among the Korean Poaceae taxa
Alopecurus aequalis	KF713175	ITS	Lee,J., Kim,C.-S. and Lee,I.-Y. unpublished. Barcode of Korean Poideae, Poaceae
Alopecurus aequalis	KF713176	ITS	Lee,J., Kim,C.-S. and Lee,I.-Y. unpublished. Barcode of Korean Poideae, Poaceae
Alopecurus arundinaceus	KM523822	matK	Soreng, R.J., Gillespie, L.J., Koba, H., Boudko, K., and Bull, R.D. 2015. Molecular and morphological evidence for a new grass genus, Dupontiopsis (Poaceae tribe Poeae subtribe Poinae s.l.), endemic to alpine Japan, and implications for the reticulate origin of Dupontia and Arctophila within Poinae s.l. Journal of Systematics and Evolution: n/a–n/a. doi: 10.1111/jse.12146.
Alopecurus borealis	EU792345	ITS	Gillespie, L.J., Soreng, R.J., Bull, R.D., Jacobs, S.W.L., and Refulio-Rodriguez, N.F. 2008. Phylogenetic relationships in subtribe Poinae (Poaceae, Poeae) based on nuclear ITS and plastid trnT-trnL-trnF sequences. Botany-Botanique 86(8): 938–967. doi: 10.1139/b08-076.
Alopecurus geniculatus	DQ539571	ITS	Quintanar, A., Castroviejo, S., and Catalán, P. 2007. Phylogeny of the tribe Aveneae (Pooideae, Poaceae) inferred from plastid trnT-F and nuclear ITS sequences. Am. J. Bot. 94(9): 1554–1569. doi: 10.3732/ajb.94.9.1554.
Alopecurus gerardii	EU792344	ITS	Gillespie, L.J., Soreng, R.J., Bull, R.D., Jacobs, S.W.L., and Refulio-Rodriguez, N.F. 2008. Phylogenetic relationships in subtribe Poinae (Poaceae, Poeae) based on nuclear ITS and plastid trnT-trnL-trnF sequences. Botany-Botanique 86(8): 938–967. doi: 10.1139/b08-076.
Alopecurus glacialis	KM523825	matK	Soreng, R.J., Gillespie, L.J., Koba, H., Boudko, K., and Bull, R.D. 2015. Molecular and morphological evidence for a new grass genus, Dupontiopsis (Poaceae tribe Poeae subtribe Poinae s.l.), endemic to alpine Japan, and implications for the reticulate origin of Dupontia and Arctophila within Poinae s.l. Journal of Systematics and Evolution: n/a–n/a. doi: 10.1111/jse.12146.
Alopecurus hitchcockii	JF904810	ITS	Refulio-Rodriguez, N.F., Columbus, J.T., Gillespie, L.J., Peterson, P.M., and Soreng, R.J. 2012. Molecular Phylogeny of Dissanthelium (Poaceae: Pooideae) and Its Taxonomic Implications. Syst. Bot. 37(1): 122–133. doi: 10.1600/036364412X616701.
Alopecurus japonicus	FJ766146	ITS	Kim,Y.-D., Kim,K.-J., Kim,S.-H. and Lee,J.-H., unpublished
Alopecurus japonicus	KF713177	ITS	Lee,J., Kim,C.-S. and Lee,I.-Y. unpublished. Barcode of Korean Poideae, Poaceae
Ammochloa palaestina	DQ539587	ITS	Quintanar, A., Castroviejo, S., and Catalán, P. 2007. Phylogeny of the tribe Aveneae (Pooideae, Poaceae) inferred from plastid trnT-F and nuclear ITS sequences. Am. J. Bot. 94(9): 1554–1569. doi: 10.3732/ajb.94.9.1554.
Ammophila arenaria	AM234561	matK	Döring, E., Schneider, J., Hilu, K.W., and Röser, M. 2007. Phylogenetic relationships in the Aveneae/Poeae complex (Pooideae, Poaceae). Kew Bull 62: 407–424.
Ammophila arenaria	JN893970	matK	de Vere, N., Rich, T.C.G., Ford, C.R., Trinder, S.A., Long, C., Moore, C.W., Satterthwaite, D., Davies, H., Allainguillaume, J., Ronca, S., Tatarinova, T., Garbett, H., Walker, K., and Wilkinson, M.J. 2012. DNA barcoding the native flowering plants and conifers of Wales. PLoS ONE 7(6): e37945. doi: 10.1371/journal.pone.0037945.
Ammophila arenaria	JN894221	matK	de Vere, N., Rich, T.C.G., Ford, C.R., Trinder, S.A., Long, C., Moore, C.W., Satterthwaite, D., Davies, H., Allainguillaume, J., Ronca, S., Tatarinova, T., Garbett, H., Walker, K., and Wilkinson, M.J. 2012. DNA barcoding the native flowering plants and conifers of Wales. PLoS ONE 7(6): e37945. doi: 10.1371/journal.pone.0037945.
Ammophila arenaria	JN895834	matK	de Vere, N., Rich, T.C.G., Ford, C.R., Trinder, S.A., Long, C., Moore, C.W., Satterthwaite, D., Davies, H., Allainguillaume, J., Ronca, S., Tatarinova, T., Garbett, H., Walker, K., and Wilkinson, M.J. 2012. DNA barcoding the native flowering plants and conifers of Wales. PLoS ONE 7(6): e37945. doi: 10.1371/journal.pone.0037945.
Ammophila arenaria	DQ539590	ITS	Quintanar, A., Castroviejo, S., and Catalán, P. 2007. Phylogeny of the tribe Aveneae (Pooideae, Poaceae) inferred from plastid trnT-F and nuclear ITS sequences. Am. J. Bot. 94(9): 1554–1569. doi: 10.3732/ajb.94.9.1554.
Ammophila arenaria	DQ631456	trnL	Quintanar, A., Castroviejo, S., and Catalán, P. 2007. Phylogeny of the tribe Aveneae (Pooideae, Poaceae) inferred from plastid trnT-F and nuclear ITS sequences. Am. J. Bot. 94(9): 1554–1569. doi: 10.3732/ajb.94.9.1554.
Ammophila arenaria	EF195130	ITS	Batelaan,E.M., Orlovich,D.A., Hilton,M.J. and Markie,D. unpublishsed
Ammophila arenaria	EF195131	trnL	Batelaan,E.M., Orlovich,D.A., Hilton,M.J. and Markie,D.
Amphibromus scabrivalvis	DQ786882	matK	Soreng, R.J., Davis, J.I., and Voionmaa, M.A. 2007. A phylogenetic analysis of Poeae sensu lato based on morphological characters and sequence data from three plastid-encoded genes: evidence for reticulation, and a new classification for the tribe. Kew Bull 62: 425–454.
Amphibromus scabrivalvis	EU395885	trnL	Essi, L., Longhi-Wagner, H.M., and de Souza-Chies, T.T. 2008. Phylogenetic analysis of the Briza complex (Poaceae). Mol. Phylogen. Evol. 47(3): 1018–1029. doi: 10.1016/j.ympev.2008.03.007.
Amphibromus scabrivalvis	EU395913	ITS	Essi, L., Longhi-Wagner, H.M., and de Souza-Chies, T.T. 2008. Phylogenetic analysis of the Briza complex (Poaceae). Mol. Phylogen. Evol. 47(3): 1018–1029. doi: 10.1016/j.ympev.2008.03.007.
Aniselytron treutleri	GQ324468	ITS	Gillespie, L.J., Soreng, R.J., and Jacobs, S.W.L. 2009. Phylogenetic relationships of Australian Poa (Poaceae: Poinae), including molecular evidence for two new genera, Saxipoa and Sylvipoa. Aust Syst Bot 22(6): 413–436.
Aniselytron treutleri	Q324469	ITS	Gillespie, L.J., Soreng, R.J., and Jacobs, S.W.L. 2009. Phylogenetic relationships of Australian Poa (Poaceae: Poinae), including molecular evidence for two new genera, Saxipoa and Sylvipoa. Aust Syst Bot 22(6): 413–436.
Aniselytrun treutleri	EU792373	ITS	Gillespie, L.J., Soreng, R.J., Bull, R.D., Jacobs, S.W.L., and Refulio-Rodriguez, N.F. 2008. Phylogenetic relationships in subtribe Poinae (Poaceae, Poeae) based on nuclear ITS and plastid trnT-trnL-trnF sequences. Botany-Botanique 86(8): 938–967. doi: 10.1139/b08-076.
Anthoxanthum alpinum	EU093027	ITS	Rodionov, A.V., Kim, E.S., Nosov, N.N., Raiko, M.P., Machs, E.M., and Punina, E.O. 2008. Molecular and phylogenetic study of species of genus Colpodium sensu lato (Poeae, Poaceae). Ekol Genet 6(4): 34-46.
Anthoxanthum alpinum	FJ010629	ITS	Rodionov, A.V., Kim, E.S., Nosov, N.N., Raiko, M.P., Machs, E.M., and Punina, E.O. 2008. Molecular and phylogenetic study of species of genus Colpodium sensu lato (Poeae, Poaceae). Ekol Genet 6(4): 34-46.
Anthoxanthum amarum	DQ631448	trnL	Quintanar, A., Castroviejo, S., and Catalán, P. 2007. Phylogeny of the tribe Aveneae (Pooideae, Poaceae) inferred from plastid trnT-F and nuclear ITS sequences. Am. J. Bot. 94(9): 1554–1569. doi: 10.3732/ajb.94.9.1554.
Anthoxanthum arcticum	KC474031	matK	Saarela, J.M., Sokoloff, P.C., Gillespie, L.J., Consaul, L.L., and Bull, R.D. 2013. DNA barcoding the Canadian Arctic flora: core plastid barcodes (rbcL + matK) for 490 vascular plant species. PLoS ONE 8(10): e77982. doi: 10.1371/journal.pone.0077982.
Anthoxanthum arcticum	KC474032	matK	Saarela, J.M., Sokoloff, P.C., Gillespie, L.J., Consaul, L.L., and Bull, R.D. 2013. DNA barcoding the Canadian Arctic flora: core plastid barcodes (rbcL + matK) for 490 vascular plant species. PLoS ONE 8(10): e77982. doi: 10.1371/journal.pone.0077982.
Anthoxanthum arcticum	KC474033	matK	Saarela, J.M., Sokoloff, P.C., Gillespie, L.J., Consaul, L.L., and Bull, R.D. 2013. DNA barcoding the Canadian Arctic flora: core plastid barcodes (rbcL + matK) for 490 vascular plant species. PLoS ONE 8(10): e77982. doi: 10.1371/journal.pone.0077982.
Anthoxanthum arcticum	KC474034	matK	Saarela, J.M., Sokoloff, P.C., Gillespie, L.J., Consaul, L.L., and Bull, R.D. 2013. DNA barcoding the Canadian Arctic flora: core plastid barcodes (rbcL + matK) for 490 vascular plant species. PLoS ONE 8(10): e77982. doi: 10.1371/journal.pone.0077982.
Anthoxanthum arcticum	KC474035	matK	Saarela, J.M., Sokoloff, P.C., Gillespie, L.J., Consaul, L.L., and Bull, R.D. 2013. DNA barcoding the Canadian Arctic flora: core plastid barcodes (rbcL + matK) for 490 vascular plant species. PLoS ONE 8(10): e77982. doi: 10.1371/journal.pone.0077982.
Anthoxanthum arcticum	KC474036	matK	Saarela, J.M., Sokoloff, P.C., Gillespie, L.J., Consaul, L.L., and Bull, R.D. 2013. DNA barcoding the Canadian Arctic flora: core plastid barcodes (rbcL + matK) for 490 vascular plant species. PLoS ONE 8(10): e77982. doi: 10.1371/journal.pone.0077982.
Anthoxanthum arcticum	KC512889	ITS	Rayko, M.P. and Rodionov, A.V. unpublished
Anthoxanthum aristatum	KJ529333	matK	Pimentel,M., Sahuquillo,E., Escudero,M., Minaya,M. and Catalan,P., unpublished
Anthoxanthum aristatum	DQ539585	ITS	Quintanar, A., Castroviejo, S., and Catalán, P. 2007. Phylogeny of the tribe Aveneae (Pooideae, Poaceae) inferred from plastid trnT-F and nuclear ITS sequences. Am. J. Bot. 94(9): 1554–1569. doi: 10.3732/ajb.94.9.1554.
Anthoxanthum aristatum	DQ631449	trnL	Quintanar, A., Castroviejo, S., and Catalán, P. 2007. Phylogeny of the tribe Aveneae (Pooideae, Poaceae) inferred from plastid trnT-F and nuclear ITS sequences. Am. J. Bot. 94(9): 1554–1569. doi: 10.3732/ajb.94.9.1554.
Anthoxanthum dregeanum	KC897900	ITS	Pimentel, M., Sahuquillo, E., Torrecilla, Z., Popp, M., Catalán, P., and Brochmann, C. 2013. Hybridization and long-distance colonization at different time scales: towards resolution of long-term controversies in the sweet vernal grasses (Anthoxanthum). Ann. Bot. 112(6): 1015–1030. doi: 10.1093/aob/mct170.
Anthoxanthum ecklonii	KC897902	ITS	Pimentel, M., Sahuquillo, E., Torrecilla, Z., Popp, M., Catalán, P., and Brochmann, C. 2013. Hybridization and long-distance colonization at different time scales: towards resolution of long-term controversies in the sweet vernal grasses (Anthoxanthum). Ann. Bot. 112(6): 1015–1030. doi: 10.1093/aob/mct170.
Anthoxanthum ecklonii	KC897903	ITS	Pimentel, M., Sahuquillo, E., Torrecilla, Z., Popp, M., Catalán, P., and Brochmann, C. 2013. Hybridization and long-distance colonization at different time scales: towards resolution of long-term controversies in the sweet vernal grasses (Anthoxanthum). Ann. Bot. 112(6): 1015–1030. doi: 10.1093/aob/mct170.
Anthoxanthum ecklonii	KC897904	ITS	Pimentel, M., Sahuquillo, E., Torrecilla, Z., Popp, M., Catalán, P., and Brochmann, C. 2013. Hybridization and long-distance colonization at different time scales: towards resolution of long-term controversies in the sweet vernal grasses (Anthoxanthum). Ann. Bot. 112(6): 1015–1030. doi: 10.1093/aob/mct170.
Anthoxanthum gracile	KC897905	ITS	Pimentel, M., Sahuquillo, E., Torrecilla, Z., Popp, M., Catalán, P., and Brochmann, C. 2013. Hybridization and long-distance colonization at different time scales: towards resolution of long-term controversies in the sweet vernal grasses (Anthoxanthum). Ann. Bot. 112(6): 1015–1030. doi: 10.1093/aob/mct170.
Anthoxanthum gracile	KC897906	ITS	Pimentel, M., Sahuquillo, E., Torrecilla, Z., Popp, M., Catalán, P., and Brochmann, C. 2013. Hybridization and long-distance colonization at different time scales: towards resolution of long-term controversies in the sweet vernal grasses (Anthoxanthum). Ann. Bot. 112(6): 1015–1030. doi: 10.1093/aob/mct170.
Anthoxanthum gracile	KC897907	ITS	Pimentel, M., Sahuquillo, E., Torrecilla, Z., Popp, M., Catalán, P., and Brochmann, C. 2013. Hybridization and long-distance colonization at different time scales: towards resolution of long-term controversies in the sweet vernal grasses (Anthoxanthum). Ann. Bot. 112(6): 1015–1030. doi: 10.1093/aob/mct170.
Anthoxanthum gracile	KC897908	ITS	Pimentel, M., Sahuquillo, E., Torrecilla, Z., Popp, M., Catalán, P., and Brochmann, C. 2013. Hybridization and long-distance colonization at different time scales: towards resolution of long-term controversies in the sweet vernal grasses (Anthoxanthum). Ann. Bot. 112(6): 1015–1030. doi: 10.1093/aob/mct170.
Anthoxanthum hirtum	KC474037	matK	Saarela, J.M., Sokoloff, P.C., Gillespie, L.J., Consaul, L.L., and Bull, R.D. 2013. DNA barcoding the Canadian Arctic flora: core plastid barcodes (rbcL + matK) for 490 vascular plant species. PLoS ONE 8(10): e77982. doi: 10.1371/journal.pone.0077982.
Anthoxanthum hookeri	KC512897	ITS	Rayko, M.P. and Rodionov, A.V. unpublished
Anthoxanthum hookeri	KC897909	ITS	Pimentel, M., Sahuquillo, E., Torrecilla, Z., Popp, M., Catalán, P., and Brochmann, C. 2013. Hybridization and long-distance colonization at different time scales: towards resolution of long-term controversies in the sweet vernal grasses (Anthoxanthum). Ann. Bot. 112(6): 1015–1030. doi: 10.1093/aob/mct170.
Anthoxanthum horsfieldii	KC897910	ITS	Pimentel, M., Sahuquillo, E., Torrecilla, Z., Popp, M., Catalán, P., and Brochmann, C. 2013. Hybridization and long-distance colonization at different time scales: towards resolution of long-term controversies in the sweet vernal grasses (Anthoxanthum). Ann. Bot. 112(6): 1015–1030. doi: 10.1093/aob/mct170.
Anthoxanthum madagascariense	KC897911	ITS	Pimentel, M., Sahuquillo, E., Torrecilla, Z., Popp, M., Catalán, P., and Brochmann, C. 2013. Hybridization and long-distance colonization at different time scales: towards resolution of long-term controversies in the sweet vernal grasses (Anthoxanthum). Ann. Bot. 112(6): 1015–1030. doi: 10.1093/aob/mct170.
Anthoxanthum maderense	KC897912	ITS	Pimentel, M., Sahuquillo, E., Torrecilla, Z., Popp, M., Catalán, P., and Brochmann, C. 2013. Hybridization and long-distance colonization at different time scales: towards resolution of long-term controversies in the sweet vernal grasses (Anthoxanthum). Ann. Bot. 112(6): 1015–1030. doi: 10.1093/aob/mct170.
Anthoxanthum monticola	EF577511	ITS	Rodionov, A.V., Kim, E.S., Nosov, N.N., Raiko, M.P., Machs, E.M., and Punina, E.O. 2008. Molecular and phylogenetic study of species of genus Colpodium sensu lato (Poeae, Poaceae). Ekol Genet 6(4): 34-46.
Anthoxanthum monticola alpinum	EU792323	ITS	Gillespie, L.J., Soreng, R.J., Bull, R.D., Jacobs, S.W.L., and Refulio-Rodriguez, N.F. 2008. Phylogenetic relationships in subtribe Poinae (Poaceae, Poeae) based on nuclear ITS and plastid trnT-trnL-trnF sequences. Botany-Botanique 86(8): 938–967. doi: 10.1139/b08-076.
Anthoxanthum monticola subsp alpinum	DQ353953	trnL	Gillespie LJ, Archambault A, and Soreng RJ. 2007. Phylogeny of Poa (Poaceae) based on trnT-trnF sequence data: major clades and basal relationships. Aliso 23:420–434. 10.5642/aliso.20072301.33
Anthoxanthum monticola subsp. alpinum	GQ324241	ETS	Gillespie, L.J., Soreng, R.J., and Jacobs, S.W.L. 2009. Phylogenetic relationships of Australian Poa (Poaceae: Poinae), including molecular evidence for two new genera, Saxipoa and Sylvipoa. Aust Syst Bot 22(6): 413–436.
Anthoxanthum monticola subsp. alpinum	JN966327	matK	Kuzmina, M.L., Johnson, K.L., Barron, H.R., and Hebert, P.D.N. 2012. Identification of the vascular plants of Churchill, Manitoba, using a DNA barcode library. BMC Ecol 12(25). doi: 10.1186/1472-6785-12-25.
Anthoxanthum monticola subsp. alpinum	KC474038	matK	Saarela, J.M., Sokoloff, P.C., Gillespie, L.J., Consaul, L.L., and Bull, R.D. 2013. DNA barcoding the Canadian Arctic flora: core plastid barcodes (rbcL + matK) for 490 vascular plant species. PLoS ONE 8(10): e77982. doi: 10.1371/journal.pone.0077982.
Anthoxanthum monticola subsp. alpinum	KC474039	matK	Saarela, J.M., Sokoloff, P.C., Gillespie, L.J., Consaul, L.L., and Bull, R.D. 2013. DNA barcoding the Canadian Arctic flora: core plastid barcodes (rbcL + matK) for 490 vascular plant species. PLoS ONE 8(10): e77982. doi: 10.1371/journal.pone.0077982.
Anthoxanthum monticola subsp. alpinum	KC474040	matK	Saarela, J.M., Sokoloff, P.C., Gillespie, L.J., Consaul, L.L., and Bull, R.D. 2013. DNA barcoding the Canadian Arctic flora: core plastid barcodes (rbcL + matK) for 490 vascular plant species. PLoS ONE 8(10): e77982. doi: 10.1371/journal.pone.0077982.
Anthoxanthum monticola subsp. alpinum	KC474041	matK	Saarela, J.M., Sokoloff, P.C., Gillespie, L.J., Consaul, L.L., and Bull, R.D. 2013. DNA barcoding the Canadian Arctic flora: core plastid barcodes (rbcL + matK) for 490 vascular plant species. PLoS ONE 8(10): e77982. doi: 10.1371/journal.pone.0077982.
Anthoxanthum monticola subsp. alpinum	KC474042	matK	Saarela, J.M., Sokoloff, P.C., Gillespie, L.J., Consaul, L.L., and Bull, R.D. 2013. DNA barcoding the Canadian Arctic flora: core plastid barcodes (rbcL + matK) for 490 vascular plant species. PLoS ONE 8(10): e77982. doi: 10.1371/journal.pone.0077982.
Anthoxanthum monticola subsp. alpinum	KM523923	matK	Soreng, R.J., Gillespie, L.J., Koba, H., Boudko, K., and Bull, R.D. 2015. Molecular and morphological evidence for a new grass genus, Dupontiopsis (Poaceae tribe Poeae subtribe Poinae s.l.), endemic to alpine Japan, and implications for the reticulate origin of Dupontia and Arctophila within Poinae s.l. Journal of Systematics and Evolution: n/a–n/a. doi: 10.1111/jse.12146.
Anthoxanthum monticola subsp. alpinum Gillespie6859	EU792323.1	ITS	Gillespie, L.J., Soreng, R.J., Bull, R.D., Jacobs, S.W.L., and Refulio-Rodriguez, N.F. 2008. Phylogenetic relationships in subtribe Poinae (Poaceae, Poeae) based on nuclear ITS and plastid trnT-trnL-trnF sequences. Botany-Botanique 86(8): 938–967. doi: 10.1139/b08-076.
Anthoxanthum nipponicum	KC512876	ITS	Rayko, M.P. and Rodionov, A.V. unpublished
Anthoxanthum nitens	FR832780	matK	Jones,A., Del Vecchio,D.S. and Savolainen,V., unpublished
Anthoxanthum nitens	HQ600018	matK	Kim,Y.-D., Kim,K.-J., Lee,J.-H. and Kim,S.-H. unpublished. A molecular approach to the phylogenetic relationships among the Korean Poaceae taxa
Anthoxanthum nitens	JN966328	matK	Kuzmina, M.L., Johnson, K.L., Barron, H.R., and Hebert, P.D.N. 2012. Identification of the vascular plants of Churchill, Manitoba, using a DNA barcode library. BMC Ecol 12(25). doi: 10.1186/1472-6785-12-25.
Anthoxanthum nitens	JN966329	matK	Kuzmina, M.L., Johnson, K.L., Barron, H.R., and Hebert, P.D.N. 2012. Identification of the vascular plants of Churchill, Manitoba, using a DNA barcode library. BMC Ecol 12(25). doi: 10.1186/1472-6785-12-25.
Anthoxanthum nitens	JN966330	matK	Kuzmina, M.L., Johnson, K.L., Barron, H.R., and Hebert, P.D.N. 2012. Identification of the vascular plants of Churchill, Manitoba, using a DNA barcode library. BMC Ecol 12(25). doi: 10.1186/1472-6785-12-25.
Anthoxanthum nitens	KF713079	matK	Lee,J., Kim,C.-S. and Lee,I.-Y. unpublished. Barcode of Korean Poideae, Poaceae
Anthoxanthum nitens	KF713080	matK	Lee,J., Kim,C.-S. and Lee,I.-Y. unpublished. Barcode of Korean Poideae, Poaceae
Anthoxanthum nitens	KJ025071	matK	Jung,W., Ko,J., So,H., Cho,J., Ham,S. and Yun,P., unpublished
Anthoxanthum nitens	FM179410	ITS	Schneider, J., Doring, E., Hilu, K.W., and Röser, M. 2009. Phylogenetic structure of the grass subfamily Pooideae based on comparison of plastid matK gene-3'trnK exon and nuclear ITS sequences. Taxon 58(2): 405–424.
Anthoxanthum nitens	KC512882	ITS	Rayko, M.P. and Rodionov, A.V. unpublished
Anthoxanthum nitens	KF713239	ITS	Lee,J., Kim,C.-S. and Lee,I.-Y. unpublished. Barcode of Korean Poideae, Poaceae
Anthoxanthum nitens	KF713240	ITS	Lee,J., Kim,C.-S. and Lee,I.-Y. unpublished. Barcode of Korean Poideae, Poaceae
Anthoxanthum nivale	LN906649	matK	Vorontsova, M.S., Besnard, G., Forest, F., Malakasi, P., Moat, J., Clayton, W.D., Ficinski, P., Savva, G.M., Nanjarisoa, O.P., Razanatsoa, J., Randriatsara, F.O., Kimeu, J.M., Luke, W.R.Q., Kayombo, C., and Linder, H.P. 2016. Madagascar's grasses and grasslands: anthropogenic or natural? Proceedings of the Royal Society of London B: Biological Sciences 283(1823). doi: 10.1098/rspb.2015.2262.
Anthoxanthum nivale	KC897913	ITS	Pimentel, M., Sahuquillo, E., Torrecilla, Z., Popp, M., Catalán, P., and Brochmann, C. 2013. Hybridization and long-distance colonization at different time scales: towards resolution of long-term controversies in the sweet vernal grasses (Anthoxanthum). Ann. Bot. 112(6): 1015–1030. doi: 10.1093/aob/mct170.
Anthoxanthum occidentale	KC512892	ITS	Rayko, M.P. and Rodionov, A.V. unpublished
Anthoxanthum odoratum	AM234541	matK	Döring, E., Schneider, J., Hilu, K.W., and Röser, M. 2007. Phylogenetic relationships in the Aveneae/Poeae complex (Pooideae, Poaceae). Kew Bull 62: 407–424.
Anthoxanthum odoratum	DQ786884	matK	Soreng, R.J., Davis, J.I., and Voionmaa, M.A. 2007. A phylogenetic analysis of Poeae sensu lato based on morphological characters and sequence data from three plastid-encoded genes: evidence for reticulation, and a new classification for the tribe. Kew Bull 62: 425–454.
Anthoxanthum odoratum	HE966877	matK	Bruni, I., De Mattia, F., Martellos, S., Galimberti, A., Savadori, P., Casiraghi, M., Nimis, P.L., and Labra, M. 2012. DNA barcoding as an effective tool in improving a digital plant identification system: A case study for the area of Mt. Valerio, Trieste (NE Italy). PLoS ONE 7(9): e43256. doi: 10.1371/journal.pone.0043256.
Anthoxanthum odoratum	HM850562	matK	Schaefer, H., Hardy, O.J., Silva, L., Barraclough, T.G., and Savolainen, V. 2011. Testing Darwin’s naturalization hypothesis in the Azores. Ecol Lett 14(4): 389–396. doi: 10.1111/j.1461-0248.2011.01600.x.
Anthoxanthum odoratum	JN893971	matK	de Vere, N., Rich, T.C.G., Ford, C.R., Trinder, S.A., Long, C., Moore, C.W., Satterthwaite, D., Davies, H., Allainguillaume, J., Ronca, S., Tatarinova, T., Garbett, H., Walker, K., and Wilkinson, M.J. 2012. DNA barcoding the native flowering plants and conifers of Wales. PLoS ONE 7(6): e37945. doi: 10.1371/journal.pone.0037945.
Anthoxanthum odoratum	JN893974	matK	de Vere, N., Rich, T.C.G., Ford, C.R., Trinder, S.A., Long, C., Moore, C.W., Satterthwaite, D., Davies, H., Allainguillaume, J., Ronca, S., Tatarinova, T., Garbett, H., Walker, K., and Wilkinson, M.J. 2012. DNA barcoding the native flowering plants and conifers of Wales. PLoS ONE 7(6): e37945. doi: 10.1371/journal.pone.0037945.
Anthoxanthum odoratum	JN894743	matK	de Vere, N., Rich, T.C.G., Ford, C.R., Trinder, S.A., Long, C., Moore, C.W., Satterthwaite, D., Davies, H., Allainguillaume, J., Ronca, S., Tatarinova, T., Garbett, H., Walker, K., and Wilkinson, M.J. 2012. DNA barcoding the native flowering plants and conifers of Wales. PLoS ONE 7(6): e37945. doi: 10.1371/journal.pone.0037945.
Anthoxanthum odoratum	EF137590	trnL	Bouchenak-Khelladi Y, Salamin N, Savolainen V, Forest F, van der Bank M, Chase MW, and Hodkinson TR. 2008. Large multi-gene phylogenetic trees of the grasses (Poaceae): Progress towards complete tribal and generic level sampling. Molecular Phylogenetics and Evolution 47:488–505. 10.1016/j.ympev.2008.01.035
Anthoxanthum odoratum	FJ010630	ITS	Rodionov, A.V., Kim, E.S., Nosov, N.N., Raiko, M.P., Machs, E.M., and Punina, E.O. 2008. Molecular and phylogenetic study of species of genus Colpodium sensu lato (Poeae, Poaceae). Ekol Genet 6(4): 34-46.
Anthoxanthum odoratum (Hierochloe odorata)	KJ840858	matK	Elliott, T.L., and Jonathan Davies, T. 2014. Challenges to barcoding an entire flora. Molecular Ecology Resources 14(5): 883-891. doi: 10.1111/1755-0998.12277.
Anthoxanthum puelii	KC512871	ITS	Rayko, M.P. and Rodionov, A.V. unpublished
Anthoxanthum siamense	KC512898	ITS	Rayko, M.P. and Rodionov, A.V. unpublished
Anthoxanthum tongo	KC897932	ITS	Pimentel, M., Sahuquillo, E., Torrecilla, Z., Popp, M., Catalán, P., and Brochmann, C. 2013. Hybridization and long-distance colonization at different time scales: towards resolution of long-term controversies in the sweet vernal grasses (Anthoxanthum). Ann. Bot. 112(6): 1015–1030. doi: 10.1093/aob/mct170.
Antinoria agrostidea	KJ529360	matK	Pimentel,M., Sahuquillo,E., Escudero,M., Minaya,M. and Catalan,P., unpublished
Apera intermedia	KM523841	matK	Soreng, R.J., Gillespie, L.J., Koba, H., Boudko, K., and Bull, R.D. 2015. Molecular and morphological evidence for a new grass genus, Dupontiopsis (Poaceae tribe Poeae subtribe Poinae s.l.), endemic to alpine Japan, and implications for the reticulate origin of Dupontia and Arctophila within Poinae s.l. Journal of Systematics and Evolution: n/a–n/a. doi: 10.1111/jse.12146.
Apera interrupta	KM523842	matK	Soreng, R.J., Gillespie, L.J., Koba, H., Boudko, K., and Bull, R.D. 2015. Molecular and morphological evidence for a new grass genus, Dupontiopsis (Poaceae tribe Poeae subtribe Poinae s.l.), endemic to alpine Japan, and implications for the reticulate origin of Dupontia and Arctophila within Poinae s.l. Journal of Systematics and Evolution: n/a–n/a. doi: 10.1111/jse.12146.
Apera triaristata	KM523843	matK	Soreng, R.J., Gillespie, L.J., Koba, H., Boudko, K., and Bull, R.D. 2015. Molecular and morphological evidence for a new grass genus, Dupontiopsis (Poaceae tribe Poeae subtribe Poinae s.l.), endemic to alpine Japan, and implications for the reticulate origin of Dupontia and Arctophila within Poinae s.l. Journal of Systematics and Evolution: n/a–n/a. doi: 10.1111/jse.12146.
Arctagrostis latifolia	KM523924	matK	Soreng, R.J., Gillespie, L.J., Koba, H., Boudko, K., and Bull, R.D. 2015. Molecular and morphological evidence for a new grass genus, Dupontiopsis (Poaceae tribe Poeae subtribe Poinae s.l.), endemic to alpine Japan, and implications for the reticulate origin of Dupontia and Arctophila within Poinae s.l. Journal of Systematics and Evolution: n/a–n/a. doi: 10.1111/jse.12146.
Arctagrostis latifolia	AY237843	ITS	Brysting, A.K., Fay, M.F., Leitch, I.J., and Aiken, S.G. 2004. One or more species in the arctic grass genus Dupontia? - a contribution to the Panarctic Flora project. Taxon 53(2): 365–382. doi: http://dx.doi.org/10.2307%2F4135615.
Arctagrostis latifolia	EU093029	ITS	Rodionov, A.V., Kim, E.S., Nosov, N.N., Raiko, M.P., Machs, E.M., and Punina, E.O. 2008. Molecular and phylogenetic study of species of genus Colpodium sensu lato (Poeae, Poaceae). Ekol Genet 6(4): 34-46.
Arctagrostis latifolia	EU792351	ITS	Gillespie, L.J., Soreng, R.J., Bull, R.D., Jacobs, S.W.L., and Refulio-Rodriguez, N.F. 2008. Phylogenetic relationships in subtribe Poinae (Poaceae, Poeae) based on nuclear ITS and plastid trnT-trnL-trnF sequences. Botany-Botanique 86(8): 938–967. doi: 10.1139/b08-076.
Arctagrostis latifolia	EU792352	ITS	Gillespie, L.J., Soreng, R.J., Bull, R.D., Jacobs, S.W.L., and Refulio-Rodriguez, N.F. 2008. Phylogenetic relationships in subtribe Poinae (Poaceae, Poeae) based on nuclear ITS and plastid trnT-trnL-trnF sequences. Botany-Botanique 86(8): 938–967. doi: 10.1139/b08-076.
Arctagrostis latifolia	EU921830	ITS	Rodionov, A.V., Kim, E.S., Nosov, N.N., Raiko, M.P., Machs, E.M., and Punina, E.O. 2008. Molecular and phylogenetic study of species of genus Colpodium sensu lato (Poeae, Poaceae). Ekol Genet 6(4): 34-46.
Arctophila fulva	KM523845	matK	Soreng, R.J., Gillespie, L.J., Koba, H., Boudko, K., and Bull, R.D. 2015. Molecular and morphological evidence for a new grass genus, Dupontiopsis (Poaceae tribe Poeae subtribe Poinae s.l.), endemic to alpine Japan, and implications for the reticulate origin of Dupontia and Arctophila within Poinae s.l. Journal of Systematics and Evolution: n/a–n/a. doi: 10.1111/jse.12146.
Arctophila fulva	KM523846	matK	Soreng, R.J., Gillespie, L.J., Koba, H., Boudko, K., and Bull, R.D. 2015. Molecular and morphological evidence for a new grass genus, Dupontiopsis (Poaceae tribe Poeae subtribe Poinae s.l.), endemic to alpine Japan, and implications for the reticulate origin of Dupontia and Arctophila within Poinae s.l. Journal of Systematics and Evolution: n/a–n/a. doi: 10.1111/jse.12146.
Arctophila fulva	AY237831	ITS	Brysting, A.K., Fay, M.F., Leitch, I.J., and Aiken, S.G. 2004. One or more species in the arctic grass genus Dupontia? - a contribution to the Panarctic Flora project. Taxon 53(2): 365–382. doi: http://dx.doi.org/10.2307%2F4135615.
Arctophila fulva	AY237832	ITS	Brysting, A.K., Fay, M.F., Leitch, I.J., and Aiken, S.G. 2004. One or more species in the arctic grass genus Dupontia? - a contribution to the Panarctic Flora project. Taxon 53(2): 365–382. doi: http://dx.doi.org/10.2307%2F4135615.
Arctophila fulva	EU792347	ITS	Gillespie, L.J., Soreng, R.J., Bull, R.D., Jacobs, S.W.L., and Refulio-Rodriguez, N.F. 2008. Phylogenetic relationships in subtribe Poinae (Poaceae, Poeae) based on nuclear ITS and plastid trnT-trnL-trnF sequences. Botany-Botanique 86(8): 938–967. doi: 10.1139/b08-076.
Arctopoa eminens	KM523848	matK	Soreng, R.J., Gillespie, L.J., Koba, H., Boudko, K., and Bull, R.D. 2015. Molecular and morphological evidence for a new grass genus, Dupontiopsis (Poaceae tribe Poeae subtribe Poinae s.l.), endemic to alpine Japan, and implications for the reticulate origin of Dupontia and Arctophila within Poinae s.l. Journal of Systematics and Evolution: n/a–n/a. doi: 10.1111/jse.12146.
Arctopoa eminens	EU792366	ITS	Gillespie, L.J., Soreng, R.J., Bull, R.D., Jacobs, S.W.L., and Refulio-Rodriguez, N.F. 2008. Phylogenetic relationships in subtribe Poinae (Poaceae, Poeae) based on nuclear ITS and plastid trnT-trnL-trnF sequences. Botany-Botanique 86(8): 938–967. doi: 10.1139/b08-076.
Arctopoa eminens	EU917442	ITS	Rodionov,A.V., Nosov,N.N., Kim,E.S., Rayko,M.P., Machs,E.M., Punina,E.O. and Probatova,N.S. unpublished
Arctopoa eminens	GQ324470	ITS	Gillespie, L.J., Soreng, R.J., and Jacobs, S.W.L. 2009. Phylogenetic relationships of Australian Poa (Poaceae: Poinae), including molecular evidence for two new genera, Saxipoa and Sylvipoa. Aust Syst Bot 22(6): 413–436.
Arctopoa subfastigiata	KM523849	matK	Soreng, R.J., Gillespie, L.J., Koba, H., Boudko, K., and Bull, R.D. 2015. Molecular and morphological evidence for a new grass genus, Dupontiopsis (Poaceae tribe Poeae subtribe Poinae s.l.), endemic to alpine Japan, and implications for the reticulate origin of Dupontia and Arctophila within Poinae s.l. Journal of Systematics and Evolution: n/a–n/a. doi: 10.1111/jse.12146.
Arctopoa subfastigiata	EU792371	ITS	Gillespie, L.J., Soreng, R.J., Bull, R.D., Jacobs, S.W.L., and Refulio-Rodriguez, N.F. 2008. Phylogenetic relationships in subtribe Poinae (Poaceae, Poeae) based on nuclear ITS and plastid trnT-trnL-trnF sequences. Botany-Botanique 86(8): 938–967. doi: 10.1139/b08-076.
Arctopoa subfastigiata	EU792372	ITS	Gillespie, L.J., Soreng, R.J., Bull, R.D., Jacobs, S.W.L., and Refulio-Rodriguez, N.F. 2008. Phylogenetic relationships in subtribe Poinae (Poaceae, Poeae) based on nuclear ITS and plastid trnT-trnL-trnF sequences. Botany-Botanique 86(8): 938–967. doi: 10.1139/b08-076.
Arctopoa tibetica	GQ324253	ETS	Gillespie, L.J., Soreng, R.J., and Jacobs, S.W.L. 2009. Phylogenetic relationships of Australian Poa (Poaceae: Poinae), including molecular evidence for two new genera, Saxipoa and Sylvipoa. Aust Syst Bot 22(6): 413–436.
Arctopoa tibetica	EU792368	ITS	Gillespie, L.J., Soreng, R.J., Bull, R.D., Jacobs, S.W.L., and Refulio-Rodriguez, N.F. 2008. Phylogenetic relationships in subtribe Poinae (Poaceae, Poeae) based on nuclear ITS and plastid trnT-trnL-trnF sequences. Botany-Botanique 86(8): 938–967. doi: 10.1139/b08-076.
Arctopoa tibetica	EU792369	ITS	Gillespie, L.J., Soreng, R.J., Bull, R.D., Jacobs, S.W.L., and Refulio-Rodriguez, N.F. 2008. Phylogenetic relationships in subtribe Poinae (Poaceae, Poeae) based on nuclear ITS and plastid trnT-trnL-trnF sequences. Botany-Botanique 86(8): 938–967. doi: 10.1139/b08-076.
Arctopoa tibetica Soren	EU792368.1	ITS	Gillespie, L.J., Soreng, R.J., Bull, R.D., Jacobs, S.W.L., and Refulio-Rodriguez, N.F. 2008. Phylogenetic relationships in subtribe Poinae (Poaceae, Poeae) based on nuclear ITS and plastid trnT-trnL-trnF sequences. Botany-Botanique 86(8): 938–967. doi: 10.1139/b08-076.
Arrhenatherum album var. album	AJ632190	ITS	Nisa,S.C. unpublished - Revision of the genus Arrhenatherum (Poaceae)
Arrhenatherum album var. album	AJ632191	ITS	Nisa,S.C. unpublished - Revision of the genus Arrhenatherum (Poaceae)
Arrhenatherum album var. album	AJ632192	ITS	Nisa,S.C. unpublished - Revision of the genus Arrhenatherum (Poaceae)
Arrhenatherum album var. album	AJ632193	ITS	Nisa,S.C. unpublished - Revision of the genus Arrhenatherum (Poaceae)
Arrhenatherum album var. erianthum	AJ632180	ITS	Nisa,S.C. unpublished - Revision of the genus Arrhenatherum (Poaceae)
Arrhenatherum album var. erianthum	AJ632181	ITS	Nisa,S.C. unpublished - Revision of the genus Arrhenatherum (Poaceae)
Arrhenatherum album var. erianthum	AJ632182	ITS	Nisa,S.C. unpublished - Revision of the genus Arrhenatherum (Poaceae)
Arrhenatherum album var. erianthum	AJ632183	ITS	Nisa,S.C. unpublished - Revision of the genus Arrhenatherum (Poaceae)
Arrhenatherum album var. erianthum	AJ632184	ITS	Nisa,S.C. unpublished - Revision of the genus Arrhenatherum (Poaceae)
Arrhenatherum album var. erianthum	AJ632194	ITS	Nisa,S.C. unpublished - Revision of the genus Arrhenatherum (Poaceae)
Arrhenatherum calderae	AJ632230	ITS	Nisa,S.C. unpublished - Revision of the genus Arrhenatherum (Poaceae)
Arrhenatherum calderae	AJ632231	ITS	Nisa,S.C. unpublished - Revision of the genus Arrhenatherum (Poaceae)
Arrhenatherum calderae	DQ539596	ITS	Quintanar, A., Castroviejo, S., and Catalán, P. 2007. Phylogeny of the tribe Aveneae (Pooideae, Poaceae) inferred from plastid trnT-F and nuclear ITS sequences. Am. J. Bot. 94(9): 1554–1569. doi: 10.3732/ajb.94.9.1554.
Arrhenatherum calderae	DQ631462	trnL	Quintanar, A., Castroviejo, S., and Catalán, P. 2007. Phylogeny of the tribe Aveneae (Pooideae, Poaceae) inferred from plastid trnT-F and nuclear ITS sequences. Am. J. Bot. 94(9): 1554–1569. doi: 10.3732/ajb.94.9.1554.
Arrhenatherum elatiu	HM850561	matK	Schaefer, H., Hardy, O.J., Silva, L., Barraclough, T.G., and Savolainen, V. 2011. Testing Darwin’s naturalization hypothesis in the Azores. Ecol Lett 14(4): 389–396. doi: 10.1111/j.1461-0248.2011.01600.x.
Arrhenatherum elatius	AM234543	matK	Döring, E., Schneider, J., Hilu, K.W., and Röser, M. 2007. Phylogenetic relationships in the Aveneae/Poeae complex (Pooideae, Poaceae). Kew Bull 62: 407–424.
Arrhenatherum elatius	EU434292	matK	Sungkaew, S., Stapleton, C.M.A., Salamin, N., and Hodkinson, T.R. 2008. Non-monophyly of the woody bamboos (Bambuseae; Poaceae): a multi-gene region phylogenetic analysis of Bambusoideae s.s. J Plant Res 122(1): 95-108. doi: 10.1007/s10265-008-0192-6.
Arrhenatherum elatius	FJ395406	matK	James, K.E. 2015. DNA Barcoding Darwin’s Meadow. In Darwin-Inspired Learning. Edited by C.J. Boulter, M.J. Reiss, and D.L. Sanders. SensePublishers, Rotterdam, pp. 257-270.
Arrhenatherum elatius	JN893973	matK	de Vere, N., Rich, T.C.G., Ford, C.R., Trinder, S.A., Long, C., Moore, C.W., Satterthwaite, D., Davies, H., Allainguillaume, J., Ronca, S., Tatarinova, T., Garbett, H., Walker, K., and Wilkinson, M.J. 2012. DNA barcoding the native flowering plants and conifers of Wales. PLoS ONE 7(6): e37945. doi: 10.1371/journal.pone.0037945.
Arrhenatherum elatius	JN894513	matK	de Vere, N., Rich, T.C.G., Ford, C.R., Trinder, S.A., Long, C., Moore, C.W., Satterthwaite, D., Davies, H., Allainguillaume, J., Ronca, S., Tatarinova, T., Garbett, H., Walker, K., and Wilkinson, M.J. 2012. DNA barcoding the native flowering plants and conifers of Wales. PLoS ONE 7(6): e37945. doi: 10.1371/journal.pone.0037945.
Arrhenatherum elatius	JN895819	matK	de Vere, N., Rich, T.C.G., Ford, C.R., Trinder, S.A., Long, C., Moore, C.W., Satterthwaite, D., Davies, H., Allainguillaume, J., Ronca, S., Tatarinova, T., Garbett, H., Walker, K., and Wilkinson, M.J. 2012. DNA barcoding the native flowering plants and conifers of Wales. PLoS ONE 7(6): e37945. doi: 10.1371/journal.pone.0037945.
Arrhenatherum elatius	JX438074	matK	Minaya, M., Pimentel, M., Mason-Gamer, R., and Catalán, P. 2013. Distribution and evolutionary dynamics of Stowaway Miniature Inverted repeat Transposable Elements (MITEs) in grasses. Mol Phylogenet Evol 68(1): 106–118. doi: 10.1016/j.ympev.2013.03.005.
Arrhenatherum elatius	KJ204442	matK	Wyler,S. and Litman,J., unpublished
Arrhenatherum elatius	KJ529335	matK	Pimentel,M., Sahuquillo,E., Escudero,M., Minaya,M. and Catalan,P., unpublished
Arrhenatherum elatius	DQ995405	ITS	Nikoloudakis, N., Skaracis, G., and Katsiotis, A. 2008. Evolutionary insights inferred by molecular analysis of the ITS1-5.8S-ITS2 and IGS Avena sp. sequences. Mol. Phylogen. Evol. 46(1): 102-115. doi: http://dx.doi.org/10.1016/j.ympev.2007.10.007.
Arrhenatherum elatius elatius	FM956469	ITS	Winterfeld, G., Doring, E., and Röser, M. 2009. Chromosome evolution in wild oat grasses (Aveneae) revealed by molecular phylogeny. Genome 52: 361–380. doi: 10.1139/g09-012.
Arrhenatherum elatius subsp bulbosus	DQ336841	trnL	Quintanar, A., Castroviejo, S., and Catalán, P. 2007. Phylogeny of the tribe Aveneae (Pooideae, Poaceae) inferred from plastid trnT-F and nuclear ITS sequences. Am. J. Bot. 94(9): 1554–1569. doi: 10.3732/ajb.94.9.1554.
Arrhenatherum elatius subsp. elatius	HE970674	matK	Bruni, I., De Mattia, F., Martellos, S., Galimberti, A., Savadori, P., Casiraghi, M., Nimis, P.L., and Labra, M. 2012. DNA barcoding as an effective tool in improving a digital plant identification system: A case study for the area of Mt. Valerio, Trieste (NE Italy). PLoS ONE 7(9): e43256. doi: 10.1371/journal.pone.0043256.
Arrhenatherum elatius subsp. sardoum	AJ632243	ITS	Nisa,S.C. unpublished - Revision of the genus Arrhenatherum (Poaceae)
Arrhenatherum elatius subsp. sardoum	AJ632244	ITS	Nisa,S.C. unpublished - Revision of the genus Arrhenatherum (Poaceae)
Arrhenatherum elatius subsp. sardoum	AJ632245	ITS	Nisa,S.C. unpublished - Revision of the genus Arrhenatherum (Poaceae)
Arrhenatherum elatius subsp. sardoum	AJ632246	ITS	Nisa,S.C. unpublished - Revision of the genus Arrhenatherum (Poaceae)
Arrhenatherum elatius subsp. sardoum	AJ632247	ITS	Nisa,S.C. unpublished - Revision of the genus Arrhenatherum (Poaceae)
Arrhenatherum elatius subsp. sardoum	AJ632248	ITS	Nisa,S.C. unpublished - Revision of the genus Arrhenatherum (Poaceae)
Arrhenatherum kotschyi	AJ632233	ITS	Nisa,S.C. unpublished - Revision of the genus Arrhenatherum (Poaceae)
Arrhenatherum kotschyi	AJ632234	ITS	Nisa,S.C. unpublished - Revision of the genus Arrhenatherum (Poaceae)
Arrhenatherum kotschyi	AJ632235	ITS	Nisa,S.C. unpublished - Revision of the genus Arrhenatherum (Poaceae)
Arrhenatherum nebrodense	AJ632236	ITS	Nisa,S.C. unpublished - Revision of the genus Arrhenatherum (Poaceae)
Arrhenatherum palaestinum	AJ632238	ITS	Nisa,S.C. unpublished - Revision of the genus Arrhenatherum (Poaceae)
Arrhenatherum palaestinum	AJ632239	ITS	Nisa,S.C. unpublished - Revision of the genus Arrhenatherum (Poaceae)
Arrhenatherum palaestinum	AJ632240	ITS	Nisa,S.C. unpublished - Revision of the genus Arrhenatherum (Poaceae)
Arrhenatherum palaestinum	AJ632241	ITS	Nisa,S.C. unpublished - Revision of the genus Arrhenatherum (Poaceae)
Arrhenatherum palestinum	AJ632242	ITS	Nisa,S.C. unpublished - Revision of the genus Arrhenatherum (Poaceae)
Arrhenhatherum nebrodense	AJ632237	ITS	Nisa,S.C. unpublished - Revision of the genus Arrhenatherum (Poaceae)
Austrofestuca littoralis	AY327791	ITS	Hunter, A.M., Orlovich, D.A., Lloyd, K.M., Lee, W.G., and Murphy, D.J. 2004. The generic position of Austrofestuca littoralis and the reinstatement of Hookerochloa and Festucella (Poaceae) based on evidence from nuclear (ITS) and chloroplast (trnL‐trnF) DNA sequences. N Z J Bot 42(2): 253-262. doi: 10.1080/0028825X.2004.9512902.
Austrofestuca littoralis	AY524824	ITS	Hunter, A.M., Orlovich, D.A., Lloyd, K.M., Lee, W.G., and Murphy, D.J. 2004. The generic position of Austrofestuca littoralis and the reinstatement of Hookerochloa and Festucella (Poaceae) based on evidence from nuclear (ITS) and chloroplast (trnL‐trnF) DNA sequences. N Z J Bot 42(2): 253-262. doi: 10.1080/0028825X.2004.9512902.
Austrofestuca pubinervis	EU792408	ITS	Gillespie, L.J., Soreng, R.J., Bull, R.D., Jacobs, S.W.L., and Refulio-Rodriguez, N.F. 2008. Phylogenetic relationships in subtribe Poinae (Poaceae, Poeae) based on nuclear ITS and plastid trnT-trnL-trnF sequences. Botany-Botanique 86(8): 938–967. doi: 10.1139/b08-076.
Avellinia michelii	JX438079	matK	Minaya, M., Pimentel, M., Mason-Gamer, R., and Catalán, P. 2013. Distribution and evolutionary dynamics of Stowaway Miniature Inverted repeat Transposable Elements (MITEs) in grasses. Mol Phylogenet Evol 68(1): 106–118. doi: 10.1016/j.ympev.2013.03.005.
Avellinia michelii	KJ529340	matK	Pimentel,M., Sahuquillo,E., Escudero,M., Minaya,M. and Catalan,P., unpublished
Avellinia michelii	DQ631465	trnL	Quintanar, A., Castroviejo, S., and Catalán, P. 2007. Phylogeny of the tribe Aveneae (Pooideae, Poaceae) inferred from plastid trnT-F and nuclear ITS sequences. Am. J. Bot. 94(9): 1554–1569. doi: 10.3732/ajb.94.9.1554.
Avellinia michelii	JQ972935	ITS	Minaya, M., Pimentel, M., Mason-Gamer, R., and Catalán, P. 2013. Distribution and evolutionary dynamics of Stowaway Miniature Inverted repeat Transposable Elements (MITEs) in grasses. Mol Phylogenet Evol 68(1): 106–118. doi: 10.1016/j.ympev.2013.03.005.
Avena agadiriana	DQ341306	ITS	Tyupa,N.B., Loskutov,I.G. and Rodionov,A.V. unpublished
Avena agadiriana	DQ995452	ITS	Nikoloudakis, N., Skaracis, G., and Katsiotis, A. 2008. Evolutionary insights inferred by molecular analysis of the ITS1-5.8S-ITS2 and IGS Avena sp. sequences. Mol. Phylogen. Evol. 46(1): 102-115. doi: http://dx.doi.org/10.1016/j.ympev.2007.10.007.
Avena atlantica	DQ341307	ITS	Tyupa,N.B., Loskutov,I.G. and Rodionov,A.V. unpublished
Avena atlantica	DQ995464	ITS	Nikoloudakis, N., Skaracis, G., and Katsiotis, A. 2008. Evolutionary insights inferred by molecular analysis of the ITS1-5.8S-ITS2 and IGS Avena sp. sequences. Mol. Phylogen. Evol. 46(1): 102-115. doi: http://dx.doi.org/10.1016/j.ympev.2007.10.007.
Avena barbata	HM850559	matK	Schaefer, H., Hardy, O.J., Silva, L., Barraclough, T.G., and Savolainen, V. 2011. Testing Darwin’s naturalization hypothesis in the Azores. Ecol Lett 14(4): 389–396. doi: 10.1111/j.1461-0248.2011.01600.x.
Avena barbata	KJ529334	matK	Pimentel,M., Sahuquillo,E., Escudero,M., Minaya,M. and Catalan,P., unpublished
Avena barbata	DQ995454	ITS	Nikoloudakis, N., Skaracis, G., and Katsiotis, A. 2008. Evolutionary insights inferred by molecular analysis of the ITS1-5.8S-ITS2 and IGS Avena sp. sequences. Mol. Phylogen. Evol. 46(1): 102-115. doi: http://dx.doi.org/10.1016/j.ympev.2007.10.007.
Avena brevis	DQ995403	ITS	Nikoloudakis, N., Skaracis, G., and Katsiotis, A. 2008. Evolutionary insights inferred by molecular analysis of the ITS1-5.8S-ITS2 and IGS Avena sp. sequences. Mol. Phylogen. Evol. 46(1): 102-115. doi: http://dx.doi.org/10.1016/j.ympev.2007.10.007.
Avena brevis	DQ995418	ITS	Nikoloudakis, N., Skaracis, G., and Katsiotis, A. 2008. Evolutionary insights inferred by molecular analysis of the ITS1-5.8S-ITS2 and IGS Avena sp. sequences. Mol. Phylogen. Evol. 46(1): 102-115. doi: http://dx.doi.org/10.1016/j.ympev.2007.10.007.
Avena byzantina	DQ092755	ITS	Rodionov, A., Tyupa, N., Kim, E., Machs, E., and Loskutov, I. 2005. Genomic configuration of the autotetraploid oat species Avena macrostachya inferred from comparative analysis of ITS1 and ITS2 sequences: on the oat karyotype evolution during the early events of the Avena species divergence. Russ J Genet 41(5): 518–528. doi: 10.1007/s11177-005-0120-y.
Avena canariensis	DQ995407	ITS	Nikoloudakis, N., Skaracis, G., and Katsiotis, A. 2008. Evolutionary insights inferred by molecular analysis of the ITS1-5.8S-ITS2 and IGS Avena sp. sequences. Mol. Phylogen. Evol. 46(1): 102-115. doi: http://dx.doi.org/10.1016/j.ympev.2007.10.007.
Avena canariensis	DQ995414	ITS	Nikoloudakis, N., Skaracis, G., and Katsiotis, A. 2008. Evolutionary insights inferred by molecular analysis of the ITS1-5.8S-ITS2 and IGS Avena sp. sequences. Mol. Phylogen. Evol. 46(1): 102-115. doi: http://dx.doi.org/10.1016/j.ympev.2007.10.007.
Avena clauda	DQ995460	ITS	Nikoloudakis, N., Skaracis, G., and Katsiotis, A. 2008. Evolutionary insights inferred by molecular analysis of the ITS1-5.8S-ITS2 and IGS Avena sp. sequences. Mol. Phylogen. Evol. 46(1): 102-115. doi: http://dx.doi.org/10.1016/j.ympev.2007.10.007.
Avena damascena	DQ995417	ITS	Nikoloudakis, N., Skaracis, G., and Katsiotis, A. 2008. Evolutionary insights inferred by molecular analysis of the ITS1-5.8S-ITS2 and IGS Avena sp. sequences. Mol. Phylogen. Evol. 46(1): 102-115. doi: http://dx.doi.org/10.1016/j.ympev.2007.10.007.
Avena eriantha	DQ336822	ITS	Quintanar, A., Castroviejo, S., and Catalán, P. 2007. Phylogeny of the tribe Aveneae (Pooideae, Poaceae) inferred from plastid trnT-F and nuclear ITS sequences. Am. J. Bot. 94(9): 1554–1569. doi: 10.3732/ajb.94.9.1554.
Avena eriantha	DQ336842	trnL	Quintanar, A., Castroviejo, S., and Catalán, P. 2007. Phylogeny of the tribe Aveneae (Pooideae, Poaceae) inferred from plastid trnT-F and nuclear ITS sequences. Am. J. Bot. 94(9): 1554–1569. doi: 10.3732/ajb.94.9.1554.
Avena eriantha	DQ995409	ITS	Nikoloudakis, N., Skaracis, G., and Katsiotis, A. 2008. Evolutionary insights inferred by molecular analysis of the ITS1-5.8S-ITS2 and IGS Avena sp. sequences. Mol. Phylogen. Evol. 46(1): 102-115. doi: http://dx.doi.org/10.1016/j.ympev.2007.10.007.
Avena eriantha	DQ995457	ITS	Nikoloudakis, N., Skaracis, G., and Katsiotis, A. 2008. Evolutionary insights inferred by molecular analysis of the ITS1-5.8S-ITS2 and IGS Avena sp. sequences. Mol. Phylogen. Evol. 46(1): 102-115. doi: http://dx.doi.org/10.1016/j.ympev.2007.10.007.
Avena eriantha	DQ995465	ITS	Nikoloudakis, N., Skaracis, G., and Katsiotis, A. 2008. Evolutionary insights inferred by molecular analysis of the ITS1-5.8S-ITS2 and IGS Avena sp. sequences. Mol. Phylogen. Evol. 46(1): 102-115. doi: http://dx.doi.org/10.1016/j.ympev.2007.10.007.
Avena fatua	HM850560	matK	Schaefer, H., Hardy, O.J., Silva, L., Barraclough, T.G., and Savolainen, V. 2011. Testing Darwin’s naturalization hypothesis in the Azores. Ecol Lett 14(4): 389–396. doi: 10.1111/j.1461-0248.2011.01600.x.
Avena fatua	HQ593189	matK	Burgess, K.S., Fazekas, A.J., Kesanakurti, P.R., Graham, S.W., Husband, B.C., Newmaster, S.G., Percy, D.M., Hajibabaei, M., and Barrett, S.C.H. 2011. Discriminating plant species in a local temperate flora using the rbcL+ matK DNA barcode. Methods in Ecology and Evolution. doi: 10.1111/j.2041-210X.2011.00092.x.
Avena fatua	HQ600013	matK	Kim,Y.-D., Kim,K.-J., Lee,J.-H. and Kim,S.-H. unpublished. A molecular approach to the phylogenetic relationships among the Korean Poaceae taxa
Avena fatua	JN894150	matK	de Vere, N., Rich, T.C.G., Ford, C.R., Trinder, S.A., Long, C., Moore, C.W., Satterthwaite, D., Davies, H., Allainguillaume, J., Ronca, S., Tatarinova, T., Garbett, H., Walker, K., and Wilkinson, M.J. 2012. DNA barcoding the native flowering plants and conifers of Wales. PLoS ONE 7(6): e37945. doi: 10.1371/journal.pone.0037945.
Avena fatua	JN895698	matK	de Vere, N., Rich, T.C.G., Ford, C.R., Trinder, S.A., Long, C., Moore, C.W., Satterthwaite, D., Davies, H., Allainguillaume, J., Ronca, S., Tatarinova, T., Garbett, H., Walker, K., and Wilkinson, M.J. 2012. DNA barcoding the native flowering plants and conifers of Wales. PLoS ONE 7(6): e37945. doi: 10.1371/journal.pone.0037945.
Avena fatua	KF713077	matK	Lee,J., Kim,C.-S. and Lee,I.-Y. unpublished. Barcode of Korean Poideae, Poaceae
Avena fatua	KJ204444	matK	Wyler,S. and Litman,J., unpublished
Avena fatua	DQ092756	ITS	Rodionov, A., Tyupa, N., Kim, E., Machs, E., and Loskutov, I. 2005. Genomic configuration of the autotetraploid oat species Avena macrostachya inferred from comparative analysis of ITS1 and ITS2 sequences: on the oat karyotype evolution during the early events of the Avena species divergence. Russ J Genet 41(5): 518–528. doi: 10.1007/s11177-005-0120-y.
Avena fatua	DQ995473	ITS	Nikoloudakis, N., Skaracis, G., and Katsiotis, A. 2008. Evolutionary insights inferred by molecular analysis of the ITS1-5.8S-ITS2 and IGS Avena sp. sequences. Mol. Phylogen. Evol. 46(1): 102-115. doi: http://dx.doi.org/10.1016/j.ympev.2007.10.007.
Avena hirtula	DQ995408	ITS	Nikoloudakis, N., Skaracis, G., and Katsiotis, A. 2008. Evolutionary insights inferred by molecular analysis of the ITS1-5.8S-ITS2 and IGS Avena sp. sequences. Mol. Phylogen. Evol. 46(1): 102-115. doi: http://dx.doi.org/10.1016/j.ympev.2007.10.007.
Avena insularis	DQ995448	ITS	Nikoloudakis, N., Skaracis, G., and Katsiotis, A. 2008. Evolutionary insights inferred by molecular analysis of the ITS1-5.8S-ITS2 and IGS Avena sp. sequences. Mol. Phylogen. Evol. 46(1): 102-115. doi: http://dx.doi.org/10.1016/j.ympev.2007.10.007.
Avena longiglumis	DQ631463	trnL	Quintanar, A., Castroviejo, S., and Catalán, P. 2007. Phylogeny of the tribe Aveneae (Pooideae, Poaceae) inferred from plastid trnT-F and nuclear ITS sequences. Am. J. Bot. 94(9): 1554–1569. doi: 10.3732/ajb.94.9.1554.
Avena longiglumis	DQ995420	ITS	Nikoloudakis, N., Skaracis, G., and Katsiotis, A. 2008. Evolutionary insights inferred by molecular analysis of the ITS1-5.8S-ITS2 and IGS Avena sp. sequences. Mol. Phylogen. Evol. 46(1): 102-115. doi: http://dx.doi.org/10.1016/j.ympev.2007.10.007.
Avena longiglumis	DQ995459	ITS	Nikoloudakis, N., Skaracis, G., and Katsiotis, A. 2008. Evolutionary insights inferred by molecular analysis of the ITS1-5.8S-ITS2 and IGS Avena sp. sequences. Mol. Phylogen. Evol. 46(1): 102-115. doi: http://dx.doi.org/10.1016/j.ympev.2007.10.007.
Avena longiglumis	DQ995466	ITS	Nikoloudakis, N., Skaracis, G., and Katsiotis, A. 2008. Evolutionary insights inferred by molecular analysis of the ITS1-5.8S-ITS2 and IGS Avena sp. sequences. Mol. Phylogen. Evol. 46(1): 102-115. doi: http://dx.doi.org/10.1016/j.ympev.2007.10.007.
Avena lusitanica	DQ995406	ITS	Nikoloudakis, N., Skaracis, G., and Katsiotis, A. 2008. Evolutionary insights inferred by molecular analysis of the ITS1-5.8S-ITS2 and IGS Avena sp. sequences. Mol. Phylogen. Evol. 46(1): 102-115. doi: http://dx.doi.org/10.1016/j.ympev.2007.10.007.
Avena lusitanica	DQ995468	ITS	Nikoloudakis, N., Skaracis, G., and Katsiotis, A. 2008. Evolutionary insights inferred by molecular analysis of the ITS1-5.8S-ITS2 and IGS Avena sp. sequences. Mol. Phylogen. Evol. 46(1): 102-115. doi: http://dx.doi.org/10.1016/j.ympev.2007.10.007.
Avena macrostachya	DQ995467	ITS	Nikoloudakis, N., Skaracis, G., and Katsiotis, A. 2008. Evolutionary insights inferred by molecular analysis of the ITS1-5.8S-ITS2 and IGS Avena sp. sequences. Mol. Phylogen. Evol. 46(1): 102-115. doi: http://dx.doi.org/10.1016/j.ympev.2007.10.007.
Avena macrostachya	FM956099	ITS	Winterfeld, G., Doring, E., and Röser, M. 2009. Chromosome evolution in wild oat grasses (Aveneae) revealed by molecular phylogeny. Genome 52: 361–380. doi: 10.1139/g09-012.
Avena magna	DQ995439	ITS	Nikoloudakis, N., Skaracis, G., and Katsiotis, A. 2008. Evolutionary insights inferred by molecular analysis of the ITS1-5.8S-ITS2 and IGS Avena sp. sequences. Mol. Phylogen. Evol. 46(1): 102-115. doi: http://dx.doi.org/10.1016/j.ympev.2007.10.007.
Avena maroccana	DQ995462	ITS	Nikoloudakis, N., Skaracis, G., and Katsiotis, A. 2008. Evolutionary insights inferred by molecular analysis of the ITS1-5.8S-ITS2 and IGS Avena sp. sequences. Mol. Phylogen. Evol. 46(1): 102-115. doi: http://dx.doi.org/10.1016/j.ympev.2007.10.007.
Avena murphyi	DQ995463	ITS	Nikoloudakis, N., Skaracis, G., and Katsiotis, A. 2008. Evolutionary insights inferred by molecular analysis of the ITS1-5.8S-ITS2 and IGS Avena sp. sequences. Mol. Phylogen. Evol. 46(1): 102-115. doi: http://dx.doi.org/10.1016/j.ympev.2007.10.007.
Avena prostrata	DQ995410	ITS	Nikoloudakis, N., Skaracis, G., and Katsiotis, A. 2008. Evolutionary insights inferred by molecular analysis of the ITS1-5.8S-ITS2 and IGS Avena sp. sequences. Mol. Phylogen. Evol. 46(1): 102-115. doi: http://dx.doi.org/10.1016/j.ympev.2007.10.007.
Avena prostrata	DQ995471	ITS	Nikoloudakis, N., Skaracis, G., and Katsiotis, A. 2008. Evolutionary insights inferred by molecular analysis of the ITS1-5.8S-ITS2 and IGS Avena sp. sequences. Mol. Phylogen. Evol. 46(1): 102-115. doi: http://dx.doi.org/10.1016/j.ympev.2007.10.007.
Avena sativa	JQ412214	matK	Bezeng, B.S., Savolainen, V., Yessoufou, K., Papadopulos, A.S.T., Maurin, O., and van der Bank, M. 2013. A phylogenetic approach towards understanding the drivers of plant invasiveness on Robben Island, South Africa. Bot. J. Linn. Soc. 172(2): 142-152. doi: 10.1111/boj.12030.
Avena sativa	KM538790	matK	Lee, J.H. and Kim, Y.D., unpublished
Avena sativa	KP149523	matK	Yessoufou,K., Bezeng,S.B., Maurin,O., Bengu,T. and Van der bank,M., unpublsihed
Avena sativa	DQ995434	ITS	Nikoloudakis, N., Skaracis, G., and Katsiotis, A. 2008. Evolutionary insights inferred by molecular analysis of the ITS1-5.8S-ITS2 and IGS Avena sp. sequences. Mol. Phylogen. Evol. 46(1): 102-115. doi: http://dx.doi.org/10.1016/j.ympev.2007.10.007.
Avena sterilis	HE966879	matK	Bruni, I., De Mattia, F., Martellos, S., Galimberti, A., Savadori, P., Casiraghi, M., Nimis, P.L., and Labra, M. 2012. DNA barcoding as an effective tool in improving a digital plant identification system: A case study for the area of Mt. Valerio, Trieste (NE Italy). PLoS ONE 7(9): e43256. doi: 10.1371/journal.pone.0043256.
Avena sterilis	JX438073	matK	Minaya, M., Pimentel, M., Mason-Gamer, R., and Catalán, P. 2013. Distribution and evolutionary dynamics of Stowaway Miniature Inverted repeat Transposable Elements (MITEs) in grasses. Mol Phylogenet Evol 68(1): 106–118. doi: 10.1016/j.ympev.2013.03.005.
Avena sterilis	DQ406585	ITS	Rodionov, A., Tyupa, N., Kim, E., Machs, E., and Loskutov, I. 2005. Genomic configuration of the autotetraploid oat species Avena macrostachya inferred from comparative analysis of ITS1 and ITS2 sequences: on the oat karyotype evolution during the early events of the Avena species divergence. Russ J Genet 41(5): 518–528. doi: 10.1007/s11177-005-0120-y.
Avena sterilis	DQ995458	ITS	Nikoloudakis, N., Skaracis, G., and Katsiotis, A. 2008. Evolutionary insights inferred by molecular analysis of the ITS1-5.8S-ITS2 and IGS Avena sp. sequences. Mol. Phylogen. Evol. 46(1): 102-115. doi: http://dx.doi.org/10.1016/j.ympev.2007.10.007.
Avena strigosa	DQ435067	ITS	Rodionov,A.V., Tyupa,N.B. and Loskutov,I.G. unpublished
Avena strigosa	DQ995428	ITS	Nikoloudakis, N., Skaracis, G., and Katsiotis, A. 2008. Evolutionary insights inferred by molecular analysis of the ITS1-5.8S-ITS2 and IGS Avena sp. sequences. Mol. Phylogen. Evol. 46(1): 102-115. doi: http://dx.doi.org/10.1016/j.ympev.2007.10.007.
Avena vaviloviana	DQ995456	ITS	Nikoloudakis, N., Skaracis, G., and Katsiotis, A. 2008. Evolutionary insights inferred by molecular analysis of the ITS1-5.8S-ITS2 and IGS Avena sp. sequences. Mol. Phylogen. Evol. 46(1): 102-115. doi: http://dx.doi.org/10.1016/j.ympev.2007.10.007.
Avena ventricosa	DQ995451	ITS	Nikoloudakis, N., Skaracis, G., and Katsiotis, A. 2008. Evolutionary insights inferred by molecular analysis of the ITS1-5.8S-ITS2 and IGS Avena sp. sequences. Mol. Phylogen. Evol. 46(1): 102-115. doi: http://dx.doi.org/10.1016/j.ympev.2007.10.007.
Avena_barbata	KM586740	ETS	Rodrigues, J. unpublished
Avena_eriantha	KM586764	ETS	Rodrigues, J. unpublished
Avena_murphyi	KM586742	ETS	Rodrigues, J. unpublished
Avena_sterilis_	KM586746	ETS	Rodrigues, J. unpublished
Avenella (Deschampsia) flexuosa	DQ631439	trnL	Quintanar, A., Castroviejo, S., and Catalán, P. 2007. Phylogeny of the tribe Aveneae (Pooideae, Poaceae) inferred from plastid trnT-F and nuclear ITS sequences. Am. J. Bot. 94(9): 1554–1569. doi: 10.3732/ajb.94.9.1554.
Avenella flexuosa	AM234545	matK	Döring, E., Schneider, J., Hilu, K.W., and Röser, M. 2007. Phylogenetic relationships in the Aveneae/Poeae complex (Pooideae, Poaceae). Kew Bull 62: 407–424.
Avenella flexuosa	DQ786887	matK	Soreng, R.J., Davis, J.I., and Voionmaa, M.A. 2007. A phylogenetic analysis of Poeae sensu lato based on morphological characters and sequence data from three plastid-encoded genes: evidence for reticulation, and a new classification for the tribe. Kew Bull 62: 425–454.
Avenella flexuosa	JN894954	matK	de Vere, N., Rich, T.C.G., Ford, C.R., Trinder, S.A., Long, C., Moore, C.W., Satterthwaite, D., Davies, H., Allainguillaume, J., Ronca, S., Tatarinova, T., Garbett, H., Walker, K., and Wilkinson, M.J. 2012. DNA barcoding the native flowering plants and conifers of Wales. PLoS ONE 7(6): e37945. doi: 10.1371/journal.pone.0037945.
Avenella flexuosa	JN895040	matK	de Vere, N., Rich, T.C.G., Ford, C.R., Trinder, S.A., Long, C., Moore, C.W., Satterthwaite, D., Davies, H., Allainguillaume, J., Ronca, S., Tatarinova, T., Garbett, H., Walker, K., and Wilkinson, M.J. 2012. DNA barcoding the native flowering plants and conifers of Wales. PLoS ONE 7(6): e37945. doi: 10.1371/journal.pone.0037945.
Avenella flexuosa	JN896065	matK	de Vere, N., Rich, T.C.G., Ford, C.R., Trinder, S.A., Long, C., Moore, C.W., Satterthwaite, D., Davies, H., Allainguillaume, J., Ronca, S., Tatarinova, T., Garbett, H., Walker, K., and Wilkinson, M.J. 2012. DNA barcoding the native flowering plants and conifers of Wales. PLoS ONE 7(6): e37945. doi: 10.1371/journal.pone.0037945.
Avenella flexuosa	JX438083	matK	Minaya, M., Pimentel, M., Mason-Gamer, R., and Catalán, P. 2013. Distribution and evolutionary dynamics of Stowaway Miniature Inverted repeat Transposable Elements (MITEs) in grasses. Mol Phylogenet Evol 68(1): 106–118. doi: 10.1016/j.ympev.2013.03.005.
Avenella flexuosa	KJ840867	matK	Elliott, T.L., and Jonathan Davies, T. 2014. Challenges to barcoding an entire flora. Molecular Ecology Resources 14(5): 883-891. doi: 10.1111/1755-0998.12277.
Avenella flexuosa	KJ840868	matK	Elliott, T.L., and Jonathan Davies, T. 2014. Challenges to barcoding an entire flora. Molecular Ecology Resources 14(5): 883-891. doi: 10.1111/1755-0998.12277.
Avenella flexuosa	AM041231	ITS	Chiapella, J. 2007. A molecular phylogenetic study of Deschampsia (Poaceae: Aveneae) inferred from nuclear ITS and plastid trnL sequence data: support for the recognition of Avenella and Vahlodea. Taxon 56(1): 55–64.
Avenella flexuosa	AY237846	ITS	Brysting, A.K., Fay, M.F., Leitch, I.J., and Aiken, S.G. 2004. One or more species in the arctic grass genus Dupontia? - a contribution to the Panarctic Flora project. Taxon 53(2): 365–382. doi: http://dx.doi.org/10.2307%2F4135615.
Avenella flexuosa	JQ972936	ITS	Minaya, M., Pimentel, M., Mason-Gamer, R., and Catalán, P. 2013. Distribution and evolutionary dynamics of Stowaway Miniature Inverted repeat Transposable Elements (MITEs) in grasses. Mol Phylogenet Evol 68(1): 106–118. doi: 10.1016/j.ympev.2013.03.005.
Avenula (Helictotrichon) pubescens	JN894521	matK	de Vere, N., Rich, T.C.G., Ford, C.R., Trinder, S.A., Long, C., Moore, C.W., Satterthwaite, D., Davies, H., Allainguillaume, J., Ronca, S., Tatarinova, T., Garbett, H., Walker, K., and Wilkinson, M.J. 2012. DNA barcoding the native flowering plants and conifers of Wales. PLoS ONE 7(6): e37945. doi: 10.1371/journal.pone.0037945.
Avenula (Helictotrichon) pubescens	JN894522	matK	de Vere, N., Rich, T.C.G., Ford, C.R., Trinder, S.A., Long, C., Moore, C.W., Satterthwaite, D., Davies, H., Allainguillaume, J., Ronca, S., Tatarinova, T., Garbett, H., Walker, K., and Wilkinson, M.J. 2012. DNA barcoding the native flowering plants and conifers of Wales. PLoS ONE 7(6): e37945. doi: 10.1371/journal.pone.0037945.
Avenula (Helictotrichon) pubescens	JN894524	matK	de Vere, N., Rich, T.C.G., Ford, C.R., Trinder, S.A., Long, C., Moore, C.W., Satterthwaite, D., Davies, H., Allainguillaume, J., Ronca, S., Tatarinova, T., Garbett, H., Walker, K., and Wilkinson, M.J. 2012. DNA barcoding the native flowering plants and conifers of Wales. PLoS ONE 7(6): e37945. doi: 10.1371/journal.pone.0037945.
Avenula (Helictotrichon) pubescens	JN895805	matK	de Vere, N., Rich, T.C.G., Ford, C.R., Trinder, S.A., Long, C., Moore, C.W., Satterthwaite, D., Davies, H., Allainguillaume, J., Ronca, S., Tatarinova, T., Garbett, H., Walker, K., and Wilkinson, M.J. 2012. DNA barcoding the native flowering plants and conifers of Wales. PLoS ONE 7(6): e37945. doi: 10.1371/journal.pone.0037945.
Avenula (Helictotrichon) pubescens	JN895846	matK	de Vere, N., Rich, T.C.G., Ford, C.R., Trinder, S.A., Long, C., Moore, C.W., Satterthwaite, D., Davies, H., Allainguillaume, J., Ronca, S., Tatarinova, T., Garbett, H., Walker, K., and Wilkinson, M.J. 2012. DNA barcoding the native flowering plants and conifers of Wales. PLoS ONE 7(6): e37945. doi: 10.1371/journal.pone.0037945.
Avenula bromoides	DQ631459	trnL	Quintanar, A., Castroviejo, S., and Catalán, P. 2007. Phylogeny of the tribe Aveneae (Pooideae, Poaceae) inferred from plastid trnT-F and nuclear ITS sequences. Am. J. Bot. 94(9): 1554–1569. doi: 10.3732/ajb.94.9.1554.
Avenula pubescens	FM957003	matK	Winterfeld, G., Doring, E., and Röser, M. 2009. Chromosome evolution in wild oat grasses (Aveneae) revealed by molecular phylogeny. Genome 52: 361–380. doi: 10.1139/g09-012.
Avenula pubescens	Z9687, Z96876	ITS	Grebenstein, B., Röser, M., Sauer, W., and Hemleben, V. 1998. Molecular phylogenetic relationships in Aveneae (Poaceae) species and other grasses as inferred from ITS1 and ITS2 rDNA sequences. Plant Syst. Evol. 213(3): 233–250.
Avenula pubescens	FM956100	ITS	Winterfeld, G., Doring, E., and Röser, M. 2009. Chromosome evolution in wild oat grasses (Aveneae) revealed by molecular phylogeny. Genome 52: 361–380. doi: 10.1139/g09-012.
Avenula sulcata	DQ631461	trnL	Quintanar, A., Castroviejo, S., and Catalán, P. 2007. Phylogeny of the tribe Aveneae (Pooideae, Poaceae) inferred from plastid trnT-F and nuclear ITS sequences. Am. J. Bot. 94(9): 1554–1569. doi: 10.3732/ajb.94.9.1554.
Beckmannia eruciformis	LN554423	matK	Hochbach, A., Schneider, J., and Röser, M. 2015. A multi-locus analysis of phylogenetic relationships within grass subfamily Pooideae (Poaceae) inferred from sequences of nuclear single copy gene regions compared with plastid DNA. Mol. Phylogen. Evol. 87: 14-27. doi: http://dx.doi.org/10.1016/j.ympev.2015.03.010.
Beckmannia syzigachne	KF713087	matK	Lee,J., Kim,C.-S. and Lee,I.-Y. unpublished. Barcode of Korean Poideae, Poaceae
Beckmannia syzigachne	KF713090	matK	Lee,J., Kim,C.-S. and Lee,I.-Y. unpublished. Barcode of Korean Poideae, Poaceae
Beckmannia syzigachne	EU792342	ITS	Gillespie, L.J., Soreng, R.J., Bull, R.D., Jacobs, S.W.L., and Refulio-Rodriguez, N.F. 2008. Phylogenetic relationships in subtribe Poinae (Poaceae, Poeae) based on nuclear ITS and plastid trnT-trnL-trnF sequences. Botany-Botanique 86(8): 938–967. doi: 10.1139/b08-076.
Beckmannia syzigachne	FJ766150	ITS	Kim,Y.-D., Kim,K.-J., Kim,S.-H. and Lee,J.-H., unpublished
Beckmannia syzigachne	FJ821780	ITS	Xu, C.-M., Qu, C.-Y., Yu, W.-G., Zhang, X.-J., and Li, F.-Z. 2009. Phylogenetic origin of Beckmannia (Poaceae) inferred from molecular evidence. Journal of Systematics and Evolution 47(4): 305–310. doi: 10.1111/j.1759-6831.2009.00032.x.
Beckmannia syzigachne	KF713181	ITS	Lee,J., Kim,C.-S. and Lee,I.-Y. unpublished. Barcode of Korean Poideae, Poaceae
Bellardiochloa carica	KM523851	matK	Soreng, R.J., Gillespie, L.J., Koba, H., Boudko, K., and Bull, R.D. 2015. Molecular and morphological evidence for a new grass genus, Dupontiopsis (Poaceae tribe Poeae subtribe Poinae s.l.), endemic to alpine Japan, and implications for the reticulate origin of Dupontia and Arctophila within Poinae s.l. Journal of Systematics and Evolution: n/a–n/a. doi: 10.1111/jse.12146.
Bellardiochloa polycrhroa	EU792363	ITS	Gillespie, L.J., Soreng, R.J., Bull, R.D., Jacobs, S.W.L., and Refulio-Rodriguez, N.F. 2008. Phylogenetic relationships in subtribe Poinae (Poaceae, Poeae) based on nuclear ITS and plastid trnT-trnL-trnF sequences. Botany-Botanique 86(8): 938–967. doi: 10.1139/b08-076.
Bellardiochloa polylchroa	FM179390	ITS	Schneider, J., Doring, E., Hilu, K.W., and Röser, M. 2009. Phylogenetic structure of the grass subfamily Pooideae based on comparison of plastid matK gene-3'trnK exon and nuclear ITS sequences. Taxon 58(2): 405–424.
Bellardiochloa variegata	KM523852	matK	Soreng, R.J., Gillespie, L.J., Koba, H., Boudko, K., and Bull, R.D. 2015. Molecular and morphological evidence for a new grass genus, Dupontiopsis (Poaceae tribe Poeae subtribe Poinae s.l.), endemic to alpine Japan, and implications for the reticulate origin of Dupontia and Arctophila within Poinae s.l. Journal of Systematics and Evolution: n/a–n/a. doi: 10.1111/jse.12146.
Bellardiochloa variegata	EU792361	ITS	Gillespie, L.J., Soreng, R.J., Bull, R.D., Jacobs, S.W.L., and Refulio-Rodriguez, N.F. 2008. Phylogenetic relationships in subtribe Poinae (Poaceae, Poeae) based on nuclear ITS and plastid trnT-trnL-trnF sequences. Botany-Botanique 86(8): 938–967. doi: 10.1139/b08-076.
Bellardiochloa variegata	EU792362	ITS	Gillespie, L.J., Soreng, R.J., Bull, R.D., Jacobs, S.W.L., and Refulio-Rodriguez, N.F. 2008. Phylogenetic relationships in subtribe Poinae (Poaceae, Poeae) based on nuclear ITS and plastid trnT-trnL-trnF sequences. Botany-Botanique 86(8): 938–967. doi: 10.1139/b08-076.
Bellardiochloa violacea subsp. aetensis	FM179391	ITS	Schneider, J., Doring, E., Hilu, K.W., and Röser, M. 2009. Phylogenetic structure of the grass subfamily Pooideae based on comparison of plastid matK gene-3'trnK exon and nuclear ITS sequences. Taxon 58(2): 405–424.
Brachypodium sylvaticum	AJ608155	ITS	Blattner, F.R. 2004. Phylogenetic analysis of Hordeum (Poaceae) as inferred by nuclear rDNA ITS sequences. Mol. Phylogen. Evol. 33(2): 289–299.
Briza elatior	EU935582	ITS	Rodionov, A.V., Kim, E.S., Nosov, N.N., Raiko, M.P., Machs, E.M., and Punina, E.O. 2008. Molecular and phylogenetic study of species of genus Colpodium sensu lato (Poeae, Poaceae). Ekol Genet 6(4): 34-46.
Briza humilis	HE802178	ITS	Schneider, J., Winterfeld, G., and Röser, M. 2012. Polyphyly of the grass tribe Hainardieae (Poaceae: Pooideae): identification of its different lineages based on molecular phylogenetics, including morphological and cytogenetic characteristics. Org Divers Evol 12(2): 113–132. doi: 10.1007/s13127-012-0077-3.
Briza marcowicziii	FJ008711	ITS	Kim, E., Bolsheva, N., Samatadze, T., Nosov, N., Nosova, I., Zelenin, A., Punina, E., Muravenko, O., and Rodionov, A. 2009. The unique genome of two-chromosome grasses Zingeria and Colpodium, its origin, and evolution. Russ J Genet 45(11): 1329–1337.
Briza maxima	FN908048	matK	Schaefer, H., Hardy, O.J., Silva, L., Barraclough, T.G., and Savolainen, V. 2011. Testing Darwin’s naturalization hypothesis in the Azores. Ecol Lett 14(4): 389–396. doi: 10.1111/j.1461-0248.2011.01600.x.
Briza maxima	KJ529359	matK	Pimentel,M., Sahuquillo,E., Escudero,M., Minaya,M. and Catalan,P., unpublished
Briza maxima	KJ599229	matK	Birch, J.L., Cantrill, D.J., Walsh, N.G., and Murphy, D.J. 2014. Phylogenetic investigation and divergence dating of Poa (Poaceae, tribe Poeae) in the Australasian region. Bot. J. Linn. Soc. 175(4): 523–552. doi: 10.1111/boj.12185.
Briza maxima	EU395901	trnL	Essi, L., Longhi-Wagner, H.M., and de Souza-Chies, T.T. 2008. Phylogenetic analysis of the Briza complex (Poaceae). Mol. Phylogen. Evol. 47(3): 1018–1029. doi: 10.1016/j.ympev.2008.03.007.
Briza maxima	EU532607	ITS	Essi, L., Longhi-Wagner, H.M., and de Souza-Chies, T.T. 2008. Phylogenetic analysis of the Briza complex (Poaceae). Mol. Phylogen. Evol. 47(3): 1018–1029. doi: 10.1016/j.ympev.2008.03.007.
Briza maxima	KJ598893	ITS	Birch, J.L., Cantrill, D.J., Walsh, N.G., and Murphy, D.J. 2014. Phylogenetic investigation and divergence dating of Poa (Poaceae, tribe Poeae) in the Australasian region. Bot. J. Linn. Soc. 175(4): 523–552. doi: 10.1111/boj.12185.
Briza media	FR865056	matK	De Mattia, F., Gentili, R., Bruni, I., Galimberti, A., Sgorbati, S., Casiraghi, M., and Labra, M. 2012. A multi-marker DNA barcoding approach to save time and resources in vegetation surveys. Bot. J. Linn. Soc. 169(3): 518–529. doi: 10.1111/j.1095-8339.2012.01251.x.
Briza media	JN894030	matK	de Vere, N., Rich, T.C.G., Ford, C.R., Trinder, S.A., Long, C., Moore, C.W., Satterthwaite, D., Davies, H., Allainguillaume, J., Ronca, S., Tatarinova, T., Garbett, H., Walker, K., and Wilkinson, M.J. 2012. DNA barcoding the native flowering plants and conifers of Wales. PLoS ONE 7(6): e37945. doi: 10.1371/journal.pone.0037945.
Briza media	JN894143	matK	de Vere, N., Rich, T.C.G., Ford, C.R., Trinder, S.A., Long, C., Moore, C.W., Satterthwaite, D., Davies, H., Allainguillaume, J., Ronca, S., Tatarinova, T., Garbett, H., Walker, K., and Wilkinson, M.J. 2012. DNA barcoding the native flowering plants and conifers of Wales. PLoS ONE 7(6): e37945. doi: 10.1371/journal.pone.0037945.
Briza media	JN894146	matK	de Vere, N., Rich, T.C.G., Ford, C.R., Trinder, S.A., Long, C., Moore, C.W., Satterthwaite, D., Davies, H., Allainguillaume, J., Ronca, S., Tatarinova, T., Garbett, H., Walker, K., and Wilkinson, M.J. 2012. DNA barcoding the native flowering plants and conifers of Wales. PLoS ONE 7(6): e37945. doi: 10.1371/journal.pone.0037945.
Briza media	DQ539583	ITS	Quintanar, A., Castroviejo, S., and Catalán, P. 2007. Phylogeny of the tribe Aveneae (Pooideae, Poaceae) inferred from plastid trnT-F and nuclear ITS sequences. Am. J. Bot. 94(9): 1554–1569. doi: 10.3732/ajb.94.9.1554.
Briza media	DQ631446	trnL	Quintanar, A., Castroviejo, S., and Catalán, P. 2007. Phylogeny of the tribe Aveneae (Pooideae, Poaceae) inferred from plastid trnT-F and nuclear ITS sequences. Am. J. Bot. 94(9): 1554–1569. doi: 10.3732/ajb.94.9.1554.
Briza media	EU395902	trnL	Essi, L., Longhi-Wagner, H.M., and de Souza-Chies, T.T. 2008. Phylogenetic analysis of the Briza complex (Poaceae). Mol. Phylogen. Evol. 47(3): 1018–1029. doi: 10.1016/j.ympev.2008.03.007.
Briza media	FM179393	ITS	Schneider, J., Doring, E., Hilu, K.W., and Röser, M. 2009. Phylogenetic structure of the grass subfamily Pooideae based on comparison of plastid matK gene-3'trnK exon and nuclear ITS sequences. Taxon 58(2): 405–424.
Briza mino	L36510	ITS	Hsiao, C., Chatterton, N., Asay, K., and Jensen, K. 1995. Phylogenetic relationships of the monogenomic species of the wheat tribe, Triticeae (Poaceae), inferred from nuclear rDNA (internal transcribed spacer) sequences. Genome 38(2): 211-223.
Briza minor	DQ786892	matK	Soreng, R.J., Davis, J.I., and Voionmaa, M.A. 2007. A phylogenetic analysis of Poeae sensu lato based on morphological characters and sequence data from three plastid-encoded genes: evidence for reticulation, and a new classification for the tribe. Kew Bull 62: 425–454.
Briza minor	HM850580	matK	Schaefer, H., Hardy, O.J., Silva, L., Barraclough, T.G., and Savolainen, V. 2011. Testing Darwin’s naturalization hypothesis in the Azores. Ecol Lett 14(4): 389–396. doi: 10.1111/j.1461-0248.2011.01600.x.
Briza minor	HQ600040	matK	Kim,Y.-D., Kim,K.-J., Lee,J.-H. and Kim,S.-H. unpublished. A molecular approach to the phylogenetic relationships among the Korean Poaceae taxa
Briza minor	HQ600040	matK	Kim,Y.-D., Kim,K.-J., Lee,J.-H. and Kim,S.-H. unpublished. A molecular approach to the phylogenetic relationships among the Korean Poaceae taxa
Briza minor	KJ529358	matK	Pimentel,M., Sahuquillo,E., Escudero,M., Minaya,M. and Catalan,P., unpublished
Briza minor	KJ598892.1	ITS	Birch, J.L., Cantrill, D.J., Walsh, N.G., and Murphy, D.J. 2014. Phylogenetic investigation and divergence dating of Poa (Poaceae, tribe Poeae) in the Australasian region. Bot. J. Linn. Soc. 175(4): 523–552. doi: 10.1111/boj.12185.
Briza minor	KJ599006	ETS	Birch, J.L., Cantrill, D.J., Walsh, N.G., and Murphy, D.J. 2014. Phylogenetic investigation and divergence dating of Poa (Poaceae, tribe Poeae) in the Australasian region. Bot. J. Linn. Soc. 175(4): 523–552. doi: 10.1111/boj.12185.
Briza minor	KJ599228	matK	Birch, J.L., Cantrill, D.J., Walsh, N.G., and Murphy, D.J. 2014. Phylogenetic investigation and divergence dating of Poa (Poaceae, tribe Poeae) in the Australasian region. Bot. J. Linn. Soc. 175(4): 523–552. doi: 10.1111/boj.12185.
Briza minor	EU395903	trnL	Essi, L., Longhi-Wagner, H.M., and de Souza-Chies, T.T. 2008. Phylogenetic analysis of the Briza complex (Poaceae). Mol. Phylogen. Evol. 47(3): 1018–1029. doi: 10.1016/j.ympev.2008.03.007.
Briza minor	EU395924	ITS	Essi, L., Longhi-Wagner, H.M., and de Souza-Chies, T.T. 2008. Phylogenetic analysis of the Briza complex (Poaceae). Mol. Phylogen. Evol. 47(3): 1018–1029. doi: 10.1016/j.ympev.2008.03.007.
Briza minor	EU935584	ITS	Rodionov, A.V., Kim, E.S., Nosov, N.N., Raiko, M.P., Machs, E.M., and Punina, E.O. 2008. Molecular and phylogenetic study of species of genus Colpodium sensu lato (Poeae, Poaceae). Ekol Genet 6(4): 34-46.
Briza minor	KJ598892	ITS	Birch, J.L., Cantrill, D.J., Walsh, N.G., and Murphy, D.J. 2014. Phylogenetic investigation and divergence dating of Poa (Poaceae, tribe Poeae) in the Australasian region. Bot. J. Linn. Soc. 175(4): 523–552. doi: 10.1111/boj.12185.
Calamagrostis anthoxanthoides	HG797488	ITS	Wölk, A., and Röser, M. 2014. Polyploid evolution, intercontinental biogeographical relationships and morphology of the recently described African oat genus Trisetopsis (Poaceae). Taxon 63(4): 773-788. doi: 10.12705/634.1.
Calamagrostis arundinacea	DQ786895	matK	Soreng, R.J., Davis, J.I., and Voionmaa, M.A. 2007. A phylogenetic analysis of Poeae sensu lato based on morphological characters and sequence data from three plastid-encoded genes: evidence for reticulation, and a new classification for the tribe. Kew Bull 62: 425–454.
Calamagrostis arundinacea	FR865068	matK	De Mattia, F., Gentili, R., Bruni, I., Galimberti, A., Sgorbati, S., Casiraghi, M., and Labra, M. 2012. A multi-marker DNA barcoding approach to save time and resources in vegetation surveys. Bot. J. Linn. Soc. 169(3): 518–529. doi: 10.1111/j.1095-8339.2012.01251.x.
Calamagrostis arundinacea	HQ600054	matK	Kim,Y.-D., Kim,K.-J., Lee,J.-H. and Kim,S.-H. unpublished. A molecular approach to the phylogenetic relationships among the Korean Poaceae taxa
Calamagrostis arundinacea	DQ631455	trnL	Quintanar, A., Castroviejo, S., and Catalán, P. 2007. Phylogeny of the tribe Aveneae (Pooideae, Poaceae) inferred from plastid trnT-F and nuclear ITS sequences. Am. J. Bot. 94(9): 1554–1569. doi: 10.3732/ajb.94.9.1554.
Calamagrostis arundinacea	HQ600531	ITS	Kim,Y.-D., Kim,K.-J., Lee,J.-H. and Kim,S.-H. unpublished. A molecular approach to the phylogenetic relationships among the Korean Poaceae taxa
Calamagrostis breweri	DQ113943	trnL	Horning M, and Cronn R. 2006. Length polymorphism scanning is an efficient approach for revealing chloroplast DNA variation. Genome 49:134–142.
Calamagrostis canadensis	DQ786896	matK	Soreng, R.J., Davis, J.I., and Voionmaa, M.A. 2007. A phylogenetic analysis of Poeae sensu lato based on morphological characters and sequence data from three plastid-encoded genes: evidence for reticulation, and a new classification for the tribe. Kew Bull 62: 425–454.
Calamagrostis canadensis	JN966148	matK	Kuzmina, M.L., Johnson, K.L., Barron, H.R., and Hebert, P.D.N. 2012. Identification of the vascular plants of Churchill, Manitoba, using a DNA barcode library. BMC Ecol 12(25). doi: 10.1186/1472-6785-12-25.
Calamagrostis canadensis	JN966149	matK	Kuzmina, M.L., Johnson, K.L., Barron, H.R., and Hebert, P.D.N. 2012. Identification of the vascular plants of Churchill, Manitoba, using a DNA barcode library. BMC Ecol 12(25). doi: 10.1186/1472-6785-12-25.
Calamagrostis canadensis	JN966150	matK	Kuzmina, M.L., Johnson, K.L., Barron, H.R., and Hebert, P.D.N. 2012. Identification of the vascular plants of Churchill, Manitoba, using a DNA barcode library. BMC Ecol 12(25). doi: 10.1186/1472-6785-12-25.
Calamagrostis canadensis	JN966151	matK	Kuzmina, M.L., Johnson, K.L., Barron, H.R., and Hebert, P.D.N. 2012. Identification of the vascular plants of Churchill, Manitoba, using a DNA barcode library. BMC Ecol 12(25). doi: 10.1186/1472-6785-12-25.
Calamagrostis canadensis	HQ114381	ITS	Chiapella, J.O., DeBoer, V.L., Amico, G.C., and Kuhl, J.C. 2011. A morphological and molecular study in the Deschampsia cespitosa complex (Poaceae; Poeae; Airinae) in northern North America. Am. J. Bot. 98(8): 1366–1380. doi: 10.3732/ajb.1000495.
Calamagrostis canadensis	HQ114382	ITS	Chiapella, J.O., DeBoer, V.L., Amico, G.C., and Kuhl, J.C. 2011. A morphological and molecular study in the Deschampsia cespitosa complex (Poaceae; Poeae; Airinae) in northern North America. Am. J. Bot. 98(8): 1366–1380. doi: 10.3732/ajb.1000495.
Calamagrostis canadensis langsdorfii Soreng6062	FJ394566	trnL	Saarela, J.M., Liu, Q., Peterson, P.M., Soreng, R.J., and Paszko, B. 2010. Phylogenetics of the grass 'Aveneae-type plastid DNA clade' (Poaceae: Pooideae, Poeae) based on plastid and nuclear ribosomal DNA sequence data. In Diversity, phylogeny, and evolution in the monocotyledons. Edited by O. Seberg, G. Petersen, A. Barfod, and J.I. Davis. Aarhus University Press, Denmark, pp. 557–587.
Calamagrostis canadensis Soreng6062	FJ377628	ITS	Saarela, J.M., Liu, Q., Peterson, P.M., Soreng, R.J., and Paszko, B. 2010. Phylogenetics of the grass 'Aveneae-type plastid DNA clade' (Poaceae: Pooideae, Poeae) based on plastid and nuclear ribosomal DNA sequence data. In Diversity, phylogeny, and evolution in the monocotyledons. Edited by O. Seberg, G. Petersen, A. Barfod, and J.I. Davis. Aarhus University Press, Denmark, pp. 557–587.
Calamagrostis canadensis Soreng7414	FJ394558	trnL	Saarela, J.M., Liu, Q., Peterson, P.M., Soreng, R.J., and Paszko, B. 2010. Phylogenetics of the grass 'Aveneae-type plastid DNA clade' (Poaceae: Pooideae, Poeae) based on plastid and nuclear ribosomal DNA sequence data. In Diversity, phylogeny, and evolution in the monocotyledons. Edited by O. Seberg, G. Petersen, A. Barfod, and J.I. Davis. Aarhus University Press, Denmark, pp. 557–587.
Calamagrostis canadensis Soreng7414	FJ377632	ITS	Saarela, J.M., Liu, Q., Peterson, P.M., Soreng, R.J., and Paszko, B. 2010. Phylogenetics of the grass 'Aveneae-type plastid DNA clade' (Poaceae: Pooideae, Poeae) based on plastid and nuclear ribosomal DNA sequence data. In Diversity, phylogeny, and evolution in the monocotyledons. Edited by O. Seberg, G. Petersen, A. Barfod, and J.I. Davis. Aarhus University Press, Denmark, pp. 557–587.
Calamagrostis canadensis var. langsdorffii	KC474229	matK	Saarela, J.M., Sokoloff, P.C., Gillespie, L.J., Consaul, L.L., and Bull, R.D. 2013. DNA barcoding the Canadian Arctic flora: core plastid barcodes (rbcL + matK) for 490 vascular plant species. PLoS ONE 8(10): e77982. doi: 10.1371/journal.pone.0077982.
Calamagrostis canadensis var. langsdorffii	KC474230	matK	Saarela, J.M., Sokoloff, P.C., Gillespie, L.J., Consaul, L.L., and Bull, R.D. 2013. DNA barcoding the Canadian Arctic flora: core plastid barcodes (rbcL + matK) for 490 vascular plant species. PLoS ONE 8(10): e77982. doi: 10.1371/journal.pone.0077982.
Calamagrostis canescens	JN894176	matK	de Vere, N., Rich, T.C.G., Ford, C.R., Trinder, S.A., Long, C., Moore, C.W., Satterthwaite, D., Davies, H., Allainguillaume, J., Ronca, S., Tatarinova, T., Garbett, H., Walker, K., and Wilkinson, M.J. 2012. DNA barcoding the native flowering plants and conifers of Wales. PLoS ONE 7(6): e37945. doi: 10.1371/journal.pone.0037945.
Calamagrostis canescens	JN895385	matK	de Vere, N., Rich, T.C.G., Ford, C.R., Trinder, S.A., Long, C., Moore, C.W., Satterthwaite, D., Davies, H., Allainguillaume, J., Ronca, S., Tatarinova, T., Garbett, H., Walker, K., and Wilkinson, M.J. 2012. DNA barcoding the native flowering plants and conifers of Wales. PLoS ONE 7(6): e37945. doi: 10.1371/journal.pone.0037945.
Calamagrostis canescens	JN895861	matK	de Vere, N., Rich, T.C.G., Ford, C.R., Trinder, S.A., Long, C., Moore, C.W., Satterthwaite, D., Davies, H., Allainguillaume, J., Ronca, S., Tatarinova, T., Garbett, H., Walker, K., and Wilkinson, M.J. 2012. DNA barcoding the native flowering plants and conifers of Wales. PLoS ONE 7(6): e37945. doi: 10.1371/journal.pone.0037945.
Calamagrostis coahuilensis SAA72 Peterson8399	FJ377633	ITS	Saarela, J.M., Liu, Q., Peterson, P.M., Soreng, R.J., and Paszko, B. 2010. Phylogenetics of the grass 'Aveneae-type plastid DNA clade' (Poaceae: Pooideae, Poeae) based on plastid and nuclear ribosomal DNA sequence data. In Diversity, phylogeny, and evolution in the monocotyledons. Edited by O. Seberg, G. Petersen, A. Barfod, and J.I. Davis. Aarhus University Press, Denmark, pp. 557–587.
Calamagrostis deschampsioides	JN966146	matK	Kuzmina, M.L., Johnson, K.L., Barron, H.R., and Hebert, P.D.N. 2012. Identification of the vascular plants of Churchill, Manitoba, using a DNA barcode library. BMC Ecol 12(25). doi: 10.1186/1472-6785-12-25.
Calamagrostis deschampsioides	JN966147	matK	Kuzmina, M.L., Johnson, K.L., Barron, H.R., and Hebert, P.D.N. 2012. Identification of the vascular plants of Churchill, Manitoba, using a DNA barcode library. BMC Ecol 12(25). doi: 10.1186/1472-6785-12-25.
Calamagrostis deschampsioides	JN966153	matK	Kuzmina, M.L., Johnson, K.L., Barron, H.R., and Hebert, P.D.N. 2012. Identification of the vascular plants of Churchill, Manitoba, using a DNA barcode library. BMC Ecol 12(25). doi: 10.1186/1472-6785-12-25.
Calamagrostis deschampsioides	JN966154	matK	Kuzmina, M.L., Johnson, K.L., Barron, H.R., and Hebert, P.D.N. 2012. Identification of the vascular plants of Churchill, Manitoba, using a DNA barcode library. BMC Ecol 12(25). doi: 10.1186/1472-6785-12-25.
Calamagrostis deschampsioides	JN966155	matK	Kuzmina, M.L., Johnson, K.L., Barron, H.R., and Hebert, P.D.N. 2012. Identification of the vascular plants of Churchill, Manitoba, using a DNA barcode library. BMC Ecol 12(25). doi: 10.1186/1472-6785-12-25.
Calamagrostis deschampsioides	JN966156	matK	Kuzmina, M.L., Johnson, K.L., Barron, H.R., and Hebert, P.D.N. 2012. Identification of the vascular plants of Churchill, Manitoba, using a DNA barcode library. BMC Ecol 12(25). doi: 10.1186/1472-6785-12-25.
Calamagrostis deschampsioides	JN966158	matK	Kuzmina, M.L., Johnson, K.L., Barron, H.R., and Hebert, P.D.N. 2012. Identification of the vascular plants of Churchill, Manitoba, using a DNA barcode library. BMC Ecol 12(25). doi: 10.1186/1472-6785-12-25.
Calamagrostis deschampsioides	KC474231	matK	Saarela, J.M., Sokoloff, P.C., Gillespie, L.J., Consaul, L.L., and Bull, R.D. 2013. DNA barcoding the Canadian Arctic flora: core plastid barcodes (rbcL + matK) for 490 vascular plant species. PLoS ONE 8(10): e77982. doi: 10.1371/journal.pone.0077982.
Calamagrostis deschampsioides	KC474232	matK	Saarela, J.M., Sokoloff, P.C., Gillespie, L.J., Consaul, L.L., and Bull, R.D. 2013. DNA barcoding the Canadian Arctic flora: core plastid barcodes (rbcL + matK) for 490 vascular plant species. PLoS ONE 8(10): e77982. doi: 10.1371/journal.pone.0077982.
Calamagrostis epigeios	HQ600052	matK	Kim,Y.-D., Kim,K.-J., Lee,J.-H. and Kim,S.-H. unpublished. A molecular approach to the phylogenetic relationships among the Korean Poaceae taxa
Calamagrostis epigeios	JN894015	matK	de Vere, N., Rich, T.C.G., Ford, C.R., Trinder, S.A., Long, C., Moore, C.W., Satterthwaite, D., Davies, H., Allainguillaume, J., Ronca, S., Tatarinova, T., Garbett, H., Walker, K., and Wilkinson, M.J. 2012. DNA barcoding the native flowering plants and conifers of Wales. PLoS ONE 7(6): e37945. doi: 10.1371/journal.pone.0037945.
Calamagrostis epigeios	JN894974	matK	de Vere, N., Rich, T.C.G., Ford, C.R., Trinder, S.A., Long, C., Moore, C.W., Satterthwaite, D., Davies, H., Allainguillaume, J., Ronca, S., Tatarinova, T., Garbett, H., Walker, K., and Wilkinson, M.J. 2012. DNA barcoding the native flowering plants and conifers of Wales. PLoS ONE 7(6): e37945. doi: 10.1371/journal.pone.0037945.
Calamagrostis epigeios	KF713111	matK	Lee,J., Kim,C.-S. and Lee,I.-Y. unpublished. Barcode of Korean Poideae, Poaceae
Calamagrostis epigeios	KF713112	matK	Lee,J., Kim,C.-S. and Lee,I.-Y. unpublished. Barcode of Korean Poideae, Poaceae
Calamagrostis epigeios	KF713113	matK	Lee,J., Kim,C.-S. and Lee,I.-Y. unpublished. Barcode of Korean Poideae, Poaceae
Calamagrostis epigeios	KF713114	matK	Lee,J., Kim,C.-S. and Lee,I.-Y. unpublished. Barcode of Korean Poideae, Poaceae
Calamagrostis epigeios	KF713115	matK	Lee,J., Kim,C.-S. and Lee,I.-Y. unpublished. Barcode of Korean Poideae, Poaceae
Calamagrostis epigeios	KJ204449	matK	Wyler,S. and Litman,J., unpublished
Calamagrostis epigeios	AJ306448	ITS	Jakob,S.S. and Blattner,F.R., unpublished
Calamagrostis epigeios	FJ821781	ITS	Xu, C.-M., Qu, C.-Y., Yu, W.-G., Zhang, X.-J., and Li, F.-Z. 2009. Phylogenetic origin of Beckmannia (Poaceae) inferred from molecular evidence. Journal of Systematics and Evolution 47(4): 305–310. doi: 10.1111/j.1759-6831.2009.00032.x.
Calamagrostis epigeios	HQ600525	ITS	Kim,Y.-D., Kim,K.-J., Lee,J.-H. and Kim,S.-H. unpublished. A molecular approach to the phylogenetic relationships among the Korean Poaceae taxa
Calamagrostis epigeios	KF713208	ITS	Lee,J., Kim,C.-S. and Lee,I.-Y. unpublished. Barcode of Korean Poideae, Poaceae
Calamagrostis epigeios	KF713209	ITS	Lee,J., Kim,C.-S. and Lee,I.-Y. unpublished. Barcode of Korean Poideae, Poaceae
Calamagrostis epigeios	KF713210	ITS	Lee,J., Kim,C.-S. and Lee,I.-Y. unpublished. Barcode of Korean Poideae, Poaceae
Calamagrostis epigeios	KF713211	ITS	Lee,J., Kim,C.-S. and Lee,I.-Y. unpublished. Barcode of Korean Poideae, Poaceae
Calamagrostis epigeios	KP711114	trnL	Wang,Y.H., Zhang,X.J. and Fan,S.J., unpublished
Calamagrostis epigeios	LC115051	trnL	Tomita M, Kobayashi S, Abe S, Hanai T, Kawazu K, and Tsuda S. 2016. Phylogeography of ten native herbaceous species in the temperate region of Japan: implication for the establishment of seed transfer zones for revegetation materials. Landscape and Ecological Engineering:1-12. 10.1007/s11355-016-0297-3
Calamagrostis lahulensis	KP769157	matK	Xu, C., Dong, W., Shi, S., Cheng, T., Li, C., Liu, Y., Wu, P., Wu, H., Gao, P., and Zhou, S. 2015. Accelerating plant DNA barcode reference library construction using herbarium specimens: improved experimental techniques. Molecular Ecology Resources 15(6): 1366-1374. doi: 10.1111/1755-0998.12413.
Calamagrostis lapponica	KC474233	matK	Saarela, J.M., Sokoloff, P.C., Gillespie, L.J., Consaul, L.L., and Bull, R.D. 2013. DNA barcoding the Canadian Arctic flora: core plastid barcodes (rbcL + matK) for 490 vascular plant species. PLoS ONE 8(10): e77982. doi: 10.1371/journal.pone.0077982.
Calamagrostis lapponica	KC474234	matK	Saarela, J.M., Sokoloff, P.C., Gillespie, L.J., Consaul, L.L., and Bull, R.D. 2013. DNA barcoding the Canadian Arctic flora: core plastid barcodes (rbcL + matK) for 490 vascular plant species. PLoS ONE 8(10): e77982. doi: 10.1371/journal.pone.0077982.
Calamagrostis lapponica	KC474235	matK	Saarela, J.M., Sokoloff, P.C., Gillespie, L.J., Consaul, L.L., and Bull, R.D. 2013. DNA barcoding the Canadian Arctic flora: core plastid barcodes (rbcL + matK) for 490 vascular plant species. PLoS ONE 8(10): e77982. doi: 10.1371/journal.pone.0077982.
Calamagrostis lapponica	DQ860533	trnL	Taberlet P, Coissac E, Pompanon F, Gielly L, Miquel C, Valentini A, Vermat T, Corthier G, Brochmann C, and Willerslev E. 2007. Power and limitations of the chloroplast trnL (UAA) intron for plant DNA barcoding. Nucleic Acids Research 35:1–8.
Calamagrostis macrolepis	AM234559	matK	Döring, E., Schneider, J., Hilu, K.W., and Röser, M. 2007. Phylogenetic relationships in the Aveneae/Poeae complex (Pooideae, Poaceae). Kew Bull 62: 407–424.
Calamagrostis muiriana	DQ113938	trnL	Horning M, and Cronn R. 2006. Length polymorphism scanning is an efficient approach for revealing chloroplast DNA variation. Genome 49:134–142.
Calamagrostis neglecta	DQ860534	trnL	Taberlet P, Coissac E, Pompanon F, Gielly L, Miquel C, Valentini A, Vermat T, Corthier G, Brochmann C, and Willerslev E. 2007. Power and limitations of the chloroplast trnL (UAA) intron for plant DNA barcoding. Nucleic Acids Research 35:1–8.
Calamagrostis phragmitoides	FJ010633	ITS	Rodionov, A.V., Kim, E.S., Nosov, N.N., Raiko, M.P., Machs, E.M., and Punina, E.O. 2008. Molecular and phylogenetic study of species of genus Colpodium sensu lato (Poeae, Poaceae). Ekol Genet 6(4): 34-46.
Calamagrostis pringlei Peterson15366	FJ394586	trnL	Saarela, J.M., Liu, Q., Peterson, P.M., Soreng, R.J., and Paszko, B. 2010. Phylogenetics of the grass 'Aveneae-type plastid DNA clade' (Poaceae: Pooideae, Poeae) based on plastid and nuclear ribosomal DNA sequence data. In Diversity, phylogeny, and evolution in the monocotyledons. Edited by O. Seberg, G. Petersen, A. Barfod, and J.I. Davis. Aarhus University Press, Denmark, pp. 557–587.
Calamagrostis pseudophragmites	KT736301	matK	Al-Saimari,K.A. and Al-Bermani,A.K.K., unpublished
Calamagrostis pseudophragmites	FJ821786	ITS	Xu, C.-M., Qu, C.-Y., Yu, W.-G., Zhang, X.-J., and Li, F.-Z. 2009. Phylogenetic origin of Beckmannia (Poaceae) inferred from molecular evidence. Journal of Systematics and Evolution 47(4): 305–310. doi: 10.1111/j.1759-6831.2009.00032.x.
Calamagrostis pseudophragmites	KP711113	trnL	Wang,Y.H., Zhang,X.J. and Fan,S.J., unpublished
Calamagrostis purpurascens	KC474236	matK	Saarela, J.M., Sokoloff, P.C., Gillespie, L.J., Consaul, L.L., and Bull, R.D. 2013. DNA barcoding the Canadian Arctic flora: core plastid barcodes (rbcL + matK) for 490 vascular plant species. PLoS ONE 8(10): e77982. doi: 10.1371/journal.pone.0077982.
Calamagrostis purpurascens	KC474237	matK	Saarela, J.M., Sokoloff, P.C., Gillespie, L.J., Consaul, L.L., and Bull, R.D. 2013. DNA barcoding the Canadian Arctic flora: core plastid barcodes (rbcL + matK) for 490 vascular plant species. PLoS ONE 8(10): e77982. doi: 10.1371/journal.pone.0077982.
Calamagrostis purpurascens	KC474238	matK	Saarela, J.M., Sokoloff, P.C., Gillespie, L.J., Consaul, L.L., and Bull, R.D. 2013. DNA barcoding the Canadian Arctic flora: core plastid barcodes (rbcL + matK) for 490 vascular plant species. PLoS ONE 8(10): e77982. doi: 10.1371/journal.pone.0077982.
Calamagrostis purpurascens	KC474239	matK	Saarela, J.M., Sokoloff, P.C., Gillespie, L.J., Consaul, L.L., and Bull, R.D. 2013. DNA barcoding the Canadian Arctic flora: core plastid barcodes (rbcL + matK) for 490 vascular plant species. PLoS ONE 8(10): e77982. doi: 10.1371/journal.pone.0077982.
Calamagrostis purpurascens	KC474240	matK	Saarela, J.M., Sokoloff, P.C., Gillespie, L.J., Consaul, L.L., and Bull, R.D. 2013. DNA barcoding the Canadian Arctic flora: core plastid barcodes (rbcL + matK) for 490 vascular plant species. PLoS ONE 8(10): e77982. doi: 10.1371/journal.pone.0077982.
Calamagrostis purpurascens	KC474241	matK	Saarela, J.M., Sokoloff, P.C., Gillespie, L.J., Consaul, L.L., and Bull, R.D. 2013. DNA barcoding the Canadian Arctic flora: core plastid barcodes (rbcL + matK) for 490 vascular plant species. PLoS ONE 8(10): e77982. doi: 10.1371/journal.pone.0077982.
Calamagrostis purpurascens	KC474242	matK	Saarela, J.M., Sokoloff, P.C., Gillespie, L.J., Consaul, L.L., and Bull, R.D. 2013. DNA barcoding the Canadian Arctic flora: core plastid barcodes (rbcL + matK) for 490 vascular plant species. PLoS ONE 8(10): e77982. doi: 10.1371/journal.pone.0077982.
Calamagrostis purpurascens	KC474243	matK	Saarela, J.M., Sokoloff, P.C., Gillespie, L.J., Consaul, L.L., and Bull, R.D. 2013. DNA barcoding the Canadian Arctic flora: core plastid barcodes (rbcL + matK) for 490 vascular plant species. PLoS ONE 8(10): e77982. doi: 10.1371/journal.pone.0077982.
Calamagrostis purpurascens	KC474244	matK	Saarela, J.M., Sokoloff, P.C., Gillespie, L.J., Consaul, L.L., and Bull, R.D. 2013. DNA barcoding the Canadian Arctic flora: core plastid barcodes (rbcL + matK) for 490 vascular plant species. PLoS ONE 8(10): e77982. doi: 10.1371/journal.pone.0077982.
Calamagrostis purpurascens	KC474245	matK	Saarela, J.M., Sokoloff, P.C., Gillespie, L.J., Consaul, L.L., and Bull, R.D. 2013. DNA barcoding the Canadian Arctic flora: core plastid barcodes (rbcL + matK) for 490 vascular plant species. PLoS ONE 8(10): e77982. doi: 10.1371/journal.pone.0077982.
Calamagrostis purpurascens Soreng5996	FJ394568	trnL	Saarela, J.M., Liu, Q., Peterson, P.M., Soreng, R.J., and Paszko, B. 2010. Phylogenetics of the grass 'Aveneae-type plastid DNA clade' (Poaceae: Pooideae, Poeae) based on plastid and nuclear ribosomal DNA sequence data. In Diversity, phylogeny, and evolution in the monocotyledons. Edited by O. Seberg, G. Petersen, A. Barfod, and J.I. Davis. Aarhus University Press, Denmark, pp. 557–587.
Calamagrostis purpurascens Soreng5996	FJ377617	ITS	Saarela, J.M., Liu, Q., Peterson, P.M., Soreng, R.J., and Paszko, B. 2010. Phylogenetics of the grass 'Aveneae-type plastid DNA clade' (Poaceae: Pooideae, Poeae) based on plastid and nuclear ribosomal DNA sequence data. In Diversity, phylogeny, and evolution in the monocotyledons. Edited by O. Seberg, G. Petersen, A. Barfod, and J.I. Davis. Aarhus University Press, Denmark, pp. 557–587.
Calamagrostis purpurascens Soreng5996b	FJ394569	trnL	Saarela, J.M., Liu, Q., Peterson, P.M., Soreng, R.J., and Paszko, B. 2010. Phylogenetics of the grass 'Aveneae-type plastid DNA clade' (Poaceae: Pooideae, Poeae) based on plastid and nuclear ribosomal DNA sequence data. In Diversity, phylogeny, and evolution in the monocotyledons. Edited by O. Seberg, G. Petersen, A. Barfod, and J.I. Davis. Aarhus University Press, Denmark, pp. 557–587.
Calamagrostis purpurascens Soreng6301	FJ394570	trnL	Saarela, J.M., Liu, Q., Peterson, P.M., Soreng, R.J., and Paszko, B. 2010. Phylogenetics of the grass 'Aveneae-type plastid DNA clade' (Poaceae: Pooideae, Poeae) based on plastid and nuclear ribosomal DNA sequence data. In Diversity, phylogeny, and evolution in the monocotyledons. Edited by O. Seberg, G. Petersen, A. Barfod, and J.I. Davis. Aarhus University Press, Denmark, pp. 557–587.
Calamagrostis purpurascens Soreng6301	FJ377651	ITS	Saarela, J.M., Liu, Q., Peterson, P.M., Soreng, R.J., and Paszko, B. 2010. Phylogenetics of the grass 'Aveneae-type plastid DNA clade' (Poaceae: Pooideae, Poeae) based on plastid and nuclear ribosomal DNA sequence data. In Diversity, phylogeny, and evolution in the monocotyledons. Edited by O. Seberg, G. Petersen, A. Barfod, and J.I. Davis. Aarhus University Press, Denmark, pp. 557–587.
Calamagrostis purpurea	FJ013223	ITS	Rodionov, A.V., Kim, E.S., Nosov, N.N., Raiko, M.P., Machs, E.M., and Punina, E.O. 2008. Molecular and phylogenetic study of species of genus Colpodium sensu lato (Poeae, Poaceae). Ekol Genet 6(4): 34-46.
Calamagrostis rivalis	AM234564	matK	Döring, E., Schneider, J., Hilu, K.W., and Röser, M. 2007. Phylogenetic relationships in the Aveneae/Poeae complex (Pooideae, Poaceae). Kew Bull 62: 407–424.
Calamagrostis stricta Soreng7322	FJ394572	trnL	Saarela, J.M., Liu, Q., Peterson, P.M., Soreng, R.J., and Paszko, B. 2010. Phylogenetics of the grass 'Aveneae-type plastid DNA clade' (Poaceae: Pooideae, Poeae) based on plastid and nuclear ribosomal DNA sequence data. In Diversity, phylogeny, and evolution in the monocotyledons. Edited by O. Seberg, G. Petersen, A. Barfod, and J.I. Davis. Aarhus University Press, Denmark, pp. 557–587.
Calamagrostis stricta stricta	FJ010632	ITS	Rodionov, A.V., Kim, E.S., Nosov, N.N., Raiko, M.P., Machs, E.M., and Punina, E.O. 2008. Molecular and phylogenetic study of species of genus Colpodium sensu lato (Poeae, Poaceae). Ekol Genet 6(4): 34-46.
Calamagrostis stricta subsp. inexpansa	KC474246	matK	Saarela, J.M., Sokoloff, P.C., Gillespie, L.J., Consaul, L.L., and Bull, R.D. 2013. DNA barcoding the Canadian Arctic flora: core plastid barcodes (rbcL + matK) for 490 vascular plant species. PLoS ONE 8(10): e77982. doi: 10.1371/journal.pone.0077982.
Calamagrostis stricta subsp. inexpansa	KC474247	matK	Saarela, J.M., Sokoloff, P.C., Gillespie, L.J., Consaul, L.L., and Bull, R.D. 2013. DNA barcoding the Canadian Arctic flora: core plastid barcodes (rbcL + matK) for 490 vascular plant species. PLoS ONE 8(10): e77982. doi: 10.1371/journal.pone.0077982.
Calamagrostis stricta subsp. inexpansa	KC474248	matK	Saarela, J.M., Sokoloff, P.C., Gillespie, L.J., Consaul, L.L., and Bull, R.D. 2013. DNA barcoding the Canadian Arctic flora: core plastid barcodes (rbcL + matK) for 490 vascular plant species. PLoS ONE 8(10): e77982. doi: 10.1371/journal.pone.0077982.
Calamagrostis stricta subsp. inexpansa	KC474249	matK	Saarela, J.M., Sokoloff, P.C., Gillespie, L.J., Consaul, L.L., and Bull, R.D. 2013. DNA barcoding the Canadian Arctic flora: core plastid barcodes (rbcL + matK) for 490 vascular plant species. PLoS ONE 8(10): e77982. doi: 10.1371/journal.pone.0077982.
Calamagrostis stricta subsp. inexpansa	KC474250	matK	Saarela, J.M., Sokoloff, P.C., Gillespie, L.J., Consaul, L.L., and Bull, R.D. 2013. DNA barcoding the Canadian Arctic flora: core plastid barcodes (rbcL + matK) for 490 vascular plant species. PLoS ONE 8(10): e77982. doi: 10.1371/journal.pone.0077982.
Calamagrostis stricta subsp. inexpansa	KC474251	matK	Saarela, J.M., Sokoloff, P.C., Gillespie, L.J., Consaul, L.L., and Bull, R.D. 2013. DNA barcoding the Canadian Arctic flora: core plastid barcodes (rbcL + matK) for 490 vascular plant species. PLoS ONE 8(10): e77982. doi: 10.1371/journal.pone.0077982.
Calamagrostis stricta subsp. inexpansa	KC474252	matK	Saarela, J.M., Sokoloff, P.C., Gillespie, L.J., Consaul, L.L., and Bull, R.D. 2013. DNA barcoding the Canadian Arctic flora: core plastid barcodes (rbcL + matK) for 490 vascular plant species. PLoS ONE 8(10): e77982. doi: 10.1371/journal.pone.0077982.
Calamagrostis stricta subsp. stricta	JN966152	matK	Kuzmina, M.L., Johnson, K.L., Barron, H.R., and Hebert, P.D.N. 2012. Identification of the vascular plants of Churchill, Manitoba, using a DNA barcode library. BMC Ecol 12(25). doi: 10.1186/1472-6785-12-25.
Calamagrostis stricta subsp. stricta	JN966157	matK	Kuzmina, M.L., Johnson, K.L., Barron, H.R., and Hebert, P.D.N. 2012. Identification of the vascular plants of Churchill, Manitoba, using a DNA barcode library. BMC Ecol 12(25). doi: 10.1186/1472-6785-12-25.
Calamagrostis stricta subsp. stricta	JN966159	matK	Kuzmina, M.L., Johnson, K.L., Barron, H.R., and Hebert, P.D.N. 2012. Identification of the vascular plants of Churchill, Manitoba, using a DNA barcode library. BMC Ecol 12(25). doi: 10.1186/1472-6785-12-25.
Calamagrostis stricta subsp. stricta	JN966160	matK	Kuzmina, M.L., Johnson, K.L., Barron, H.R., and Hebert, P.D.N. 2012. Identification of the vascular plants of Churchill, Manitoba, using a DNA barcode library. BMC Ecol 12(25). doi: 10.1186/1472-6785-12-25.
Calamagrostis stricta subsp. stricta	KC474253	matK	Saarela, J.M., Sokoloff, P.C., Gillespie, L.J., Consaul, L.L., and Bull, R.D. 2013. DNA barcoding the Canadian Arctic flora: core plastid barcodes (rbcL + matK) for 490 vascular plant species. PLoS ONE 8(10): e77982. doi: 10.1371/journal.pone.0077982.
Calamagrostis stricta subsp. stricta	KC474254	matK	Saarela, J.M., Sokoloff, P.C., Gillespie, L.J., Consaul, L.L., and Bull, R.D. 2013. DNA barcoding the Canadian Arctic flora: core plastid barcodes (rbcL + matK) for 490 vascular plant species. PLoS ONE 8(10): e77982. doi: 10.1371/journal.pone.0077982.
Calamagrostis stricta subsp. stricta	KC474255	matK	Saarela, J.M., Sokoloff, P.C., Gillespie, L.J., Consaul, L.L., and Bull, R.D. 2013. DNA barcoding the Canadian Arctic flora: core plastid barcodes (rbcL + matK) for 490 vascular plant species. PLoS ONE 8(10): e77982. doi: 10.1371/journal.pone.0077982.
Calamagrostis stricta subsp. stricta	KC474256	matK	Saarela, J.M., Sokoloff, P.C., Gillespie, L.J., Consaul, L.L., and Bull, R.D. 2013. DNA barcoding the Canadian Arctic flora: core plastid barcodes (rbcL + matK) for 490 vascular plant species. PLoS ONE 8(10): e77982. doi: 10.1371/journal.pone.0077982.
Calamagrostis tolucensis	HG797489	ITS	Wölk, A., and Röser, M. 2014. Polyploid evolution, intercontinental biogeographical relationships and morphology of the recently described African oat genus Trisetopsis (Poaceae). Taxon 63(4): 773-788. doi: 10.12705/634.1.
Calamagrostis vicunarum	HG797504	ITS	Wölk, A., and Röser, M. 2014. Polyploid evolution, intercontinental biogeographical relationships and morphology of the recently described African oat genus Trisetopsis (Poaceae). Taxon 63(4): 773-788. doi: 10.12705/634.1.
Castellia tuberculosa	FR832737	matK	Jones,A., Del Vecchio,D.S. and Savolainen,V., unpublished
Castellia tuberculosa	AF532954	ITS	Catalán, P., Torrecilla, P., Rodrı́guez, J.Á.L., and Olmstead, R.G. 2004. Phylogeny of the festucoid grasses of subtribe Loliinae and allies (Poeae, Pooideae) inferred from ITS and trnL–F sequences. Mol. Phylogen. Evol. 31(2): 517–541. doi: http://dx.doi.org/10.1016/j.ympev.2003.08.025.
Catabrosa aquatic	JX438061	matK	Minaya, M., Pimentel, M., Mason-Gamer, R., and Catalán, P. 2013. Distribution and evolutionary dynamics of Stowaway Miniature Inverted repeat Transposable Elements (MITEs) in grasses. Mol Phylogenet Evol 68(1): 106–118. doi: 10.1016/j.ympev.2013.03.005.
Catabrosa aquatica	AM234589	matK	Döring, E., Schneider, J., Hilu, K.W., and Röser, M. 2007. Phylogenetic relationships in the Aveneae/Poeae complex (Pooideae, Poaceae). Kew Bull 62: 407–424.
Catabrosa aquatica	DQ786898	matK	Soreng, R.J., Davis, J.I., and Voionmaa, M.A. 2007. A phylogenetic analysis of Poeae sensu lato based on morphological characters and sequence data from three plastid-encoded genes: evidence for reticulation, and a new classification for the tribe. Kew Bull 62: 425–454.
Catabrosa aquatica	JN894490	matK	de Vere, N., Rich, T.C.G., Ford, C.R., Trinder, S.A., Long, C., Moore, C.W., Satterthwaite, D., Davies, H., Allainguillaume, J., Ronca, S., Tatarinova, T., Garbett, H., Walker, K., and Wilkinson, M.J. 2012. DNA barcoding the native flowering plants and conifers of Wales. PLoS ONE 7(6): e37945. doi: 10.1371/journal.pone.0037945.
Catabrosa aquatica	JN895182	matK	de Vere, N., Rich, T.C.G., Ford, C.R., Trinder, S.A., Long, C., Moore, C.W., Satterthwaite, D., Davies, H., Allainguillaume, J., Ronca, S., Tatarinova, T., Garbett, H., Walker, K., and Wilkinson, M.J. 2012. DNA barcoding the native flowering plants and conifers of Wales. PLoS ONE 7(6): e37945. doi: 10.1371/journal.pone.0037945.
Catabrosa aquatica	JN896092	matK	de Vere, N., Rich, T.C.G., Ford, C.R., Trinder, S.A., Long, C., Moore, C.W., Satterthwaite, D., Davies, H., Allainguillaume, J., Ronca, S., Tatarinova, T., Garbett, H., Walker, K., and Wilkinson, M.J. 2012. DNA barcoding the native flowering plants and conifers of Wales. PLoS ONE 7(6): e37945. doi: 10.1371/journal.pone.0037945.
Catabrosa aquatica	KM523853	matK	Soreng, R.J., Gillespie, L.J., Koba, H., Boudko, K., and Bull, R.D. 2015. Molecular and morphological evidence for a new grass genus, Dupontiopsis (Poaceae tribe Poeae subtribe Poinae s.l.), endemic to alpine Japan, and implications for the reticulate origin of Dupontia and Arctophila within Poinae s.l. Journal of Systematics and Evolution: n/a–n/a. doi: 10.1111/jse.12146.
Catabrosa aquatica	DQ539565	ITS	Quintanar, A., Castroviejo, S., and Catalán, P. 2007. Phylogeny of the tribe Aveneae (Pooideae, Poaceae) inferred from plastid trnT-F and nuclear ITS sequences. Am. J. Bot. 94(9): 1554–1569. doi: 10.3732/ajb.94.9.1554.
Catabrosa aquatica	EF577510	ITS	Rodionov, A.V., Kim, E.S., Nosov, N.N., Raiko, M.P., Machs, E.M., and Punina, E.O. 2008. Molecular and phylogenetic study of species of genus Colpodium sensu lato (Poeae, Poaceae). Ekol Genet 6(4): 34-46.
Catabrosa aquatica	EU792334	ITS	Gillespie, L.J., Soreng, R.J., Bull, R.D., Jacobs, S.W.L., and Refulio-Rodriguez, N.F. 2008. Phylogenetic relationships in subtribe Poinae (Poaceae, Poeae) based on nuclear ITS and plastid trnT-trnL-trnF sequences. Botany-Botanique 86(8): 938–967. doi: 10.1139/b08-076.
Catabrosa aquatica	FM179396	ITS	Schneider, J., Doring, E., Hilu, K.W., and Röser, M. 2009. Phylogenetic structure of the grass subfamily Pooideae based on comparison of plastid matK gene-3'trnK exon and nuclear ITS sequences. Taxon 58(2): 405–424.
Catabrosa capusii	FJ196299	ITS	Kim, E., Bolsheva, N., Samatadze, T., Nosov, N., Nosova, I., Zelenin, A., Punina, E., Muravenko, O., and Rodionov, A. 2009. The unique genome of two-chromosome grasses Zingeria and Colpodium, its origin, and evolution. Russ J Genet 45(11): 1329–1337.
Catabrosa werdermannii	EU792333	ITS	Gillespie, L.J., Soreng, R.J., Bull, R.D., Jacobs, S.W.L., and Refulio-Rodriguez, N.F. 2008. Phylogenetic relationships in subtribe Poinae (Poaceae, Poeae) based on nuclear ITS and plastid trnT-trnL-trnF sequences. Botany-Botanique 86(8): 938–967. doi: 10.1139/b08-076.
Catabrosella araratica	FJ196300	ITS	Rodionov, A.V., Kim, E.S., Nosov, N.N., Raiko, M.P., Machs, E.M., and Punina, E.O. 2008. Molecular and phylogenetic study of species of genus Colpodium sensu lato (Poeae, Poaceae). Ekol Genet 6(4): 34-46.
Catabrosella araratica F	FJ1963001	ITS	Rodionov, A.V., Kim, E.S., Nosov, N.N., Raiko, M.P., Machs, E.M., and Punina, E.O. 2008. Molecular and phylogenetic study of species of genus Colpodium sensu lato (Poeae, Poaceae). Ekol Genet 6(4): 34-46.
Catabrosella subornata	FJ013225	ITS	Rodionov, A.V., Kim, E.S., Nosov, N.N., Raiko, M.P., Machs, E.M., and Punina, E.O. 2008. Molecular and phylogenetic study of species of genus Colpodium sensu lato (Poeae, Poaceae). Ekol Genet 6(4): 34-46.
Catabrosella subornata	FJ013225	ITS	Rodionov, A.V., Kim, E.S., Nosov, N.N., Raiko, M.P., Machs, E.M., and Punina, E.O. 2008. Molecular and phylogenetic study of species of genus Colpodium sensu lato (Poeae, Poaceae). Ekol Genet 6(4): 34-46.
Catabrosella variegata	AY862811	ITS	Rodionov, A.V., Kim, E.S., Nosov, N.N., Raiko, M.P., Machs, E.M., and Punina, E.O. 2008. Molecular and phylogenetic study of species of genus Colpodium sensu lato (Poeae, Poaceae). Ekol Genet 6(4): 34-46.
Catabrosella variegata	EU792332	ITS	Gillespie, L.J., Soreng, R.J., Bull, R.D., Jacobs, S.W.L., and Refulio-Rodriguez, N.F. 2008. Phylogenetic relationships in subtribe Poinae (Poaceae, Poeae) based on nuclear ITS and plastid trnT-trnL-trnF sequences. Botany-Botanique 86(8): 938–967. doi: 10.1139/b08-076.
Catabrosella variegata subsp. variegata	KM523854	matK	Soreng, R.J., Gillespie, L.J., Koba, H., Boudko, K., and Bull, R.D. 2015. Molecular and morphological evidence for a new grass genus, Dupontiopsis (Poaceae tribe Poeae subtribe Poinae s.l.), endemic to alpine Japan, and implications for the reticulate origin of Dupontia and Arctophila within Poinae s.l. Journal of Systematics and Evolution: n/a–n/a. doi: 10.1111/jse.12146.
Catapodium marinum	HE646574	matK	Schneider, J., Winterfeld, G., and Röser, M. 2012. Polyphyly of the grass tribe Hainardieae (Poaceae: Pooideae): identification of its different lineages based on molecular phylogenetics, including morphological and cytogenetic characteristics. Org Divers Evol 12(2): 113–132. doi: 10.1007/s13127-012-0077-3.
Catapodium marinum	KJ529348	matK	Pimentel,M., Sahuquillo,E., Escudero,M., Minaya,M. and Catalan,P., unpublished
Catapodium rigidum	JX438086	matK	Minaya, M., Pimentel, M., Mason-Gamer, R., and Catalán, P. 2013. Distribution and evolutionary dynamics of Stowaway Miniature Inverted repeat Transposable Elements (MITEs) in grasses. Mol Phylogenet Evol 68(1): 106–118. doi: 10.1016/j.ympev.2013.03.005.
Catapodium rigidum	KJ599274	matK	Birch, J.L., Cantrill, D.J., Walsh, N.G., and Murphy, D.J. 2014. Phylogenetic investigation and divergence dating of Poa (Poaceae, tribe Poeae) in the Australasian region. Bot. J. Linn. Soc. 175(4): 523–552. doi: 10.1111/boj.12185.
Chaetopogon fasciculatus	DQ539593	ITS	Quintanar, A., Castroviejo, S., and Catalán, P. 2007. Phylogeny of the tribe Aveneae (Pooideae, Poaceae) inferred from plastid trnT-F and nuclear ITS sequences. Am. J. Bot. 94(9): 1554–1569. doi: 10.3732/ajb.94.9.1554.
Chaetopogon fasciculatus	DQ631457	trnL	Quintanar, A., Castroviejo, S., and Catalán, P. 2007. Phylogeny of the tribe Aveneae (Pooideae, Poaceae) inferred from plastid trnT-F and nuclear ITS sequences. Am. J. Bot. 94(9): 1554–1569. doi: 10.3732/ajb.94.9.1554.
Chascolytrum (Briza) calotheca	EU395911	trnL	Essi, L., Longhi-Wagner, H.M., and de Souza-Chies, T.T. 2008. Phylogenetic analysis of the Briza complex (Poaceae). Mol. Phylogen. Evol. 47(3): 1018–1029. doi: 10.1016/j.ympev.2008.03.007.
Chascolytrum (Briza) erecta	EU395893	trnL	Essi, L., Longhi-Wagner, H.M., and de Souza-Chies, T.T. 2008. Phylogenetic analysis of the Briza complex (Poaceae). Mol. Phylogen. Evol. 47(3): 1018–1029. doi: 10.1016/j.ympev.2008.03.007.
Chascolytrum (Briza) erectum	AF164401	matK	Hilu, K.W., Alice, L.A., and Liang, H. 1999. Phylogeny of Poaceae inferred from matK sequences. Ann. Mo. Bot. Gard. 86: 835–851. doi: 10.2307/2666171.
Chascolytrum (Briza) juergensii	EU395898	trnL	Essi, L., Longhi-Wagner, H.M., and de Souza-Chies, T.T. 2008. Phylogenetic analysis of the Briza complex (Poaceae). Mol. Phylogen. Evol. 47(3): 1018–1029. doi: 10.1016/j.ympev.2008.03.007.
Chascolytrum (Briza) lamarckiana	EU395899	trnL	Essi, L., Longhi-Wagner, H.M., and de Souza-Chies, T.T. 2008. Phylogenetic analysis of the Briza complex (Poaceae). Mol. Phylogen. Evol. 47(3): 1018–1029. doi: 10.1016/j.ympev.2008.03.007.
Chascolytrum (Briza) monandra	EU395904	trnL	Essi, L., Longhi-Wagner, H.M., and de Souza-Chies, T.T. 2008. Phylogenetic analysis of the Briza complex (Poaceae). Mol. Phylogen. Evol. 47(3): 1018–1029. doi: 10.1016/j.ympev.2008.03.007.
Chascolytrum (Briza) paleapilifera	EU395870	trnL	Essi, L., Longhi-Wagner, H.M., and de Souza-Chies, T.T. 2008. Phylogenetic analysis of the Briza complex (Poaceae). Mol. Phylogen. Evol. 47(3): 1018–1029. doi: 10.1016/j.ympev.2008.03.007.
Chascolytrum (Briza) parodiana	EU395905	trnL	Essi, L., Longhi-Wagner, H.M., and de Souza-Chies, T.T. 2008. Phylogenetic analysis of the Briza complex (Poaceae). Mol. Phylogen. Evol. 47(3): 1018–1029. doi: 10.1016/j.ympev.2008.03.007.
Chascolytrum (Briza) poimorpha	EU395872	trnL	Essi, L., Longhi-Wagner, H.M., and de Souza-Chies, T.T. 2008. Phylogenetic analysis of the Briza complex (Poaceae). Mol. Phylogen. Evol. 47(3): 1018–1029. doi: 10.1016/j.ympev.2008.03.007.
Chascolytrum (Briza) scabra	EU395908	trnL	Essi, L., Longhi-Wagner, H.M., and de Souza-Chies, T.T. 2008. Phylogenetic analysis of the Briza complex (Poaceae). Mol. Phylogen. Evol. 47(3): 1018–1029. doi: 10.1016/j.ympev.2008.03.007.
Chascolytrum (Briza) subaristata	EU395900	trnL	Essi, L., Longhi-Wagner, H.M., and de Souza-Chies, T.T. 2008. Phylogenetic analysis of the Briza complex (Poaceae). Mol. Phylogen. Evol. 47(3): 1018–1029. doi: 10.1016/j.ympev.2008.03.007.
Chascolytrum (Briza) uniolae	EU395874	trnL	Essi, L., Longhi-Wagner, H.M., and de Souza-Chies, T.T. 2008. Phylogenetic analysis of the Briza complex (Poaceae). Mol. Phylogen. Evol. 47(3): 1018–1029. doi: 10.1016/j.ympev.2008.03.007.
Chascolytrum (Calotheca) brizoides	DQ786897	matK	Soreng, R.J., Davis, J.I., and Voionmaa, M.A. 2007. A phylogenetic analysis of Poeae sensu lato based on morphological characters and sequence data from three plastid-encoded genes: evidence for reticulation, and a new classification for the tribe. Kew Bull 62: 425–454.
Chascolytrum (Gymnachne) koelerioides	DQ786918	matK	Soreng, R.J., Davis, J.I., and Voionmaa, M.A. 2007. A phylogenetic analysis of Poeae sensu lato based on morphological characters and sequence data from three plastid-encoded genes: evidence for reticulation, and a new classification for the tribe. Kew Bull 62: 425–454.
Chascolytrum ambiguum	EU414262	ITS	Essi, L., Longhi-Wagner, H.M., and de Souza-Chies, T.T. 2008. Phylogenetic analysis of the Briza complex (Poaceae). Mol. Phylogen. Evol. 47(3): 1018–1029. doi: 10.1016/j.ympev.2008.03.007.
Chascolytrum brizoides	EU395918	ITS	Essi, L., Longhi-Wagner, H.M., and de Souza-Chies, T.T. 2008. Phylogenetic analysis of the Briza complex (Poaceae). Mol. Phylogen. Evol. 47(3): 1018–1029. doi: 10.1016/j.ympev.2008.03.007.
Chascolytrum calotheca	EU528613	ITS	Essi, L., Longhi-Wagner, H.M., and de Souza-Chies, T.T. 2008. Phylogenetic analysis of the Briza complex (Poaceae). Mol. Phylogen. Evol. 47(3): 1018–1029. doi: 10.1016/j.ympev.2008.03.007.
Chascolytrum erectum	EU528598	ITS	Essi, L., Longhi-Wagner, H.M., and de Souza-Chies, T.T. 2008. Phylogenetic analysis of the Briza complex (Poaceae). Mol. Phylogen. Evol. 47(3): 1018–1029. doi: 10.1016/j.ympev.2008.03.007.
Chascolytrum erectum	EU528599	ITS	Essi, L., Longhi-Wagner, H.M., and de Souza-Chies, T.T. 2008. Phylogenetic analysis of the Briza complex (Poaceae). Mol. Phylogen. Evol. 47(3): 1018–1029. doi: 10.1016/j.ympev.2008.03.007.
Chascolytrum erectum	EU528600	ITS	Essi, L., Longhi-Wagner, H.M., and de Souza-Chies, T.T. 2008. Phylogenetic analysis of the Briza complex (Poaceae). Mol. Phylogen. Evol. 47(3): 1018–1029. doi: 10.1016/j.ympev.2008.03.007.
Chascolytrum erectum	EU532606	ITS	Essi, L., Longhi-Wagner, H.M., and de Souza-Chies, T.T. 2008. Phylogenetic analysis of the Briza complex (Poaceae). Mol. Phylogen. Evol. 47(3): 1018–1029. doi: 10.1016/j.ympev.2008.03.007.
Chascolytrum juergensii	EU395917	ITS	Essi, L., Longhi-Wagner, H.M., and de Souza-Chies, T.T. 2008. Phylogenetic analysis of the Briza complex (Poaceae). Mol. Phylogen. Evol. 47(3): 1018–1029. doi: 10.1016/j.ympev.2008.03.007.
Chascolytrum juergensii	EU395921	ITS	Essi, L., Longhi-Wagner, H.M., and de Souza-Chies, T.T. 2008. Phylogenetic analysis of the Briza complex (Poaceae). Mol. Phylogen. Evol. 47(3): 1018–1029. doi: 10.1016/j.ympev.2008.03.007.
Chascolytrum lamarckianum	EU395922	ITS	Essi, L., Longhi-Wagner, H.M., and de Souza-Chies, T.T. 2008. Phylogenetic analysis of the Briza complex (Poaceae). Mol. Phylogen. Evol. 47(3): 1018–1029. doi: 10.1016/j.ympev.2008.03.007.
Chascolytrum monandrum	EU532609	ITS	Essi, L., Longhi-Wagner, H.M., and de Souza-Chies, T.T. 2008. Phylogenetic analysis of the Briza complex (Poaceae). Mol. Phylogen. Evol. 47(3): 1018–1029. doi: 10.1016/j.ympev.2008.03.007.
Chascolytrum monandrum	EU532610	ITS	Essi, L., Longhi-Wagner, H.M., and de Souza-Chies, T.T. 2008. Phylogenetic analysis of the Briza complex (Poaceae). Mol. Phylogen. Evol. 47(3): 1018–1029. doi: 10.1016/j.ympev.2008.03.007.
Chascolytrum palaeapiliferum	EU528609	ITS	Essi, L., Longhi-Wagner, H.M., and de Souza-Chies, T.T. 2008. Phylogenetic analysis of the Briza complex (Poaceae). Mol. Phylogen. Evol. 47(3): 1018–1029. doi: 10.1016/j.ympev.2008.03.007.
Chascolytrum paleapiliferum	EU528608	ITS	Essi, L., Longhi-Wagner, H.M., and de Souza-Chies, T.T. 2008. Phylogenetic analysis of the Briza complex (Poaceae). Mol. Phylogen. Evol. 47(3): 1018–1029. doi: 10.1016/j.ympev.2008.03.007.
Chascolytrum parodianum	EU395925	ITS	Essi, L., Longhi-Wagner, H.M., and de Souza-Chies, T.T. 2008. Phylogenetic analysis of the Briza complex (Poaceae). Mol. Phylogen. Evol. 47(3): 1018–1029. doi: 10.1016/j.ympev.2008.03.007.
Chascolytrum rufum var. [sparsipilosa]	EU528610	ITS	Essi, L., Longhi-Wagner, H.M., and de Souza-Chies, T.T. 2008. Phylogenetic analysis of the Briza complex (Poaceae). Mol. Phylogen. Evol. 47(3): 1018–1029. doi: 10.1016/j.ympev.2008.03.007.
Chascolytrum rufum var. rufum	EU528611	ITS	Essi, L., Longhi-Wagner, H.M., and de Souza-Chies, T.T. 2008. Phylogenetic analysis of the Briza complex (Poaceae). Mol. Phylogen. Evol. 47(3): 1018–1029. doi: 10.1016/j.ympev.2008.03.007.
Chascolytrum scabrum	EU395927	ITS	Essi, L., Longhi-Wagner, H.M., and de Souza-Chies, T.T. 2008. Phylogenetic analysis of the Briza complex (Poaceae). Mol. Phylogen. Evol. 47(3): 1018–1029. doi: 10.1016/j.ympev.2008.03.007.
Chascolytrum sp	EU395909	trnL	Essi, L., Longhi-Wagner, H.M., and de Souza-Chies, T.T. 2008. Phylogenetic analysis of the Briza complex (Poaceae). Mol. Phylogen. Evol. 47(3): 1018–1029. doi: 10.1016/j.ympev.2008.03.007.
Chascolytrum subaristatum	AM234608	matK	Döring, E., Schneider, J., Hilu, K.W., and Röser, M. 2007. Phylogenetic relationships in the Aveneae/Poeae complex (Pooideae, Poaceae). Kew Bull 62: 407–424.
Chascolytrum subaristatum	DQ786899	matK	Soreng, R.J., Davis, J.I., and Voionmaa, M.A. 2007. A phylogenetic analysis of Poeae sensu lato based on morphological characters and sequence data from three plastid-encoded genes: evidence for reticulation, and a new classification for the tribe. Kew Bull 62: 425–454.
Chascolytrum subaristatum	KJ599293	matK	Birch, J.L., Cantrill, D.J., Walsh, N.G., and Murphy, D.J. 2014. Phylogenetic investigation and divergence dating of Poa (Poaceae, tribe Poeae) in the Australasian region. Bot. J. Linn. Soc. 175(4): 523–552. doi: 10.1111/boj.12185.
Chascolytrum subaristatum	KJ598958	ITS	Birch, J.L., Cantrill, D.J., Walsh, N.G., and Murphy, D.J. 2014. Phylogenetic investigation and divergence dating of Poa (Poaceae, tribe Poeae) in the Australasian region. Bot. J. Linn. Soc. 175(4): 523–552. doi: 10.1111/boj.12185.
Chascolytrum uniolae	EU528605	ITS	Essi, L., Longhi-Wagner, H.M., and de Souza-Chies, T.T. 2008. Phylogenetic analysis of the Briza complex (Poaceae). Mol. Phylogen. Evol. 47(3): 1018–1029. doi: 10.1016/j.ympev.2008.03.007.
Cinna arundinacea	EU792343	ITS	Gillespie, L.J., Soreng, R.J., Bull, R.D., Jacobs, S.W.L., and Refulio-Rodriguez, N.F. 2008. Phylogenetic relationships in subtribe Poinae (Poaceae, Poeae) based on nuclear ITS and plastid trnT-trnL-trnF sequences. Botany-Botanique 86(8): 938–967. doi: 10.1139/b08-076.
Cinna latifolia	KM523855	matK	Soreng, R.J., Gillespie, L.J., Koba, H., Boudko, K., and Bull, R.D. 2015. Molecular and morphological evidence for a new grass genus, Dupontiopsis (Poaceae tribe Poeae subtribe Poinae s.l.), endemic to alpine Japan, and implications for the reticulate origin of Dupontia and Arctophila within Poinae s.l. Journal of Systematics and Evolution: n/a–n/a. doi: 10.1111/jse.12146.
Cinna latifolia	DQ539569	ITS	Quintanar, A., Castroviejo, S., and Catalán, P. 2007. Phylogeny of the tribe Aveneae (Pooideae, Poaceae) inferred from plastid trnT-F and nuclear ITS sequences. Am. J. Bot. 94(9): 1554–1569. doi: 10.3732/ajb.94.9.1554.
Cinna latifolia	DQ631432	trnL	Quintanar, A., Castroviejo, S., and Catalán, P. 2007. Phylogeny of the tribe Aveneae (Pooideae, Poaceae) inferred from plastid trnT-F and nuclear ITS sequences. Am. J. Bot. 94(9): 1554–1569. doi: 10.3732/ajb.94.9.1554.
Cinna latifolia	FJ026731	ITS	Rodionov, A.V., Kim, E.S., Nosov, N.N., Raiko, M.P., Machs, E.M., and Punina, E.O. 2008. Molecular and phylogenetic study of species of genus Colpodium sensu lato (Poeae, Poaceae). Ekol Genet 6(4): 34-46.
Colpodium versicolor	FM253122	matK	Schneider, J., Doring, E., Hilu, K.W., and Röser, M. 2009. Phylogenetic structure of the grass subfamily Pooideae based on comparison of plastid matK gene-3'trnK exon and nuclear ITS sequences. Taxon 58(2): 405–424.
Colpodium versicolor	KM523856	matK	Soreng, R.J., Gillespie, L.J., Koba, H., Boudko, K., and Bull, R.D. 2015. Molecular and morphological evidence for a new grass genus, Dupontiopsis (Poaceae tribe Poeae subtribe Poinae s.l.), endemic to alpine Japan, and implications for the reticulate origin of Dupontia and Arctophila within Poinae s.l. Journal of Systematics and Evolution: n/a–n/a. doi: 10.1111/jse.12146.
Colpodium versicolor	AJ867445	ITS	Violetta, K., Pistrick, K., Gernand, D., Meister, A., Ghukasyan, A., Gabrielyan, I., and Houben, A. 2005. Characterisation of the low-chromosome number grass Colpodium versicolor (Stev.) Schmalh. (2n = 4) by molecular cytogenetics. Caryologia 58(3): 241-245. doi: 10.1080/00087114.2005.10589457.
Colpodium versicolor	AY497472	ITS	Rodionov, A.V., Kim, E.S., Nosov, N.N., Raiko, M.P., Machs, E.M., and Punina, E.O. 2008. Molecular and phylogenetic study of species of genus Colpodium sensu lato (Poeae, Poaceae). Ekol Genet 6(4): 34-46.
Corynephorus canescens	FR832744	matK	Jones,A., Del Vecchio,D.S. and Savolainen,V., unpublished
Corynephorus canescens	JX438082	matK	Minaya, M., Pimentel, M., Mason-Gamer, R., and Catalán, P. 2013. Distribution and evolutionary dynamics of Stowaway Miniature Inverted repeat Transposable Elements (MITEs) in grasses. Mol Phylogenet Evol 68(1): 106–118. doi: 10.1016/j.ympev.2013.03.005.
Corynephorus canescens	KF997384	matK	Smith,T.P., Lim,J. and Savolainen,V., unpublished
Corynephorus canescens	KJ529351	matK	Pimentel,M., Sahuquillo,E., Escudero,M., Minaya,M. and Catalan,P., unpublished
Corynephorus canescens	DQ539578	ITS	Quintanar, A., Castroviejo, S., and Catalán, P. 2007. Phylogeny of the tribe Aveneae (Pooideae, Poaceae) inferred from plastid trnT-F and nuclear ITS sequences. Am. J. Bot. 94(9): 1554–1569. doi: 10.3732/ajb.94.9.1554.
Ctenopsis delicatula	AF478499	ITS	Torrecilla, P., López-Rodríguez, J.-A., and Catalán, P. 2004. Phylogenetic relationships of Vulpia and related genera (Poeae, Poaceae) based on analysis of ITS and trnL-F sequences. Ann. Mo. Bot. Gard. 91: 124–158.
Cutandia maritima	AF478496	ITS	Torrecilla, P., López-Rodríguez, J.-A., and Catalán, P. 2004. Phylogenetic relationships of Vulpia and related genera (Poeae, Poaceae) based on analysis of ITS and trnL-F sequences. Ann. Mo. Bot. Gard. 91: 124–158.
Cyathopus sikkimensis	AM234553	matK	Döring, E., Schneider, J., Hilu, K.W., and Röser, M. 2007. Phylogenetic relationships in the Aveneae/Poeae complex (Pooideae, Poaceae). Kew Bull 62: 407–424.
Cynosurus cristatus	KJ529363	matK	Pimentel,M., Sahuquillo,E., Escudero,M., Minaya,M. and Catalan,P., unpublished
Cynosurus cristatus	AF532938	ITS	Catalán, P., Torrecilla, P., Rodrı́guez, J.Á.L., and Olmstead, R.G. 2004. Phylogeny of the festucoid grasses of subtribe Loliinae and allies (Poeae, Pooideae) inferred from ITS and trnL–F sequences. Mol. Phylogen. Evol. 31(2): 517–541. doi: http://dx.doi.org/10.1016/j.ympev.2003.08.025.
Cynosurus cristatus	HE646602	ITS	Schneider, J., Winterfeld, G., and Röser, M. 2012. Polyphyly of the grass tribe Hainardieae (Poaceae: Pooideae): identification of its different lineages based on molecular phylogenetics, including morphological and cytogenetic characteristics. Org Divers Evol 12(2): 113–132. doi: 10.1007/s13127-012-0077-3.
Cynosurus cristatus	JQ972939	ITS	Minaya, M., Pimentel, M., Mason-Gamer, R., and Catalán, P. 2013. Distribution and evolutionary dynamics of Stowaway Miniature Inverted repeat Transposable Elements (MITEs) in grasses. Mol Phylogenet Evol 68(1): 106–118. doi: 10.1016/j.ympev.2013.03.005.
Cynosurus echinatus	KJ529362	matK	Pimentel,M., Sahuquillo,E., Escudero,M., Minaya,M. and Catalan,P., unpublished
Cynosurus echinatus	AF532937	ITS	Catalán, P., Torrecilla, P., Rodrı́guez, J.Á.L., and Olmstead, R.G. 2004. Phylogeny of the festucoid grasses of subtribe Loliinae and allies (Poeae, Pooideae) inferred from ITS and trnL–F sequences. Mol. Phylogen. Evol. 31(2): 517–541. doi: http://dx.doi.org/10.1016/j.ympev.2003.08.025.
Dactylis glomerata	KJ599050	ETS	Birch, J.L., Cantrill, D.J., Walsh, N.G., and Murphy, D.J. 2014. Phylogenetic investigation and divergence dating of Poa (Poaceae, tribe Poeae) in the Australasian region. Bot. J. Linn. Soc. 175(4): 523–552. doi: 10.1111/boj.12185.
Dactylis glomerata	KJ599276	matK	Birch, J.L., Cantrill, D.J., Walsh, N.G., and Murphy, D.J. 2014. Phylogenetic investigation and divergence dating of Poa (Poaceae, tribe Poeae) in the Australasian region. Bot. J. Linn. Soc. 175(4): 523–552. doi: 10.1111/boj.12185.
Dactylis glomerata	KP402262	matK	Lemoine,N.P., Shue,J., Verrico,B., Erickson,D., Kress,J. and Parker, J.D., unpublished
Dactylis glomerata	AF393013	ITS	Torrecilla, P., and Catalán, P. 2002. Phylogeny of broad-leaved and fine-leaved Festuca lineages (Poaceae) based on nuclear ITS sequences. Syst. Bot. 27(2): 241–251. doi: 10.1043/0363-6445-27.2.241.
Dactylis glomerata	HQ600543	ITS	Kim,Y.-D., Kim,K.-J., Lee,J.-H. and Kim,S.-H. unpublished. A molecular approach to the phylogenetic relationships among the Korean Poaceae taxa
Dactylis glomerata subsp hispanica	KM523700	ETS	Soreng RJ, Gillespie LJ, Koba H, Boudko E, and Bull RD. 2015. Molecular and morphological evidence for a new grass genus, Dupontiopsis (Poaceae tribe Poeae subtribe Poinae s.l.), endemic to alpine Japan, and implications for the reticulate origin of Dupontia and Arctophila within Poinae s.l. Journal of Systematics and Evolution 53:138-162. 10.1111/jse.12146
Dactylis glomerata subsp. hispanica	KJ529367	matK	Pimentel,M., Sahuquillo,E., Escudero,M., Minaya,M. and Catalan,P., unpublished
Dactylis glomerata subsp. hispanica	KM523857	matK	Soreng, R.J., Gillespie, L.J., Koba, H., Boudko, K., and Bull, R.D. 2015. Molecular and morphological evidence for a new grass genus, Dupontiopsis (Poaceae tribe Poeae subtribe Poinae s.l.), endemic to alpine Japan, and implications for the reticulate origin of Dupontia and Arctophila within Poinae s.l. Journal of Systematics and Evolution: n/a–n/a. doi: 10.1111/jse.12146.
Dactylis glomerata subsp. hispanica Soreng3682	KM523776	ITS	Soreng, R.J., Gillespie, L.J., Koba, H., Boudko, E., and Bull, R.D. 2015. Molecular and morphological evidence for a new grass genus, Dupontiopsis (Poaceae tribe Poeae subtribe Poinae s.l.), endemic to alpine Japan, and implications for the reticulate origin of Dupontia and Arctophila within Poinae s.l. Journal of Systematics and Evolution 53(2): 138-162. doi: 10.1111/jse.12146.
Dactylis hispanica	AF393014	ITS	Torrecilla, P., and Catalán, P. 2002. Phylogeny of broad-leaved and fine-leaved Festuca lineages (Poaceae) based on nuclear ITS sequences. Syst. Bot. 27(2): 241–251. doi: 10.1043/0363-6445-27.2.241.
Dactylis juncinella	KJ529369	matK	Pimentel,M., Sahuquillo,E., Escudero,M., Minaya,M. and Catalan,P., unpublished
Deschampsia alpina	AY237845	ITS	Brysting, A.K., Fay, M.F., Leitch, I.J., and Aiken, S.G. 2004. One or more species in the arctic grass genus Dupontia? - a contribution to the Panarctic Flora project. Taxon 53(2): 365–382. doi: http://dx.doi.org/10.2307%2F4135615.
Deschampsia antarctica	AM041215	ITS	Chiapella, J. 2007. A molecular phylogenetic study of Deschampsia (Poaceae: Aveneae) inferred from nuclear ITS and plastid trnL sequence data: support for the recognition of Avenella and Vahlodea. Taxon 56(1): 55–64.
Deschampsia antarctica	GU181209	ITS	Volkov, R.A., Kozeretska, I.A., Kyryachenko, S.S., Andreev, I.O., Maidanyuk, D.N., Parnikoza, I.Y., and Kunakh, V.A. 2010. Molecular evolution and variability of ITS1–ITS2 in populations of Deschampsia antarctica from two regions of the maritime Antarctic. Polar Science 4(3): 469-478. doi: http://dx.doi.org/10.1016/j.polar.2010.04.011.
Deschampsia antarctica	JF904807	ITS	Refulio-Rodriguez, N.F., Columbus, J.T., Gillespie, L.J., Peterson, P.M., and Soreng, R.J. 2012. Molecular Phylogeny of Dissanthelium (Poaceae: Pooideae) and Its Taxonomic Implications. Syst. Bot. 37(1): 122–133. doi: 10.1600/036364412X616701.
Deschampsia berteroana	AM041217	ITS	Chiapella, J. 2007. A molecular phylogenetic study of Deschampsia (Poaceae: Aveneae) inferred from nuclear ITS and plastid trnL sequence data: support for the recognition of Avenella and Vahlodea. Taxon 56(1): 55–64.
Deschampsia brevifolia	GQ324262	ETS	Gillespie, L.J., Soreng, R.J., and Jacobs, S.W.L. 2009. Phylogenetic relationships of Australian Poa (Poaceae: Poinae), including molecular evidence for two new genera, Saxipoa and Sylvipoa. Aust Syst Bot 22(6): 413–436.
Deschampsia brevifolia Gillespie6810b	EU792328	ITS	Gillespie, L.J., Soreng, R.J., and Jacobs, S.W.L. 2009. Phylogenetic relationships of Australian Poa (Poaceae: Poinae), including molecular evidence for two new genera, Saxipoa and Sylvipoa. Aust Syst Bot 22(6): 413–436.
Deschampsia cespitosa	AF532929	ITS	Catalán, P., Torrecilla, P., Rodrı́guez, J.Á.L., and Olmstead, R.G. 2004. Phylogeny of the festucoid grasses of subtribe Loliinae and allies (Poeae, Pooideae) inferred from ITS and trnL–F sequences. Mol. Phylogen. Evol. 31(2): 517–541. doi: http://dx.doi.org/10.1016/j.ympev.2003.08.025.
Deschampsia cespitosa	AM041224	ITS	Chiapella, J. 2007. A molecular phylogenetic study of Deschampsia (Poaceae: Aveneae) inferred from nuclear ITS and plastid trnL sequence data: support for the recognition of Avenella and Vahlodea. Taxon 56(1): 55–64.
Deschampsia cespitosa	AM041225	ITS	Chiapella, J. 2007. A molecular phylogenetic study of Deschampsia (Poaceae: Aveneae) inferred from nuclear ITS and plastid trnL sequence data: support for the recognition of Avenella and Vahlodea. Taxon 56(1): 55–64.
Deschampsia cespitosa	DQ631441	trnL	Quintanar, A., Castroviejo, S., and Catalán, P. 2007. Phylogeny of the tribe Aveneae (Pooideae, Poaceae) inferred from plastid trnT-F and nuclear ITS sequences. Am. J. Bot. 94(9): 1554–1569. doi: 10.3732/ajb.94.9.1554.
Deschampsia cespitosa	GU444008	ITS	Lei, W., Chen, H., Zhang, G.-r., Li, S.-s., Peng, Q.-y., Zhong, X., and Liu, X. 2011. Molecular identification and food source inference of constructive plants, native to the Ophiocordyceps sinensis habitat. African Journal of Biotechnology 10(2): 159.
Deschampsia cespitosa	HQ114292	ITS	Chiapella, J.O., DeBoer, V.L., Amico, G.C., and Kuhl, J.C. 2011. A morphological and molecular study in the Deschampsia cespitosa complex (Poaceae; Poeae; Airinae) in northern North America. Am. J. Bot. 98(8): 1366–1380. doi: 10.3732/ajb.1000495.
Deschampsia cespitosa	HQ114293	ITS	Chiapella, J.O., DeBoer, V.L., Amico, G.C., and Kuhl, J.C. 2011. A morphological and molecular study in the Deschampsia cespitosa complex (Poaceae; Poeae; Airinae) in northern North America. Am. J. Bot. 98(8): 1366–1380. doi: 10.3732/ajb.1000495.
Deschampsia cespitosa	HQ114294	ITS	Chiapella, J.O., DeBoer, V.L., Amico, G.C., and Kuhl, J.C. 2011. A morphological and molecular study in the Deschampsia cespitosa complex (Poaceae; Poeae; Airinae) in northern North America. Am. J. Bot. 98(8): 1366–1380. doi: 10.3732/ajb.1000495.
Deschampsia cespitosa	HQ114295	ITS	Chiapella, J.O., DeBoer, V.L., Amico, G.C., and Kuhl, J.C. 2011. A morphological and molecular study in the Deschampsia cespitosa complex (Poaceae; Poeae; Airinae) in northern North America. Am. J. Bot. 98(8): 1366–1380. doi: 10.3732/ajb.1000495.
Deschampsia cespitosa	HQ114296	ITS	Chiapella, J.O., DeBoer, V.L., Amico, G.C., and Kuhl, J.C. 2011. A morphological and molecular study in the Deschampsia cespitosa complex (Poaceae; Poeae; Airinae) in northern North America. Am. J. Bot. 98(8): 1366–1380. doi: 10.3732/ajb.1000495.
Deschampsia cespitosa alpina	AM041219	ITS	Chiapella, J. 2007. A molecular phylogenetic study of Deschampsia (Poaceae: Aveneae) inferred from nuclear ITS and plastid trnL sequence data: support for the recognition of Avenella and Vahlodea. Taxon 56(1): 55–64.
Deschampsia cespitosa bottnica	AM041220	ITS	Chiapella, J. 2007. A molecular phylogenetic study of Deschampsia (Poaceae: Aveneae) inferred from nuclear ITS and plastid trnL sequence data: support for the recognition of Avenella and Vahlodea. Taxon 56(1): 55–64.
Deschampsia cespitosa var. alpina	KC691710	ITS	Joo, S., Han, D., Lee, E.J., and Park, S. 2014. Use of Length Heterogeneity Polymerase Chain Reaction (LH-PCR) as Non-Invasive Approach for Dietary Analysis of Svalbard Reindeer, <italic>Rangifer tarandus platyrhynchus</italic>. PLoS ONE 9(3): e91552. doi: 10.1371/journal.pone.0091552.
Deschampsia chapmanii	AM041226	ITS	Chiapella, J. 2007. A molecular phylogenetic study of Deschampsia (Poaceae: Aveneae) inferred from nuclear ITS and plastid trnL sequence data: support for the recognition of Avenella and Vahlodea. Taxon 56(1): 55–64.
Deschampsia chapmanii	AY752476	ITS	Liu, Q., Ge, S., Tang, H., Zhang, X., Zhu, G., and Lu, B. 2006. Phylogenetic relationships in Elymus (Poaceae: Triticeae) based on the nuclear ribosomal internal transcribed spacer and chloroplast trnL-F sequences. New Phytol 170(2): 411.
Deschampsia christophersenii	AF486267	ITS	Chiapella, J.O., unpublished
Deschampsia christophersenii	AM041227	ITS	Chiapella, J. 2007. A molecular phylogenetic study of Deschampsia (Poaceae: Aveneae) inferred from nuclear ITS and plastid trnL sequence data: support for the recognition of Avenella and Vahlodea. Taxon 56(1): 55–64.
Deschampsia christophersenii	AM041228	ITS	Chiapella, J. 2007. A molecular phylogenetic study of Deschampsia (Poaceae: Aveneae) inferred from nuclear ITS and plastid trnL sequence data: support for the recognition of Avenella and Vahlodea. Taxon 56(1): 55–64.
Deschampsia danthonioides	AM041229	ITS	Chiapella, J. 2007. A molecular phylogenetic study of Deschampsia (Poaceae: Aveneae) inferred from nuclear ITS and plastid trnL sequence data: support for the recognition of Avenella and Vahlodea. Taxon 56(1): 55–64.
Deschampsia elongata	AM041230	ITS	Chiapella, J. 2007. A molecular phylogenetic study of Deschampsia (Poaceae: Aveneae) inferred from nuclear ITS and plastid trnL sequence data: support for the recognition of Avenella and Vahlodea. Taxon 56(1): 55–64.
Deschampsia kingii	AM041235	ITS	Chiapella, J. 2007. A molecular phylogenetic study of Deschampsia (Poaceae: Aveneae) inferred from nuclear ITS and plastid trnL sequence data: support for the recognition of Avenella and Vahlodea. Taxon 56(1): 55–64.
Deschampsia kingii	AM041236	ITS	Chiapella, J. 2007. A molecular phylogenetic study of Deschampsia (Poaceae: Aveneae) inferred from nuclear ITS and plastid trnL sequence data: support for the recognition of Avenella and Vahlodea. Taxon 56(1): 55–64.
Deschampsia klossii	AM041237	ITS	Chiapella, J. 2007. A molecular phylogenetic study of Deschampsia (Poaceae: Aveneae) inferred from nuclear ITS and plastid trnL sequence data: support for the recognition of Avenella and Vahlodea. Taxon 56(1): 55–64.
Deschampsia laxa	AM041238	ITS	Chiapella, J. 2007. A molecular phylogenetic study of Deschampsia (Poaceae: Aveneae) inferred from nuclear ITS and plastid trnL sequence data: support for the recognition of Avenella and Vahlodea. Taxon 56(1): 55–64.
Deschampsia maderensis	DQ539616	ITS	Quintanar, A., Castroviejo, S., and Catalán, P. 2007. Phylogeny of the tribe Aveneae (Pooideae, Poaceae) inferred from plastid trnT-F and nuclear ITS sequences. Am. J. Bot. 94(9): 1554–1569. doi: 10.3732/ajb.94.9.1554.
Deschampsia maderensis	DQ631480	trnL	Quintanar, A., Castroviejo, S., and Catalán, P. 2007. Phylogeny of the tribe Aveneae (Pooideae, Poaceae) inferred from plastid trnT-F and nuclear ITS sequences. Am. J. Bot. 94(9): 1554–1569. doi: 10.3732/ajb.94.9.1554.
Deschampsia mejlandii	AF486268	ITS	Chiapella, J.O., unpublished
Deschampsia mejlandii	AM041239	ITS	Chiapella, J. 2007. A molecular phylogenetic study of Deschampsia (Poaceae: Aveneae) inferred from nuclear ITS and plastid trnL sequence data: support for the recognition of Avenella and Vahlodea. Taxon 56(1): 55–64.
Deschampsia nubigena	AM041246	ITS	Chiapella, J. 2007. A molecular phylogenetic study of Deschampsia (Poaceae: Aveneae) inferred from nuclear ITS and plastid trnL sequence data: support for the recognition of Avenella and Vahlodea. Taxon 56(1): 55–64.
Deschampsia parvula	AM041240	ITS	Chiapella, J. 2007. A molecular phylogenetic study of Deschampsia (Poaceae: Aveneae) inferred from nuclear ITS and plastid trnL sequence data: support for the recognition of Avenella and Vahlodea. Taxon 56(1): 55–64.
Deschampsia patula	AM041241	ITS	Chiapella, J. 2007. A molecular phylogenetic study of Deschampsia (Poaceae: Aveneae) inferred from nuclear ITS and plastid trnL sequence data: support for the recognition of Avenella and Vahlodea. Taxon 56(1): 55–64.
Deschampsia setacea	AM041242	ITS	Chiapella, J. 2007. A molecular phylogenetic study of Deschampsia (Poaceae: Aveneae) inferred from nuclear ITS and plastid trnL sequence data: support for the recognition of Avenella and Vahlodea. Taxon 56(1): 55–64.
Deschampsia setacea	AM041243	ITS	Chiapella, J. 2007. A molecular phylogenetic study of Deschampsia (Poaceae: Aveneae) inferred from nuclear ITS and plastid trnL sequence data: support for the recognition of Avenella and Vahlodea. Taxon 56(1): 55–64.
Deschampsia setacea	DQ539615	ITS	Quintanar, A., Castroviejo, S., and Catalán, P. 2007. Phylogeny of the tribe Aveneae (Pooideae, Poaceae) inferred from plastid trnT-F and nuclear ITS sequences. Am. J. Bot. 94(9): 1554–1569. doi: 10.3732/ajb.94.9.1554.
Deschampsia setacea	DQ631479	trnL	Quintanar, A., Castroviejo, S., and Catalán, P. 2007. Phylogeny of the tribe Aveneae (Pooideae, Poaceae) inferred from plastid trnT-F and nuclear ITS sequences. Am. J. Bot. 94(9): 1554–1569. doi: 10.3732/ajb.94.9.1554.
Deschampsia sukatschewii	AY237844	ITS	Brysting, A.K., Fay, M.F., Leitch, I.J., and Aiken, S.G. 2004. One or more species in the arctic grass genus Dupontia? - a contribution to the Panarctic Flora project. Taxon 53(2): 365–382. doi: http://dx.doi.org/10.2307%2F4135615.
Deschampsia tenella	AM041244	ITS	Chiapella, J. 2007. A molecular phylogenetic study of Deschampsia (Poaceae: Aveneae) inferred from nuclear ITS and plastid trnL sequence data: support for the recognition of Avenella and Vahlodea. Taxon 56(1): 55–64.
Deschampsia tenelli	AY752475	ITS	Liu, Q., Ge, S., Tang, H., Zhang, X., Zhu, G., and Lu, B. 2006. Phylogenetic relationships in Elymus (Poaceae: Triticeae) based on the nuclear ribosomal internal transcribed spacer and chloroplast trnL-F sequences. New Phytol 170(2): 411.
Deschampsia venustula	AM041245	ITS	Chiapella, J. 2007. A molecular phylogenetic study of Deschampsia (Poaceae: Aveneae) inferred from nuclear ITS and plastid trnL sequence data: support for the recognition of Avenella and Vahlodea. Taxon 56(1): 55–64.
Desmazeria philistaea	HE646573	matK	Schneider, J., Winterfeld, G., and Röser, M. 2012. Polyphyly of the grass tribe Hainardieae (Poaceae: Pooideae): identification of its different lineages based on molecular phylogenetics, including morphological and cytogenetic characteristics. Org Divers Evol 12(2): 113–132. doi: 10.1007/s13127-012-0077-3.
Desmazeria philistaea	HE646603	ITS	Schneider, J., Winterfeld, G., and Röser, M. 2012. Polyphyly of the grass tribe Hainardieae (Poaceae: Pooideae): identification of its different lineages based on molecular phylogenetics, including morphological and cytogenetic characteristics. Org Divers Evol 12(2): 113–132. doi: 10.1007/s13127-012-0077-3.
Desmazeria rigida	AM234586	matK	Döring, E., Schneider, J., Hilu, K.W., and Röser, M. 2007. Phylogenetic relationships in the Aveneae/Poeae complex (Pooideae, Poaceae). Kew Bull 62: 407–424.
Desmazeria sicula	DQ786904	matK	Soreng, R.J., Davis, J.I., and Voionmaa, M.A. 2007. A phylogenetic analysis of Poeae sensu lato based on morphological characters and sequence data from three plastid-encoded genes: evidence for reticulation, and a new classification for the tribe. Kew Bull 62: 425–454.
Desmazeria sicula	HE646576	matK	Schneider, J., Winterfeld, G., and Röser, M. 2012. Polyphyly of the grass tribe Hainardieae (Poaceae: Pooideae): identification of its different lineages based on molecular phylogenetics, including morphological and cytogenetic characteristics. Org Divers Evol 12(2): 113–132. doi: 10.1007/s13127-012-0077-3.
Desmazeria sicula	EF584917	ITS	Inda, L.A., Segarra-Moragues, J.G., Mueller, J., Peterson, P.M., and Catalán, P. 2008. Dated historical biogeography of the temperate Loliinae (Poaceae, Pooideae) grasses in the northern and southern hemispheres. Mol. Phylogen. Evol. 46(3): 932–957. doi: 10.1016/j.ympev.2007.11.022.
Desmazeria sicula	HE646604	ITS	Schneider, J., Winterfeld, G., and Röser, M. 2012. Polyphyly of the grass tribe Hainardieae (Poaceae: Pooideae): identification of its different lineages based on molecular phylogenetics, including morphological and cytogenetic characteristics. Org Divers Evol 12(2): 113–132. doi: 10.1007/s13127-012-0077-3.
Deyeuxia arundinacea	KP711115	trnL	Wang,Y.H., Zhang,X.J. and Fan,S.J., unpublished
Deyeuxia arundinacea var. laxiflora	KP711126	trnL	Wang,Y.H., Zhang,X.J. and Fan,S.J., unpublished
Deyeuxia aucklandia	AY705888	ITS	Gardner,R.C., Keeling,J., de Lange,P.J., Wright,S.D., Cameron,E.K., unpublished
Deyeuxia avenoides	AY705889	ITS	Gardner,R.C., Keeling,J., de Lange,P.J., Wright,S.D., Cameron,E.K., unpublished
Deyeuxia brevifolia	HG797490	ITS	Wölk, A., and Röser, M. 2014. Polyploid evolution, intercontinental biogeographical relationships and morphology of the recently described African oat genus Trisetopsis (Poaceae). Taxon 63(4): 773-788. doi: 10.12705/634.1.
Deyeuxia filifolia (Calamagrostis brevifolia)	HG797491	ITS	Wölk, A., and Röser, M. 2014. Polyploid evolution, intercontinental biogeographical relationships and morphology of the recently described African oat genus Trisetopsis (Poaceae). Taxon 63(4): 773-788. doi: 10.12705/634.1.
Deyeuxia lacustris	AY705887	ITS	Gardner,R.C., Keeling,J., de Lange,P.J., Wright,S.D., Cameron,E.K., unpublished
Deyeuxia quadriseta	AY705890	ITS	Gardner,R.C., Keeling,J., de Lange,P.J., Wright,S.D., Cameron,E.K., unpublished
Deyeuxia rigida (Calamagrostis rigida)	HG797492	ITS	Wölk, A., and Röser, M. 2014. Polyploid evolution, intercontinental biogeographical relationships and morphology of the recently described African oat genus Trisetopsis (Poaceae). Taxon 63(4): 773-788. doi: 10.12705/634.1.
Deyeuxia rupestris (Calamagrostis rupestris)	HG797493	ITS	Wölk, A., and Röser, M. 2014. Polyploid evolution, intercontinental biogeographical relationships and morphology of the recently described African oat genus Trisetopsis (Poaceae). Taxon 63(4): 773-788. doi: 10.12705/634.1.
Deyeuxia tarmensis (Calamagrostis tarmensis)	HG797503	ITS	Wölk, A., and Röser, M. 2014. Polyploid evolution, intercontinental biogeographical relationships and morphology of the recently described African oat genus Trisetopsis (Poaceae). Taxon 63(4): 773-788. doi: 10.12705/634.1.
Dichelachne crinita	HE574411	matK	Grass Phylogeny Working Group II. 2012. New grass phylogeny resolves deep evolutionary relationships and discovers C4 origins. New Phytol 193(2): 304–312. doi: 10.1111/j.1469-8137.2011.03972.x.
Dichelachne inaequiglumis	AY705891	ITS	Gardner,R.C., Keeling,J., de Lange,P.J., Wright,S.D., Cameron,E.K., unpublished
Dichelachne lautumia	AY705893	ITS	Gardner,R.C., Keeling,J., de Lange,P.J., Wright,S.D., Cameron,E.K., unpublished
Dichelachne micrantha	DQ786906	matK	Soreng, R.J., Davis, J.I., and Voionmaa, M.A. 2007. A phylogenetic analysis of Poeae sensu lato based on morphological characters and sequence data from three plastid-encoded genes: evidence for reticulation, and a new classification for the tribe. Kew Bull 62: 425–454.
Dichelachne micrantha	AY705892	ITS	Gardner,R.C., Keeling,J., de Lange,P.J., Wright,S.D., Cameron,E.K., unpublished
Dichelachne rara	HE574416	matK	Grass Phylogeny Working Group II. 2012. New grass phylogeny resolves deep evolutionary relationships and discovers C4 origins. New Phytol 193(2): 304–312. doi: 10.1111/j.1469-8137.2011.03972.x.
Dichelachne sp	FM253124	matK	Schneider, J., Doring, E., Hilu, K.W., and Röser, M. 2009. Phylogenetic structure of the grass subfamily Pooideae based on comparison of plastid matK gene-3'trnK exon and nuclear ITS sequences. Taxon 58(2): 405–424.
Dichelachne sp	FM179401	ITS	Schneider, J., Doring, E., Hilu, K.W., and Röser, M. 2009. Phylogenetic structure of the grass subfamily Pooideae based on comparison of plastid matK gene-3'trnK exon and nuclear ITS sequences. Taxon 58(2): 405–424.
Dielsiochloa floribunda	DQ539563	ITS	Quintanar, A., Castroviejo, S., and Catalán, P. 2007. Phylogeny of the tribe Aveneae (Pooideae, Poaceae) inferred from plastid trnT-F and nuclear ITS sequences. Am. J. Bot. 94(9): 1554–1569. doi: 10.3732/ajb.94.9.1554.
Dielsiochloa floribunda	JF697719	ITS	Romaschenko, K., Peterson, P.M., Soreng, R.J., Garcia-Jacas, N., Futorna, O., and Susanna, A. 2012. Systematics and evolution of the needle grasses (Poaceae: Pooideae: Stipeae) based on analysis of multiple chloroplast loci, ITS, and lemma micromorphology. Taxon 61(1): 18–44.
Dielsliochloa floribunda	JF904805	ITS	Refulio-Rodriguez, N.F., Columbus, J.T., Gillespie, L.J., Peterson, P.M., and Soreng, R.J. 2012. Molecular Phylogeny of Dissanthelium (Poaceae: Pooideae) and Its Taxonomic Implications. Syst. Bot. 37(1): 122–133. doi: 10.1600/036364412X616701.
Dryopoa dives	KJ599059	ETS	Birch, J.L., Cantrill, D.J., Walsh, N.G., and Murphy, D.J. 2014. Phylogenetic investigation and divergence dating of Poa (Poaceae, tribe Poeae) in the Australasian region. Bot. J. Linn. Soc. 175(4): 523–552. doi: 10.1111/boj.12185.
Dryopoa dives	KJ599099	ETS	Birch, J.L., Cantrill, D.J., Walsh, N.G., and Murphy, D.J. 2014. Phylogenetic investigation and divergence dating of Poa (Poaceae, tribe Poeae) in the Australasian region. Bot. J. Linn. Soc. 175(4): 523–552. doi: 10.1111/boj.12185.
Dryopoa dives	GQ324474	ITS	Gillespie, L.J., Soreng, R.J., and Jacobs, S.W.L. 2009. Phylogenetic relationships of Australian Poa (Poaceae: Poinae), including molecular evidence for two new genera, Saxipoa and Sylvipoa. Aust Syst Bot 22(6): 413–436.
Dupontia fisheri	KM523860	matK	Soreng, R.J., Gillespie, L.J., Koba, H., Boudko, K., and Bull, R.D. 2015. Molecular and morphological evidence for a new grass genus, Dupontiopsis (Poaceae tribe Poeae subtribe Poinae s.l.), endemic to alpine Japan, and implications for the reticulate origin of Dupontia and Arctophila within Poinae s.l. Journal of Systematics and Evolution: n/a–n/a. doi: 10.1111/jse.12146.
Dupontia fisheri	AY237847	ITS	Brysting, A.K., Fay, M.F., Leitch, I.J., and Aiken, S.G. 2004. One or more species in the arctic grass genus Dupontia? - a contribution to the Panarctic Flora project. Taxon 53(2): 365–382. doi: http://dx.doi.org/10.2307%2F4135615.
Dupontiopsis hayachinensis	KM523861	matK	Soreng, R.J., Gillespie, L.J., Koba, H., Boudko, K., and Bull, R.D. 2015. Molecular and morphological evidence for a new grass genus, Dupontiopsis (Poaceae tribe Poeae subtribe Poinae s.l.), endemic to alpine Japan, and implications for the reticulate origin of Dupontia and Arctophila within Poinae s.l. Journal of Systematics and Evolution: n/a–n/a. doi: 10.1111/jse.12146.
Dupontiopsis hayachinensis	KM523862	matK	Soreng, R.J., Gillespie, L.J., Koba, H., Boudko, K., and Bull, R.D. 2015. Molecular and morphological evidence for a new grass genus, Dupontiopsis (Poaceae tribe Poeae subtribe Poinae s.l.), endemic to alpine Japan, and implications for the reticulate origin of Dupontia and Arctophila within Poinae s.l. Journal of Systematics and Evolution: n/a–n/a. doi: 10.1111/jse.12146.
Echinaria capitata	AM234599	matK	Döring, E., Schneider, J., Hilu, K.W., and Röser, M. 2007. Phylogenetic relationships in the Aveneae/Poeae complex (Pooideae, Poaceae). Kew Bull 62: 407–424.
Echinaria capitata	LN554434	matK	Hochbach, A., Schneider, J., and Röser, M. 2015. A multi-locus analysis of phylogenetic relationships within grass subfamily Pooideae (Poaceae) inferred from sequences of nuclear single copy gene regions compared with plastid DNA. Mol. Phylogen. Evol. 87: 14-27. doi: http://dx.doi.org/10.1016/j.ympev.2015.03.010.
Echinaria capitata	JQ972938	ITS	Minaya, M., Pimentel, M., Mason-Gamer, R., and Catalán, P. 2013. Distribution and evolutionary dynamics of Stowaway Miniature Inverted repeat Transposable Elements (MITEs) in grasses. Mol Phylogenet Evol 68(1): 106–118. doi: 10.1016/j.ympev.2013.03.005.
Echinopogon caespitosus	DQ786909	matK	Soreng, R.J., Davis, J.I., and Voionmaa, M.A. 2007. A phylogenetic analysis of Poeae sensu lato based on morphological characters and sequence data from three plastid-encoded genes: evidence for reticulation, and a new classification for the tribe. Kew Bull 62: 425–454.
Echinopogon caespitosus	HE574414	matK	Grass Phylogeny Working Group II. 2012. New grass phylogeny resolves deep evolutionary relationships and discovers C4 origins. New Phytol 193(2): 304–312. doi: 10.1111/j.1469-8137.2011.03972.x.
Echinopogon ovatus	HE574419	matK	Grass Phylogeny Working Group II. 2012. New grass phylogeny resolves deep evolutionary relationships and discovers C4 origins. New Phytol 193(2): 304–312. doi: 10.1111/j.1469-8137.2011.03972.x.
Echinopogon sp	FM179403	ITS	Schneider, J., Doring, E., Hilu, K.W., and Röser, M. 2009. Phylogenetic structure of the grass subfamily Pooideae based on comparison of plastid matK gene-3'trnK exon and nuclear ITS sequences. Taxon 58(2): 405–424.
Echinopogon sp.	AM234609	matK	Döring, E., Schneider, J., Hilu, K.W., and Röser, M. 2007. Phylogenetic relationships in the Aveneae/Poeae complex (Pooideae, Poaceae). Kew Bull 62: 407–424.
Erianthecium bulbosum	EU395894	trnL	Essi, L., Longhi-Wagner, H.M., and de Souza-Chies, T.T. 2008. Phylogenetic analysis of the Briza complex (Poaceae). Mol. Phylogen. Evol. 47(3): 1018–1029. doi: 10.1016/j.ympev.2008.03.007.
Festuca altissima	AF303411	ITS	Torrecilla, P., and Catalán, P. 2002. Phylogeny of broad-leaved and fine-leaved Festuca lineages (Poaceae) based on nuclear ITS sequences. Syst. Bot. 27(2): 241–251. doi: 10.1043/0363-6445-27.2.241.
Festuca argentina	EF584923	ITS	Inda, L.A., Segarra-Moragues, J.G., Mueller, J., Peterson, P.M., and Catalán, P. 2008. Dated historical biogeography of the temperate Loliinae (Poaceae, Pooideae) grasses in the northern and southern hemispheres. Mol. Phylogen. Evol. 46(3): 932–957. doi: 10.1016/j.ympev.2007.11.022.
Festuca arizonica	EF397143	ITS	Jones, T., Larson, S., and Wilson, B. 2008. Genetic differentiation and admixture among Festuca idahoensis, F. roemeri, and F. ovina detected in AFLP, ITS, and chloroplast DNA. Botany 86(4): 422–434.
Festuca arundinacea	KJ599100	ETS	Birch, J.L., Cantrill, D.J., Walsh, N.G., and Murphy, D.J. 2014. Phylogenetic investigation and divergence dating of Poa (Poaceae, tribe Poeae) in the Australasian region. Bot. J. Linn. Soc. 175(4): 523–552. doi: 10.1111/boj.12185.
Festuca arundinacea	AF519976	ITS	Torrecilla, P., López Rodríguez, A.J., Stancik, D., and Catalán, P. 2003. Systematics of Festuca L. sects. Eskia Willk., Pseudatropis Kriv., Amphigenes (Janka) Tzvel., Pseudoscariosa Kriv. and Scariosae Hack. based on analysis of morphological characters and DNA sequences. Plant Syst. Evol. 239(1): 113-139. doi: 10.1007/s00606-002-0265-2.
Festuca atlantigena	AJ240155	ITS	Charmet, G., Ravel, C., and Balfourier, F. 1997. Phylogenetic analysis in the Festuca-Lolium complex using molecular markers and ITS rDNA. TAG Theoretical and Applied Genetics 94(8): 1038–1046.
Festuca baffinensis	EF584925	ITS	Inda, L.A., Segarra-Moragues, J.G., Mueller, J., Peterson, P.M., and Catalán, P. 2008. Dated historical biogeography of the temperate Loliinae (Poaceae, Pooideae) grasses in the northern and southern hemispheres. Mol. Phylogen. Evol. 46(3): 932–957. doi: 10.1016/j.ympev.2007.11.022.
Festuca baffinensis	GQ324268	ETS	Gillespie, L.J., Soreng, R.J., and Jacobs, S.W.L. 2009. Phylogenetic relationships of Australian Poa (Poaceae: Poinae), including molecular evidence for two new genera, Saxipoa and Sylvipoa. Aust Syst Bot 22(6): 413–436.
Festuca baffinensis Gillespie6920	GQ324476.1	ITS	Gillespie, L.J., Soreng, R.J., and Jacobs, S.W.L. 2009. Phylogenetic relationships of Australian Poa (Poaceae: Poinae), including molecular evidence for two new genera, Saxipoa and Sylvipoa. Aust Syst Bot 22(6): 413–436.
Festuca brachyphylla	EF584927	ITS	Inda, L.A., Segarra-Moragues, J.G., Mueller, J., Peterson, P.M., and Catalán, P. 2008. Dated historical biogeography of the temperate Loliinae (Poaceae, Pooideae) grasses in the northern and southern hemispheres. Mol. Phylogen. Evol. 46(3): 932–957. doi: 10.1016/j.ympev.2007.11.022.
Festuca breviglumis	AY367952	ITS	Saarela, J.M., Peterson, P.M., Keane, R.M., Cayouette, J., and Graham, S.W. 2007. Molecular phylogenetics of Bromus (Poaceae: Pooideae) based on chloroplast and nuclear DNA sequence data. Aliso 23: 379–396. doi: 10.5642/aliso.20072301.35.
Festuca bromoides	LN906796	matK	Vorontsova, M.S., Besnard, G., Forest, F., Malakasi, P., Moat, J., Clayton, W.D., Ficinski, P., Savva, G.M., Nanjarisoa, O.P., Razanatsoa, J., Randriatsara, F.O., Kimeu, J.M., Luke, W.R.Q., Kayombo, C., and Linder, H.P. 2016. Madagascar's grasses and grasslands: anthropogenic or natural? Proceedings of the Royal Society of London B: Biological Sciences 283(1823). doi: 10.1098/rspb.2015.2262.
Festuca caerulescens	AF303427	ITS	Torrecilla, P., and Catalán, P. 2002. Phylogeny of broad-leaved and fine-leaved Festuca lineages (Poaceae) based on nuclear ITS sequences. Syst. Bot. 27(2): 241–251. doi: 10.1043/0363-6445-27.2.241.
Festuca camusiana	LN906711	matK	Vorontsova, M.S., Besnard, G., Forest, F., Malakasi, P., Moat, J., Clayton, W.D., Ficinski, P., Savva, G.M., Nanjarisoa, O.P., Razanatsoa, J., Randriatsara, F.O., Kimeu, J.M., Luke, W.R.Q., Kayombo, C., and Linder, H.P. 2016. Madagascar's grasses and grasslands: anthropogenic or natural? Proceedings of the Royal Society of London B: Biological Sciences 283(1823). doi: 10.1098/rspb.2015.2262.
Festuca clementei	AF478482	ITS	Torrecilla, P., López-Rodríguez, J.-A., and Catalán, P. 2004. Phylogenetic relationships of Vulpia and related genera (Poeae, Poaceae) based on analysis of ITS and trnL-F sequences. Ann. Mo. Bot. Gard. 91: 124–158.
Festuca dichoclada	EF584933	ITS	Inda, L.A., Segarra-Moragues, J.G., Mueller, J., Peterson, P.M., and Catalán, P. 2008. Dated historical biogeography of the temperate Loliinae (Poaceae, Pooideae) grasses in the northern and southern hemispheres. Mol. Phylogen. Evol. 46(3): 932–957. doi: 10.1016/j.ympev.2007.11.022.
Festuca donax	EF584935	ITS	Inda, L.A., Segarra-Moragues, J.G., Mueller, J., Peterson, P.M., and Catalán, P. 2008. Dated historical biogeography of the temperate Loliinae (Poaceae, Pooideae) grasses in the northern and southern hemispheres. Mol. Phylogen. Evol. 46(3): 932–957. doi: 10.1016/j.ympev.2007.11.022.
Festuca idahoensis	AF533064	trnL	Catalán, P., Torrecilla, P., Rodrı́guez, J.Á.L., and Olmstead, R.G. 2004. Phylogeny of the festucoid grasses of subtribe Loliinae and allies (Poeae, Pooideae) inferred from ITS and trnL–F sequences. Mol. Phylogen. Evol. 31(2): 517–541. doi: http://dx.doi.org/10.1016/j.ympev.2003.08.025.
Festuca idahoensis	EF397187	ITS	Jones, T., Larson, S., and Wilson, B. 2008. Genetic differentiation and admixture among Festuca idahoensis, F. roemeri, and F. ovina detected in AFLP, ITS, and chloroplast DNA. Botany 86(4): 422–434.
Festuca kingii	AF303410	ITS	Torrecilla, P., and Catalán, P. 2002. Phylogeny of broad-leaved and fine-leaved Festuca lineages (Poaceae) based on nuclear ITS sequences. Syst. Bot. 27(2): 241–251. doi: 10.1043/0363-6445-27.2.241.
Festuca modesta	EF584953	ITS	Inda, L.A., Segarra-Moragues, J.G., Mueller, J., Peterson, P.M., and Catalán, P. 2008. Dated historical biogeography of the temperate Loliinae (Poaceae, Pooideae) grasses in the northern and southern hemispheres. Mol. Phylogen. Evol. 46(3): 932–957. doi: 10.1016/j.ympev.2007.11.022.
Festuca obturbans	LN906712	matK	Vorontsova, M.S., Besnard, G., Forest, F., Malakasi, P., Moat, J., Clayton, W.D., Ficinski, P., Savva, G.M., Nanjarisoa, O.P., Razanatsoa, J., Randriatsara, F.O., Kimeu, J.M., Luke, W.R.Q., Kayombo, C., and Linder, H.P. 2016. Madagascar's grasses and grasslands: anthropogenic or natural? Proceedings of the Royal Society of London B: Biological Sciences 283(1823). doi: 10.1098/rspb.2015.2262.
Festuca occidentalis	EF397235	ITS	Jones, T., Larson, S., and Wilson, B. 2008. Genetic differentiation and admixture among Festuca idahoensis, F. roemeri, and F. ovina detected in AFLP, ITS, and chloroplast DNA. Botany 86(4): 422–434.
Festuca occidentaliss	EF592988	trnL	Inda LA, Segarra-Moragues JG, Mueller J, Peterson PM, and Catalán P. 2008. Dated historical biogeography of the temperate Loliinae (Poaceae, Pooideae) grasses in the northern and southern hemispheres. Molecular Phylogenetics and Evolution 46:932–957. 10.1016/j.ympev.2007.11.022
Festuca pratensis	AF303421	ITS	Torrecilla, P., and Catalán, P. 2002. Phylogeny of broad-leaved and fine-leaved Festuca lineages (Poaceae) based on nuclear ITS sequences. Syst. Bot. 27(2): 241–251. doi: 10.1043/0363-6445-27.2.241.
Festuca roemeri	EF397231	ITS	Jones, T., Larson, S., and Wilson, B. 2008. Genetic differentiation and admixture among Festuca idahoensis, F. roemeri, and F. ovina detected in AFLP, ITS, and chloroplast DNA. Botany 86(4): 422–434.
Festuca rubra	KM538794	matK	Lee, J.H. and Kim, Y.D., unpublished
Festuca saximontana	EF584969	ITS	Inda, L.A., Segarra-Moragues, J.G., Mueller, J., Peterson, P.M., and Catalán, P. 2008. Dated historical biogeography of the temperate Loliinae (Poaceae, Pooideae) grasses in the northern and southern hemispheres. Mol. Phylogen. Evol. 46(3): 932–957. doi: 10.1016/j.ympev.2007.11.022.
Festuca scabra	KP110072	matK	Daru, B.H., van der Bank, M., Maurin, O., Yessoufou, K., Schaefer, H., Slingsby, J.A., and Davies, T.J. 2016. A novel phylogenetic regionalization of phytogeographical zones of southern Africa reveals their hidden evolutionary affinities. J. Biogeogr. 43(1): 155-166. doi: 10.1111/jbi.12619.
Festuca scabriculmis	EF584970	ITS	Inda, L.A., Segarra-Moragues, J.G., Mueller, J., Peterson, P.M., and Catalán, P. 2008. Dated historical biogeography of the temperate Loliinae (Poaceae, Pooideae) grasses in the northern and southern hemispheres. Mol. Phylogen. Evol. 46(3): 932–957. doi: 10.1016/j.ympev.2007.11.022.
Festuca subverticillata	KP643038	matK	Erickson,D., Kuzmina,M., Kress,J. and Mcshea,W., unpublished
Festuca tolucensis	EF584976	ITS	Inda, L.A., Segarra-Moragues, J.G., Mueller, J., Peterson, P.M., and Catalán, P. 2008. Dated historical biogeography of the temperate Loliinae (Poaceae, Pooideae) grasses in the northern and southern hemispheres. Mol. Phylogen. Evol. 46(3): 932–957. doi: 10.1016/j.ympev.2007.11.022.
Festucella eriopoda	AY559122	ITS	Hunter, A.M., Orlovich, D.A., Lloyd, K.M., Lee, W.G., and Murphy, D.J. 2004. The generic position of Austrofestuca littoralis and the reinstatement of Hookerochloa and Festucella (Poaceae) based on evidence from nuclear (ITS) and chloroplast (trnL‐trnF) DNA sequences. N Z J Bot 42(2): 253-262. doi: 10.1080/0028825X.2004.9512902.
Festucella eriopoda	EU792349	ITS	Gillespie, L.J., Soreng, R.J., Bull, R.D., Jacobs, S.W.L., and Refulio-Rodriguez, N.F. 2008. Phylogenetic relationships in subtribe Poinae (Poaceae, Poeae) based on nuclear ITS and plastid trnT-trnL-trnF sequences. Botany-Botanique 86(8): 938–967. doi: 10.1139/b08-076.
Festucella eriopoda	EU792350	ITS	Gillespie, L.J., Soreng, R.J., Bull, R.D., Jacobs, S.W.L., and Refulio-Rodriguez, N.F. 2008. Phylogenetic relationships in subtribe Poinae (Poaceae, Poeae) based on nuclear ITS and plastid trnT-trnL-trnF sequences. Botany-Botanique 86(8): 938–967. doi: 10.1139/b08-076.
Gastridium ventricosum	DQ336817	ITS	Quintanar, A., Castroviejo, S., and Catalán, P. 2007. Phylogeny of the tribe Aveneae (Pooideae, Poaceae) inferred from plastid trnT-F and nuclear ITS sequences. Am. J. Bot. 94(9): 1554–1569. doi: 10.3732/ajb.94.9.1554.
Gastridium ventricosum	DQ336837	trnL	Quintanar, A., Castroviejo, S., and Catalán, P. 2007. Phylogeny of the tribe Aveneae (Pooideae, Poaceae) inferred from plastid trnT-F and nuclear ITS sequences. Am. J. Bot. 94(9): 1554–1569. doi: 10.3732/ajb.94.9.1554.
Gaudinia coarctata	FN908057	matK	Schaefer, H., Hardy, O.J., Silva, L., Barraclough, T.G., and Savolainen, V. 2011. Testing Darwin’s naturalization hypothesis in the Azores. Ecol Lett 14(4): 389–396. doi: 10.1111/j.1461-0248.2011.01600.x.
Gaudinia fragilis	DQ786915	matK	Soreng, R.J., Davis, J.I., and Voionmaa, M.A. 2007. A phylogenetic analysis of Poeae sensu lato based on morphological characters and sequence data from three plastid-encoded genes: evidence for reticulation, and a new classification for the tribe. Kew Bull 62: 425–454.
Gaudinia fragilis	HM850536	matK	Schaefer, H., Hardy, O.J., Silva, L., Barraclough, T.G., and Savolainen, V. 2011. Testing Darwin’s naturalization hypothesis in the Azores. Ecol Lett 14(4): 389–396. doi: 10.1111/j.1461-0248.2011.01600.x.
Gaudinia fragilis	JN894368	matK	de Vere, N., Rich, T.C.G., Ford, C.R., Trinder, S.A., Long, C., Moore, C.W., Satterthwaite, D., Davies, H., Allainguillaume, J., Ronca, S., Tatarinova, T., Garbett, H., Walker, K., and Wilkinson, M.J. 2012. DNA barcoding the native flowering plants and conifers of Wales. PLoS ONE 7(6): e37945. doi: 10.1371/journal.pone.0037945.
Gaudinia fragilis	LN554436	matK	Hochbach, A., Schneider, J., and Röser, M. 2015. A multi-locus analysis of phylogenetic relationships within grass subfamily Pooideae (Poaceae) inferred from sequences of nuclear single copy gene regions compared with plastid DNA. Mol. Phylogen. Evol. 87: 14-27. doi: http://dx.doi.org/10.1016/j.ympev.2015.03.010.
Gaudinia fragilis	DQ631467	trnL	Quintanar, A., Castroviejo, S., and Catalán, P. 2007. Phylogeny of the tribe Aveneae (Pooideae, Poaceae) inferred from plastid trnT-F and nuclear ITS sequences. Am. J. Bot. 94(9): 1554–1569. doi: 10.3732/ajb.94.9.1554.
Gaudinia fragilis	DQ631478	trnL	Quintanar, A., Castroviejo, S., and Catalán, P. 2007. Phylogeny of the tribe Aveneae (Pooideae, Poaceae) inferred from plastid trnT-F and nuclear ITS sequences. Am. J. Bot. 94(9): 1554–1569. doi: 10.3732/ajb.94.9.1554.
Gaudinia hispanica	DQ786916	matK	Soreng, R.J., Davis, J.I., and Voionmaa, M.A. 2007. A phylogenetic analysis of Poeae sensu lato based on morphological characters and sequence data from three plastid-encoded genes: evidence for reticulation, and a new classification for the tribe. Kew Bull 62: 425–454.
Gaudinopsis macra	KM523863	matK	Soreng, R.J., Gillespie, L.J., Koba, H., Boudko, K., and Bull, R.D. 2015. Molecular and morphological evidence for a new grass genus, Dupontiopsis (Poaceae tribe Poeae subtribe Poinae s.l.), endemic to alpine Japan, and implications for the reticulate origin of Dupontia and Arctophila within Poinae s.l. Journal of Systematics and Evolution: n/a–n/a. doi: 10.1111/jse.12146.
Graphephorum (Trisetum) wolfii	HG797506	ITS	Wölk, A., and Röser, M. 2014. Polyploid evolution, intercontinental biogeographical relationships and morphology of the recently described African oat genus Trisetopsis (Poaceae). Taxon 63(4): 773-788. doi: 10.12705/634.1.
Graphephorum wolfii	DQ336843	trnL	Quintanar, A., Castroviejo, S., and Catalán, P. 2007. Phylogeny of the tribe Aveneae (Pooideae, Poaceae) inferred from plastid trnT-F and nuclear ITS sequences. Am. J. Bot. 94(9): 1554–1569. doi: 10.3732/ajb.94.9.1554.
Graphephorum wolfii	FM179442	ITS	Quintanar, A., Castroviejo, S., and Catalán, P. 2007. Phylogeny of the tribe Aveneae (Pooideae, Poaceae) inferred from plastid trnT-F and nuclear ITS sequences. Am. J. Bot. 94(9): 1554–1569. doi: 10.3732/ajb.94.9.1554.
Gymnachne koelerioides	EU395896	trnL	Essi, L., Longhi-Wagner, H.M., and de Souza-Chies, T.T. 2008. Phylogenetic analysis of the Briza complex (Poaceae). Mol. Phylogen. Evol. 47(3): 1018–1029. doi: 10.1016/j.ympev.2008.03.007.
Hainardia (Monerma) cylindrica	FN908058	matK	Schaefer, H., Hardy, O.J., Silva, L., Barraclough, T.G., and Savolainen, V. 2011. Testing Darwin’s naturalization hypothesis in the Azores. Ecol Lett 14(4): 389–396. doi: 10.1111/j.1461-0248.2011.01600.x.
Hainardia (Monerma) cylindrica	FR832775	matK	Jones,A., Del Vecchio,D.S. and Savolainen,V., unpublished
Hainardia cylindrica	KJ529366	matK	Pimentel,M., Sahuquillo,E., Escudero,M., Minaya,M. and Catalan,P., unpublished
Hainardia cylindrica	KJ599283	matK	Birch, J.L., Cantrill, D.J., Walsh, N.G., and Murphy, D.J. 2014. Phylogenetic investigation and divergence dating of Poa (Poaceae, tribe Poeae) in the Australasian region. Bot. J. Linn. Soc. 175(4): 523–552. doi: 10.1111/boj.12185.
Hainardia cylindrica	AF532941	ITS	Catalán, P., Torrecilla, P., Rodrı́guez, J.Á.L., and Olmstead, R.G. 2004. Phylogeny of the festucoid grasses of subtribe Loliinae and allies (Poeae, Pooideae) inferred from ITS and trnL–F sequences. Mol. Phylogen. Evol. 31(2): 517–541. doi: http://dx.doi.org/10.1016/j.ympev.2003.08.025.
Helicotrichon filifolium	DQ336819	ITS	Quintanar, A., Castroviejo, S., and Catalán, P. 2007. Phylogeny of the tribe Aveneae (Pooideae, Poaceae) inferred from plastid trnT-F and nuclear ITS sequences. Am. J. Bot. 94(9): 1554–1569. doi: 10.3732/ajb.94.9.1554.
Helictochloa (Avenula) hookeri	DQ786888	matK	Soreng, R.J., Davis, J.I., and Voionmaa, M.A. 2007. A phylogenetic analysis of Poeae sensu lato based on morphological characters and sequence data from three plastid-encoded genes: evidence for reticulation, and a new classification for the tribe. Kew Bull 62: 425–454.
Helictochloa (Helictotrichon) aetolicum	FM957008	matK	Winterfeld, G., Doring, E., and Röser, M. 2009. Chromosome evolution in wild oat grasses (Aveneae) revealed by molecular phylogeny. Genome 52: 361–380. doi: 10.1139/g09-012.
Helictochloa (Helictotrichon) albinerve	FM957006	matK	Winterfeld, G., Doring, E., and Röser, M. 2009. Chromosome evolution in wild oat grasses (Aveneae) revealed by molecular phylogeny. Genome 52: 361–380. doi: 10.1139/g09-012.
Helictochloa (Helictotrichon) bromoides	AM234721	matK	Döring, E., Schneider, J., Hilu, K.W., and Röser, M. 2007. Phylogenetic relationships in the Aveneae/Poeae complex (Pooideae, Poaceae). Kew Bull 62: 407–424.
Helictochloa (Helictotrichon) compressum	FM957009	matK	Winterfeld, G., Doring, E., and Röser, M. 2009. Chromosome evolution in wild oat grasses (Aveneae) revealed by molecular phylogeny. Genome 52: 361–380. doi: 10.1139/g09-012.
Helictochloa (Helictotrichon) leve	FM958418	matK	Winterfeld, G., Doring, E., and Röser, M. 2009. Chromosome evolution in wild oat grasses (Aveneae) revealed by molecular phylogeny. Genome 52: 361–380. doi: 10.1139/g09-012.
Helictochloa (Helictotrichon) marginatum	FM957007	matK	Winterfeld, G., Doring, E., and Röser, M. 2009. Chromosome evolution in wild oat grasses (Aveneae) revealed by molecular phylogeny. Genome 52: 361–380. doi: 10.1139/g09-012.
Helictochloa (Helictotrichon) schellianum	AM234550	matK	Döring, E., Schneider, J., Hilu, K.W., and Röser, M. 2007. Phylogenetic relationships in the Aveneae/Poeae complex (Pooideae, Poaceae). Kew Bull 62: 407–424.
Helictochloa (Helictotrichon) sulcatum	KJ529355	matK	Pimentel,M., Sahuquillo,E., Escudero,M., Minaya,M. and Catalan,P., unpublished
Helictochloa aetolica	KM523706	ETS	Soreng RJ, Gillespie LJ, Koba H, Boudko E, and Bull RD. 2015. Molecular and morphological evidence for a new grass genus, Dupontiopsis (Poaceae tribe Poeae subtribe Poinae s.l.), endemic to alpine Japan, and implications for the reticulate origin of Dupontia and Arctophila within Poinae s.l. Journal of Systematics and Evolution 53:138-162. 10.1111/jse.12146
Helictochloa aetolica	KM523864	matK	Soreng, R.J., Gillespie, L.J., Koba, H., Boudko, K., and Bull, R.D. 2015. Molecular and morphological evidence for a new grass genus, Dupontiopsis (Poaceae tribe Poeae subtribe Poinae s.l.), endemic to alpine Japan, and implications for the reticulate origin of Dupontia and Arctophila within Poinae s.l. Journal of Systematics and Evolution: n/a–n/a. doi: 10.1111/jse.12146.
Helictochloa aetolica	FM956466	ITS	Winterfeld, G., Doring, E., and Röser, M. 2009. Chromosome evolution in wild oat grasses (Aveneae) revealed by molecular phylogeny. Genome 52: 361–380. doi: 10.1139/g09-012.
Helictochloa aetolica Soren	EU792329	ITS	Gillespie, L.J., Soreng, R.J., Bull, R.D., Jacobs, S.W.L., and Refulio-Rodriguez, N.F. 2008. Phylogenetic relationships in subtribe Poinae (Poaceae, Poeae) based on nuclear ITS and plastid trnT-trnL-trnF sequences. Botany-Botanique 86(8): 938–967. doi: 10.1139/b08-076.
Helictochloa albinervis	DQ539595	ITS	Quintanar, A., Castroviejo, S., and Catalán, P. 2007. Phylogeny of the tribe Aveneae (Pooideae, Poaceae) inferred from plastid trnT-F and nuclear ITS sequences. Am. J. Bot. 94(9): 1554–1569. doi: 10.3732/ajb.94.9.1554.
Helictochloa albinervis	FM956464	ITS	Winterfeld, G., Doring, E., and Röser, M. 2009. Chromosome evolution in wild oat grasses (Aveneae) revealed by molecular phylogeny. Genome 52: 361–380. doi: 10.1139/g09-012.
Helictochloa armeni	Z968	ITS	Grebenstein, B., Röser, M., Sauer, W., and Hemleben, V. 1998. Molecular phylogenetic relationships in Aveneae (Poaceae) species and other grasses as inferred from ITS1 and ITS2 rDNA sequences. Plant Syst. Evol. 213(3): 233–250.
Helictochloa blaui	Z96894, Z96895	ITS	Grebenstein, B., Röser, M., Sauer, W., and Hemleben, V. 1998. Molecular phylogenetic relationships in Aveneae (Poaceae) species and other grasses as inferred from ITS1 and ITS2 rDNA sequences. Plant Syst. Evol. 213(3): 233–250.
Helictochloa bromoides	Z96844, Z96845	ITS	Grebenstein, B., Röser, M., Sauer, W., and Hemleben, V. 1998. Molecular phylogenetic relationships in Aveneae (Poaceae) species and other grasses as inferred from ITS1 and ITS2 rDNA sequences. Plant Syst. Evol. 213(3): 233–250.
Helictochloa bromoides	JQ972940	ITS	Minaya, M., Pimentel, M., Mason-Gamer, R., and Catalán, P. 2013. Distribution and evolutionary dynamics of Stowaway Miniature Inverted repeat Transposable Elements (MITEs) in grasses. Mol Phylogenet Evol 68(1): 106–118. doi: 10.1016/j.ympev.2013.03.005.
Helictochloa bromoides bromoides	FM956463	ITS	Winterfeld, G., Doring, E., and Röser, M. 2009. Chromosome evolution in wild oat grasses (Aveneae) revealed by molecular phylogeny. Genome 52: 361–380. doi: 10.1139/g09-012.
Helictochloa cincinnata	FM999034	ITS	Winterfeld, G., Schneider, J., and Röser, M. 2009. Allopolyploid origin of Mediterranean species in Helictotrichon (Poaceae) and its consequences for karyotype repatterning and homogenisation of rDNA repeat units. Syst Biodivers 7(03): 277–295. doi: doi:10.1017/S1477200009003041.
Helictochloa cincinnata	FM999035	ITS	Winterfeld, G., Schneider, J., and Röser, M. 2009. Allopolyploid origin of Mediterranean species in Helictotrichon (Poaceae) and its consequences for karyotype repatterning and homogenisation of rDNA repeat units. Syst Biodivers 7(03): 277–295. doi: doi:10.1017/S1477200009003041.
Helictochloa cincinnata	FM999037	ITS	Winterfeld, G., Schneider, J., and Röser, M. 2009. Allopolyploid origin of Mediterranean species in Helictotrichon (Poaceae) and its consequences for karyotype repatterning and homogenisation of rDNA repeat units. Syst Biodivers 7(03): 277–295. doi: doi:10.1017/S1477200009003041.
Helictochloa cincinnata	FM999038	ITS	Winterfeld, G., Schneider, J., and Röser, M. 2009. Allopolyploid origin of Mediterranean species in Helictotrichon (Poaceae) and its consequences for karyotype repatterning and homogenisation of rDNA repeat units. Syst Biodivers 7(03): 277–295. doi: doi:10.1017/S1477200009003041.
Helictochloa cincinnata	FM999039	ITS	Winterfeld, G., Schneider, J., and Röser, M. 2009. Allopolyploid origin of Mediterranean species in Helictotrichon (Poaceae) and its consequences for karyotype repatterning and homogenisation of rDNA repeat units. Syst Biodivers 7(03): 277–295. doi: doi:10.1017/S1477200009003041.
Helictochloa cincinnata	FM999040	ITS	Winterfeld, G., Schneider, J., and Röser, M. 2009. Allopolyploid origin of Mediterranean species in Helictotrichon (Poaceae) and its consequences for karyotype repatterning and homogenisation of rDNA repeat units. Syst Biodivers 7(03): 277–295. doi: doi:10.1017/S1477200009003041.
Helictochloa compressa	Z96848, Z96849	ITS	Grebenstein, B., Röser, M., Sauer, W., and Hemleben, V. 1998. Molecular phylogenetic relationships in Aveneae (Poaceae) species and other grasses as inferred from ITS1 and ITS2 rDNA sequences. Plant Syst. Evol. 213(3): 233–250.
Helictochloa gervaisii subsp. arundanum	FM999043	ITS	Winterfeld, G., Schneider, J., and Röser, M. 2009. Allopolyploid origin of Mediterranean species in Helictotrichon (Poaceae) and its consequences for karyotype repatterning and homogenisation of rDNA repeat units. Syst Biodivers 7(03): 277–295. doi: doi:10.1017/S1477200009003041.
Helictochloa gervaisii subsp. arundanum	FM999045	ITS	Winterfeld, G., Schneider, J., and Röser, M. 2009. Allopolyploid origin of Mediterranean species in Helictotrichon (Poaceae) and its consequences for karyotype repatterning and homogenisation of rDNA repeat units. Syst Biodivers 7(03): 277–295. doi: doi:10.1017/S1477200009003041.
Helictochloa gervaisii subsp. arundanum	FM999050	ITS	Winterfeld, G., Schneider, J., and Röser, M. 2009. Allopolyploid origin of Mediterranean species in Helictotrichon (Poaceae) and its consequences for karyotype repatterning and homogenisation of rDNA repeat units. Syst Biodivers 7(03): 277–295. doi: doi:10.1017/S1477200009003041.
Helictochloa gervaisii subsp. arundanum	FM999051	ITS	Winterfeld, G., Schneider, J., and Röser, M. 2009. Allopolyploid origin of Mediterranean species in Helictotrichon (Poaceae) and its consequences for karyotype repatterning and homogenisation of rDNA repeat units. Syst Biodivers 7(03): 277–295. doi: doi:10.1017/S1477200009003041.
Helictochloa hackelii	Z96850, Z96851	ITS	Grebenstein, B., Röser, M., Sauer, W., and Hemleben, V. 1998. Molecular phylogenetic relationships in Aveneae (Poaceae) species and other grasses as inferred from ITS1 and ITS2 rDNA sequences. Plant Syst. Evol. 213(3): 233–250.
Helictochloa hookeri hookeri	FN984915	ITS	Winterfeld, G., Perner, K., and Röser, M. 2011. Genome composition and origin of the polyploid Aegean grass Avenula agropyroides (Poaceae). J. Biogeogr. 38(4): 727–741. doi: 10.1111/j.1365-2699.2010.02428.x.
Helictochloa hookeri schelliana	FM179409	ITS	Schneider, J., Doring, E., Hilu, K.W., and Röser, M. 2009. Phylogenetic structure of the grass subfamily Pooideae based on comparison of plastid matK gene-3'trnK exon and nuclear ITS sequences. Taxon 58(2): 405–424.
Helictochloa levis	FM958416	ITS	Winterfeld, G., Doring, E., and Röser, M. 2009. Chromosome evolution in wild oat grasses (Aveneae) revealed by molecular phylogeny. Genome 52: 361–380. doi: 10.1139/g09-012.
Helictochloa marginata	FM956465	ITS	Winterfeld, G., Doring, E., and Röser, M. 2009. Chromosome evolution in wild oat grasses (Aveneae) revealed by molecular phylogeny. Genome 52: 361–380. doi: 10.1139/g09-012.
Helictochloa pratensis	JN894523	matK	de Vere, N., Rich, T.C.G., Ford, C.R., Trinder, S.A., Long, C., Moore, C.W., Satterthwaite, D., Davies, H., Allainguillaume, J., Ronca, S., Tatarinova, T., Garbett, H., Walker, K., and Wilkinson, M.J. 2012. DNA barcoding the native flowering plants and conifers of Wales. PLoS ONE 7(6): e37945. doi: 10.1371/journal.pone.0037945.
Helictochloa pratensis	Z96860, Z96861	ITS	Grebenstein, B., Röser, M., Sauer, W., and Hemleben, V. 1998. Molecular phylogenetic relationships in Aveneae (Poaceae) species and other grasses as inferred from ITS1 and ITS2 rDNA sequences. Plant Syst. Evol. 213(3): 233–250.
Helictochloa versicolor versicolor	FM956467	ITS	Winterfeld, G., Doring, E., and Röser, M. 2009. Chromosome evolution in wild oat grasses (Aveneae) revealed by molecular phylogeny. Genome 52: 361–380. doi: 10.1139/g09-012.
Helictotrichon asiaticum	AY870327	ITS	Rodionov, A.V., Kim, E.S., Nosov, N.N., Raiko, M.P., Machs, E.M., and Punina, E.O. 2008. Molecular and phylogenetic study of species of genus Colpodium sensu lato (Poeae, Poaceae). Ekol Genet 6(4): 34-46.
Helictotrichon cantabricum	Z96830, Z96831	ITS	Grebenstein, B., Röser, M., Sauer, W., and Hemleben, V. 1998. Molecular phylogenetic relationships in Aveneae (Poaceae) species and other grasses as inferred from ITS1 and ITS2 rDNA sequences. Plant Syst. Evol. 213(3): 233–250.
Helictotrichon convolutum	AM234557	matK	Döring, E., Schneider, J., Hilu, K.W., and Röser, M. 2007. Phylogenetic relationships in the Aveneae/Poeae complex (Pooideae, Poaceae). Kew Bull 62: 407–424.
Helictotrichon convolutum	DQ786919	matK	Soreng, R.J., Davis, J.I., and Voionmaa, M.A. 2007. A phylogenetic analysis of Poeae sensu lato based on morphological characters and sequence data from three plastid-encoded genes: evidence for reticulation, and a new classification for the tribe. Kew Bull 62: 425–454.
Helictotrichon convolutum	KM523707	ETS	Soreng RJ, Gillespie LJ, Koba H, Boudko E, and Bull RD. 2015. Molecular and morphological evidence for a new grass genus, Dupontiopsis (Poaceae tribe Poeae subtribe Poinae s.l.), endemic to alpine Japan, and implications for the reticulate origin of Dupontia and Arctophila within Poinae s.l. Journal of Systematics and Evolution 53:138-162. 10.1111/jse.12146
Helictotrichon convolutum	KM523865	matK	Soreng, R.J., Gillespie, L.J., Koba, H., Boudko, K., and Bull, R.D. 2015. Molecular and morphological evidence for a new grass genus, Dupontiopsis (Poaceae tribe Poeae subtribe Poinae s.l.), endemic to alpine Japan, and implications for the reticulate origin of Dupontia and Arctophila within Poinae s.l. Journal of Systematics and Evolution: n/a–n/a. doi: 10.1111/jse.12146.
Helictotrichon convolutum	Z96821, Z96820	ITS	Grebenstein, B., Röser, M., Sauer, W., and Hemleben, V. 1998. Molecular phylogenetic relationships in Aveneae (Poaceae) species and other grasses as inferred from ITS1 and ITS2 rDNA sequences. Plant Syst. Evol. 213(3): 233–250.
Helictotrichon convolutum	FM956461	ITS	Winterfeld, G., Doring, E., and Röser, M. 2009. Chromosome evolution in wild oat grasses (Aveneae) revealed by molecular phylogeny. Genome 52: 361–380. doi: 10.1139/g09-012.
Helictotrichon convolutum Soreng3803	EU792324.1	ITS	Gillespie, L.J., Soreng, R.J., Bull, R.D., Jacobs, S.W.L., and Refulio-Rodriguez, N.F. 2008. Phylogenetic relationships in subtribe Poinae (Poaceae, Poeae) based on nuclear ITS and plastid trnT-trnL-trnF sequences. Botany-Botanique 86(8): 938–967. doi: 10.1139/b08-076.
Helictotrichon desertorum	FM957012	matK	Winterfeld, G., Doring, E., and Röser, M. 2009. Chromosome evolution in wild oat grasses (Aveneae) revealed by molecular phylogeny. Genome 52: 361–380. doi: 10.1139/g09-012.
Helictotrichon desertorum altaicum	FM956103	ITS	Winterfeld, G., Doring, E., and Röser, M. 2009. Chromosome evolution in wild oat grasses (Aveneae) revealed by molecular phylogeny. Genome 52: 361–380. doi: 10.1139/g09-012.
Helictotrichon filifolium	Z96826, Z96827	ITS	Grebenstein, B., Röser, M., Sauer, W., and Hemleben, V. 1998. Molecular phylogenetic relationships in Aveneae (Poaceae) species and other grasses as inferred from ITS1 and ITS2 rDNA sequences. Plant Syst. Evol. 213(3): 233–250.
Helictotrichon filifolium	DQ336839	trnL	Quintanar, A., Castroviejo, S., and Catalán, P. 2007. Phylogeny of the tribe Aveneae (Pooideae, Poaceae) inferred from plastid trnT-F and nuclear ITS sequences. Am. J. Bot. 94(9): 1554–1569. doi: 10.3732/ajb.94.9.1554.
Helictotrichon mortonianum	DQ786920	matK	Soreng, R.J., Davis, J.I., and Voionmaa, M.A. 2007. A phylogenetic analysis of Poeae sensu lato based on morphological characters and sequence data from three plastid-encoded genes: evidence for reticulation, and a new classification for the tribe. Kew Bull 62: 425–454.
Helictotrichon parlatorei	AM234566	matK	Döring, E., Schneider, J., Hilu, K.W., and Röser, M. 2007. Phylogenetic relationships in the Aveneae/Poeae complex (Pooideae, Poaceae). Kew Bull 62: 407–424.
Helictotrichon parlatorei	FM957005	matK	Winterfeld, G., Doring, E., and Röser, M. 2009. Chromosome evolution in wild oat grasses (Aveneae) revealed by molecular phylogeny. Genome 52: 361–380. doi: 10.1139/g09-012.
Helictotrichon parlatorei	FM956105	ITS	Winterfeld, G., Doring, E., and Röser, M. 2009. Chromosome evolution in wild oat grasses (Aveneae) revealed by molecular phylogeny. Genome 52: 361–380. doi: 10.1139/g09-012.
Helictotrichon sarracenorum	FM956462	ITS	Winterfeld, G., Doring, E., and Röser, M. 2009. Chromosome evolution in wild oat grasses (Aveneae) revealed by molecular phylogeny. Genome 52: 361–380. doi: 10.1139/g09-012.
Helictotrichon sarracenorum Z9681	Z96815	ITS	Grebenstein, B., Röser, M., Sauer, W., and Hemleben, V. 1998. Molecular phylogenetic relationships in Aveneae (Poaceae) species and other grasses as inferred from ITS1 and ITS2 rDNA sequences. Plant Syst. Evol. 213(3): 233–250.
Helictotrichon sedenense	DQ336820	ITS	Quintanar, A., Castroviejo, S., and Catalán, P. 2007. Phylogeny of the tribe Aveneae (Pooideae, Poaceae) inferred from plastid trnT-F and nuclear ITS sequences. Am. J. Bot. 94(9): 1554–1569. doi: 10.3732/ajb.94.9.1554.
Helictotrichon sedenense	KC899016	ETS	Sahuquillo,E., Pimentel,M. and Catalan,P. unpublished data
Helictotrichon sedenense	DQ336840	trnL	Quintanar, A., Castroviejo, S., and Catalán, P. 2007. Phylogeny of the tribe Aveneae (Pooideae, Poaceae) inferred from plastid trnT-F and nuclear ITS sequences. Am. J. Bot. 94(9): 1554–1569. doi: 10.3732/ajb.94.9.1554.
Helictotrichon sedenense sedenense	FM956104	ITS	Winterfeld, G., Doring, E., and Röser, M. 2009. Chromosome evolution in wild oat grasses (Aveneae) revealed by molecular phylogeny. Genome 52: 361–380. doi: 10.1139/g09-012.
Helictotrichon sedenense subsp. sedenense	FM957004	matK	Winterfeld, G., Doring, E., and Röser, M. 2009. Chromosome evolution in wild oat grasses (Aveneae) revealed by molecular phylogeny. Genome 52: 361–380. doi: 10.1139/g09-012.
Helictotrichon sempervirens	GQ324269	ETS	Gillespie, L.J., Soreng, R.J., and Jacobs, S.W.L. 2009. Phylogenetic relationships of Australian Poa (Poaceae: Poinae), including molecular evidence for two new genera, Saxipoa and Sylvipoa. Aust Syst Bot 22(6): 413–436.
Helictotrichon sempervirens Soren	EU792325	ITS	Gillespie, L.J., Soreng, R.J., Bull, R.D., Jacobs, S.W.L., and Refulio-Rodriguez, N.F. 2008. Phylogenetic relationships in subtribe Poinae (Poaceae, Poeae) based on nuclear ITS and plastid trnT-trnL-trnF sequences. Botany-Botanique 86(8): 938–967. doi: 10.1139/b08-076.
Helictotrichon sempervirens Z9683	Z96835	ITS	Grebenstein, B., Röser, M., Sauer, W., and Hemleben, V. 1998. Molecular phylogenetic relationships in Aveneae (Poaceae) species and other grasses as inferred from ITS1 and ITS2 rDNA sequences. Plant Syst. Evol. 213(3): 233–250.
Helictotrichon setaceum petzense	FM956468	ITS	Winterfeld, G., Doring, E., and Röser, M. 2009. Chromosome evolution in wild oat grasses (Aveneae) revealed by molecular phylogeny. Genome 52: 361–380. doi: 10.1139/g09-012.
Helictotrichon setaceum subsp. petzense	FM957010	matK	Winterfeld, G., Doring, E., and Röser, M. 2009. Chromosome evolution in wild oat grasses (Aveneae) revealed by molecular phylogeny. Genome 52: 361–380. doi: 10.1139/g09-012.
Helictotrichon versicolor subsp. versicolor	FM957011	matK	Winterfeld, G., Doring, E., and Röser, M. 2009. Chromosome evolution in wild oat grasses (Aveneae) revealed by molecular phylogeny. Genome 52: 361–380. doi: 10.1139/g09-012.
Helictotrichon x krischae	FM958417	matK	Winterfeld, G., Doring, E., and Röser, M. 2009. Chromosome evolution in wild oat grasses (Aveneae) revealed by molecular phylogeny. Genome 52: 361–380. doi: 10.1139/g09-012.
Helictotrichon x krischae	FM958415	ITS	Winterfeld, G., Doring, E., and Röser, M. 2009. Chromosome evolution in wild oat grasses (Aveneae) revealed by molecular phylogeny. Genome 52: 361–380. doi: 10.1139/g09-012.
Hierochloe australis	DQ631447	trnL	Quintanar, A., Castroviejo, S., and Catalán, P. 2007. Phylogeny of the tribe Aveneae (Pooideae, Poaceae) inferred from plastid trnT-F and nuclear ITS sequences. Am. J. Bot. 94(9): 1554–1569. doi: 10.3732/ajb.94.9.1554.
Hierochloe equiseta	AY705901	ITS	Gardner,R.C., Keeling,J., de Lange,P.J., Wright,S.D., Cameron,E.K., unpublished
Hierochloe fusca	AY705902	ITS	Gardner,R.C., Keeling,J., de Lange,P.J., Wright,S.D., Cameron,E.K., unpublished
Hierochloe novaezelandiae	AY705900	ITS	Gardner,R.C., Keeling,J., de Lange,P.J., Wright,S.D., Cameron,E.K., unpublished
Hierochloe occidentalis	AM234562	matK	Döring, E., Schneider, J., Hilu, K.W., and Röser, M. 2007. Phylogenetic relationships in the Aveneae/Poeae complex (Pooideae, Poaceae). Kew Bull 62: 407–424.
Holcus annuus	DQ786921	matK	Soreng, R.J., Davis, J.I., and Voionmaa, M.A. 2007. A phylogenetic analysis of Poeae sensu lato based on morphological characters and sequence data from three plastid-encoded genes: evidence for reticulation, and a new classification for the tribe. Kew Bull 62: 425–454.
Holcus azoricus	HM850539	matK	Schaefer, H., Hardy, O.J., Silva, L., Barraclough, T.G., and Savolainen, V. 2011. Testing Darwin’s naturalization hypothesis in the Azores. Ecol Lett 14(4): 389–396. doi: 10.1111/j.1461-0248.2011.01600.x.
Holcus gayanus	DQ631436	trnL	Quintanar, A., Castroviejo, S., and Catalán, P. 2007. Phylogeny of the tribe Aveneae (Pooideae, Poaceae) inferred from plastid trnT-F and nuclear ITS sequences. Am. J. Bot. 94(9): 1554–1569. doi: 10.3732/ajb.94.9.1554.
Holcus gayensis	DQ539574	ITS	Quintanar, A., Castroviejo, S., and Catalán, P. 2007. Phylogeny of the tribe Aveneae (Pooideae, Poaceae) inferred from plastid trnT-F and nuclear ITS sequences. Am. J. Bot. 94(9): 1554–1569. doi: 10.3732/ajb.94.9.1554.
Holcus lanatus	HE573931	matK	Grass Phylogeny Working Group II. 2012. New grass phylogeny resolves deep evolutionary relationships and discovers C4 origins. New Phytol 193(2): 304–312. doi: 10.1111/j.1469-8137.2011.03972.x.
Holcus lanatus	HM850540	matK	Schaefer, H., Hardy, O.J., Silva, L., Barraclough, T.G., and Savolainen, V. 2011. Testing Darwin’s naturalization hypothesis in the Azores. Ecol Lett 14(4): 389–396. doi: 10.1111/j.1461-0248.2011.01600.x.
Holcus lanatus	HQ600034	matK	Kim,Y.-D., Kim,K.-J., Lee,J.-H. and Kim,S.-H. unpublished. A molecular approach to the phylogenetic relationships among the Korean Poaceae taxa
Holcus lanatus	JN894527	matK	de Vere, N., Rich, T.C.G., Ford, C.R., Trinder, S.A., Long, C., Moore, C.W., Satterthwaite, D., Davies, H., Allainguillaume, J., Ronca, S., Tatarinova, T., Garbett, H., Walker, K., and Wilkinson, M.J. 2012. DNA barcoding the native flowering plants and conifers of Wales. PLoS ONE 7(6): e37945. doi: 10.1371/journal.pone.0037945.
Holcus lanatus	JN894528	matK	de Vere, N., Rich, T.C.G., Ford, C.R., Trinder, S.A., Long, C., Moore, C.W., Satterthwaite, D., Davies, H., Allainguillaume, J., Ronca, S., Tatarinova, T., Garbett, H., Walker, K., and Wilkinson, M.J. 2012. DNA barcoding the native flowering plants and conifers of Wales. PLoS ONE 7(6): e37945. doi: 10.1371/journal.pone.0037945.
Holcus lanatus	JN894905	matK	de Vere, N., Rich, T.C.G., Ford, C.R., Trinder, S.A., Long, C., Moore, C.W., Satterthwaite, D., Davies, H., Allainguillaume, J., Ronca, S., Tatarinova, T., Garbett, H., Walker, K., and Wilkinson, M.J. 2012. DNA barcoding the native flowering plants and conifers of Wales. PLoS ONE 7(6): e37945. doi: 10.1371/journal.pone.0037945.
Holcus lanatus	JX438084	matK	Minaya, M., Pimentel, M., Mason-Gamer, R., and Catalán, P. 2013. Distribution and evolutionary dynamics of Stowaway Miniature Inverted repeat Transposable Elements (MITEs) in grasses. Mol Phylogenet Evol 68(1): 106–118. doi: 10.1016/j.ympev.2013.03.005.
Holcus lanatus	KJ204489	matK	Wyler,S. and Litman,J., unpublished
Holcus lanatus	KJ529341	matK	Pimentel,M., Sahuquillo,E., Escudero,M., Minaya,M. and Catalan,P., unpublished
Holcus lanatus	DQ539575	ITS	Quintanar, A., Castroviejo, S., and Catalán, P. 2007. Phylogeny of the tribe Aveneae (Pooideae, Poaceae) inferred from plastid trnT-F and nuclear ITS sequences. Am. J. Bot. 94(9): 1554–1569. doi: 10.3732/ajb.94.9.1554.
Holcus lanatus	DQ631437	trnL	Quintanar, A., Castroviejo, S., and Catalán, P. 2007. Phylogeny of the tribe Aveneae (Pooideae, Poaceae) inferred from plastid trnT-F and nuclear ITS sequences. Am. J. Bot. 94(9): 1554–1569. doi: 10.3732/ajb.94.9.1554.
Holcus mollis	AM234554	matK	Döring, E., Schneider, J., Hilu, K.W., and Röser, M. 2007. Phylogenetic relationships in the Aveneae/Poeae complex (Pooideae, Poaceae). Kew Bull 62: 407–424.
Holcus mollis	JN895313	matK	de Vere, N., Rich, T.C.G., Ford, C.R., Trinder, S.A., Long, C., Moore, C.W., Satterthwaite, D., Davies, H., Allainguillaume, J., Ronca, S., Tatarinova, T., Garbett, H., Walker, K., and Wilkinson, M.J. 2012. DNA barcoding the native flowering plants and conifers of Wales. PLoS ONE 7(6): e37945. doi: 10.1371/journal.pone.0037945.
Holcus mollis	JN895362	matK	de Vere, N., Rich, T.C.G., Ford, C.R., Trinder, S.A., Long, C., Moore, C.W., Satterthwaite, D., Davies, H., Allainguillaume, J., Ronca, S., Tatarinova, T., Garbett, H., Walker, K., and Wilkinson, M.J. 2012. DNA barcoding the native flowering plants and conifers of Wales. PLoS ONE 7(6): e37945. doi: 10.1371/journal.pone.0037945.
Holcus mollis	JN895365	matK	de Vere, N., Rich, T.C.G., Ford, C.R., Trinder, S.A., Long, C., Moore, C.W., Satterthwaite, D., Davies, H., Allainguillaume, J., Ronca, S., Tatarinova, T., Garbett, H., Walker, K., and Wilkinson, M.J. 2012. DNA barcoding the native flowering plants and conifers of Wales. PLoS ONE 7(6): e37945. doi: 10.1371/journal.pone.0037945.
Holcus rigidus	HM850541	matK	Schaefer, H., Hardy, O.J., Silva, L., Barraclough, T.G., and Savolainen, V. 2011. Testing Darwin’s naturalization hypothesis in the Azores. Ecol Lett 14(4): 389–396. doi: 10.1111/j.1461-0248.2011.01600.x.
Hookerochloa eriopoda	KM523866	matK	Soreng, R.J., Gillespie, L.J., Koba, H., Boudko, K., and Bull, R.D. 2015. Molecular and morphological evidence for a new grass genus, Dupontiopsis (Poaceae tribe Poeae subtribe Poinae s.l.), endemic to alpine Japan, and implications for the reticulate origin of Dupontia and Arctophila within Poinae s.l. Journal of Systematics and Evolution: n/a–n/a. doi: 10.1111/jse.12146.
Hookerochloa hookeriana	KM523867	matK	Soreng, R.J., Gillespie, L.J., Koba, H., Boudko, K., and Bull, R.D. 2015. Molecular and morphological evidence for a new grass genus, Dupontiopsis (Poaceae tribe Poeae subtribe Poinae s.l.), endemic to alpine Japan, and implications for the reticulate origin of Dupontia and Arctophila within Poinae s.l. Journal of Systematics and Evolution: n/a–n/a. doi: 10.1111/jse.12146.
Hookerochloa hookeriana	AY559123	ITS	Hunter, A.M., Orlovich, D.A., Lloyd, K.M., Lee, W.G., and Murphy, D.J. 2004. The generic position of Austrofestuca littoralis and the reinstatement of Hookerochloa and Festucella (Poaceae) based on evidence from nuclear (ITS) and chloroplast (trnL‐trnF) DNA sequences. N Z J Bot 42(2): 253-262. doi: 10.1080/0028825X.2004.9512902.
Hookerochloa hookeriana	EU792348	ITS	Gillespie, L.J., Soreng, R.J., Bull, R.D., Jacobs, S.W.L., and Refulio-Rodriguez, N.F. 2008. Phylogenetic relationships in subtribe Poinae (Poaceae, Poeae) based on nuclear ITS and plastid trnT-trnL-trnF sequences. Botany-Botanique 86(8): 938–967. doi: 10.1139/b08-076.
Hyalopoa lanatiflora	AM234604	matK	Döring, E., Schneider, J., Hilu, K.W., and Röser, M. 2007. Phylogenetic relationships in the Aveneae/Poeae complex (Pooideae, Poaceae). Kew Bull 62: 407–424.
Hyalopoa lanatiflora	FJ178781	ITS	Rodionov, A.V., Kim, E.S., Nosov, N.N., Raiko, M.P., Machs, E.M., and Punina, E.O. 2008. Molecular and phylogenetic study of species of genus Colpodium sensu lato (Poeae, Poaceae). Ekol Genet 6(4): 34-46.
Hyalopoa pontica	KM523868	matK	Soreng, R.J., Gillespie, L.J., Koba, H., Boudko, K., and Bull, R.D. 2015. Molecular and morphological evidence for a new grass genus, Dupontiopsis (Poaceae tribe Poeae subtribe Poinae s.l.), endemic to alpine Japan, and implications for the reticulate origin of Dupontia and Arctophila within Poinae s.l. Journal of Systematics and Evolution: n/a–n/a. doi: 10.1111/jse.12146.
Hyalopoa pontica	FJ196303	ITS	Rodionov, A.V., Kim, E.S., Nosov, N.N., Raiko, M.P., Machs, E.M., and Punina, E.O. 2008. Molecular and phylogenetic study of species of genus Colpodium sensu lato (Poeae, Poaceae). Ekol Genet 6(4): 34-46.
Koeleria albescens	DQ336824	ITS	Quintanar, A., Castroviejo, S., and Catalán, P. 2007. Phylogeny of the tribe Aveneae (Pooideae, Poaceae) inferred from plastid trnT-F and nuclear ITS sequences. Am. J. Bot. 94(9): 1554–1569. doi: 10.3732/ajb.94.9.1554.
Koeleria albescens	DQ336844	trnL	Quintanar, A., Castroviejo, S., and Catalán, P. 2007. Phylogeny of the tribe Aveneae (Pooideae, Poaceae) inferred from plastid trnT-F and nuclear ITS sequences. Am. J. Bot. 94(9): 1554–1569. doi: 10.3732/ajb.94.9.1554.
Koeleria asiatica	KC474938	matK	Saarela, J.M., Sokoloff, P.C., Gillespie, L.J., Consaul, L.L., and Bull, R.D. 2013. DNA barcoding the Canadian Arctic flora: core plastid barcodes (rbcL + matK) for 490 vascular plant species. PLoS ONE 8(10): e77982. doi: 10.1371/journal.pone.0077982.
Koeleria asiatica	GQ245058	trnL	Soininen E, Valentini A, Coissac E, Miquel C, Gielly L, Brochmann C, Brysting A, Sonstebo JH, Ims R, Yoccoz N, and Taberlet P. 2009. Analysing diet of small herbivores: the efficiency of DNA barcoding coupled with high-throughput pyrosequencing for deciphering the composition of complex plant mixtures. Frontiers in Zoology 6:16.
Koeleria asiatica	GQ245059	trnL	Soininen E, Valentini A, Coissac E, Miquel C, Gielly L, Brochmann C, Brysting A, Sonstebo JH, Ims R, Yoccoz N, and Taberlet P. 2009. Analysing diet of small herbivores: the efficiency of DNA barcoding coupled with high-throughput pyrosequencing for deciphering the composition of complex plant mixtures. Frontiers in Zoology 6:16.
Koeleria capensis	AM234558	matK	Döring, E., Schneider, J., Hilu, K.W., and Röser, M. 2007. Phylogenetic relationships in the Aveneae/Poeae complex (Pooideae, Poaceae). Kew Bull 62: 407–424.
Koeleria capensis	FM179413	ITS	Schneider, J., Doring, E., Hilu, K.W., and Röser, M. 2009. Phylogenetic structure of the grass subfamily Pooideae based on comparison of plastid matK gene-3'trnK exon and nuclear ITS sequences. Taxon 58(2): 405–424.
Koeleria castellana	KJ529337	matK	Pimentel,M., Sahuquillo,E., Escudero,M., Minaya,M. and Catalan,P., unpublished
Koeleria caudata	DQ539603	ITS	Quintanar, A., Castroviejo, S., and Catalán, P. 2007. Phylogeny of the tribe Aveneae (Pooideae, Poaceae) inferred from plastid trnT-F and nuclear ITS sequences. Am. J. Bot. 94(9): 1554–1569. doi: 10.3732/ajb.94.9.1554.
Koeleria crassipes	KJ529338	matK	Pimentel,M., Sahuquillo,E., Escudero,M., Minaya,M. and Catalan,P., unpublished
Koeleria crassipes	DQ631469	trnL	Quintanar, A., Castroviejo, S., and Catalán, P. 2007. Phylogeny of the tribe Aveneae (Pooideae, Poaceae) inferred from plastid trnT-F and nuclear ITS sequences. Am. J. Bot. 94(9): 1554–1569. doi: 10.3732/ajb.94.9.1554.
Koeleria dasyphylla	DQ336845	trnL	Quintanar, A., Castroviejo, S., and Catalán, P. 2007. Phylogeny of the tribe Aveneae (Pooideae, Poaceae) inferred from plastid trnT-F and nuclear ITS sequences. Am. J. Bot. 94(9): 1554–1569. doi: 10.3732/ajb.94.9.1554.
Koeleria dasypylla	DQ336825	ITS	Quintanar, A., Castroviejo, S., and Catalán, P. 2007. Phylogeny of the tribe Aveneae (Pooideae, Poaceae) inferred from plastid trnT-F and nuclear ITS sequences. Am. J. Bot. 94(9): 1554–1569. doi: 10.3732/ajb.94.9.1554.
Koeleria loweana	HE646580	matK	Schneider, J., Winterfeld, G., and Röser, M. 2012. Polyphyly of the grass tribe Hainardieae (Poaceae: Pooideae): identification of its different lineages based on molecular phylogenetics, including morphological and cytogenetic characteristics. Org Divers Evol 12(2): 113–132. doi: 10.1007/s13127-012-0077-3.
Koeleria loweana	AF533022	trnL	Catalán, P., Torrecilla, P., Rodrı́guez, J.Á.L., and Olmstead, R.G. 2004. Phylogeny of the festucoid grasses of subtribe Loliinae and allies (Poeae, Pooideae) inferred from ITS and trnL–F sequences. Mol. Phylogen. Evol. 31(2): 517–541. doi: http://dx.doi.org/10.1016/j.ympev.2003.08.025.
Koeleria loweana	HE646607	ITS	Schneider, J., Winterfeld, G., and Röser, M. 2012. Polyphyly of the grass tribe Hainardieae (Poaceae: Pooideae): identification of its different lineages based on molecular phylogenetics, including morphological and cytogenetic characteristics. Org Divers Evol 12(2): 113–132. doi: 10.1007/s13127-012-0077-3.
Koeleria loweana (Parafestuca albida)	AF532930	ITS	Catalán, P., Torrecilla, P., Rodrı́guez, J.Á.L., and Olmstead, R.G. 2004. Phylogeny of the festucoid grasses of subtribe Loliinae and allies (Poeae, Pooideae) inferred from ITS and trnL–F sequences. Mol. Phylogen. Evol. 31(2): 517–541. doi: http://dx.doi.org/10.1016/j.ympev.2003.08.025.
Koeleria macrantha	JN894672	matK	de Vere, N., Rich, T.C.G., Ford, C.R., Trinder, S.A., Long, C., Moore, C.W., Satterthwaite, D., Davies, H., Allainguillaume, J., Ronca, S., Tatarinova, T., Garbett, H., Walker, K., and Wilkinson, M.J. 2012. DNA barcoding the native flowering plants and conifers of Wales. PLoS ONE 7(6): e37945. doi: 10.1371/journal.pone.0037945.
Koeleria macrantha	JN895104	matK	de Vere, N., Rich, T.C.G., Ford, C.R., Trinder, S.A., Long, C., Moore, C.W., Satterthwaite, D., Davies, H., Allainguillaume, J., Ronca, S., Tatarinova, T., Garbett, H., Walker, K., and Wilkinson, M.J. 2012. DNA barcoding the native flowering plants and conifers of Wales. PLoS ONE 7(6): e37945. doi: 10.1371/journal.pone.0037945.
Koeleria macrantha	KM538796	matK	Lee, J.H. and Kim, Y.D., unpublished
Koeleria macrantha	LN554439	matK	Hochbach, A., Schneider, J., and Röser, M. 2015. A multi-locus analysis of phylogenetic relationships within grass subfamily Pooideae (Poaceae) inferred from sequences of nuclear single copy gene regions compared with plastid DNA. Mol. Phylogen. Evol. 87: 14-27. doi: http://dx.doi.org/10.1016/j.ympev.2015.03.010.
Koeleria macrantha	DQ336826	ITS	Quintanar, A., Castroviejo, S., and Catalán, P. 2007. Phylogeny of the tribe Aveneae (Pooideae, Poaceae) inferred from plastid trnT-F and nuclear ITS sequences. Am. J. Bot. 94(9): 1554–1569. doi: 10.3732/ajb.94.9.1554.
Koeleria macrantha	DQ336846	trnL	Quintanar, A., Castroviejo, S., and Catalán, P. 2007. Phylogeny of the tribe Aveneae (Pooideae, Poaceae) inferred from plastid trnT-F and nuclear ITS sequences. Am. J. Bot. 94(9): 1554–1569. doi: 10.3732/ajb.94.9.1554.
Koeleria macrantha	HM590304	trnL	Hiiesalu I, ÖPik M, Metsis M, Lilje L, Davison J, Vasar M, Moora M, Zobel M, Wilson SD, and PÄRtel M. 2012. Plant species richness belowground: higher richness and new patterns revealed by next-generation sequencing. Molecular Ecology 21:2004–2016. 10.1111/j.1365-294X.2011.05390.x
Koeleria macrantha	KJ746411	trnL	Heise W, Babik W, Kubisz D, and Kajtoch Ł. 2015. A three-marker DNA barcoding approach for ecological studies of xerothermic plants and herbivorous insects from central Europe. Botanical Journal of the Linnean Society 177:576-592. 10.1111/boj.12261
Koeleria pyramidata	DQ336827	ITS	Quintanar, A., Castroviejo, S., and Catalán, P. 2007. Phylogeny of the tribe Aveneae (Pooideae, Poaceae) inferred from plastid trnT-F and nuclear ITS sequences. Am. J. Bot. 94(9): 1554–1569. doi: 10.3732/ajb.94.9.1554.
Koeleria pyramidata	DQ336847	trnL	Quintanar, A., Castroviejo, S., and Catalán, P. 2007. Phylogeny of the tribe Aveneae (Pooideae, Poaceae) inferred from plastid trnT-F and nuclear ITS sequences. Am. J. Bot. 94(9): 1554–1569. doi: 10.3732/ajb.94.9.1554.
Koeleria pyramidata	EF137607	trnL	Bouchenak-Khelladi Y, Salamin N, Savolainen V, Forest F, van der Bank M, Chase MW, and Hodkinson TR. 2008. Large multi-gene phylogenetic trees of the grasses (Poaceae): Progress towards complete tribal and generic level sampling. Molecular Phylogenetics and Evolution 47:488–505. 10.1016/j.ympev.2008.01.035
Koeleria pyramidata	EU119370	trnL	Schardl CL, Craven KD, Speakman S, Stromberg A, Lindstrom A, and Yoshida R. 2008. A novel test for host-symbiont codivergence indicates ancient origin of fungal endophytes in grasses. Systematic Biology 57:483-498. 10.1080/10635150802172184
Koeleria splendens	DQ336828	ITS	Quintanar, A., Castroviejo, S., and Catalán, P. 2007. Phylogeny of the tribe Aveneae (Pooideae, Poaceae) inferred from plastid trnT-F and nuclear ITS sequences. Am. J. Bot. 94(9): 1554–1569. doi: 10.3732/ajb.94.9.1554.
Koeleria splendens	DQ336848	trnL	Quintanar, A., Castroviejo, S., and Catalán, P. 2007. Phylogeny of the tribe Aveneae (Pooideae, Poaceae) inferred from plastid trnT-F and nuclear ITS sequences. Am. J. Bot. 94(9): 1554–1569. doi: 10.3732/ajb.94.9.1554.
Koeleria vallesiana	JX438077	matK	Minaya, M., Pimentel, M., Mason-Gamer, R., and Catalán, P. 2013. Distribution and evolutionary dynamics of Stowaway Miniature Inverted repeat Transposable Elements (MITEs) in grasses. Mol Phylogenet Evol 68(1): 106–118. doi: 10.1016/j.ympev.2013.03.005.
Koeleria vallesiana	DQ336829	ITS	Quintanar, A., Castroviejo, S., and Catalán, P. 2007. Phylogeny of the tribe Aveneae (Pooideae, Poaceae) inferred from plastid trnT-F and nuclear ITS sequences. Am. J. Bot. 94(9): 1554–1569. doi: 10.3732/ajb.94.9.1554.
Koeleria vallesiana	DQ336849	trnL	Quintanar, A., Castroviejo, S., and Catalán, P. 2007. Phylogeny of the tribe Aveneae (Pooideae, Poaceae) inferred from plastid trnT-F and nuclear ITS sequences. Am. J. Bot. 94(9): 1554–1569. doi: 10.3732/ajb.94.9.1554.
Lachnagrostis adamsonii	KJ599300	matK	Birch, J.L., Cantrill, D.J., Walsh, N.G., and Murphy, D.J. 2014. Phylogenetic investigation and divergence dating of Poa (Poaceae, tribe Poeae) in the Australasian region. Bot. J. Linn. Soc. 175(4): 523–552. doi: 10.1111/boj.12185.
Lachnagrostis ammobia	AY705907	ITS	Gardner,R.C., Keeling,J., de Lange,P.J., Wright,S.D., Cameron,E.K., unpublished
Lachnagrostis billarderi	AY705904	ITS	Gardner,R.C., Keeling,J., de Lange,P.J., Wright,S.D., Cameron,E.K., unpublished
Lachnagrostis filiformis	HE574415	matK	Grass Phylogeny Working Group II. 2012. New grass phylogeny resolves deep evolutionary relationships and discovers C4 origins. New Phytol 193(2): 304–312. doi: 10.1111/j.1469-8137.2011.03972.x.
Lachnagrostis leptostachys	AY705903	ITS	Gardner,R.C., Keeling,J., de Lange,P.J., Wright,S.D., Cameron,E.K., unpublished
Lachnagrostis littoralis subsp. salaria	AY705906	ITS	Gardner,R.C., Keeling,J., de Lange,P.J., Wright,S.D., Cameron,E.K., unpublished
Lachnagrostis littoralis subsp. littoralis	AY705905	ITS	Gardner,R.C., Keeling,J., de Lange,P.J., Wright,S.D., Cameron,E.K., unpublished
Lachnagrostis uda	AY705908	ITS	Gardner,R.C., Keeling,J., de Lange,P.J., Wright,S.D., Cameron,E.K., unpublished
Lagurus ovatus	AM234563	matK	Döring, E., Schneider, J., Hilu, K.W., and Röser, M. 2007. Phylogenetic relationships in the Aveneae/Poeae complex (Pooideae, Poaceae). Kew Bull 62: 407–424.
Lagurus ovatus	FN908059	matK	Schaefer, H., Hardy, O.J., Silva, L., Barraclough, T.G., and Savolainen, V. 2011. Testing Darwin’s naturalization hypothesis in the Azores. Ecol Lett 14(4): 389–396. doi: 10.1111/j.1461-0248.2011.01600.x.
Lagurus ovatus	KJ529336	matK	Pimentel,M., Sahuquillo,E., Escudero,M., Minaya,M. and Catalan,P., unpublished
Lagurus ovatus	DQ539598	ITS	Quintanar, A., Castroviejo, S., and Catalán, P. 2007. Phylogeny of the tribe Aveneae (Pooideae, Poaceae) inferred from plastid trnT-F and nuclear ITS sequences. Am. J. Bot. 94(9): 1554–1569. doi: 10.3732/ajb.94.9.1554.
Lagurus ovatus	DQ631464	trnL	Quintanar, A., Castroviejo, S., and Catalán, P. 2007. Phylogeny of the tribe Aveneae (Pooideae, Poaceae) inferred from plastid trnT-F and nuclear ITS sequences. Am. J. Bot. 94(9): 1554–1569. doi: 10.3732/ajb.94.9.1554.
Lagurus ovatus	EF137608	trnL	Bouchenak-Khelladi Y, Salamin N, Savolainen V, Forest F, van der Bank M, Chase MW, and Hodkinson TR. 2008. Large multi-gene phylogenetic trees of the grasses (Poaceae): Progress towards complete tribal and generic level sampling. Molecular Phylogenetics and Evolution 47:488–505. 10.1016/j.ympev.2008.01.035
Lagurus ovatus	FM179414	ITS	Schneider, J., Doring, E., Hilu, K.W., and Röser, M. 2009. Phylogenetic structure of the grass subfamily Pooideae based on comparison of plastid matK gene-3'trnK exon and nuclear ITS sequences. Taxon 58(2): 405–424.
Lamarckia aurea	JX438085	matK	Minaya, M., Pimentel, M., Mason-Gamer, R., and Catalán, P. 2013. Distribution and evolutionary dynamics of Stowaway Miniature Inverted repeat Transposable Elements (MITEs) in grasses. Mol Phylogenet Evol 68(1): 106–118. doi: 10.1016/j.ympev.2013.03.005.
Lamarckia aurea	KJ599279	matK	Birch, J.L., Cantrill, D.J., Walsh, N.G., and Murphy, D.J. 2014. Phylogenetic investigation and divergence dating of Poa (Poaceae, tribe Poeae) in the Australasian region. Bot. J. Linn. Soc. 175(4): 523–552. doi: 10.1111/boj.12185.
Lamarckia aurea	AF532935	ITS	Catalán, P., Torrecilla, P., Rodrı́guez, J.Á.L., and Olmstead, R.G. 2004. Phylogeny of the festucoid grasses of subtribe Loliinae and allies (Poeae, Pooideae) inferred from ITS and trnL–F sequences. Mol. Phylogen. Evol. 31(2): 517–541. doi: http://dx.doi.org/10.1016/j.ympev.2003.08.025.
Lazchnagrostis adamsonii	KJ599073	ETS	Birch, J.L., Cantrill, D.J., Walsh, N.G., and Murphy, D.J. 2014. Phylogenetic investigation and divergence dating of Poa (Poaceae, tribe Poeae) in the Australasian region. Bot. J. Linn. Soc. 175(4): 523–552. doi: 10.1111/boj.12185.
Limnodea arkansana	LN554440	matK	Hochbach, A., Schneider, J., and Röser, M. 2015. A multi-locus analysis of phylogenetic relationships within grass subfamily Pooideae (Poaceae) inferred from sequences of nuclear single copy gene regions compared with plastid DNA. Mol. Phylogen. Evol. 87: 14-27. doi: http://dx.doi.org/10.1016/j.ympev.2015.03.010.
Lolium perenne	AF303401	ITS	Torrecilla, P., and Catalán, P. 2002. Phylogeny of broad-leaved and fine-leaved Festuca lineages (Poaceae) based on nuclear ITS sequences. Syst. Bot. 27(2): 241–251. doi: 10.1043/0363-6445-27.2.241.
Megalachne berteroniana	FR692028	ITS	Schneider, J., Winterfeld, G., Hoffmann, M.H., and Röser, M. 2011. Duthieeae, a new tribe of grasses (Poaceae) identified among the early diverging lineages of subfamily Pooideae: molecular phylogenetics, morphological delineation, cytogenetics and biogeography. Syst Biodivers 9(1): 27–44. doi: 10.1080/14772000.2010.544339.
Megalachne masafuerana	FR692029	ITS	Schneider, J., Winterfeld, G., Hoffmann, M.H., and Röser, M. 2011. Duthieeae, a new tribe of grasses (Poaceae) identified among the early diverging lineages of subfamily Pooideae: molecular phylogenetics, morphological delineation, cytogenetics and biogeography. Syst Biodivers 9(1): 27–44. doi: 10.1080/14772000.2010.544339.
Mibora minima	DQ786927	matK	Soreng, R.J., Davis, J.I., and Voionmaa, M.A. 2007. A phylogenetic analysis of Poeae sensu lato based on morphological characters and sequence data from three plastid-encoded genes: evidence for reticulation, and a new classification for the tribe. Kew Bull 62: 425–454.
Mibora minima	JN896130	matK	de Vere, N., Rich, T.C.G., Ford, C.R., Trinder, S.A., Long, C., Moore, C.W., Satterthwaite, D., Davies, H., Allainguillaume, J., Ronca, S., Tatarinova, T., Garbett, H., Walker, K., and Wilkinson, M.J. 2012. DNA barcoding the native flowering plants and conifers of Wales. PLoS ONE 7(6): e37945. doi: 10.1371/journal.pone.0037945.
Mibora minima	KJ529357	matK	Pimentel,M., Sahuquillo,E., Escudero,M., Minaya,M. and Catalan,P., unpublished
Mibora minima	DQ539589	ITS	Quintanar, A., Castroviejo, S., and Catalán, P. 2007. Phylogeny of the tribe Aveneae (Pooideae, Poaceae) inferred from plastid trnT-F and nuclear ITS sequences. Am. J. Bot. 94(9): 1554–1569. doi: 10.3732/ajb.94.9.1554.
Mibora minima	DQ631454	trnL	Quintanar, A., Castroviejo, S., and Catalán, P. 2007. Phylogeny of the tribe Aveneae (Pooideae, Poaceae) inferred from plastid trnT-F and nuclear ITS sequences. Am. J. Bot. 94(9): 1554–1569. doi: 10.3732/ajb.94.9.1554.
Mibora minima	FR692030	ITS	Schneider, J., Winterfeld, G., Hoffmann, M.H., and Röser, M. 2011. Duthieeae, a new tribe of grasses (Poaceae) identified among the early diverging lineages of subfamily Pooideae: molecular phylogenetics, morphological delineation, cytogenetics and biogeography. Syst Biodivers 9(1): 27–44. doi: 10.1080/14772000.2010.544339.
Miboro minima	FR694894	matK	Schneider, J., Winterfeld, G., Hoffmann, M.H., and Röser, M. 2011. Duthieeae, a new tribe of grasses (Poaceae) identified among the early diverging lineages of subfamily Pooideae: molecular phylogenetics, morphological delineation, cytogenetics and biogeography. Syst Biodivers 9(1): 27–44. doi: 10.1080/14772000.2010.544339.
Milium effusum	KM523869	matK	Soreng, R.J., Gillespie, L.J., Koba, H., Boudko, K., and Bull, R.D. 2015. Molecular and morphological evidence for a new grass genus, Dupontiopsis (Poaceae tribe Poeae subtribe Poinae s.l.), endemic to alpine Japan, and implications for the reticulate origin of Dupontia and Arctophila within Poinae s.l. Journal of Systematics and Evolution: n/a–n/a. doi: 10.1111/jse.12146.
Milium effusum	KM523870	matK	Soreng, R.J., Gillespie, L.J., Koba, H., Boudko, K., and Bull, R.D. 2015. Molecular and morphological evidence for a new grass genus, Dupontiopsis (Poaceae tribe Poeae subtribe Poinae s.l.), endemic to alpine Japan, and implications for the reticulate origin of Dupontia and Arctophila within Poinae s.l. Journal of Systematics and Evolution: n/a–n/a. doi: 10.1111/jse.12146.
Milium effusum	DQ539573	ITS	Quintanar, A., Castroviejo, S., and Catalán, P. 2007. Phylogeny of the tribe Aveneae (Pooideae, Poaceae) inferred from plastid trnT-F and nuclear ITS sequences. Am. J. Bot. 94(9): 1554–1569. doi: 10.3732/ajb.94.9.1554.
Milium effusum	GQ324477	ITS	Gillespie, L.J., Soreng, R.J., and Jacobs, S.W.L. 2009. Phylogenetic relationships of Australian Poa (Poaceae: Poinae), including molecular evidence for two new genera, Saxipoa and Sylvipoa. Aust Syst Bot 22(6): 413–436.
Milium effusum	HQ600513	ITS	Kim,Y.-D., Kim,K.-J., Lee,J.-H. and Kim,S.-H. unpublished. A molecular approach to the phylogenetic relationships among the Korean Poaceae taxa
Milium effusum	KC986378	ITS	Pimentel, M., Sahuquillo, E., Torrecilla, Z., Popp, M., Catalán, P., and Brochmann, C. 2013. Hybridization and long-distance colonization at different time scales: towards resolution of long-term controversies in the sweet vernal grasses (Anthoxanthum). Ann. Bot. 112(6): 1015–1030. doi: 10.1093/aob/mct170.
Milium schmidtianum	KM523871	matK	Soreng, R.J., Gillespie, L.J., Koba, H., Boudko, K., and Bull, R.D. 2015. Molecular and morphological evidence for a new grass genus, Dupontiopsis (Poaceae tribe Poeae subtribe Poinae s.l.), endemic to alpine Japan, and implications for the reticulate origin of Dupontia and Arctophila within Poinae s.l. Journal of Systematics and Evolution: n/a–n/a. doi: 10.1111/jse.12146.
Milium vernale	EU792340	ITS	Gillespie, L.J., Soreng, R.J., Bull, R.D., Jacobs, S.W.L., and Refulio-Rodriguez, N.F. 2008. Phylogenetic relationships in subtribe Poinae (Poaceae, Poeae) based on nuclear ITS and plastid trnT-trnL-trnF sequences. Botany-Botanique 86(8): 938–967. doi: 10.1139/b08-076.
Molineriella laevis	DQ786929	matK	Soreng, R.J., Davis, J.I., and Voionmaa, M.A. 2007. A phylogenetic analysis of Poeae sensu lato based on morphological characters and sequence data from three plastid-encoded genes: evidence for reticulation, and a new classification for the tribe. Kew Bull 62: 425–454.
Narduroides salzmanii	AF478497	ITS	Torrecilla, P., López-Rodríguez, J.-A., and Catalán, P. 2004. Phylogenetic relationships of Vulpia and related genera (Poeae, Poaceae) based on analysis of ITS and trnL-F sequences. Ann. Mo. Bot. Gard. 91: 124–158.
Narduroides salzmannii	JQ972946	ITS	Minaya, M., Pimentel, M., Mason-Gamer, R., and Catalán, P. 2013. Distribution and evolutionary dynamics of Stowaway Miniature Inverted repeat Transposable Elements (MITEs) in grasses. Mol Phylogenet Evol 68(1): 106–118. doi: 10.1016/j.ympev.2013.03.005.
Neoschiskinia trucatula (Agrostis truncatula subsp. commista)	DQ539592	ITS	Quintanar, A., Castroviejo, S., and Catalán, P. 2007. Phylogeny of the tribe Aveneae (Pooideae, Poaceae) inferred from plastid trnT-F and nuclear ITS sequences. Am. J. Bot. 94(9): 1554–1569. doi: 10.3732/ajb.94.9.1554.
Nephelochloa orientalis	KM523873	matK	Soreng, R.J., Gillespie, L.J., Koba, H., Boudko, K., and Bull, R.D. 2015. Molecular and morphological evidence for a new grass genus, Dupontiopsis (Poaceae tribe Poeae subtribe Poinae s.l.), endemic to alpine Japan, and implications for the reticulate origin of Dupontia and Arctophila within Poinae s.l. Journal of Systematics and Evolution: n/a–n/a. doi: 10.1111/jse.12146.
Nephelochloa orientalis	HE646609	ITS	Schneider, J., Winterfeld, G., and Röser, M. 2012. Polyphyly of the grass tribe Hainardieae (Poaceae: Pooideae): identification of its different lineages based on molecular phylogenetics, including morphological and cytogenetic characteristics. Org Divers Evol 12(2): 113–132. doi: 10.1007/s13127-012-0077-3.
Nicoraepoa andina	KM523874	matK	Soreng, R.J., Gillespie, L.J., Koba, H., Boudko, K., and Bull, R.D. 2015. Molecular and morphological evidence for a new grass genus, Dupontiopsis (Poaceae tribe Poeae subtribe Poinae s.l.), endemic to alpine Japan, and implications for the reticulate origin of Dupontia and Arctophila within Poinae s.l. Journal of Systematics and Evolution: n/a–n/a. doi: 10.1111/jse.12146.
Nicoraepoa andina	EU792354	ITS	Gillespie, L.J., Soreng, R.J., Bull, R.D., Jacobs, S.W.L., and Refulio-Rodriguez, N.F. 2008. Phylogenetic relationships in subtribe Poinae (Poaceae, Poeae) based on nuclear ITS and plastid trnT-trnL-trnF sequences. Botany-Botanique 86(8): 938–967. doi: 10.1139/b08-076.
Nicoraepoa chonotica	KM523875	matK	Soreng, R.J., Gillespie, L.J., Koba, H., Boudko, K., and Bull, R.D. 2015. Molecular and morphological evidence for a new grass genus, Dupontiopsis (Poaceae tribe Poeae subtribe Poinae s.l.), endemic to alpine Japan, and implications for the reticulate origin of Dupontia and Arctophila within Poinae s.l. Journal of Systematics and Evolution: n/a–n/a. doi: 10.1111/jse.12146.
Nicoraepoa chonotica	EU792355	ITS	Gillespie, L.J., Soreng, R.J., Bull, R.D., Jacobs, S.W.L., and Refulio-Rodriguez, N.F. 2008. Phylogenetic relationships in subtribe Poinae (Poaceae, Poeae) based on nuclear ITS and plastid trnT-trnL-trnF sequences. Botany-Botanique 86(8): 938–967. doi: 10.1139/b08-076.
Nicoraepoa chonotica	EU792356	ITS	Gillespie, L.J., Soreng, R.J., Bull, R.D., Jacobs, S.W.L., and Refulio-Rodriguez, N.F. 2008. Phylogenetic relationships in subtribe Poinae (Poaceae, Poeae) based on nuclear ITS and plastid trnT-trnL-trnF sequences. Botany-Botanique 86(8): 938–967. doi: 10.1139/b08-076.
Nicoraepoa pugionifolia	EU792360	ITS	Gillespie, L.J., Soreng, R.J., Bull, R.D., Jacobs, S.W.L., and Refulio-Rodriguez, N.F. 2008. Phylogenetic relationships in subtribe Poinae (Poaceae, Poeae) based on nuclear ITS and plastid trnT-trnL-trnF sequences. Botany-Botanique 86(8): 938–967. doi: 10.1139/b08-076.
Nicoraepoa pungifolia	GQ324478	ITS	Gillespie, L.J., Soreng, R.J., and Jacobs, S.W.L. 2009. Phylogenetic relationships of Australian Poa (Poaceae: Poinae), including molecular evidence for two new genera, Saxipoa and Sylvipoa. Aust Syst Bot 22(6): 413–436.
Nicoraepoa robusta	KM523876	matK	Soreng, R.J., Gillespie, L.J., Koba, H., Boudko, K., and Bull, R.D. 2015. Molecular and morphological evidence for a new grass genus, Dupontiopsis (Poaceae tribe Poeae subtribe Poinae s.l.), endemic to alpine Japan, and implications for the reticulate origin of Dupontia and Arctophila within Poinae s.l. Journal of Systematics and Evolution: n/a–n/a. doi: 10.1111/jse.12146.
Nicoraepoa robusta	EU792357	ITS	Gillespie, L.J., Soreng, R.J., Bull, R.D., Jacobs, S.W.L., and Refulio-Rodriguez, N.F. 2008. Phylogenetic relationships in subtribe Poinae (Poaceae, Poeae) based on nuclear ITS and plastid trnT-trnL-trnF sequences. Botany-Botanique 86(8): 938–967. doi: 10.1139/b08-076.
Nicoraepoa subenerivs subsp. subenervis	EU792359	ITS	Gillespie, L.J., Soreng, R.J., Bull, R.D., Jacobs, S.W.L., and Refulio-Rodriguez, N.F. 2008. Phylogenetic relationships in subtribe Poinae (Poaceae, Poeae) based on nuclear ITS and plastid trnT-trnL-trnF sequences. Botany-Botanique 86(8): 938–967. doi: 10.1139/b08-076.
Nicoraepoa subenervis subsp. spegazziniana	KM523877	matK	Soreng, R.J., Gillespie, L.J., Koba, H., Boudko, K., and Bull, R.D. 2015. Molecular and morphological evidence for a new grass genus, Dupontiopsis (Poaceae tribe Poeae subtribe Poinae s.l.), endemic to alpine Japan, and implications for the reticulate origin of Dupontia and Arctophila within Poinae s.l. Journal of Systematics and Evolution: n/a–n/a. doi: 10.1111/jse.12146.
Nicoraepoa subenervis subsp. spegazziniana	GQ324479	ITS	Gillespie, L.J., Soreng, R.J., and Jacobs, S.W.L. 2009. Phylogenetic relationships of Australian Poa (Poaceae: Poinae), including molecular evidence for two new genera, Saxipoa and Sylvipoa. Aust Syst Bot 22(6): 413–436.
Nicoraepoa subernervis subsp. spegazziniana	EU792358	ITS	Gillespie, L.J., Soreng, R.J., Bull, R.D., Jacobs, S.W.L., and Refulio-Rodriguez, N.F. 2008. Phylogenetic relationships in subtribe Poinae (Poaceae, Poeae) based on nuclear ITS and plastid trnT-trnL-trnF sequences. Botany-Botanique 86(8): 938–967. doi: 10.1139/b08-076.
Oreochloa confusa	KJ529402	matK	Pimentel,M., Sahuquillo,E., Escudero,M., Minaya,M. and Catalan,P., unpublished
Oreochloa disticha	AM234592	matK	Döring, E., Schneider, J., Hilu, K.W., and Röser, M. 2007. Phylogenetic relationships in the Aveneae/Poeae complex (Pooideae, Poaceae). Kew Bull 62: 407–424.
Oreochloa disticha	DQ539588	ITS	Quintanar, A., Castroviejo, S., and Catalán, P. 2007. Phylogeny of the tribe Aveneae (Pooideae, Poaceae) inferred from plastid trnT-F and nuclear ITS sequences. Am. J. Bot. 94(9): 1554–1569. doi: 10.3732/ajb.94.9.1554.
Oreochloa disticha	DQ631452	trnL	Quintanar, A., Castroviejo, S., and Catalán, P. 2007. Phylogeny of the tribe Aveneae (Pooideae, Poaceae) inferred from plastid trnT-F and nuclear ITS sequences. Am. J. Bot. 94(9): 1554–1569. doi: 10.3732/ajb.94.9.1554.
Oreochloa disticha	FM179421	ITS	Schneider, J., Doring, E., Hilu, K.W., and Röser, M. 2009. Phylogenetic structure of the grass subfamily Pooideae based on comparison of plastid matK gene-3'trnK exon and nuclear ITS sequences. Taxon 58(2): 405–424.
Paracolpodium altaicum	KM523878	matK	Soreng, R.J., Gillespie, L.J., Koba, H., Boudko, K., and Bull, R.D. 2015. Molecular and morphological evidence for a new grass genus, Dupontiopsis (Poaceae tribe Poeae subtribe Poinae s.l.), endemic to alpine Japan, and implications for the reticulate origin of Dupontia and Arctophila within Poinae s.l. Journal of Systematics and Evolution: n/a–n/a. doi: 10.1111/jse.12146.
Paracolpodium altaicum	EF432735	ITS	Rodionov, A.V., Kim, E.S., Punina, E.O., Machs, E.M., Tyupa, N.B., and Nosov, N.N. 2007. Evolution of chromosome numbers in the tribes Aveneae and Poeae inferred from the comparative analysis of the internal transcribed spacers ITS1 and ITS2 of nuclear 45S rRNA genes. Bot. Žhurn. (Moscow & Leningrad) 92: 57–71 [in Russian].
Parapholis filiformis	HE646585	matK	Schneider, J., Winterfeld, G., and Röser, M. 2012. Polyphyly of the grass tribe Hainardieae (Poaceae: Pooideae): identification of its different lineages based on molecular phylogenetics, including morphological and cytogenetic characteristics. Org Divers Evol 12(2): 113–132. doi: 10.1007/s13127-012-0077-3.
Parapholis filiformis	KJ529365	matK	Pimentel,M., Sahuquillo,E., Escudero,M., Minaya,M. and Catalan,P., unpublished
Parapholis filiformis	LN554446	matK	Hochbach, A., Schneider, J., and Röser, M. 2015. A multi-locus analysis of phylogenetic relationships within grass subfamily Pooideae (Poaceae) inferred from sequences of nuclear single copy gene regions compared with plastid DNA. Mol. Phylogen. Evol. 87: 14-27. doi: http://dx.doi.org/10.1016/j.ympev.2015.03.010.
Parapholis incurva	AM234583	matK	Döring, E., Schneider, J., Hilu, K.W., and Röser, M. 2007. Phylogenetic relationships in the Aveneae/Poeae complex (Pooideae, Poaceae). Kew Bull 62: 407–424.
Parapholis incurva	DQ786931	matK	Soreng, R.J., Davis, J.I., and Voionmaa, M.A. 2007. A phylogenetic analysis of Poeae sensu lato based on morphological characters and sequence data from three plastid-encoded genes: evidence for reticulation, and a new classification for the tribe. Kew Bull 62: 425–454.
Parapholis incurva	HQ600041	matK	Kim,Y.-D., Kim,K.-J., Lee,J.-H. and Kim,S.-H. unpublished. A molecular approach to the phylogenetic relationships among the Korean Poaceae taxa
Parapholis incurva	JN896017	matK	de Vere, N., Rich, T.C.G., Ford, C.R., Trinder, S.A., Long, C., Moore, C.W., Satterthwaite, D., Davies, H., Allainguillaume, J., Ronca, S., Tatarinova, T., Garbett, H., Walker, K., and Wilkinson, M.J. 2012. DNA barcoding the native flowering plants and conifers of Wales. PLoS ONE 7(6): e37945. doi: 10.1371/journal.pone.0037945.
Parapholis incurva	KJ529364	matK	Pimentel,M., Sahuquillo,E., Escudero,M., Minaya,M. and Catalan,P., unpublished
Parapholis incurva	KJ599281	matK	Birch, J.L., Cantrill, D.J., Walsh, N.G., and Murphy, D.J. 2014. Phylogenetic investigation and divergence dating of Poa (Poaceae, tribe Poeae) in the Australasian region. Bot. J. Linn. Soc. 175(4): 523–552. doi: 10.1111/boj.12185.
Parapholis incurva	AF532942	ITS	Catalán, P., Torrecilla, P., Rodrı́guez, J.Á.L., and Olmstead, R.G. 2004. Phylogeny of the festucoid grasses of subtribe Loliinae and allies (Poeae, Pooideae) inferred from ITS and trnL–F sequences. Mol. Phylogen. Evol. 31(2): 517–541. doi: http://dx.doi.org/10.1016/j.ympev.2003.08.025.
Parapholis incurva	FM179422	ITS	Schneider, J., Doring, E., Hilu, K.W., and Röser, M. 2009. Phylogenetic structure of the grass subfamily Pooideae based on comparison of plastid matK gene-3'trnK exon and nuclear ITS sequences. Taxon 58(2): 405–424.
Parapholis incurva	HQ600556	ITS	Kim,Y.-D., Kim,K.-J., Lee,J.-H. and Kim,S.-H. unpublished. A molecular approach to the phylogenetic relationships among the Korean Poaceae taxa
Parapholis strigosa	JN896014	matK	de Vere, N., Rich, T.C.G., Ford, C.R., Trinder, S.A., Long, C., Moore, C.W., Satterthwaite, D., Davies, H., Allainguillaume, J., Ronca, S., Tatarinova, T., Garbett, H., Walker, K., and Wilkinson, M.J. 2012. DNA barcoding the native flowering plants and conifers of Wales. PLoS ONE 7(6): e37945. doi: 10.1371/journal.pone.0037945.
Parapholis strigosa	JN896093	matK	de Vere, N., Rich, T.C.G., Ford, C.R., Trinder, S.A., Long, C., Moore, C.W., Satterthwaite, D., Davies, H., Allainguillaume, J., Ronca, S., Tatarinova, T., Garbett, H., Walker, K., and Wilkinson, M.J. 2012. DNA barcoding the native flowering plants and conifers of Wales. PLoS ONE 7(6): e37945. doi: 10.1371/journal.pone.0037945.
Parapholis strigosa	KJ599282	matK	Birch, J.L., Cantrill, D.J., Walsh, N.G., and Murphy, D.J. 2014. Phylogenetic investigation and divergence dating of Poa (Poaceae, tribe Poeae) in the Australasian region. Bot. J. Linn. Soc. 175(4): 523–552. doi: 10.1111/boj.12185.
Periballia involucrata	KJ529353	matK	Pimentel,M., Sahuquillo,E., Escudero,M., Minaya,M. and Catalan,P., unpublished
Periballia involucrata	DQ539576	ITS	Quintanar, A., Castroviejo, S., and Catalán, P. 2007. Phylogeny of the tribe Aveneae (Pooideae, Poaceae) inferred from plastid trnT-F and nuclear ITS sequences. Am. J. Bot. 94(9): 1554–1569. doi: 10.3732/ajb.94.9.1554.
Peyritschia pringlei	HG797528	ITS	Wölk, A., and Röser, M. 2014. Polyploid evolution, intercontinental biogeographical relationships and morphology of the recently described African oat genus Trisetopsis (Poaceae). Taxon 63(4): 773-788. doi: 10.12705/634.1.
Peyritschia pringlei Peterson12575	FJ394581	trnL	Saarela, J.M., Liu, Q., Peterson, P.M., Soreng, R.J., and Paszko, B. 2010. Phylogenetics of the grass 'Aveneae-type plastid DNA clade' (Poaceae: Pooideae, Poeae) based on plastid and nuclear ribosomal DNA sequence data. In Diversity, phylogeny, and evolution in the monocotyledons. Edited by O. Seberg, G. Petersen, A. Barfod, and J.I. Davis. Aarhus University Press, Denmark, pp. 557–587.
Phalaris amethystina	JF951053	ITS	Voshell, S.M., Baldini, R.M., Kumar, R., Tatalovich, N., and Hilu, K.W. 2011. Canary grasses (Phalaris, Poaceae): Molecular phylogenetics, polyploidy and floret evolution. Taxon 60(5): 1306–1316.
Phalaris amethystina	JF951060	ITS	Voshell, S.M., Baldini, R.M., Kumar, R., Tatalovich, N., and Hilu, K.W. 2011. Canary grasses (Phalaris, Poaceae): Molecular phylogenetics, polyploidy and floret evolution. Taxon 60(5): 1306–1316.
Phalaris angusta	JF951054	ITS	Voshell, S.M., Baldini, R.M., Kumar, R., Tatalovich, N., and Hilu, K.W. 2011. Canary grasses (Phalaris, Poaceae): Molecular phylogenetics, polyploidy and floret evolution. Taxon 60(5): 1306–1316.
Phalaris angusta	JF951055	ITS	Voshell, S.M., Baldini, R.M., Kumar, R., Tatalovich, N., and Hilu, K.W. 2011. Canary grasses (Phalaris, Poaceae): Molecular phylogenetics, polyploidy and floret evolution. Taxon 60(5): 1306–1316.
Phalaris aquatica	JF951056	ITS	Voshell, S.M., Baldini, R.M., Kumar, R., Tatalovich, N., and Hilu, K.W. 2011. Canary grasses (Phalaris, Poaceae): Molecular phylogenetics, polyploidy and floret evolution. Taxon 60(5): 1306–1316.
Phalaris aquatica	JF951076	ITS	Voshell, S.M., Baldini, R.M., Kumar, R., Tatalovich, N., and Hilu, K.W. 2011. Canary grasses (Phalaris, Poaceae): Molecular phylogenetics, polyploidy and floret evolution. Taxon 60(5): 1306–1316.
Phalaris arundinacea	AF164396	matK	Hilu, K.W., Alice, L.A., and Liang, H. 1999. Phylogeny of Poaceae inferred from matK sequences. Ann. Mo. Bot. Gard. 86: 835–851. doi: 10.2307/2666171.
Phalaris arundinacea	HQ593381	matK	Burgess, K.S., Fazekas, A.J., Kesanakurti, P.R., Graham, S.W., Husband, B.C., Newmaster, S.G., Percy, D.M., Hajibabaei, M., and Barrett, S.C.H. 2011. Discriminating plant species in a local temperate flora using the rbcL+ matK DNA barcode. Methods in Ecology and Evolution. doi: 10.1111/j.2041-210X.2011.00092.x.
Phalaris arundinacea	HQ600025	matK	Kim,Y.-D., Kim,K.-J., Lee,J.-H. and Kim,S.-H. unpublished. A molecular approach to the phylogenetic relationships among the Korean Poaceae taxa
Phalaris arundinacea	JN894193	matK	de Vere, N., Rich, T.C.G., Ford, C.R., Trinder, S.A., Long, C., Moore, C.W., Satterthwaite, D., Davies, H., Allainguillaume, J., Ronca, S., Tatarinova, T., Garbett, H., Walker, K., and Wilkinson, M.J. 2012. DNA barcoding the native flowering plants and conifers of Wales. PLoS ONE 7(6): e37945. doi: 10.1371/journal.pone.0037945.
Phalaris arundinacea	JN896095	matK	de Vere, N., Rich, T.C.G., Ford, C.R., Trinder, S.A., Long, C., Moore, C.W., Satterthwaite, D., Davies, H., Allainguillaume, J., Ronca, S., Tatarinova, T., Garbett, H., Walker, K., and Wilkinson, M.J. 2012. DNA barcoding the native flowering plants and conifers of Wales. PLoS ONE 7(6): e37945. doi: 10.1371/journal.pone.0037945.
Phalaris arundinacea	KF713143	matK	Lee,J., Kim,C.-S. and Lee,I.-Y. unpublished. Barcode of Korean Poideae, Poaceae
Phalaris arundinacea	KF713144	matK	Lee,J., Kim,C.-S. and Lee,I.-Y. unpublished. Barcode of Korean Poideae, Poaceae
Phalaris arundinacea	KF713145	matK	Lee,J., Kim,C.-S. and Lee,I.-Y. unpublished. Barcode of Korean Poideae, Poaceae
Phalaris arundinacea	KF713146	matK	Lee,J., Kim,C.-S. and Lee,I.-Y. unpublished. Barcode of Korean Poideae, Poaceae
Phalaris arundinacea	KF713147	matK	Lee,J., Kim,C.-S. and Lee,I.-Y. unpublished. Barcode of Korean Poideae, Poaceae
Phalaris arundinacea	KF713148	matK	Lee,J., Kim,C.-S. and Lee,I.-Y. unpublished. Barcode of Korean Poideae, Poaceae
Phalaris arundinacea	KF713149	matK	Lee,J., Kim,C.-S. and Lee,I.-Y. unpublished. Barcode of Korean Poideae, Poaceae
Phalaris arundinacea	KF713150	matK	Lee,J., Kim,C.-S. and Lee,I.-Y. unpublished. Barcode of Korean Poideae, Poaceae
Phalaris arundinacea	KJ593045	matK	Wolf,A., Howe,R., Parker,J., Erickson,D. and Kress,J., unpublished
Phalaris arundinacea	KJ593046	matK	Wolf,A., Howe,R., Parker,J., Erickson,D. and Kress,J., unpublished
Phalaris arundinacea	KJ593047	matK	Wolf,A., Howe,R., Parker,J., Erickson,D. and Kress,J., unpublished
Phalaris arundinacea	AY589138	trnL	Patterson J, Larson S, and Johnson P. 2005. Genome relationships in polyploid Poa pratensis and other Poa species inferred from phylogenetic analysis of nuclear and chloroplast DNA sequences. Genome 48:76–87.
Phalaris arundinacea	FJ821785	ITS	Xu, C.-M., Qu, C.-Y., Yu, W.-G., Zhang, X.-J., and Li, F.-Z. 2009. Phylogenetic origin of Beckmannia (Poaceae) inferred from molecular evidence. Journal of Systematics and Evolution 47(4): 305–310. doi: 10.1111/j.1759-6831.2009.00032.x.
Phalaris arundinacea	HQ600518	ITS	Kim,Y.-D., Kim,K.-J., Lee,J.-H. and Kim,S.-H. unpublished. A molecular approach to the phylogenetic relationships among the Korean Poaceae taxa
Phalaris arundinacea	JF951075	ITS	Voshell, S.M., Baldini, R.M., Kumar, R., Tatalovich, N., and Hilu, K.W. 2011. Canary grasses (Phalaris, Poaceae): Molecular phylogenetics, polyploidy and floret evolution. Taxon 60(5): 1306–1316.
Phalaris arundinacea	JF951077	ITS	Voshell, S.M., Baldini, R.M., Kumar, R., Tatalovich, N., and Hilu, K.W. 2011. Canary grasses (Phalaris, Poaceae): Molecular phylogenetics, polyploidy and floret evolution. Taxon 60(5): 1306–1316.
Phalaris brachystachy	HM850514	matK	Schaefer, H., Hardy, O.J., Silva, L., Barraclough, T.G., and Savolainen, V. 2011. Testing Darwin’s naturalization hypothesis in the Azores. Ecol Lett 14(4): 389–396. doi: 10.1111/j.1461-0248.2011.01600.x.
Phalaris brachystachys	JF951057	ITS	Voshell, S.M., Baldini, R.M., Kumar, R., Tatalovich, N., and Hilu, K.W. 2011. Canary grasses (Phalaris, Poaceae): Molecular phylogenetics, polyploidy and floret evolution. Taxon 60(5): 1306–1316.
Phalaris caesia	JF951061	ITS	Voshell, S.M., Baldini, R.M., Kumar, R., Tatalovich, N., and Hilu, K.W. 2011. Canary grasses (Phalaris, Poaceae): Molecular phylogenetics, polyploidy and floret evolution. Taxon 60(5): 1306–1316.
Phalaris caesia	JF951062	ITS	Voshell, S.M., Baldini, R.M., Kumar, R., Tatalovich, N., and Hilu, K.W. 2011. Canary grasses (Phalaris, Poaceae): Molecular phylogenetics, polyploidy and floret evolution. Taxon 60(5): 1306–1316.
Phalaris californica	JF951063	ITS	Voshell, S.M., Baldini, R.M., Kumar, R., Tatalovich, N., and Hilu, K.W. 2011. Canary grasses (Phalaris, Poaceae): Molecular phylogenetics, polyploidy and floret evolution. Taxon 60(5): 1306–1316.
Phalaris californica	JF951064	ITS	Voshell, S.M., Baldini, R.M., Kumar, R., Tatalovich, N., and Hilu, K.W. 2011. Canary grasses (Phalaris, Poaceae): Molecular phylogenetics, polyploidy and floret evolution. Taxon 60(5): 1306–1316.
Phalaris californica	JF951078	ITS	Voshell, S.M., Baldini, R.M., Kumar, R., Tatalovich, N., and Hilu, K.W. 2011. Canary grasses (Phalaris, Poaceae): Molecular phylogenetics, polyploidy and floret evolution. Taxon 60(5): 1306–1316.
Phalaris canariensis	JX438068	matK	Minaya, M., Pimentel, M., Mason-Gamer, R., and Catalán, P. 2013. Distribution and evolutionary dynamics of Stowaway Miniature Inverted repeat Transposable Elements (MITEs) in grasses. Mol Phylogenet Evol 68(1): 106–118. doi: 10.1016/j.ympev.2013.03.005.
Phalaris canariensis	DQ539580	ITS	Quintanar, A., Castroviejo, S., and Catalán, P. 2007. Phylogeny of the tribe Aveneae (Pooideae, Poaceae) inferred from plastid trnT-F and nuclear ITS sequences. Am. J. Bot. 94(9): 1554–1569. doi: 10.3732/ajb.94.9.1554.
Phalaris canariensis	DQ631443	trnL	Quintanar, A., Castroviejo, S., and Catalán, P. 2007. Phylogeny of the tribe Aveneae (Pooideae, Poaceae) inferred from plastid trnT-F and nuclear ITS sequences. Am. J. Bot. 94(9): 1554–1569. doi: 10.3732/ajb.94.9.1554.
Phalaris canariensis	FJ178782	ITS	Rodionov, A.V., Kim, E.S., Nosov, N.N., Raiko, M.P., Machs, E.M., and Punina, E.O. 2008. Molecular and phylogenetic study of species of genus Colpodium sensu lato (Poeae, Poaceae). Ekol Genet 6(4): 34-46.
Phalaris canariensis	JF951058	ITS	Voshell, S.M., Baldini, R.M., Kumar, R., Tatalovich, N., and Hilu, K.W. 2011. Canary grasses (Phalaris, Poaceae): Molecular phylogenetics, polyploidy and floret evolution. Taxon 60(5): 1306–1316.
Phalaris caroliniana	JF951065	ITS	Voshell, S.M., Baldini, R.M., Kumar, R., Tatalovich, N., and Hilu, K.W. 2011. Canary grasses (Phalaris, Poaceae): Molecular phylogenetics, polyploidy and floret evolution. Taxon 60(5): 1306–1316.
Phalaris caroliniana	JF951079	ITS	Voshell, S.M., Baldini, R.M., Kumar, R., Tatalovich, N., and Hilu, K.W. 2011. Canary grasses (Phalaris, Poaceae): Molecular phylogenetics, polyploidy and floret evolution. Taxon 60(5): 1306–1316.
Phalaris caroliniana	JF951080	ITS	Voshell, S.M., Baldini, R.M., Kumar, R., Tatalovich, N., and Hilu, K.W. 2011. Canary grasses (Phalaris, Poaceae): Molecular phylogenetics, polyploidy and floret evolution. Taxon 60(5): 1306–1316.
Phalaris coerulescens	FN908066	matK	Schaefer, H., Hardy, O.J., Silva, L., Barraclough, T.G., and Savolainen, V. 2011. Testing Darwin’s naturalization hypothesis in the Azores. Ecol Lett 14(4): 389–396. doi: 10.1111/j.1461-0248.2011.01600.x.
Phalaris coerulescens	KJ529325	matK	Pimentel,M., Sahuquillo,E., Escudero,M., Minaya,M. and Catalan,P., unpublished
Phalaris coerulescens	DQ539581	ITS	Quintanar, A., Castroviejo, S., and Catalán, P. 2007. Phylogeny of the tribe Aveneae (Pooideae, Poaceae) inferred from plastid trnT-F and nuclear ITS sequences. Am. J. Bot. 94(9): 1554–1569. doi: 10.3732/ajb.94.9.1554.
Phalaris coerulescens	DQ631444	trnL	Quintanar, A., Castroviejo, S., and Catalán, P. 2007. Phylogeny of the tribe Aveneae (Pooideae, Poaceae) inferred from plastid trnT-F and nuclear ITS sequences. Am. J. Bot. 94(9): 1554–1569. doi: 10.3732/ajb.94.9.1554.
Phalaris coerulescens	JF951066	ITS	Voshell, S.M., Baldini, R.M., Kumar, R., Tatalovich, N., and Hilu, K.W. 2011. Canary grasses (Phalaris, Poaceae): Molecular phylogenetics, polyploidy and floret evolution. Taxon 60(5): 1306–1316.
Phalaris coerulescens	JF951081	ITS	Voshell, S.M., Baldini, R.M., Kumar, R., Tatalovich, N., and Hilu, K.W. 2011. Canary grasses (Phalaris, Poaceae): Molecular phylogenetics, polyploidy and floret evolution. Taxon 60(5): 1306–1316.
Phalaris lemmonii	JF951067	ITS	Voshell, S.M., Baldini, R.M., Kumar, R., Tatalovich, N., and Hilu, K.W. 2011. Canary grasses (Phalaris, Poaceae): Molecular phylogenetics, polyploidy and floret evolution. Taxon 60(5): 1306–1316.
Phalaris lemmonii	JF951082	ITS	Voshell, S.M., Baldini, R.M., Kumar, R., Tatalovich, N., and Hilu, K.W. 2011. Canary grasses (Phalaris, Poaceae): Molecular phylogenetics, polyploidy and floret evolution. Taxon 60(5): 1306–1316.
Phalaris lindigii	JF951068	ITS	Voshell, S.M., Baldini, R.M., Kumar, R., Tatalovich, N., and Hilu, K.W. 2011. Canary grasses (Phalaris, Poaceae): Molecular phylogenetics, polyploidy and floret evolution. Taxon 60(5): 1306–1316.
Phalaris maderensis	JF951083	ITS	Voshell, S.M., Baldini, R.M., Kumar, R., Tatalovich, N., and Hilu, K.W. 2011. Canary grasses (Phalaris, Poaceae): Molecular phylogenetics, polyploidy and floret evolution. Taxon 60(5): 1306–1316.
Phalaris minor	KM487284	matK	Preece, C., Livarda, A., Wallace, M., Martin, G., Charles, M., Christin, P.-A., Jones, G., Rees, M., and Osborne, C.P. 2015. Were Fertile Crescent crop progenitors higher yielding than other wild species that were never domesticated? New Phytol 207(3): 905-913. doi: 10.1111/nph.13353.
Phalaris minor	JF907187	ITS	Voshell, S.M., Baldini, R.M., Kumar, R., Tatalovich, N., and Hilu, K.W. 2011. Canary grasses (Phalaris, Poaceae): Molecular phylogenetics, polyploidy and floret evolution. Taxon 60(5): 1306–1316.
Phalaris minor	JF951069	ITS	Voshell, S.M., Baldini, R.M., Kumar, R., Tatalovich, N., and Hilu, K.W. 2011. Canary grasses (Phalaris, Poaceae): Molecular phylogenetics, polyploidy and floret evolution. Taxon 60(5): 1306–1316.
Phalaris minor	JF951084	ITS	Voshell, S.M., Baldini, R.M., Kumar, R., Tatalovich, N., and Hilu, K.W. 2011. Canary grasses (Phalaris, Poaceae): Molecular phylogenetics, polyploidy and floret evolution. Taxon 60(5): 1306–1316.
Phalaris minor	JF951085	ITS	Voshell, S.M., Baldini, R.M., Kumar, R., Tatalovich, N., and Hilu, K.W. 2011. Canary grasses (Phalaris, Poaceae): Molecular phylogenetics, polyploidy and floret evolution. Taxon 60(5): 1306–1316.
Phalaris minor	JF951086	ITS	Voshell, S.M., Baldini, R.M., Kumar, R., Tatalovich, N., and Hilu, K.W. 2011. Canary grasses (Phalaris, Poaceae): Molecular phylogenetics, polyploidy and floret evolution. Taxon 60(5): 1306–1316.
Phalaris paradoxa	KM487283	matK	Preece, C., Livarda, A., Wallace, M., Martin, G., Charles, M., Christin, P.-A., Jones, G., Rees, M., and Osborne, C.P. 2015. Were Fertile Crescent crop progenitors higher yielding than other wild species that were never domesticated? New Phytol 207(3): 905-913. doi: 10.1111/nph.13353.
Phalaris paradoxa	JF951070	ITS	Voshell, S.M., Baldini, R.M., Kumar, R., Tatalovich, N., and Hilu, K.W. 2011. Canary grasses (Phalaris, Poaceae): Molecular phylogenetics, polyploidy and floret evolution. Taxon 60(5): 1306–1316.
Phalaris paradoxa	JF951071	ITS	Voshell, S.M., Baldini, R.M., Kumar, R., Tatalovich, N., and Hilu, K.W. 2011. Canary grasses (Phalaris, Poaceae): Molecular phylogenetics, polyploidy and floret evolution. Taxon 60(5): 1306–1316.
Phalaris paradoxa	JF951087	ITS	Voshell, S.M., Baldini, R.M., Kumar, R., Tatalovich, N., and Hilu, K.W. 2011. Canary grasses (Phalaris, Poaceae): Molecular phylogenetics, polyploidy and floret evolution. Taxon 60(5): 1306–1316.
Phalaris paradoxa	JF951088	ITS	Voshell, S.M., Baldini, R.M., Kumar, R., Tatalovich, N., and Hilu, K.W. 2011. Canary grasses (Phalaris, Poaceae): Molecular phylogenetics, polyploidy and floret evolution. Taxon 60(5): 1306–1316.
Phalaris paradoxa	JF951089	ITS	Voshell, S.M., Baldini, R.M., Kumar, R., Tatalovich, N., and Hilu, K.W. 2011. Canary grasses (Phalaris, Poaceae): Molecular phylogenetics, polyploidy and floret evolution. Taxon 60(5): 1306–1316.
Phalaris peruviana	JF951072	ITS	Voshell, S.M., Baldini, R.M., Kumar, R., Tatalovich, N., and Hilu, K.W. 2011. Canary grasses (Phalaris, Poaceae): Molecular phylogenetics, polyploidy and floret evolution. Taxon 60(5): 1306–1316.
Phalaris platensis	JF951073	ITS	Voshell, S.M., Baldini, R.M., Kumar, R., Tatalovich, N., and Hilu, K.W. 2011. Canary grasses (Phalaris, Poaceae): Molecular phylogenetics, polyploidy and floret evolution. Taxon 60(5): 1306–1316.
Phalaris rotgesii	JF951074	ITS	Voshell, S.M., Baldini, R.M., Kumar, R., Tatalovich, N., and Hilu, K.W. 2011. Canary grasses (Phalaris, Poaceae): Molecular phylogenetics, polyploidy and floret evolution. Taxon 60(5): 1306–1316.
Phalaris rotgesii	JF951090	ITS	Voshell, S.M., Baldini, R.M., Kumar, R., Tatalovich, N., and Hilu, K.W. 2011. Canary grasses (Phalaris, Poaceae): Molecular phylogenetics, polyploidy and floret evolution. Taxon 60(5): 1306–1316.
Phalaris truncat	L36522	ITS	Hsiao, C., Chatterton, N., Asay, K., and Jensen, K. 1995. Phylogenetic relationships of the monogenomic species of the wheat tribe, Triticeae (Poaceae), inferred from nuclear rDNA (internal transcribed spacer) sequences. Genome 38(2): 211-223.
Phalaris truncata	JF951059	ITS	Voshell, S.M., Baldini, R.M., Kumar, R., Tatalovich, N., and Hilu, K.W. 2011. Canary grasses (Phalaris, Poaceae): Molecular phylogenetics, polyploidy and floret evolution. Taxon 60(5): 1306–1316.
Phippsia algida	AM234603	matK	Döring, E., Schneider, J., Hilu, K.W., and Röser, M. 2007. Phylogenetic relationships in the Aveneae/Poeae complex (Pooideae, Poaceae). Kew Bull 62: 407–424.
Phippsia algida	KC475259	matK	Saarela, J.M., Sokoloff, P.C., Gillespie, L.J., Consaul, L.L., and Bull, R.D. 2013. DNA barcoding the Canadian Arctic flora: core plastid barcodes (rbcL + matK) for 490 vascular plant species. PLoS ONE 8(10): e77982. doi: 10.1371/journal.pone.0077982.
Phippsia algida	KC475260	matK	Saarela, J.M., Sokoloff, P.C., Gillespie, L.J., Consaul, L.L., and Bull, R.D. 2013. DNA barcoding the Canadian Arctic flora: core plastid barcodes (rbcL + matK) for 490 vascular plant species. PLoS ONE 8(10): e77982. doi: 10.1371/journal.pone.0077982.
Phippsia algida	KC475261	matK	Saarela, J.M., Sokoloff, P.C., Gillespie, L.J., Consaul, L.L., and Bull, R.D. 2013. DNA barcoding the Canadian Arctic flora: core plastid barcodes (rbcL + matK) for 490 vascular plant species. PLoS ONE 8(10): e77982. doi: 10.1371/journal.pone.0077982.
Phippsia algida	KC475262	matK	Saarela, J.M., Sokoloff, P.C., Gillespie, L.J., Consaul, L.L., and Bull, R.D. 2013. DNA barcoding the Canadian Arctic flora: core plastid barcodes (rbcL + matK) for 490 vascular plant species. PLoS ONE 8(10): e77982. doi: 10.1371/journal.pone.0077982.
Phippsia algida	KM523879	matK	Soreng, R.J., Gillespie, L.J., Koba, H., Boudko, K., and Bull, R.D. 2015. Molecular and morphological evidence for a new grass genus, Dupontiopsis (Poaceae tribe Poeae subtribe Poinae s.l.), endemic to alpine Japan, and implications for the reticulate origin of Dupontia and Arctophila within Poinae s.l. Journal of Systematics and Evolution: n/a–n/a. doi: 10.1111/jse.12146.
Phippsia algida	KM523880	matK	Soreng, R.J., Gillespie, L.J., Koba, H., Boudko, K., and Bull, R.D. 2015. Molecular and morphological evidence for a new grass genus, Dupontiopsis (Poaceae tribe Poeae subtribe Poinae s.l.), endemic to alpine Japan, and implications for the reticulate origin of Dupontia and Arctophila within Poinae s.l. Journal of Systematics and Evolution: n/a–n/a. doi: 10.1111/jse.12146.
Phippsia algida	EU792330	ITS	Gillespie, L.J., Soreng, R.J., Bull, R.D., Jacobs, S.W.L., and Refulio-Rodriguez, N.F. 2008. Phylogenetic relationships in subtribe Poinae (Poaceae, Poeae) based on nuclear ITS and plastid trnT-trnL-trnF sequences. Botany-Botanique 86(8): 938–967. doi: 10.1139/b08-076.
Phippsia algida	EU792331	ITS	Gillespie, L.J., Soreng, R.J., Bull, R.D., Jacobs, S.W.L., and Refulio-Rodriguez, N.F. 2008. Phylogenetic relationships in subtribe Poinae (Poaceae, Poeae) based on nuclear ITS and plastid trnT-trnL-trnF sequences. Botany-Botanique 86(8): 938–967. doi: 10.1139/b08-076.
Phippsia algida subsp. concinna	AM234582	matK	Döring, E., Schneider, J., Hilu, K.W., and Röser, M. 2007. Phylogenetic relationships in the Aveneae/Poeae complex (Pooideae, Poaceae). Kew Bull 62: 407–424.
Phippsia algida subsp. concinna	KC475263	matK	Saarela, J.M., Sokoloff, P.C., Gillespie, L.J., Consaul, L.L., and Bull, R.D. 2013. DNA barcoding the Canadian Arctic flora: core plastid barcodes (rbcL + matK) for 490 vascular plant species. PLoS ONE 8(10): e77982. doi: 10.1371/journal.pone.0077982.
Phippsia algida subsp. concinna	KC475264	matK	Saarela, J.M., Sokoloff, P.C., Gillespie, L.J., Consaul, L.L., and Bull, R.D. 2013. DNA barcoding the Canadian Arctic flora: core plastid barcodes (rbcL + matK) for 490 vascular plant species. PLoS ONE 8(10): e77982. doi: 10.1371/journal.pone.0077982.
Phippsia algida subsp. concinna	KC475265	matK	Saarela, J.M., Sokoloff, P.C., Gillespie, L.J., Consaul, L.L., and Bull, R.D. 2013. DNA barcoding the Canadian Arctic flora: core plastid barcodes (rbcL + matK) for 490 vascular plant species. PLoS ONE 8(10): e77982. doi: 10.1371/journal.pone.0077982.
Phippsia algida subsp. concinna	EU093028	ITS	Rodionov, A.V., Kim, E.S., Nosov, N.N., Raiko, M.P., Machs, E.M., and Punina, E.O. 2008. Molecular and phylogenetic study of species of genus Colpodium sensu lato (Poeae, Poaceae). Ekol Genet 6(4): 34-46.
Phleum alpinum	KM523881	matK	Soreng, R.J., Gillespie, L.J., Koba, H., Boudko, K., and Bull, R.D. 2015. Molecular and morphological evidence for a new grass genus, Dupontiopsis (Poaceae tribe Poeae subtribe Poinae s.l.), endemic to alpine Japan, and implications for the reticulate origin of Dupontia and Arctophila within Poinae s.l. Journal of Systematics and Evolution: n/a–n/a. doi: 10.1111/jse.12146.
Phleum alpinum	GU444005	ITS	Lei, W., Chen, H., Zhang, G.-r., Li, S.-s., Peng, Q.-y., Zhong, X., and Liu, X. 2011. Molecular identification and food source inference of constructive plants, native to the Ophiocordyceps sinensis habitat. African Journal of Biotechnology 10(2): 159.
Phleum exaratum	KM523882	matK	Soreng, R.J., Gillespie, L.J., Koba, H., Boudko, K., and Bull, R.D. 2015. Molecular and morphological evidence for a new grass genus, Dupontiopsis (Poaceae tribe Poeae subtribe Poinae s.l.), endemic to alpine Japan, and implications for the reticulate origin of Dupontia and Arctophila within Poinae s.l. Journal of Systematics and Evolution: n/a–n/a. doi: 10.1111/jse.12146.
Phleum montanum	KM523883	matK	Soreng, R.J., Gillespie, L.J., Koba, H., Boudko, K., and Bull, R.D. 2015. Molecular and morphological evidence for a new grass genus, Dupontiopsis (Poaceae tribe Poeae subtribe Poinae s.l.), endemic to alpine Japan, and implications for the reticulate origin of Dupontia and Arctophila within Poinae s.l. Journal of Systematics and Evolution: n/a–n/a. doi: 10.1111/jse.12146.
Phleum phleoides	KM523884	matK	Soreng, R.J., Gillespie, L.J., Koba, H., Boudko, K., and Bull, R.D. 2015. Molecular and morphological evidence for a new grass genus, Dupontiopsis (Poaceae tribe Poeae subtribe Poinae s.l.), endemic to alpine Japan, and implications for the reticulate origin of Dupontia and Arctophila within Poinae s.l. Journal of Systematics and Evolution: n/a–n/a. doi: 10.1111/jse.12146.
Phleum phleoides	AF498396	ITS	Subbotin, S.A., Krall, E.L., Riley, I.T., Chizhov, V.N., Staelens, A., De Loose, M., and Moens, M. 2004. Evolution of the gall-forming plant parasitic nematodes (Tylenchida: Anguinidae) and their relationships with hosts as inferred from Internal Transcribed Spacer sequences of nuclear ribosomal DNA. Mol. Phylogen. Evol. 30(1): 226-235. doi: http://dx.doi.org/10.1016/S1055-7903(03)00188-X.
Phleum phleoides	FM179426	ITS	Schneider, J., Doring, E., Hilu, K.W., and Röser, M. 2009. Phylogenetic structure of the grass subfamily Pooideae based on comparison of plastid matK gene-3'trnK exon and nuclear ITS sequences. Taxon 58(2): 405–424.
Phleum pratense	DQ353964	trnL	Gillespie LJ, Archambault A, and Soreng RJ. 2007. Phylogeny of Poa (Poaceae) based on trnT-trnF sequence data: major clades and basal relationships. Aliso 23:420–434. 10.5642/aliso.20072301.33
Phleum pratense	DQ539568	ITS	Quintanar, A., Castroviejo, S., and Catalán, P. 2007. Phylogeny of the tribe Aveneae (Pooideae, Poaceae) inferred from plastid trnT-F and nuclear ITS sequences. Am. J. Bot. 94(9): 1554–1569. doi: 10.3732/ajb.94.9.1554.
Phleum pratense	EU792341	ITS	Gillespie, L.J., Soreng, R.J., Bull, R.D., Jacobs, S.W.L., and Refulio-Rodriguez, N.F. 2008. Phylogenetic relationships in subtribe Poinae (Poaceae, Poeae) based on nuclear ITS and plastid trnT-trnL-trnF sequences. Botany-Botanique 86(8): 938–967. doi: 10.1139/b08-076.
Phleum pratense	HQ600524	ITS	Kim,Y.-D., Kim,K.-J., Lee,J.-H. and Kim,S.-H. unpublished. A molecular approach to the phylogenetic relationships among the Korean Poaceae taxa
Poa alpina	KM523888	matK	Soreng, R.J., Gillespie, L.J., Koba, H., Boudko, K., and Bull, R.D. 2015. Molecular and morphological evidence for a new grass genus, Dupontiopsis (Poaceae tribe Poeae subtribe Poinae s.l.), endemic to alpine Japan, and implications for the reticulate origin of Dupontia and Arctophila within Poinae s.l. Journal of Systematics and Evolution: n/a–n/a. doi: 10.1111/jse.12146.
Poa alsodes	GQ324288	ETS	Gillespie, L.J., Soreng, R.J., and Jacobs, S.W.L. 2009. Phylogenetic relationships of Australian Poa (Poaceae: Poinae), including molecular evidence for two new genera, Saxipoa and Sylvipoa. Aust Syst Bot 22(6): 413–436.
Poa alsodes Gillespi	EU792374	ITS	Gillespie, L.J., Soreng, R.J., Bull, R.D., Jacobs, S.W.L., and Refulio-Rodriguez, N.F. 2008. Phylogenetic relationships in subtribe Poinae (Poaceae, Poeae) based on nuclear ITS and plastid trnT-trnL-trnF sequences. Botany-Botanique 86(8): 938–967. doi: 10.1139/b08-076.
Poa annua	AF521901	ITS	Souto, D.P.F., Catalano, S.A., Tosto, D., Bernasconi, P., Sala, A., Wagner, M., and Corach, D. 2006. Phylogenetic relationships of Deschampsia antarctica (Poaceae): Insights from nuclear ribosomal ITS. Plant Syst. Evol. 261(1): 1-9. doi: 10.1007/s00606-006-0425-x.
Poa annua	DQ353983	trnL	Gillespie LJ, Archambault A, and Soreng RJ. 2007. Phylogeny of Poa (Poaceae) based on trnT-trnF sequence data: major clades and basal relationships. Aliso 23:420–434. 10.5642/aliso.20072301.33
Poa autumnalis	KM523889	matK	Soreng, R.J., Gillespie, L.J., Koba, H., Boudko, K., and Bull, R.D. 2015. Molecular and morphological evidence for a new grass genus, Dupontiopsis (Poaceae tribe Poeae subtribe Poinae s.l.), endemic to alpine Japan, and implications for the reticulate origin of Dupontia and Arctophila within Poinae s.l. Journal of Systematics and Evolution: n/a–n/a. doi: 10.1111/jse.12146.
Poa chaixii	KM523890	matK	Soreng, R.J., Gillespie, L.J., Koba, H., Boudko, K., and Bull, R.D. 2015. Molecular and morphological evidence for a new grass genus, Dupontiopsis (Poaceae tribe Poeae subtribe Poinae s.l.), endemic to alpine Japan, and implications for the reticulate origin of Dupontia and Arctophila within Poinae s.l. Journal of Systematics and Evolution: n/a–n/a. doi: 10.1111/jse.12146.
Poa cheelii	GQ324494	ITS	Gillespie, L.J., Soreng, R.J., and Jacobs, S.W.L. 2009. Phylogenetic relationships of Australian Poa (Poaceae: Poinae), including molecular evidence for two new genera, Saxipoa and Sylvipoa. Aust Syst Bot 22(6): 413–436.
Poa clelandii	GQ324496	ITS	Gillespie, L.J., Soreng, R.J., and Jacobs, S.W.L. 2009. Phylogenetic relationships of Australian Poa (Poaceae: Poinae), including molecular evidence for two new genera, Saxipoa and Sylvipoa. Aust Syst Bot 22(6): 413–436.
Poa glauca	AY237839	ITS	Brysting, A.K., Fay, M.F., Leitch, I.J., and Aiken, S.G. 2004. One or more species in the arctic grass genus Dupontia? - a contribution to the Panarctic Flora project. Taxon 53(2): 365–382. doi: http://dx.doi.org/10.2307%2F4135615.
Poa glauca	EU792397	ITS	Gillespie, L.J., Soreng, R.J., Bull, R.D., Jacobs, S.W.L., and Refulio-Rodriguez, N.F. 2008. Phylogenetic relationships in subtribe Poinae (Poaceae, Poeae) based on nuclear ITS and plastid trnT-trnL-trnF sequences. Botany-Botanique 86(8): 938–967. doi: 10.1139/b08-076.
Poa infirma	AF393012	ITS	Torrecilla, P., and Catalán, P. 2002. Phylogeny of broad-leaved and fine-leaved Festuca lineages (Poaceae) based on nuclear ITS sequences. Syst. Bot. 27(2): 241–251. doi: 10.1043/0363-6445-27.2.241.
Poa infirma	AF488773	trnL	Torrecilla P, López-Rodríguez J-A, and Catalán P. 2004. Phylogenetic relationships of Vulpia and related genera (Poeae, Poaceae) based on analysis of ITS and trnL-F sequences. Annals of the Missouri Botanical Garden 91:124–158.
Poa porsildii	GQ324538	ITS	Gillespie, L.J., Soreng, R.J., and Jacobs, S.W.L. 2009. Phylogenetic relationships of Australian Poa (Poaceae: Poinae), including molecular evidence for two new genera, Saxipoa and Sylvipoa. Aust Syst Bot 22(6): 413–436.
Poa pratensis subsp. irrigata	GQ324541	ITS	Gillespie, L.J., Soreng, R.J., and Jacobs, S.W.L. 2009. Phylogenetic relationships of Australian Poa (Poaceae: Poinae), including molecular evidence for two new genera, Saxipoa and Sylvipoa. Aust Syst Bot 22(6): 413–436.
Podophorus bromoides	FR692035	ITS	Schneider, J., Winterfeld, G., Hoffmann, M.H., and Röser, M. 2011. Duthieeae, a new tribe of grasses (Poaceae) identified among the early diverging lineages of subfamily Pooideae: molecular phylogenetics, morphological delineation, cytogenetics and biogeography. Syst Biodivers 9(1): 27–44. doi: 10.1080/14772000.2010.544339.
Polypogon fugax	HE586077	matK	Grass Phylogeny Working Group II. 2012. New grass phylogeny resolves deep evolutionary relationships and discovers C4 origins. New Phytol 193(2): 304–312. doi: 10.1111/j.1469-8137.2011.03972.x.
Polypogon fugax	HQ600046	matK	Kim,Y.-D., Kim,K.-J., Lee,J.-H. and Kim,S.-H. unpublished. A molecular approach to the phylogenetic relationships among the Korean Poaceae taxa
Polypogon fugax	KF713151	matK	Lee,J., Kim,C.-S. and Lee,I.-Y. unpublished. Barcode of Korean Poideae, Poaceae
Polypogon fugax	KF713152	matK	Lee,J., Kim,C.-S. and Lee,I.-Y. unpublished. Barcode of Korean Poideae, Poaceae
Polypogon fugax	KF713153	matK	Lee,J., Kim,C.-S. and Lee,I.-Y. unpublished. Barcode of Korean Poideae, Poaceae
Polypogon fugax	KP135423	matK	Zhou, F. unpublished
Polypogon fugax	KP135424	matK	Zhou, F. unpublished
Polypogon fugax	KT736299	matK	Al-Saimari,K.A. and Al-Bermani,A.K.K., unpublished
Polypogon fugax	FJ821784	ITS	Xu, C.-M., Qu, C.-Y., Yu, W.-G., Zhang, X.-J., and Li, F.-Z. 2009. Phylogenetic origin of Beckmannia (Poaceae) inferred from molecular evidence. Journal of Systematics and Evolution 47(4): 305–310. doi: 10.1111/j.1759-6831.2009.00032.x.
Polypogon fugax	KF713273	ITS	Lee,J., Kim,C.-S. and Lee,I.-Y. unpublished. Barcode of Korean Poideae, Poaceae
Polypogon fugax	KF713274	ITS	Lee,J., Kim,C.-S. and Lee,I.-Y. unpublished. Barcode of Korean Poideae, Poaceae
Polypogon fugax	KF713275	ITS	Lee,J., Kim,C.-S. and Lee,I.-Y. unpublished. Barcode of Korean Poideae, Poaceae
Polypogon fugax	KF713276	ITS	Lee,J., Kim,C.-S. and Lee,I.-Y. unpublished. Barcode of Korean Poideae, Poaceae
Polypogon fugax	KF713277	ITS	Lee,J., Kim,C.-S. and Lee,I.-Y. unpublished. Barcode of Korean Poideae, Poaceae
Polypogon fugax	KF713278	ITS	Lee,J., Kim,C.-S. and Lee,I.-Y. unpublished. Barcode of Korean Poideae, Poaceae
Polypogon fugax	KP135427	ITS	Zhou unpublished
Polypogon fugax	KP135428	ITS	Zhou unpublished
Polypogon maritimus	HM850518	matK	Schaefer, H., Hardy, O.J., Silva, L., Barraclough, T.G., and Savolainen, V. 2011. Testing Darwin’s naturalization hypothesis in the Azores. Ecol Lett 14(4): 389–396. doi: 10.1111/j.1461-0248.2011.01600.x.
Polypogon maritimus	JX438071	matK	Minaya, M., Pimentel, M., Mason-Gamer, R., and Catalán, P. 2013. Distribution and evolutionary dynamics of Stowaway Miniature Inverted repeat Transposable Elements (MITEs) in grasses. Mol Phylogenet Evol 68(1): 106–118. doi: 10.1016/j.ympev.2013.03.005.
Polypogon maritimus	KJ529332	matK	Pimentel,M., Sahuquillo,E., Escudero,M., Minaya,M. and Catalan,P., unpublished
Polypogon maritimus	DQ336818	ITS	Quintanar, A., Castroviejo, S., and Catalán, P. 2007. Phylogeny of the tribe Aveneae (Pooideae, Poaceae) inferred from plastid trnT-F and nuclear ITS sequences. Am. J. Bot. 94(9): 1554–1569. doi: 10.3732/ajb.94.9.1554.
Polypogon maritimus	DQ336838	trnL	Quintanar, A., Castroviejo, S., and Catalán, P. 2007. Phylogeny of the tribe Aveneae (Pooideae, Poaceae) inferred from plastid trnT-F and nuclear ITS sequences. Am. J. Bot. 94(9): 1554–1569. doi: 10.3732/ajb.94.9.1554.
Polypogon monspelienis	HM850519	matK	Schaefer, H., Hardy, O.J., Silva, L., Barraclough, T.G., and Savolainen, V. 2011. Testing Darwin’s naturalization hypothesis in the Azores. Ecol Lett 14(4): 389–396. doi: 10.1111/j.1461-0248.2011.01600.x.
Polypogon monspelienis	KJ773038	matK	Germain-Aubrey,C.C., Allen,J.M., Neubig,K.M., Abbott,J.R., Majure,L.C., Guralnick,R., Soltis,D.E. and Soltis,P.S. Unpublished
Polypogon monspeliensi	DQ146794	ITS	Reichman, J.R., Watrud, L.S., Lee, E.H., Burdick, C.A., Bollman, M.A., Storm, M.J., King, G.A., Mallory-Smith, C. 2006. Establishment of transgenic herbicide-resistant creeping bentgrass (Agrostis stolonifera L.) in nonagronomic habitats. Mol. Ecol. 15(13): 4243–4255.
Polypogon monspeliensis	AM234719	matK	Döring, E., Schneider, J., Hilu, K.W., and Röser, M. 2007. Phylogenetic relationships in the Aveneae/Poeae complex (Pooideae, Poaceae). Kew Bull 62: 407–424.
Polypogon monspeliensis	DQ146822	matK	Reichman, J.R., Watrud, L.S., Lee, E.H., Burdick, C.A., Bollman, M.A., Storm, M.J., King, G.A., Mallory-Smith, C. 2006. Establishment of transgenic herbicide-resistant creeping bentgrass (Agrostis stolonifera L.) in nonagronomic habitats. Mol. Ecol. 15(13): 4243–4255.
Polypogon monspeliensis	DQ146823	matK	Reichman, J.R., Watrud, L.S., Lee, E.H., Burdick, C.A., Bollman, M.A., Storm, M.J., King, G.A., Mallory-Smith, C. 2006. Establishment of transgenic herbicide-resistant creeping bentgrass (Agrostis stolonifera L.) in nonagronomic habitats. Mol. Ecol. 15(13): 4243–4255.
Polypogon monspeliensis	DQ786937	matK	Soreng, R.J., Davis, J.I., and Voionmaa, M.A. 2007. A phylogenetic analysis of Poeae sensu lato based on morphological characters and sequence data from three plastid-encoded genes: evidence for reticulation, and a new classification for the tribe. Kew Bull 62: 425–454.
Polypogon monspeliensis	KF713154	matK	Lee,J., Kim,C.-S. and Lee,I.-Y. unpublished. Barcode of Korean Poideae, Poaceae
Polypogon monspeliensis	DQ146795	ITS	Reichman, J.R., Watrud, L.S., Lee, E.H., Burdick, C.A., Bollman, M.A., Storm, M.J., King, G.A., Mallory-Smith, C. 2006. Establishment of transgenic herbicide-resistant creeping bentgrass (Agrostis stolonifera L.) in nonagronomic habitats. Mol. Ecol. 15(13): 4243–4255.
Polypogon monspeliensis	JN040624	ITS	Zapiola, M.L., and Mallory-Smith, C.A. 2012. Crossing the divide: gene flow produces intergeneric hybrid in feral transgenic creeping bentgrass population. Mol. Ecol. 21(19): 4672–4680. doi: 10.1111/j.1365-294X.2012.05627.x.
Polypogon monspeliensis	KF713279	ITS	Lee,J., Kim,C.-S. and Lee,I.-Y. unpublished. Barcode of Korean Poideae, Poaceae
Polypogon monspeliensis	KF713280	ITS	Lee,J., Kim,C.-S. and Lee,I.-Y. unpublished. Barcode of Korean Poideae, Poaceae
Polypogon monspeliensis	KF850575	ITS	Khan,S., Al-Qurainy,F., Nadeem,M., Tarroum,M., Gaafar,A.-R., Tarroum,M., Alameri,A. and Alameri,A., unpublished
Polypogon monspeliensis cloneM898 2cl1	JN040624	ITS	Zapiola, M.L., and Mallory-Smith, C.A. 2012. Crossing the divide: gene flow produces intergeneric hybrid in feral transgenic creeping bentgrass population. Mol. Ecol. 21(19): 4672–4680. doi: 10.1111/j.1365-294X.2012.05627.x.
Polypogon monspeliensis cloneM898 2cl10	JN040633	ITS	Zapiola, M.L., and Mallory-Smith, C.A. 2012. Crossing the divide: gene flow produces intergeneric hybrid in feral transgenic creeping bentgrass population. Mol. Ecol. 21(19): 4672–4680. doi: 10.1111/j.1365-294X.2012.05627.x.
Polypogon monspeliensis cloneM898 2cl2	JN040625	ITS	Zapiola, M.L., and Mallory-Smith, C.A. 2012. Crossing the divide: gene flow produces intergeneric hybrid in feral transgenic creeping bentgrass population. Mol. Ecol. 21(19): 4672–4680. doi: 10.1111/j.1365-294X.2012.05627.x.
Polypogon monspeliensis cloneM898 2cl5	JN040630	ITS	Zapiola, M.L., and Mallory-Smith, C.A. 2012. Crossing the divide: gene flow produces intergeneric hybrid in feral transgenic creeping bentgrass population. Mol. Ecol. 21(19): 4672–4680. doi: 10.1111/j.1365-294X.2012.05627.x.
Polypogon monspeliensis cloneM898 2cl8	JN040631	ITS	Zapiola, M.L., and Mallory-Smith, C.A. 2012. Crossing the divide: gene flow produces intergeneric hybrid in feral transgenic creeping bentgrass population. Mol. Ecol. 21(19): 4672–4680. doi: 10.1111/j.1365-294X.2012.05627.x.
Polypogon viridis	DQ146824	matK	Reichman, J.R., Watrud, L.S., Lee, E.H., Burdick, C.A., Bollman, M.A., Storm, M.J., King, G.A., Mallory-Smith, C. 2006. Establishment of transgenic herbicide-resistant creeping bentgrass (Agrostis stolonifera L.) in nonagronomic habitats. Mol. Ecol. 15(13): 4243–4255.
Polypogon viridis	HM850520	matK	Schaefer, H., Hardy, O.J., Silva, L., Barraclough, T.G., and Savolainen, V. 2011. Testing Darwin’s naturalization hypothesis in the Azores. Ecol Lett 14(4): 389–396. doi: 10.1111/j.1461-0248.2011.01600.x.
Polypogon viridis	DQ146796	ITS	Reichman, J.R., Watrud, L.S., Lee, E.H., Burdick, C.A., Bollman, M.A., Storm, M.J., King, G.A., Mallory-Smith, C. 2006. Establishment of transgenic herbicide-resistant creeping bentgrass (Agrostis stolonifera L.) in nonagronomic habitats. Mol. Ecol. 15(13): 4243–4255.
Pseudarrhenatherum longifolium	FM179430	ITS	Schneider, J., Doring, E., Hilu, K.W., and Röser, M. 2009. Phylogenetic structure of the grass subfamily Pooideae based on comparison of plastid matK gene-3'trnK exon and nuclear ITS sequences. Taxon 58(2): 405–424.
Pseudarrhenatherum longifolium	FM956102	ITS	Winterfeld, G., Doring, E., and Röser, M. 2009. Chromosome evolution in wild oat grasses (Aveneae) revealed by molecular phylogeny. Genome 52: 361–380. doi: 10.1139/g09-012.
Psilurus incurvus	AF478493	ITS	Torrecilla, P., López-Rodríguez, J.-A., and Catalán, P. 2004. Phylogenetic relationships of Vulpia and related genera (Poeae, Poaceae) based on analysis of ITS and trnL-F sequences. Ann. Mo. Bot. Gard. 91: 124–158.
Puccinellia alaskana	KC475528	matK	Saarela, J.M., Sokoloff, P.C., Gillespie, L.J., Consaul, L.L., and Bull, R.D. 2013. DNA barcoding the Canadian Arctic flora: core plastid barcodes (rbcL + matK) for 490 vascular plant species. PLoS ONE 8(10): e77982. doi: 10.1371/journal.pone.0077982.
Puccinellia alaskana	KC475529	matK	Saarela, J.M., Sokoloff, P.C., Gillespie, L.J., Consaul, L.L., and Bull, R.D. 2013. DNA barcoding the Canadian Arctic flora: core plastid barcodes (rbcL + matK) for 490 vascular plant species. PLoS ONE 8(10): e77982. doi: 10.1371/journal.pone.0077982.
Puccinellia andersonii	KC475530	matK	Saarela, J.M., Sokoloff, P.C., Gillespie, L.J., Consaul, L.L., and Bull, R.D. 2013. DNA barcoding the Canadian Arctic flora: core plastid barcodes (rbcL + matK) for 490 vascular plant species. PLoS ONE 8(10): e77982. doi: 10.1371/journal.pone.0077982.
Puccinellia angustata	KC475540	matK	Saarela, J.M., Sokoloff, P.C., Gillespie, L.J., Consaul, L.L., and Bull, R.D. 2013. DNA barcoding the Canadian Arctic flora: core plastid barcodes (rbcL + matK) for 490 vascular plant species. PLoS ONE 8(10): e77982. doi: 10.1371/journal.pone.0077982.
Puccinellia angustata	GQ283095	ITS	Consaul, L.L., Gillespie, L.J., and Waterway, M.J. 2010. Evolution and polyploid origins in North American Arctic Puccinellia (Poaceae) based on nuclear ribosomal spacer and chloroplast DNA sequences. Am. J. Bot. 97(2): 324–336. doi: 10.3732/ajb.0900180.
Puccinellia angustata	GQ283096	ITS	Consaul, L.L., Gillespie, L.J., and Waterway, M.J. 2010. Evolution and polyploid origins in North American Arctic Puccinellia (Poaceae) based on nuclear ribosomal spacer and chloroplast DNA sequences. Am. J. Bot. 97(2): 324–336. doi: 10.3732/ajb.0900180.
Puccinellia arctica	KM523903	matK	Soreng, R.J., Gillespie, L.J., Koba, H., Boudko, K., and Bull, R.D. 2015. Molecular and morphological evidence for a new grass genus, Dupontiopsis (Poaceae tribe Poeae subtribe Poinae s.l.), endemic to alpine Japan, and implications for the reticulate origin of Dupontia and Arctophila within Poinae s.l. Journal of Systematics and Evolution: n/a–n/a. doi: 10.1111/jse.12146.
Puccinellia banksiensis	GQ283104	ITS	Consaul, L.L., Gillespie, L.J., and Waterway, M.J. 2010. Evolution and polyploid origins in North American Arctic Puccinellia (Poaceae) based on nuclear ribosomal spacer and chloroplast DNA sequences. Am. J. Bot. 97(2): 324–336. doi: 10.3732/ajb.0900180.
Puccinellia bruggemannii	KM523905	matK	Soreng, R.J., Gillespie, L.J., Koba, H., Boudko, K., and Bull, R.D. 2015. Molecular and morphological evidence for a new grass genus, Dupontiopsis (Poaceae tribe Poeae subtribe Poinae s.l.), endemic to alpine Japan, and implications for the reticulate origin of Dupontia and Arctophila within Poinae s.l. Journal of Systematics and Evolution: n/a–n/a. doi: 10.1111/jse.12146.
Puccinellia bruggemannii	GQ283148	ITS	Consaul, L.L., Gillespie, L.J., and Waterway, M.J. 2010. Evolution and polyploid origins in North American Arctic Puccinellia (Poaceae) based on nuclear ribosomal spacer and chloroplast DNA sequences. Am. J. Bot. 97(2): 324–336. doi: 10.3732/ajb.0900180.
Puccinellia chinampoensis	KM538798	matK	Lee, J.H. and Kim, Y.D., unpublished
Puccinellia ciliata	KJ599297	matK	Birch, J.L., Cantrill, D.J., Walsh, N.G., and Murphy, D.J. 2014. Phylogenetic investigation and divergence dating of Poa (Poaceae, tribe Poeae) in the Australasian region. Bot. J. Linn. Soc. 175(4): 523–552. doi: 10.1111/boj.12185.
Puccinellia deschampsioides	KM523906	matK	Soreng, R.J., Gillespie, L.J., Koba, H., Boudko, K., and Bull, R.D. 2015. Molecular and morphological evidence for a new grass genus, Dupontiopsis (Poaceae tribe Poeae subtribe Poinae s.l.), endemic to alpine Japan, and implications for the reticulate origin of Dupontia and Arctophila within Poinae s.l. Journal of Systematics and Evolution: n/a–n/a. doi: 10.1111/jse.12146.
Puccinellia distans	KJ529349	matK	Pimentel,M., Sahuquillo,E., Escudero,M., Minaya,M. and Catalan,P., unpublished
Puccinellia distans	AF532934	ITS	Catalán, P., Torrecilla, P., Rodrı́guez, J.Á.L., and Olmstead, R.G. 2004. Phylogeny of the festucoid grasses of subtribe Loliinae and allies (Poeae, Pooideae) inferred from ITS and trnL–F sequences. Mol. Phylogen. Evol. 31(2): 517–541. doi: http://dx.doi.org/10.1016/j.ympev.2003.08.025.
Puccinellia distans	AF533024	trnL	Catalán, P., Torrecilla, P., Rodrı́guez, J.Á.L., and Olmstead, R.G. 2004. Phylogeny of the festucoid grasses of subtribe Loliinae and allies (Poeae, Pooideae) inferred from ITS and trnL–F sequences. Mol. Phylogen. Evol. 31(2): 517–541. doi: http://dx.doi.org/10.1016/j.ympev.2003.08.025.
Puccinellia fasciculata	KJ599321	matK	Birch, J.L., Cantrill, D.J., Walsh, N.G., and Murphy, D.J. 2014. Phylogenetic investigation and divergence dating of Poa (Poaceae, tribe Poeae) in the Australasian region. Bot. J. Linn. Soc. 175(4): 523–552. doi: 10.1111/boj.12185.
Puccinellia fasciculata	FM179431	ITS	Schneider, J., Doring, E., Hilu, K.W., and Röser, M. 2009. Phylogenetic structure of the grass subfamily Pooideae based on comparison of plastid matK gene-3'trnK exon and nuclear ITS sequences. Taxon 58(2): 405–424.
Puccinellia frigida	JF904808	ITS	Refulio-Rodriguez, N.F., Columbus, J.T., Gillespie, L.J., Peterson, P.M., and Soreng, R.J. 2012. Molecular Phylogeny of Dissanthelium (Poaceae: Pooideae) and Its Taxonomic Implications. Syst. Bot. 37(1): 122–133. doi: 10.1600/036364412X616701.
Puccinellia frigida	JF904809	ITS	Refulio-Rodriguez, N.F., Columbus, J.T., Gillespie, L.J., Peterson, P.M., and Soreng, R.J. 2012. Molecular Phylogeny of Dissanthelium (Poaceae: Pooideae) and Its Taxonomic Implications. Syst. Bot. 37(1): 122–133. doi: 10.1600/036364412X616701.
Puccinellia hauptiana	GQ283159	ITS	Consaul, L.L., Gillespie, L.J., and Waterway, M.J. 2010. Evolution and polyploid origins in North American Arctic Puccinellia (Poaceae) based on nuclear ribosomal spacer and chloroplast DNA sequences. Am. J. Bot. 97(2): 324–336. doi: 10.3732/ajb.0900180.
Puccinellia interior	KM523908	matK	Soreng, R.J., Gillespie, L.J., Koba, H., Boudko, K., and Bull, R.D. 2015. Molecular and morphological evidence for a new grass genus, Dupontiopsis (Poaceae tribe Poeae subtribe Poinae s.l.), endemic to alpine Japan, and implications for the reticulate origin of Dupontia and Arctophila within Poinae s.l. Journal of Systematics and Evolution: n/a–n/a. doi: 10.1111/jse.12146.
Puccinellia lemmonii	KM523909	matK	Soreng, R.J., Gillespie, L.J., Koba, H., Boudko, K., and Bull, R.D. 2015. Molecular and morphological evidence for a new grass genus, Dupontiopsis (Poaceae tribe Poeae subtribe Poinae s.l.), endemic to alpine Japan, and implications for the reticulate origin of Dupontia and Arctophila within Poinae s.l. Journal of Systematics and Evolution: n/a–n/a. doi: 10.1111/jse.12146.
Puccinellia lemmonii	GQ283122	ITS	Consaul, L.L., Gillespie, L.J., and Waterway, M.J. 2010. Evolution and polyploid origins in North American Arctic Puccinellia (Poaceae) based on nuclear ribosomal spacer and chloroplast DNA sequences. Am. J. Bot. 97(2): 324–336. doi: 10.3732/ajb.0900180.
Puccinellia longior	KJ599296	matK	Birch, J.L., Cantrill, D.J., Walsh, N.G., and Murphy, D.J. 2014. Phylogenetic investigation and divergence dating of Poa (Poaceae, tribe Poeae) in the Australasian region. Bot. J. Linn. Soc. 175(4): 523–552. doi: 10.1111/boj.12185.
Puccinellia magellanica	KM523910	matK	Soreng, R.J., Gillespie, L.J., Koba, H., Boudko, K., and Bull, R.D. 2015. Molecular and morphological evidence for a new grass genus, Dupontiopsis (Poaceae tribe Poeae subtribe Poinae s.l.), endemic to alpine Japan, and implications for the reticulate origin of Dupontia and Arctophila within Poinae s.l. Journal of Systematics and Evolution: n/a–n/a. doi: 10.1111/jse.12146.
Puccinellia nutkaensis	KM523911	matK	Soreng, R.J., Gillespie, L.J., Koba, H., Boudko, K., and Bull, R.D. 2015. Molecular and morphological evidence for a new grass genus, Dupontiopsis (Poaceae tribe Poeae subtribe Poinae s.l.), endemic to alpine Japan, and implications for the reticulate origin of Dupontia and Arctophila within Poinae s.l. Journal of Systematics and Evolution: n/a–n/a. doi: 10.1111/jse.12146.
Puccinellia nutkaensis	JN999430	ITS	Kuzmina, M.L., Johnson, K.L., Barron, H.R., and Hebert, P.D.N. 2012. Identification of the vascular plants of Churchill, Manitoba, using a DNA barcode library. BMC Ecol 12(25). doi: 10.1186/1472-6785-12-25.
Puccinellia parishii	GQ283123	ITS	Consaul, L.L., Gillespie, L.J., and Waterway, M.J. 2010. Evolution and polyploid origins in North American Arctic Puccinellia (Poaceae) based on nuclear ribosomal spacer and chloroplast DNA sequences. Am. J. Bot. 97(2): 324–336. doi: 10.3732/ajb.0900180.
Puccinellia phryganodes	KM523927	matK	Soreng, R.J., Gillespie, L.J., Koba, H., Boudko, K., and Bull, R.D. 2015. Molecular and morphological evidence for a new grass genus, Dupontiopsis (Poaceae tribe Poeae subtribe Poinae s.l.), endemic to alpine Japan, and implications for the reticulate origin of Dupontia and Arctophila within Poinae s.l. Journal of Systematics and Evolution: n/a–n/a. doi: 10.1111/jse.12146.
Puccinellia phryganodes	GQ283153	ITS	Consaul, L.L., Gillespie, L.J., and Waterway, M.J. 2010. Evolution and polyploid origins in North American Arctic Puccinellia (Poaceae) based on nuclear ribosomal spacer and chloroplast DNA sequences. Am. J. Bot. 97(2): 324–336. doi: 10.3732/ajb.0900180.
Puccinellia pumila	GQ283124	ITS	Consaul, L.L., Gillespie, L.J., and Waterway, M.J. 2010. Evolution and polyploid origins in North American Arctic Puccinellia (Poaceae) based on nuclear ribosomal spacer and chloroplast DNA sequences. Am. J. Bot. 97(2): 324–336. doi: 10.3732/ajb.0900180.
Puccinellia pusilla	KM523912	matK	Soreng, R.J., Gillespie, L.J., Koba, H., Boudko, K., and Bull, R.D. 2015. Molecular and morphological evidence for a new grass genus, Dupontiopsis (Poaceae tribe Poeae subtribe Poinae s.l.), endemic to alpine Japan, and implications for the reticulate origin of Dupontia and Arctophila within Poinae s.l. Journal of Systematics and Evolution: n/a–n/a. doi: 10.1111/jse.12146.
Puccinellia stricta	KJ599323	matK	Germain-Aubrey,C.C., Allen,J.M., Neubig,K.M., Abbott,J.R., Majure,L.C., Guralnick,R., Soltis,D.E. and Soltis,P.S. Unpublished
Puccinellia stricta	KM523913	matK	Soreng, R.J., Gillespie, L.J., Koba, H., Boudko, K., and Bull, R.D. 2015. Molecular and morphological evidence for a new grass genus, Dupontiopsis (Poaceae tribe Poeae subtribe Poinae s.l.), endemic to alpine Japan, and implications for the reticulate origin of Dupontia and Arctophila within Poinae s.l. Journal of Systematics and Evolution: n/a–n/a. doi: 10.1111/jse.12146.
Puccinellia stricta	EU792339	ITS	Gillespie, L.J., Soreng, R.J., Bull, R.D., Jacobs, S.W.L., and Refulio-Rodriguez, N.F. 2008. Phylogenetic relationships in subtribe Poinae (Poaceae, Poeae) based on nuclear ITS and plastid trnT-trnL-trnF sequences. Botany-Botanique 86(8): 938–967. doi: 10.1139/b08-076.
Puccinellia tenella subsp. langeana	KM523914	matK	Soreng, R.J., Gillespie, L.J., Koba, H., Boudko, K., and Bull, R.D. 2015. Molecular and morphological evidence for a new grass genus, Dupontiopsis (Poaceae tribe Poeae subtribe Poinae s.l.), endemic to alpine Japan, and implications for the reticulate origin of Dupontia and Arctophila within Poinae s.l. Journal of Systematics and Evolution: n/a–n/a. doi: 10.1111/jse.12146.
Puccinellia tenella subsp. langeana	GQ283107	ITS	Consaul, L.L., Gillespie, L.J., and Waterway, M.J. 2010. Evolution and polyploid origins in North American Arctic Puccinellia (Poaceae) based on nuclear ribosomal spacer and chloroplast DNA sequences. Am. J. Bot. 97(2): 324–336. doi: 10.3732/ajb.0900180.
Puccinellia tenella subsp. tenella	GQ283110	ITS	Consaul, L.L., Gillespie, L.J., and Waterway, M.J. 2010. Evolution and polyploid origins in North American Arctic Puccinellia (Poaceae) based on nuclear ribosomal spacer and chloroplast DNA sequences. Am. J. Bot. 97(2): 324–336. doi: 10.3732/ajb.0900180.
Puccinellia vahliana	KM523915	matK	Soreng, R.J., Gillespie, L.J., Koba, H., Boudko, K., and Bull, R.D. 2015. Molecular and morphological evidence for a new grass genus, Dupontiopsis (Poaceae tribe Poeae subtribe Poinae s.l.), endemic to alpine Japan, and implications for the reticulate origin of Dupontia and Arctophila within Poinae s.l. Journal of Systematics and Evolution: n/a–n/a. doi: 10.1111/jse.12146.
Puccinellia vahliana	EU792335	ITS	Gillespie, L.J., Soreng, R.J., Bull, R.D., Jacobs, S.W.L., and Refulio-Rodriguez, N.F. 2008. Phylogenetic relationships in subtribe Poinae (Poaceae, Poeae) based on nuclear ITS and plastid trnT-trnL-trnF sequences. Botany-Botanique 86(8): 938–967. doi: 10.1139/b08-076.
Puccinellia vassica	KJ599298	matK	Birch, J.L., Cantrill, D.J., Walsh, N.G., and Murphy, D.J. 2014. Phylogenetic investigation and divergence dating of Poa (Poaceae, tribe Poeae) in the Australasian region. Bot. J. Linn. Soc. 175(4): 523–552. doi: 10.1111/boj.12185.
Puccinellia walkeri subsp. chathamica	EU331103	ITS	Gardner,R.C., Keeling,J., de Lange,P.J., Wright,S.D., Cameron,E.K., unpublished
Puccinellia wrightii	KM523916	matK	Soreng, R.J., Gillespie, L.J., Koba, H., Boudko, K., and Bull, R.D. 2015. Molecular and morphological evidence for a new grass genus, Dupontiopsis (Poaceae tribe Poeae subtribe Poinae s.l.), endemic to alpine Japan, and implications for the reticulate origin of Dupontia and Arctophila within Poinae s.l. Journal of Systematics and Evolution: n/a–n/a. doi: 10.1111/jse.12146.
Puccinellia wrightii	GQ283118	ITS	Consaul, L.L., Gillespie, L.J., and Waterway, M.J. 2010. Evolution and polyploid origins in North American Arctic Puccinellia (Poaceae) based on nuclear ribosomal spacer and chloroplast DNA sequences. Am. J. Bot. 97(2): 324–336. doi: 10.3732/ajb.0900180.
Relchela panicoides	JF904862	ITS	Refulio-Rodriguez, N.F., Columbus, J.T., Gillespie, L.J., Peterson, P.M., and Soreng, R.J. 2012. Molecular Phylogeny of Dissanthelium (Poaceae: Pooideae) and Its Taxonomic Implications. Syst. Bot. 37(1): 122–133. doi: 10.1600/036364412X616701.
Rostraria azorica	FN908070	matK	Schaefer, H., Hardy, O.J., Silva, L., Barraclough, T.G., and Savolainen, V. 2011. Testing Darwin’s naturalization hypothesis in the Azores. Ecol Lett 14(4): 389–396. doi: 10.1111/j.1461-0248.2011.01600.x.
Rostraria cristata	AM234670	matK	Döring, E., Schneider, J., Hilu, K.W., and Röser, M. 2007. Phylogenetic relationships in the Aveneae/Poeae complex (Pooideae, Poaceae). Kew Bull 62: 407–424.
Rostraria cristata	HM850523	matK	Schaefer, H., Hardy, O.J., Silva, L., Barraclough, T.G., and Savolainen, V. 2011. Testing Darwin’s naturalization hypothesis in the Azores. Ecol Lett 14(4): 389–396. doi: 10.1111/j.1461-0248.2011.01600.x.
Rostraria cristata	JX438078	matK	Minaya, M., Pimentel, M., Mason-Gamer, R., and Catalán, P. 2013. Distribution and evolutionary dynamics of Stowaway Miniature Inverted repeat Transposable Elements (MITEs) in grasses. Mol Phylogenet Evol 68(1): 106–118. doi: 10.1016/j.ympev.2013.03.005.
Rostraria cristata	DQ336833	ITS	Quintanar, A., Castroviejo, S., and Catalán, P. 2007. Phylogeny of the tribe Aveneae (Pooideae, Poaceae) inferred from plastid trnT-F and nuclear ITS sequences. Am. J. Bot. 94(9): 1554–1569. doi: 10.3732/ajb.94.9.1554.
Rostraria cristata	DQ336853	trnL	Quintanar, A., Castroviejo, S., and Catalán, P. 2007. Phylogeny of the tribe Aveneae (Pooideae, Poaceae) inferred from plastid trnT-F and nuclear ITS sequences. Am. J. Bot. 94(9): 1554–1569. doi: 10.3732/ajb.94.9.1554.
Rostraria hispida	DQ539610	ITS	Quintanar, A., Castroviejo, S., and Catalán, P. 2007. Phylogeny of the tribe Aveneae (Pooideae, Poaceae) inferred from plastid trnT-F and nuclear ITS sequences. Am. J. Bot. 94(9): 1554–1569. doi: 10.3732/ajb.94.9.1554.
Rostraria litorea	DQ539611	ITS	Quintanar, A., Castroviejo, S., and Catalán, P. 2007. Phylogeny of the tribe Aveneae (Pooideae, Poaceae) inferred from plastid trnT-F and nuclear ITS sequences. Am. J. Bot. 94(9): 1554–1569. doi: 10.3732/ajb.94.9.1554.
Rostraria obtusiflora	DQ539612	ITS	Quintanar, A., Castroviejo, S., and Catalán, P. 2007. Phylogeny of the tribe Aveneae (Pooideae, Poaceae) inferred from plastid trnT-F and nuclear ITS sequences. Am. J. Bot. 94(9): 1554–1569. doi: 10.3732/ajb.94.9.1554.
Rostraria obtusiflora	DQ631475	trnL	Quintanar, A., Castroviejo, S., and Catalán, P. 2007. Phylogeny of the tribe Aveneae (Pooideae, Poaceae) inferred from plastid trnT-F and nuclear ITS sequences. Am. J. Bot. 94(9): 1554–1569. doi: 10.3732/ajb.94.9.1554.
Rostraria pubescens	DQ786939	matK	Soreng, R.J., Davis, J.I., and Voionmaa, M.A. 2007. A phylogenetic analysis of Poeae sensu lato based on morphological characters and sequence data from three plastid-encoded genes: evidence for reticulation, and a new classification for the tribe. Kew Bull 62: 425–454.
Rostraria pumila	DQ336834	ITS	Quintanar, A., Castroviejo, S., and Catalán, P. 2007. Phylogeny of the tribe Aveneae (Pooideae, Poaceae) inferred from plastid trnT-F and nuclear ITS sequences. Am. J. Bot. 94(9): 1554–1569. doi: 10.3732/ajb.94.9.1554.
Rostraria salzmannii	KJ529339	matK	Pimentel,M., Sahuquillo,E., Escudero,M., Minaya,M. and Catalan,P., unpublished
Rostraria salzmannii	DQ539613	ITS	Quintanar, A., Castroviejo, S., and Catalán, P. 2007. Phylogeny of the tribe Aveneae (Pooideae, Poaceae) inferred from plastid trnT-F and nuclear ITS sequences. Am. J. Bot. 94(9): 1554–1569. doi: 10.3732/ajb.94.9.1554.
Rostraria salzmannii	DQ631476	trnL	Quintanar, A., Castroviejo, S., and Catalán, P. 2007. Phylogeny of the tribe Aveneae (Pooideae, Poaceae) inferred from plastid trnT-F and nuclear ITS sequences. Am. J. Bot. 94(9): 1554–1569. doi: 10.3732/ajb.94.9.1554.
Rostraria salzmannii	KJ529412	trnL	Pimentel,M., Sahuquillo,E., Escudero,M., Minaya,M. and Catalan,P., unpublished
Saxipoa saxicola	KM523917	matK	Soreng, R.J., Gillespie, L.J., Koba, H., Boudko, K., and Bull, R.D. 2015. Molecular and morphological evidence for a new grass genus, Dupontiopsis (Poaceae tribe Poeae subtribe Poinae s.l.), endemic to alpine Japan, and implications for the reticulate origin of Dupontia and Arctophila within Poinae s.l. Journal of Systematics and Evolution: n/a–n/a. doi: 10.1111/jse.12146.
Saxipoa saxicola	GQ324557	ITS	Gillespie, L.J., Soreng, R.J., and Jacobs, S.W.L. 2009. Phylogenetic relationships of Australian Poa (Poaceae: Poinae), including molecular evidence for two new genera, Saxipoa and Sylvipoa. Aust Syst Bot 22(6): 413–436.
Saxipoa saxicola	GQ324558	ITS	Gillespie, L.J., Soreng, R.J., and Jacobs, S.W.L. 2009. Phylogenetic relationships of Australian Poa (Poaceae: Poinae), including molecular evidence for two new genera, Saxipoa and Sylvipoa. Aust Syst Bot 22(6): 413–436.
Sclerochloa dura	AM234587	matK	Döring, E., Schneider, J., Hilu, K.W., and Röser, M. 2007. Phylogenetic relationships in the Aveneae/Poeae complex (Pooideae, Poaceae). Kew Bull 62: 407–424.
Sclerochloa dura	DQ786941	matK	Soreng, R.J., Davis, J.I., and Voionmaa, M.A. 2007. A phylogenetic analysis of Poeae sensu lato based on morphological characters and sequence data from three plastid-encoded genes: evidence for reticulation, and a new classification for the tribe. Kew Bull 62: 425–454.
Sclerochloa dura	KJ599275	matK	Birch, J.L., Cantrill, D.J., Walsh, N.G., and Murphy, D.J. 2014. Phylogenetic investigation and divergence dating of Poa (Poaceae, tribe Poeae) in the Australasian region. Bot. J. Linn. Soc. 175(4): 523–552. doi: 10.1111/boj.12185.
Sclerochloa dura	KM523918	matK	Soreng, R.J., Gillespie, L.J., Koba, H., Boudko, K., and Bull, R.D. 2015. Molecular and morphological evidence for a new grass genus, Dupontiopsis (Poaceae tribe Poeae subtribe Poinae s.l.), endemic to alpine Japan, and implications for the reticulate origin of Dupontia and Arctophila within Poinae s.l. Journal of Systematics and Evolution: n/a–n/a. doi: 10.1111/jse.12146.
Scolochloa festucacea	AM234600	matK	Döring, E., Schneider, J., Hilu, K.W., and Röser, M. 2007. Phylogenetic relationships in the Aveneae/Poeae complex (Pooideae, Poaceae). Kew Bull 62: 407–424.
Scolochloa festucacea	KJ913040	matK	Kotsinyan,A.R., Gnutikov,A.A. and Rodionov,A.V., unpublished
Scolochloa festucacea	KM523919	matK	Soreng, R.J., Gillespie, L.J., Koba, H., Boudko, K., and Bull, R.D. 2015. Molecular and morphological evidence for a new grass genus, Dupontiopsis (Poaceae tribe Poeae subtribe Poinae s.l.), endemic to alpine Japan, and implications for the reticulate origin of Dupontia and Arctophila within Poinae s.l. Journal of Systematics and Evolution: n/a–n/a. doi: 10.1111/jse.12146.
Scolochloa festucacea	DQ539564	ITS	Quintanar, A., Castroviejo, S., and Catalán, P. 2007. Phylogeny of the tribe Aveneae (Pooideae, Poaceae) inferred from plastid trnT-F and nuclear ITS sequences. Am. J. Bot. 94(9): 1554–1569. doi: 10.3732/ajb.94.9.1554.
Scolochloa festucacea	KM523746	ETS	Soreng RJ, Gillespie LJ, Koba H, Boudko E, and Bull RD. 2015. Molecular and morphological evidence for a new grass genus, Dupontiopsis (Poaceae tribe Poeae subtribe Poinae s.l.), endemic to alpine Japan, and implications for the reticulate origin of Dupontia and Arctophila within Poinae s.l. Journal of Systematics and Evolution 53:138-162. 10.1111/jse.12146
Scribneria bolanderi	HE646588	matK	Schneider, J., Winterfeld, G., and Röser, M. 2012. Polyphyly of the grass tribe Hainardieae (Poaceae: Pooideae): identification of its different lineages based on molecular phylogenetics, including morphological and cytogenetic characteristics. Org Divers Evol 12(2): 113–132. doi: 10.1007/s13127-012-0077-3.
Scribneria bolanderi	HE646612	ITS	Schneider, J., Winterfeld, G., and Röser, M. 2012. Polyphyly of the grass tribe Hainardieae (Poaceae: Pooideae): identification of its different lineages based on molecular phylogenetics, including morphological and cytogenetic characteristics. Org Divers Evol 12(2): 113–132. doi: 10.1007/s13127-012-0077-3.
Sesleria albicans	KJ529400	matK	Pimentel,M., Sahuquillo,E., Escudero,M., Minaya,M. and Catalan,P., unpublished
Sesleria argentea	KJ529401	matK	Pimentel,M., Sahuquillo,E., Escudero,M., Minaya,M. and Catalan,P., unpublished
Sesleria argentea	AF532931	ITS	Catalán, P., Torrecilla, P., Rodrı́guez, J.Á.L., and Olmstead, R.G. 2004. Phylogeny of the festucoid grasses of subtribe Loliinae and allies (Poeae, Pooideae) inferred from ITS and trnL–F sequences. Mol. Phylogen. Evol. 31(2): 517–541. doi: http://dx.doi.org/10.1016/j.ympev.2003.08.025.
Sesleria argentea	AF533030	trnL	Catalán, P., Torrecilla, P., Rodrı́guez, J.Á.L., and Olmstead, R.G. 2004. Phylogeny of the festucoid grasses of subtribe Loliinae and allies (Poeae, Pooideae) inferred from ITS and trnL–F sequences. Mol. Phylogen. Evol. 31(2): 517–541. doi: http://dx.doi.org/10.1016/j.ympev.2003.08.025.
Sesleria autumnalis	HE966993	matK	Bruni, I., De Mattia, F., Martellos, S., Galimberti, A., Savadori, P., Casiraghi, M., Nimis, P.L., and Labra, M. 2012. DNA barcoding as an effective tool in improving a digital plant identification system: A case study for the area of Mt. Valerio, Trieste (NE Italy). PLoS ONE 7(9): e43256. doi: 10.1371/journal.pone.0043256.
Sesleria caerulea	DQ786942	matK	Soreng, R.J., Davis, J.I., and Voionmaa, M.A. 2007. A phylogenetic analysis of Poeae sensu lato based on morphological characters and sequence data from three plastid-encoded genes: evidence for reticulation, and a new classification for the tribe. Kew Bull 62: 425–454.
Sesleria caerulea	FR865052	matK	De Mattia, F., Gentili, R., Bruni, I., Galimberti, A., Sgorbati, S., Casiraghi, M., and Labra, M. 2012. A multi-marker DNA barcoding approach to save time and resources in vegetation surveys. Bot. J. Linn. Soc. 169(3): 518–529. doi: 10.1111/j.1095-8339.2012.01251.x.
Sesleria caerulea	JN894496	matK	de Vere, N., Rich, T.C.G., Ford, C.R., Trinder, S.A., Long, C., Moore, C.W., Satterthwaite, D., Davies, H., Allainguillaume, J., Ronca, S., Tatarinova, T., Garbett, H., Walker, K., and Wilkinson, M.J. 2012. DNA barcoding the native flowering plants and conifers of Wales. PLoS ONE 7(6): e37945. doi: 10.1371/journal.pone.0037945.
Sesleria caerulea	DQ539586	ITS	Quintanar, A., Castroviejo, S., and Catalán, P. 2007. Phylogeny of the tribe Aveneae (Pooideae, Poaceae) inferred from plastid trnT-F and nuclear ITS sequences. Am. J. Bot. 94(9): 1554–1569. doi: 10.3732/ajb.94.9.1554.
Sesleria caerulea	DQ631450	trnL	Quintanar, A., Castroviejo, S., and Catalán, P. 2007. Phylogeny of the tribe Aveneae (Pooideae, Poaceae) inferred from plastid trnT-F and nuclear ITS sequences. Am. J. Bot. 94(9): 1554–1569. doi: 10.3732/ajb.94.9.1554.
Sesleria caerulea	EF565132	ITS	Rodionov, A.V., Kim, E.S., Nosov, N.N., Raiko, M.P., Machs, E.M., and Punina, E.O. 2008. Molecular and phylogenetic study of species of genus Colpodium sensu lato (Poeae, Poaceae). Ekol Genet 6(4): 34-46.
Sesleria insularis	AM234591	matK	Döring, E., Schneider, J., Hilu, K.W., and Röser, M. 2007. Phylogenetic relationships in the Aveneae/Poeae complex (Pooideae, Poaceae). Kew Bull 62: 407–424.
Sesleria insularis	KM523920	matK	Soreng, R.J., Gillespie, L.J., Koba, H., Boudko, K., and Bull, R.D. 2015. Molecular and morphological evidence for a new grass genus, Dupontiopsis (Poaceae tribe Poeae subtribe Poinae s.l.), endemic to alpine Japan, and implications for the reticulate origin of Dupontia and Arctophila within Poinae s.l. Journal of Systematics and Evolution: n/a–n/a. doi: 10.1111/jse.12146.
Sesleria insularis	FM179435	ITS	Schneider, J., Doring, E., Hilu, K.W., and Röser, M. 2009. Phylogenetic structure of the grass subfamily Pooideae based on comparison of plastid matK gene-3'trnK exon and nuclear ITS sequences. Taxon 58(2): 405–424.
Sesleria insularis	KM523747	ETS	Soreng RJ, Gillespie LJ, Koba H, Boudko E, and Bull RD. 2015. Molecular and morphological evidence for a new grass genus, Dupontiopsis (Poaceae tribe Poeae subtribe Poinae s.l.), endemic to alpine Japan, and implications for the reticulate origin of Dupontia and Arctophila within Poinae s.l. Journal of Systematics and Evolution 53:138-162. 10.1111/jse.12146
Sesleria insularis Soren	EU792326	ITS	Gillespie, L.J., Soreng, R.J., Bull, R.D., Jacobs, S.W.L., and Refulio-Rodriguez, N.F. 2008. Phylogenetic relationships in subtribe Poinae (Poaceae, Poeae) based on nuclear ITS and plastid trnT-trnL-trnF sequences. Botany-Botanique 86(8): 938–967. doi: 10.1139/b08-076.
Sesleria ovata	AM234590	matK	Döring, E., Schneider, J., Hilu, K.W., and Röser, M. 2007. Phylogenetic relationships in the Aveneae/Poeae complex (Pooideae, Poaceae). Kew Bull 62: 407–424.
Sesleria sphaerocephala	LN554453	matK	Hochbach, A., Schneider, J., and Röser, M. 2015. A multi-locus analysis of phylogenetic relationships within grass subfamily Pooideae (Poaceae) inferred from sequences of nuclear single copy gene regions compared with plastid DNA. Mol. Phylogen. Evol. 87: 14-27. doi: http://dx.doi.org/10.1016/j.ympev.2015.03.010.
Sesleria tenerrima	EU792327	ITS	Gillespie, L.J., Soreng, R.J., Bull, R.D., Jacobs, S.W.L., and Refulio-Rodriguez, N.F. 2008. Phylogenetic relationships in subtribe Poinae (Poaceae, Poeae) based on nuclear ITS and plastid trnT-trnL-trnF sequences. Botany-Botanique 86(8): 938–967. doi: 10.1139/b08-076.
Sphenopholis intermedia	DQ539599	ITS	Quintanar, A., Castroviejo, S., and Catalán, P. 2007. Phylogeny of the tribe Aveneae (Pooideae, Poaceae) inferred from plastid trnT-F and nuclear ITS sequences. Am. J. Bot. 94(9): 1554–1569. doi: 10.3732/ajb.94.9.1554.
Sphenopholis intermedia	DQ631466	trnL	Quintanar, A., Castroviejo, S., and Catalán, P. 2007. Phylogeny of the tribe Aveneae (Pooideae, Poaceae) inferred from plastid trnT-F and nuclear ITS sequences. Am. J. Bot. 94(9): 1554–1569. doi: 10.3732/ajb.94.9.1554.
Sphenopholis intermedia	HG797530	ITS	Wölk, A., and Röser, M. 2014. Polyploid evolution, intercontinental biogeographical relationships and morphology of the recently described African oat genus Trisetopsis (Poaceae). Taxon 63(4): 773-788. doi: 10.12705/634.1.
Sphenopholis nitida	HG797531	ITS	Wölk, A., and Röser, M. 2014. Polyploid evolution, intercontinental biogeographical relationships and morphology of the recently described African oat genus Trisetopsis (Poaceae). Taxon 63(4): 773-788. doi: 10.12705/634.1.
Sphenopholis obtusata	KJ773175	matK	Germain-Aubrey,C.C., Allen,J.M., Neubig,K.M., Abbott,J.R., Majure,L.C., Guralnick,R., Soltis,D.E. and Soltis,P.S. Unpublished
Sphenopholis obtusata	LN554455	matK	Hochbach, A., Schneider, J., and Röser, M. 2015. A multi-locus analysis of phylogenetic relationships within grass subfamily Pooideae (Poaceae) inferred from sequences of nuclear single copy gene regions compared with plastid DNA. Mol. Phylogen. Evol. 87: 14-27. doi: http://dx.doi.org/10.1016/j.ympev.2015.03.010.
Sphenopholis obtusata	EU119377	trnL	Schardl CL, Craven KD, Speakman S, Stromberg A, Lindstrom A, and Yoshida R. 2008. A novel test for host-symbiont codivergence indicates ancient origin of fungal endophytes in grasses. Systematic Biology 57:483-498. 10.1080/10635150802172184
Sphenopholis obtusata	HG797532	ITS	Wölk, A., and Röser, M. 2014. Polyploid evolution, intercontinental biogeographical relationships and morphology of the recently described African oat genus Trisetopsis (Poaceae). Taxon 63(4): 773-788. doi: 10.12705/634.1.
Sphenopholis pensylvanica	HG797533	ITS	Wölk, A., and Röser, M. 2014. Polyploid evolution, intercontinental biogeographical relationships and morphology of the recently described African oat genus Trisetopsis (Poaceae). Taxon 63(4): 773-788. doi: 10.12705/634.1.
Sphenopus divaricatus	DQ786943	matK	Soreng, R.J., Davis, J.I., and Voionmaa, M.A. 2007. A phylogenetic analysis of Poeae sensu lato based on morphological characters and sequence data from three plastid-encoded genes: evidence for reticulation, and a new classification for the tribe. Kew Bull 62: 425–454.
Sphenopus divaricatus	HE646589	matK	Schneider, J., Winterfeld, G., and Röser, M. 2012. Polyphyly of the grass tribe Hainardieae (Poaceae: Pooideae): identification of its different lineages based on molecular phylogenetics, including morphological and cytogenetic characteristics. Org Divers Evol 12(2): 113–132. doi: 10.1007/s13127-012-0077-3.
Sphenopus divaricatus	HE646613	ITS	Schneider, J., Winterfeld, G., and Röser, M. 2012. Polyphyly of the grass tribe Hainardieae (Poaceae: Pooideae): identification of its different lineages based on molecular phylogenetics, including morphological and cytogenetic characteristics. Org Divers Evol 12(2): 113–132. doi: 10.1007/s13127-012-0077-3.
Sylvipoa queenslandica	GQ324559	ITS	Gillespie, L.J., Soreng, R.J., and Jacobs, S.W.L. 2009. Phylogenetic relationships of Australian Poa (Poaceae: Poinae), including molecular evidence for two new genera, Saxipoa and Sylvipoa. Aust Syst Bot 22(6): 413–436.
Torreyochloa pallida pauciflora Soreng7413	FJ394584	trnL	Saarela, J.M., Liu, Q., Peterson, P.M., Soreng, R.J., and Paszko, B. 2010. Phylogenetics of the grass 'Aveneae-type plastid DNA clade' (Poaceae: Pooideae, Poeae) based on plastid and nuclear ribosomal DNA sequence data. In Diversity, phylogeny, and evolution in the monocotyledons. Edited by O. Seberg, G. Petersen, A. Barfod, and J.I. Davis. Aarhus University Press, Denmark, pp. 557–587.
Torreyochloa pallida pauciflora Soreng7413	FJ377679	ITS	Saarela, J.M., Liu, Q., Peterson, P.M., Soreng, R.J., and Paszko, B. 2010. Phylogenetics of the grass 'Aveneae-type plastid DNA clade' (Poaceae: Pooideae, Poeae) based on plastid and nuclear ribosomal DNA sequence data. In Diversity, phylogeny, and evolution in the monocotyledons. Edited by O. Seberg, G. Petersen, A. Barfod, and J.I. Davis. Aarhus University Press, Denmark, pp. 557–587.
Tricholemma (Helictotrichon) jahandiezi	AM234556	matK	Döring, E., Schneider, J., Hilu, K.W., and Röser, M. 2007. Phylogenetic relationships in the Aveneae/Poeae complex (Pooideae, Poaceae). Kew Bull 62: 407–424.
Tricholemma jahandiez	Z96840, Z96841	ITS	Grebenstein, B., Röser, M., Sauer, W., and Hemleben, V. 1998. Molecular phylogenetic relationships in Aveneae (Poaceae) species and other grasses as inferred from ITS1 and ITS2 rDNA sequences. Plant Syst. Evol. 213(3): 233–250.
Tricholemma jahandiezii	FM179407	ITS	Schneider, J., Doring, E., Hilu, K.W., and Röser, M. 2009. Phylogenetic structure of the grass subfamily Pooideae based on comparison of plastid matK gene-3'trnK exon and nuclear ITS sequences. Taxon 58(2): 405–424.
Tricholemma jahandiezii	FM956101	ITS	Winterfeld, G., Doring, E., and Röser, M. 2009. Chromosome evolution in wild oat grasses (Aveneae) revealed by molecular phylogeny. Genome 52: 361–380. doi: 10.1139/g09-012.
Triplachne nitens	DQ336816	ITS	Quintanar, A., Castroviejo, S., and Catalán, P. 2007. Phylogeny of the tribe Aveneae (Pooideae, Poaceae) inferred from plastid trnT-F and nuclear ITS sequences. Am. J. Bot. 94(9): 1554–1569. doi: 10.3732/ajb.94.9.1554.
Triplachne nitens	DQ336836	trnL	Quintanar, A., Castroviejo, S., and Catalán, P. 2007. Phylogeny of the tribe Aveneae (Pooideae, Poaceae) inferred from plastid trnT-F and nuclear ITS sequences. Am. J. Bot. 94(9): 1554–1569. doi: 10.3732/ajb.94.9.1554.
Trisetaria (Trisetum) dufourei	DQ539606	ITS	Quintanar, A., Castroviejo, S., and Catalán, P. 2007. Phylogeny of the tribe Aveneae (Pooideae, Poaceae) inferred from plastid trnT-F and nuclear ITS sequences. Am. J. Bot. 94(9): 1554–1569. doi: 10.3732/ajb.94.9.1554.
Trisetaria loeflingiana (Trisetum loeflingianum)	DQ539608	ITS	Quintanar, A., Castroviejo, S., and Catalán, P. 2007. Phylogeny of the tribe Aveneae (Pooideae, Poaceae) inferred from plastid trnT-F and nuclear ITS sequences. Am. J. Bot. 94(9): 1554–1569. doi: 10.3732/ajb.94.9.1554.
Trisetaria loeflingianum	DQ631473	trnL	Quintanar, A., Castroviejo, S., and Catalán, P. 2007. Phylogeny of the tribe Aveneae (Pooideae, Poaceae) inferred from plastid trnT-F and nuclear ITS sequences. Am. J. Bot. 94(9): 1554–1569. doi: 10.3732/ajb.94.9.1554.
Trisetaria ovata	DQ336852	trnL	Quintanar, A., Castroviejo, S., and Catalán, P. 2007. Phylogeny of the tribe Aveneae (Pooideae, Poaceae) inferred from plastid trnT-F and nuclear ITS sequences. Am. J. Bot. 94(9): 1554–1569. doi: 10.3732/ajb.94.9.1554.
Trisetaria ovata (Trisetum ovatum)	DQ336832	ITS	Quintanar, A., Castroviejo, S., and Catalán, P. 2007. Phylogeny of the tribe Aveneae (Pooideae, Poaceae) inferred from plastid trnT-F and nuclear ITS sequences. Am. J. Bot. 94(9): 1554–1569. doi: 10.3732/ajb.94.9.1554.
Trisetaria panicea (Trisetum paniceum)	DQ539609	ITS	Quintanar, A., Castroviejo, S., and Catalán, P. 2007. Phylogeny of the tribe Aveneae (Pooideae, Poaceae) inferred from plastid trnT-F and nuclear ITS sequences. Am. J. Bot. 94(9): 1554–1569. doi: 10.3732/ajb.94.9.1554.
Trisetopsis angusta	HG797535	ITS	Wölk, A., and Röser, M. 2014. Polyploid evolution, intercontinental biogeographical relationships and morphology of the recently described African oat genus Trisetopsis (Poaceae). Taxon 63(4): 773-788. doi: 10.12705/634.1.
Trisetopsis barbata	HG797545	ITS	Wölk, A., and Röser, M. 2014. Polyploid evolution, intercontinental biogeographical relationships and morphology of the recently described African oat genus Trisetopsis (Poaceae). Taxon 63(4): 773-788. doi: 10.12705/634.1.
Trisetopsis capensis	HG797555	ITS	Wölk, A., and Röser, M. 2014. Polyploid evolution, intercontinental biogeographical relationships and morphology of the recently described African oat genus Trisetopsis (Poaceae). Taxon 63(4): 773-788. doi: 10.12705/634.1.
Trisetopsis dodii	HG797565	ITS	Wölk, A., and Röser, M. 2014. Polyploid evolution, intercontinental biogeographical relationships and morphology of the recently described African oat genus Trisetopsis (Poaceae). Taxon 63(4): 773-788. doi: 10.12705/634.1.
Trisetopsis elongata	HG797566	ITS	Wölk, A., and Röser, M. 2014. Polyploid evolution, intercontinental biogeographical relationships and morphology of the recently described African oat genus Trisetopsis (Poaceae). Taxon 63(4): 773-788. doi: 10.12705/634.1.
Trisetopsis elongatum	LN906713	matK	Vorontsova, M.S., Besnard, G., Forest, F., Malakasi, P., Moat, J., Clayton, W.D., Ficinski, P., Savva, G.M., Nanjarisoa, O.P., Razanatsoa, J., Randriatsara, F.O., Kimeu, J.M., Luke, W.R.Q., Kayombo, C., and Linder, H.P. 2016. Madagascar's grasses and grasslands: anthropogenic or natural? Proceedings of the Royal Society of London B: Biological Sciences 283(1823). doi: 10.1098/rspb.2015.2262.
Trisetopsis friesiorum	HG797573	ITS	Wölk, A., and Röser, M. 2014. Polyploid evolution, intercontinental biogeographical relationships and morphology of the recently described African oat genus Trisetopsis (Poaceae). Taxon 63(4): 773-788. doi: 10.12705/634.1.
Trisetopsis galpinii	HG797574	ITS	Wölk, A., and Röser, M. 2014. Polyploid evolution, intercontinental biogeographical relationships and morphology of the recently described African oat genus Trisetopsis (Poaceae). Taxon 63(4): 773-788. doi: 10.12705/634.1.
Trisetopsis hirtula	HG797584	ITS	Wölk, A., and Röser, M. 2014. Polyploid evolution, intercontinental biogeographical relationships and morphology of the recently described African oat genus Trisetopsis (Poaceae). Taxon 63(4): 773-788. doi: 10.12705/634.1.
Trisetopsis imberbis	HG797636	ITS	Wölk, A., and Röser, M. 2014. Polyploid evolution, intercontinental biogeographical relationships and morphology of the recently described African oat genus Trisetopsis (Poaceae). Taxon 63(4): 773-788. doi: 10.12705/634.1.
Trisetopsis lachnantha	HG797585	ITS	Wölk, A., and Röser, M. 2014. Polyploid evolution, intercontinental biogeographical relationships and morphology of the recently described African oat genus Trisetopsis (Poaceae). Taxon 63(4): 773-788. doi: 10.12705/634.1.
Trisetopsis leonina	HG797586	ITS	Wölk, A., and Röser, M. 2014. Polyploid evolution, intercontinental biogeographical relationships and morphology of the recently described African oat genus Trisetopsis (Poaceae). Taxon 63(4): 773-788. doi: 10.12705/634.1.
Trisetopsis longa	HG797597	ITS	Wölk, A., and Röser, M. 2014. Polyploid evolution, intercontinental biogeographical relationships and morphology of the recently described African oat genus Trisetopsis (Poaceae). Taxon 63(4): 773-788. doi: 10.12705/634.1.
Trisetopsis longifolia	HG797596	ITS	Wölk, A., and Röser, M. 2014. Polyploid evolution, intercontinental biogeographical relationships and morphology of the recently described African oat genus Trisetopsis (Poaceae). Taxon 63(4): 773-788. doi: 10.12705/634.1.
Trisetopsis mannii	HG797598	ITS	Wölk, A., and Röser, M. 2014. Polyploid evolution, intercontinental biogeographical relationships and morphology of the recently described African oat genus Trisetopsis (Poaceae). Taxon 63(4): 773-788. doi: 10.12705/634.1.
Trisetopsis namaquensis	HG797607	ITS	Wölk, A., and Röser, M. 2014. Polyploid evolution, intercontinental biogeographical relationships and morphology of the recently described African oat genus Trisetopsis (Poaceae). Taxon 63(4): 773-788. doi: 10.12705/634.1.
Trisetopsis natalensis	HG797616	ITS	Wölk, A., and Röser, M. 2014. Polyploid evolution, intercontinental biogeographical relationships and morphology of the recently described African oat genus Trisetopsis (Poaceae). Taxon 63(4): 773-788. doi: 10.12705/634.1.
Trisetopsis rogerellisii	HG797617	ITS	Wölk, A., and Röser, M. 2014. Polyploid evolution, intercontinental biogeographical relationships and morphology of the recently described African oat genus Trisetopsis (Poaceae). Taxon 63(4): 773-788. doi: 10.12705/634.1.
Trisetopsis roggeveldensis	HG797627	ITS	Wölk, A., and Röser, M. 2014. Polyploid evolution, intercontinental biogeographical relationships and morphology of the recently described African oat genus Trisetopsis (Poaceae). Taxon 63(4): 773-788. doi: 10.12705/634.1.
Trisetopsis umbrosa	HG797637	ITS	Wölk, A., and Röser, M. 2014. Polyploid evolution, intercontinental biogeographical relationships and morphology of the recently described African oat genus Trisetopsis (Poaceae). Taxon 63(4): 773-788. doi: 10.12705/634.1.
Trisetum baregense	DQ539605	ITS	Quintanar, A., Castroviejo, S., and Catalán, P. 2007. Phylogeny of the tribe Aveneae (Pooideae, Poaceae) inferred from plastid trnT-F and nuclear ITS sequences. Am. J. Bot. 94(9): 1554–1569. doi: 10.3732/ajb.94.9.1554.
Trisetum baregense	DQ631471	trnL	Quintanar, A., Castroviejo, S., and Catalán, P. 2007. Phylogeny of the tribe Aveneae (Pooideae, Poaceae) inferred from plastid trnT-F and nuclear ITS sequences. Am. J. Bot. 94(9): 1554–1569. doi: 10.3732/ajb.94.9.1554.
Trisetum bifidum	HQ600030	matK	Kim,Y.-D., Kim,K.-J., Lee,J.-H. and Kim,S.-H. unpublished. A molecular approach to the phylogenetic relationships among the Korean Poaceae taxa
Trisetum bifidum	KF713166	matK	Lee,J., Kim,C.-S. and Lee,I.-Y. unpublished. Barcode of Korean Poideae, Poaceae
Trisetum bifidum	KF713167	matK	Lee,J., Kim,C.-S. and Lee,I.-Y. unpublished. Barcode of Korean Poideae, Poaceae
Trisetum bifidum	KF713168	matK	Lee,J., Kim,C.-S. and Lee,I.-Y. unpublished. Barcode of Korean Poideae, Poaceae
Trisetum bifidum	KF713169	matK	Lee,J., Kim,C.-S. and Lee,I.-Y. unpublished. Barcode of Korean Poideae, Poaceae
Trisetum bifidum	KF713170	matK	Lee,J., Kim,C.-S. and Lee,I.-Y. unpublished. Barcode of Korean Poideae, Poaceae
Trisetum bifidum	KF713171	matK	Lee,J., Kim,C.-S. and Lee,I.-Y. unpublished. Barcode of Korean Poideae, Poaceae
Trisetum bifidum	KF713172	matK	Lee,J., Kim,C.-S. and Lee,I.-Y. unpublished. Barcode of Korean Poideae, Poaceae
Trisetum bifidum	FJ766188	ITS	Kim,Y.-D., Kim,K.-J., Kim,S.-H. and Lee,J.-H., unpublished
Trisetum bifidum	HQ600522	ITS	Kim,Y.-D., Kim,K.-J., Lee,J.-H. and Kim,S.-H. unpublished. A molecular approach to the phylogenetic relationships among the Korean Poaceae taxa
Trisetum bifidum	KF713281	ITS	Lee,J., Kim,C.-S. and Lee,I.-Y. unpublished. Barcode of Korean Poideae, Poaceae
Trisetum bifidum	KF713282	ITS	Lee,J., Kim,C.-S. and Lee,I.-Y. unpublished. Barcode of Korean Poideae, Poaceae
Trisetum bifidum	KF713283	ITS	Lee,J., Kim,C.-S. and Lee,I.-Y. unpublished. Barcode of Korean Poideae, Poaceae
Trisetum bifidum	KF713284	ITS	Lee,J., Kim,C.-S. and Lee,I.-Y. unpublished. Barcode of Korean Poideae, Poaceae
Trisetum bifidum	KF713285	ITS	Lee,J., Kim,C.-S. and Lee,I.-Y. unpublished. Barcode of Korean Poideae, Poaceae
Trisetum bifidum	KF713286	ITS	Lee,J., Kim,C.-S. and Lee,I.-Y. unpublished. Barcode of Korean Poideae, Poaceae
Trisetum bifidum	KF713287	ITS	Lee,J., Kim,C.-S. and Lee,I.-Y. unpublished. Barcode of Korean Poideae, Poaceae
Trisetum bifidum	KF713288	ITS	Lee,J., Kim,C.-S. and Lee,I.-Y. unpublished. Barcode of Korean Poideae, Poaceae
Trisetum bifidum	KF713289	ITS	Lee,J., Kim,C.-S. and Lee,I.-Y. unpublished. Barcode of Korean Poideae, Poaceae
Trisetum bifidum	KF713290	ITS	Lee,J., Kim,C.-S. and Lee,I.-Y. unpublished. Barcode of Korean Poideae, Poaceae
Trisetum bifidum	KF713291	ITS	Lee,J., Kim,C.-S. and Lee,I.-Y. unpublished. Barcode of Korean Poideae, Poaceae
Trisetum cernuum subsp. canescens	AM234611	matK	Döring, E., Schneider, J., Hilu, K.W., and Röser, M. 2007. Phylogenetic relationships in the Aveneae/Poeae complex (Pooideae, Poaceae). Kew Bull 62: 407–424.
Trisetum cernuum subsp. canescens	DQ786946	matK	Soreng, R.J., Davis, J.I., and Voionmaa, M.A. 2007. A phylogenetic analysis of Poeae sensu lato based on morphological characters and sequence data from three plastid-encoded genes: evidence for reticulation, and a new classification for the tribe. Kew Bull 62: 425–454.
Trisetum drucei	AY752485	ITS	Liu, Q., Ge, S., Tang, H., Zhang, X., Zhu, G., and Lu, B. 2006. Phylogenetic relationships in Elymus (Poaceae: Triticeae) based on the nuclear ribosomal internal transcribed spacer and chloroplast trnL-F sequences. New Phytol 170(2): 411.
Trisetum flavescens	JN895340	matK	de Vere, N., Rich, T.C.G., Ford, C.R., Trinder, S.A., Long, C., Moore, C.W., Satterthwaite, D., Davies, H., Allainguillaume, J., Ronca, S., Tatarinova, T., Garbett, H., Walker, K., and Wilkinson, M.J. 2012. DNA barcoding the native flowering plants and conifers of Wales. PLoS ONE 7(6): e37945. doi: 10.1371/journal.pone.0037945.
Trisetum flavescens	JN895838	matK	de Vere, N., Rich, T.C.G., Ford, C.R., Trinder, S.A., Long, C., Moore, C.W., Satterthwaite, D., Davies, H., Allainguillaume, J., Ronca, S., Tatarinova, T., Garbett, H., Walker, K., and Wilkinson, M.J. 2012. DNA barcoding the native flowering plants and conifers of Wales. PLoS ONE 7(6): e37945. doi: 10.1371/journal.pone.0037945.
Trisetum flavescens	KJ204553	matK	Wyler,S. and Litman,J., unpublished
Trisetum flavescens	DQ336830	ITS	Quintanar, A., Castroviejo, S., and Catalán, P. 2007. Phylogeny of the tribe Aveneae (Pooideae, Poaceae) inferred from plastid trnT-F and nuclear ITS sequences. Am. J. Bot. 94(9): 1554–1569. doi: 10.3732/ajb.94.9.1554.
Trisetum flavescens	DQ336850	trnL	Quintanar, A., Castroviejo, S., and Catalán, P. 2007. Phylogeny of the tribe Aveneae (Pooideae, Poaceae) inferred from plastid trnT-F and nuclear ITS sequences. Am. J. Bot. 94(9): 1554–1569. doi: 10.3732/ajb.94.9.1554.
Trisetum flavescens	JQ041860	trnL	Wallinger C, Juen A, Staudacher K, Schallhart N, Mitterrutzner E, Steiner E-M, Thalinger B, and Traugott M. 2012. Rapid plant identification using species- and group-specific primers targeting chloroplast DNA. PLoS ONE 7:e29473. 10.1371/journal.pone.0029473
Trisetum flavescens	KP135429	ITS	Wölk, A., and Röser, M. 2014. Polyploid evolution, intercontinental biogeographical relationships and morphology of the recently described African oat genus Trisetopsis (Poaceae). Taxon 63(4): 773-788. doi: 10.12705/634.1.
Trisetum flavescens	KU600368	trnL	Hola,E., Kockova,J. and Tesitel,J., unpublished
Trisetum flavescens	KU600369	trnL	Hola,E., Kockova,J. and Tesitel,J., unpublished
Trisetum flavescens	KU600409	trnL	Hola,E., Kockova,J. and Tesitel,J., unpublished
Trisetum glaciale	DQ539614	ITS	Quintanar, A., Castroviejo, S., and Catalán, P. 2007. Phylogeny of the tribe Aveneae (Pooideae, Poaceae) inferred from plastid trnT-F and nuclear ITS sequences. Am. J. Bot. 94(9): 1554–1569. doi: 10.3732/ajb.94.9.1554.
Trisetum glaciale	DQ631477	trnL	Quintanar, A., Castroviejo, S., and Catalán, P. 2007. Phylogeny of the tribe Aveneae (Pooideae, Poaceae) inferred from plastid trnT-F and nuclear ITS sequences. Am. J. Bot. 94(9): 1554–1569. doi: 10.3732/ajb.94.9.1554.
Trisetum gracile	DQ539607	ITS	Quintanar, A., Castroviejo, S., and Catalán, P. 2007. Phylogeny of the tribe Aveneae (Pooideae, Poaceae) inferred from plastid trnT-F and nuclear ITS sequences. Am. J. Bot. 94(9): 1554–1569. doi: 10.3732/ajb.94.9.1554.
Trisetum gracile	DQ631472	trnL	Quintanar, A., Castroviejo, S., and Catalán, P. 2007. Phylogeny of the tribe Aveneae (Pooideae, Poaceae) inferred from plastid trnT-F and nuclear ITS sequences. Am. J. Bot. 94(9): 1554–1569. doi: 10.3732/ajb.94.9.1554.
Trisetum hispidum	DQ336831	ITS	Quintanar, A., Castroviejo, S., and Catalán, P. 2007. Phylogeny of the tribe Aveneae (Pooideae, Poaceae) inferred from plastid trnT-F and nuclear ITS sequences. Am. J. Bot. 94(9): 1554–1569. doi: 10.3732/ajb.94.9.1554.
Trisetum hispidum	DQ336851	trnL	Quintanar, A., Castroviejo, S., and Catalán, P. 2007. Phylogeny of the tribe Aveneae (Pooideae, Poaceae) inferred from plastid trnT-F and nuclear ITS sequences. Am. J. Bot. 94(9): 1554–1569. doi: 10.3732/ajb.94.9.1554.
Trisetum loeflingianum	JX438076	matK	Minaya, M., Pimentel, M., Mason-Gamer, R., and Catalán, P. 2013. Distribution and evolutionary dynamics of Stowaway Miniature Inverted repeat Transposable Elements (MITEs) in grasses. Mol Phylogenet Evol 68(1): 106–118. doi: 10.1016/j.ympev.2013.03.005.
Trisetum melicoides	HG797505	ITS	Wölk, A., and Röser, M. 2014. Polyploid evolution, intercontinental biogeographical relationships and morphology of the recently described African oat genus Trisetopsis (Poaceae). Taxon 63(4): 773-788. doi: 10.12705/634.1.
Trisetum paniceum	DQ631474	trnL	Quintanar, A., Castroviejo, S., and Catalán, P. 2007. Phylogeny of the tribe Aveneae (Pooideae, Poaceae) inferred from plastid trnT-F and nuclear ITS sequences. Am. J. Bot. 94(9): 1554–1569. doi: 10.3732/ajb.94.9.1554.
Trisetum sibiricum	HQ600002	matK	Kim,Y.-D., Kim,K.-J., Lee,J.-H. and Kim,S.-H. unpublished. A molecular approach to the phylogenetic relationships among the Korean Poaceae taxa
Trisetum sibiricum	KM538800	matK	Lee, J.H. and Kim, Y.D., unpublished
Trisetum sibiricum	FJ766189	ITS	Kim,Y.-D., Kim,K.-J., Kim,S.-H. and Lee,J.-H., unpublished
Trisetum spicatum	JN966724	matK	Kuzmina, M.L., Johnson, K.L., Barron, H.R., and Hebert, P.D.N. 2012. Identification of the vascular plants of Churchill, Manitoba, using a DNA barcode library. BMC Ecol 12(25). doi: 10.1186/1472-6785-12-25.
Trisetum spicatum	JN966725	matK	Kuzmina, M.L., Johnson, K.L., Barron, H.R., and Hebert, P.D.N. 2012. Identification of the vascular plants of Churchill, Manitoba, using a DNA barcode library. BMC Ecol 12(25). doi: 10.1186/1472-6785-12-25.
Trisetum spicatum	JN966726	matK	Kuzmina, M.L., Johnson, K.L., Barron, H.R., and Hebert, P.D.N. 2012. Identification of the vascular plants of Churchill, Manitoba, using a DNA barcode library. BMC Ecol 12(25). doi: 10.1186/1472-6785-12-25.
Trisetum spicatum	KC476075	matK	Saarela, J.M., Sokoloff, P.C., Gillespie, L.J., Consaul, L.L., and Bull, R.D. 2013. DNA barcoding the Canadian Arctic flora: core plastid barcodes (rbcL + matK) for 490 vascular plant species. PLoS ONE 8(10): e77982. doi: 10.1371/journal.pone.0077982.
Trisetum spicatum	KC476076	matK	Saarela, J.M., Sokoloff, P.C., Gillespie, L.J., Consaul, L.L., and Bull, R.D. 2013. DNA barcoding the Canadian Arctic flora: core plastid barcodes (rbcL + matK) for 490 vascular plant species. PLoS ONE 8(10): e77982. doi: 10.1371/journal.pone.0077982.
Trisetum spicatum	KC476077	matK	Saarela, J.M., Sokoloff, P.C., Gillespie, L.J., Consaul, L.L., and Bull, R.D. 2013. DNA barcoding the Canadian Arctic flora: core plastid barcodes (rbcL + matK) for 490 vascular plant species. PLoS ONE 8(10): e77982. doi: 10.1371/journal.pone.0077982.
Trisetum spicatum	KC476078	matK	Saarela, J.M., Sokoloff, P.C., Gillespie, L.J., Consaul, L.L., and Bull, R.D. 2013. DNA barcoding the Canadian Arctic flora: core plastid barcodes (rbcL + matK) for 490 vascular plant species. PLoS ONE 8(10): e77982. doi: 10.1371/journal.pone.0077982.
Trisetum spicatum	KC476079	matK	Saarela, J.M., Sokoloff, P.C., Gillespie, L.J., Consaul, L.L., and Bull, R.D. 2013. DNA barcoding the Canadian Arctic flora: core plastid barcodes (rbcL + matK) for 490 vascular plant species. PLoS ONE 8(10): e77982. doi: 10.1371/journal.pone.0077982.
Trisetum spicatum	KC476080	matK	Saarela, J.M., Sokoloff, P.C., Gillespie, L.J., Consaul, L.L., and Bull, R.D. 2013. DNA barcoding the Canadian Arctic flora: core plastid barcodes (rbcL + matK) for 490 vascular plant species. PLoS ONE 8(10): e77982. doi: 10.1371/journal.pone.0077982.
Trisetum spicatum	KC476081	matK	Saarela, J.M., Sokoloff, P.C., Gillespie, L.J., Consaul, L.L., and Bull, R.D. 2013. DNA barcoding the Canadian Arctic flora: core plastid barcodes (rbcL + matK) for 490 vascular plant species. PLoS ONE 8(10): e77982. doi: 10.1371/journal.pone.0077982.
Trisetum spicatum	KC476082	matK	Saarela, J.M., Sokoloff, P.C., Gillespie, L.J., Consaul, L.L., and Bull, R.D. 2013. DNA barcoding the Canadian Arctic flora: core plastid barcodes (rbcL + matK) for 490 vascular plant species. PLoS ONE 8(10): e77982. doi: 10.1371/journal.pone.0077982.
Trisetum spicatum	KC476083	matK	Saarela, J.M., Sokoloff, P.C., Gillespie, L.J., Consaul, L.L., and Bull, R.D. 2013. DNA barcoding the Canadian Arctic flora: core plastid barcodes (rbcL + matK) for 490 vascular plant species. PLoS ONE 8(10): e77982. doi: 10.1371/journal.pone.0077982.
Trisetum spicatum	KC476084	matK	Saarela, J.M., Sokoloff, P.C., Gillespie, L.J., Consaul, L.L., and Bull, R.D. 2013. DNA barcoding the Canadian Arctic flora: core plastid barcodes (rbcL + matK) for 490 vascular plant species. PLoS ONE 8(10): e77982. doi: 10.1371/journal.pone.0077982.
Trisetum spicatum	KC476085	matK	Saarela, J.M., Sokoloff, P.C., Gillespie, L.J., Consaul, L.L., and Bull, R.D. 2013. DNA barcoding the Canadian Arctic flora: core plastid barcodes (rbcL + matK) for 490 vascular plant species. PLoS ONE 8(10): e77982. doi: 10.1371/journal.pone.0077982.
Trisetum spicatum	KC476086	matK	Saarela, J.M., Sokoloff, P.C., Gillespie, L.J., Consaul, L.L., and Bull, R.D. 2013. DNA barcoding the Canadian Arctic flora: core plastid barcodes (rbcL + matK) for 490 vascular plant species. PLoS ONE 8(10): e77982. doi: 10.1371/journal.pone.0077982.
Trisetum spicatum	AY752486	ITS	Liu, Q., Ge, S., Tang, H., Zhang, X., Zhu, G., and Lu, B. 2006. Phylogenetic relationships in Elymus (Poaceae: Triticeae) based on the nuclear ribosomal internal transcribed spacer and chloroplast trnL-F sequences. New Phytol 170(2): 411.
Trisetum spicatum Peterson10051	FJ394585	trnL	Saarela, J.M., Liu, Q., Peterson, P.M., Soreng, R.J., and Paszko, B. 2010. Phylogenetics of the grass 'Aveneae-type plastid DNA clade' (Poaceae: Pooideae, Poeae) based on plastid and nuclear ribosomal DNA sequence data. In Diversity, phylogeny, and evolution in the monocotyledons. Edited by O. Seberg, G. Petersen, A. Barfod, and J.I. Davis. Aarhus University Press, Denmark, pp. 557–587.
Trisetum spicatum Peterson10051	FJ377672	ITS	Saarela, J.M., Liu, Q., Peterson, P.M., Soreng, R.J., and Paszko, B. 2010. Phylogenetics of the grass 'Aveneae-type plastid DNA clade' (Poaceae: Pooideae, Poeae) based on plastid and nuclear ribosomal DNA sequence data. In Diversity, phylogeny, and evolution in the monocotyledons. Edited by O. Seberg, G. Petersen, A. Barfod, and J.I. Davis. Aarhus University Press, Denmark, pp. 557–587.
Trisetum spicatum spicatum Peterson21896		trnL	Saarela, J.M., Liu, Q., Peterson, P.M., Soreng, R.J., and Paszko, B. 2010. Phylogenetics of the grass 'Aveneae-type plastid DNA clade' (Poaceae: Pooideae, Poeae) based on plastid and nuclear ribosomal DNA sequence data. In Diversity, phylogeny, and evolution in the monocotyledons. Edited by O. Seberg, G. Petersen, A. Barfod, and J.I. Davis. Aarhus University Press, Denmark, pp. 557–587.
Trisetum tenellum	AY752487	ITS	Liu, Q., Ge, S., Tang, H., Zhang, X., Zhu, G., and Lu, B. 2006. Phylogenetic relationships in Elymus (Poaceae: Triticeae) based on the nuclear ribosomal internal transcribed spacer and chloroplast trnL-F sequences. New Phytol 170(2): 411.
Trisetum turcicu	Z96900	ITS	Grebenstein, B., Röser, M., Sauer, W., and Hemleben, V. 1998. Molecular phylogenetic relationships in Aveneae (Poaceae) species and other grasses as inferred from ITS1 and ITS2 rDNA sequences. Plant Syst. Evol. 213(3): 233–250.
Trisetum viride Peterson15366	FJ377675	ITS	Saarela, J.M., Liu, Q., Peterson, P.M., Soreng, R.J., and Paszko, B. 2010. Phylogenetics of the grass 'Aveneae-type plastid DNA clade' (Poaceae: Pooideae, Poeae) based on plastid and nuclear ribosomal DNA sequence data. In Diversity, phylogeny, and evolution in the monocotyledons. Edited by O. Seberg, G. Petersen, A. Barfod, and J.I. Davis. Aarhus University Press, Denmark, pp. 557–587.
Trisetum youngii	AY752488	ITS	Liu, Q., Ge, S., Tang, H., Zhang, X., Zhu, G., and Lu, B. 2006. Phylogenetic relationships in Elymus (Poaceae: Triticeae) based on the nuclear ribosomal internal transcribed spacer and chloroplast trnL-F sequences. New Phytol 170(2): 411.
Vahlodea atropurpurea	AM234549	matK	Döring, E., Schneider, J., Hilu, K.W., and Röser, M. 2007. Phylogenetic relationships in the Aveneae/Poeae complex (Pooideae, Poaceae). Kew Bull 62: 407–424.
Vahlodea atropurpurea	DQ786947	matK	Soreng, R.J., Davis, J.I., and Voionmaa, M.A. 2007. A phylogenetic analysis of Poeae sensu lato based on morphological characters and sequence data from three plastid-encoded genes: evidence for reticulation, and a new classification for the tribe. Kew Bull 62: 425–454.
Vahlodea atropurpurea	AM041216	ITS	Chiapella, J. 2007. A molecular phylogenetic study of Deschampsia (Poaceae: Aveneae) inferred from nuclear ITS and plastid trnL sequence data: support for the recognition of Avenella and Vahlodea. Taxon 56(1): 55–64.
Vahlodea atropurpurea	FM179439	ITS	Schneider, J., Doring, E., Hilu, K.W., and Röser, M. 2009. Phylogenetic structure of the grass subfamily Pooideae based on comparison of plastid matK gene-3'trnK exon and nuclear ITS sequences. Taxon 58(2): 405–424.
Ventenata dubia	KM523922	matK	Soreng, R.J., Gillespie, L.J., Koba, H., Boudko, K., and Bull, R.D. 2015. Molecular and morphological evidence for a new grass genus, Dupontiopsis (Poaceae tribe Poeae subtribe Poinae s.l.), endemic to alpine Japan, and implications for the reticulate origin of Dupontia and Arctophila within Poinae s.l. Journal of Systematics and Evolution: n/a–n/a. doi: 10.1111/jse.12146.
Ventenata macra	AM234555	matK	Döring, E., Schneider, J., Hilu, K.W., and Röser, M. 2007. Phylogenetic relationships in the Aveneae/Poeae complex (Pooideae, Poaceae). Kew Bull 62: 407–424.
Vulpia brevis	AF478489	ITS	Torrecilla, P., López-Rodríguez, J.-A., and Catalán, P. 2004. Phylogenetic relationships of Vulpia and related genera (Poeae, Poaceae) based on analysis of ITS and trnL-F sequences. Ann. Mo. Bot. Gard. 91: 124–158.
Vulpia bromoides	KJ599044	ETS	Birch, J.L., Cantrill, D.J., Walsh, N.G., and Murphy, D.J. 2014. Phylogenetic investigation and divergence dating of Poa (Poaceae, tribe Poeae) in the Australasian region. Bot. J. Linn. Soc. 175(4): 523–552. doi: 10.1111/boj.12185.
Vulpia bromoides	AF478485	ITS	Torrecilla, P., López-Rodríguez, J.-A., and Catalán, P. 2004. Phylogenetic relationships of Vulpia and related genera (Poeae, Poaceae) based on analysis of ITS and trnL-F sequences. Ann. Mo. Bot. Gard. 91: 124–158.
Vulpia bromoides Walsh4579	KJ598933	ITS	Birch, J.L., Cantrill, D.J., Walsh, N.G., and Murphy, D.J. 2014. Phylogenetic investigation and divergence dating of Poa (Poaceae, tribe Poeae) in the Australasian region. Bot. J. Linn. Soc. 175(4): 523–552. doi: 10.1111/boj.12185.
Vulpia ciliata	AF478486	ITS	Torrecilla, P., López-Rodríguez, J.-A., and Catalán, P. 2004. Phylogenetic relationships of Vulpia and related genera (Poeae, Poaceae) based on analysis of ITS and trnL-F sequences. Ann. Mo. Bot. Gard. 91: 124–158.
Vulpia ciliata	AY118094	ITS	Torrecilla, P., López-Rodríguez, J.-A., and Catalán, P. 2004. Phylogenetic relationships of Vulpia and related genera (Poeae, Poaceae) based on analysis of ITS and trnL-F sequences. Ann. Mo. Bot. Gard. 91: 124–158.
Vulpia fasciculata	AF303402	ITS	Torrecilla, P., and Catalán, P. 2002. Phylogeny of broad-leaved and fine-leaved Festuca lineages (Poaceae) based on nuclear ITS sequences. Syst. Bot. 27(2): 241–251. doi: 10.1043/0363-6445-27.2.241.
Vulpia fontquerana	AF478488	ITS	Torrecilla, P., López-Rodríguez, J.-A., and Catalán, P. 2004. Phylogenetic relationships of Vulpia and related genera (Poeae, Poaceae) based on analysis of ITS and trnL-F sequences. Ann. Mo. Bot. Gard. 91: 124–158.
Vulpia geniculata	AF478490	ITS	Torrecilla, P., López-Rodríguez, J.-A., and Catalán, P. 2004. Phylogenetic relationships of Vulpia and related genera (Poeae, Poaceae) based on analysis of ITS and trnL-F sequences. Ann. Mo. Bot. Gard. 91: 124–158.
Vulpia membranacea	AY118090	ITS	Torrecilla, P., López-Rodríguez, J.-A., and Catalán, P. 2004. Phylogenetic relationships of Vulpia and related genera (Poeae, Poaceae) based on analysis of ITS and trnL-F sequences. Ann. Mo. Bot. Gard. 91: 124–158.
Vulpia microstachys	EF584981	ITS	Inda, L.A., Segarra-Moragues, J.G., Mueller, J., Peterson, P.M., and Catalán, P. 2008. Dated historical biogeography of the temperate Loliinae (Poaceae, Pooideae) grasses in the northern and southern hemispheres. Mol. Phylogen. Evol. 46(3): 932–957. doi: 10.1016/j.ympev.2007.11.022.
Vulpia muralis	AF478484	ITS	Torrecilla, P., López-Rodríguez, J.-A., and Catalán, P. 2004. Phylogenetic relationships of Vulpia and related genera (Poeae, Poaceae) based on analysis of ITS and trnL-F sequences. Ann. Mo. Bot. Gard. 91: 124–158.
Vulpia octoflora	EF584982	ITS	Inda, L.A., Segarra-Moragues, J.G., Mueller, J., Peterson, P.M., and Catalán, P. 2008. Dated historical biogeography of the temperate Loliinae (Poaceae, Pooideae) grasses in the northern and southern hemispheres. Mol. Phylogen. Evol. 46(3): 932–957. doi: 10.1016/j.ympev.2007.11.022.
Vulpia sicula	AY118089	ITS	Torrecilla, P., López-Rodríguez, J.-A., and Catalán, P. 2004. Phylogenetic relationships of Vulpia and related genera (Poeae, Poaceae) based on analysis of ITS and trnL-F sequences. Ann. Mo. Bot. Gard. 91: 124–158.
Vulpia unilateralis	AF478492	ITS	Torrecilla, P., López-Rodríguez, J.-A., and Catalán, P. 2004. Phylogenetic relationships of Vulpia and related genera (Poeae, Poaceae) based on analysis of ITS and trnL-F sequences. Ann. Mo. Bot. Gard. 91: 124–158.
Vulpiella stipoides	HE646591	matK	Schneider, J., Winterfeld, G., and Röser, M. 2012. Polyphyly of the grass tribe Hainardieae (Poaceae: Pooideae): identification of its different lineages based on molecular phylogenetics, including morphological and cytogenetic characteristics. Org Divers Evol 12(2): 113–132. doi: 10.1007/s13127-012-0077-3.
Wagenheimia lima	AF478498	ITS	Torrecilla, P., López-Rodríguez, J.-A., and Catalán, P. 2004. Phylogenetic relationships of Vulpia and related genera (Poeae, Poaceae) based on analysis of ITS and trnL-F sequences. Ann. Mo. Bot. Gard. 91: 124–158.
Zingeria biebersteiniana	LN554457	matK	Vorontsova, M.S., Besnard, G., Forest, F., Malakasi, P., Moat, J., Clayton, W.D., Ficinski, P., Savva, G.M., Nanjarisoa, O.P., Razanatsoa, J., Randriatsara, F.O., Kimeu, J.M., Luke, W.R.Q., Kayombo, C., and Linder, H.P. 2016. Madagascar's grasses and grasslands: anthropogenic or natural? Proceedings of the Royal Society of London B: Biological Sciences 283(1823). doi: 10.1098/rspb.2015.2262.
Zingeria biebersteiniana	DQ910765	ITS	Rodionov, A.V., Kim, E.S., Nosov, N.N., Raiko, M.P., Machs, E.M., and Punina, E.O. 2008. Molecular and phylogenetic study of species of genus Colpodium sensu lato (Poeae, Poaceae). Ekol Genet 6(4): 34-46.
Zingeria biebersteiniana subsp. trichopoda	FJ196301	ITS	Rodionov, A.V., Kim, E.S., Nosov, N.N., Raiko, M.P., Machs, E.M., and Punina, E.O. 2008. Molecular and phylogenetic study of species of genus Colpodium sensu lato (Poeae, Poaceae). Ekol Genet 6(4): 34-46.
Zingeria kochii	FJ169905	ITS	Kotseruba, V., Pistrick, K., Blattner, F.R., Kumke, K., Weiss, O., Rutten, T., Fuchs, J., Endo, T., Nasuda, S., Ghukasyan, A., and Houben, A. 2010. The evolution of the hexaploid grass Zingeria kochii (Mez) Tzvel. (2n = 12) was accompanied by complex hybridization and uniparental loss of ribosomal DNA. Mol. Phylogen. Evol. 56(1): 146–155. doi: 10.1016/j.ympev.2010.01.003.
Zingeria kochii	FJ169914	ITS	Kotseruba, V., Pistrick, K., Blattner, F.R., Kumke, K., Weiss, O., Rutten, T., Fuchs, J., Endo, T., Nasuda, S., Ghukasyan, A., and Houben, A. 2010. The evolution of the hexaploid grass Zingeria kochii (Mez) Tzvel. (2n = 12) was accompanied by complex hybridization and uniparental loss of ribosomal DNA. Mol. Phylogen. Evol. 56(1): 146–155. doi: 10.1016/j.ympev.2010.01.003.
Zingeria pisidica	GU299764	ITS	Kotseruba, V., Pistrick, K., Blattner, F.R., Kumke, K., Weiss, O., Rutten, T., Fuchs, J., Endo, T., Nasuda, S., Ghukasyan, A., and Houben, A. 2010. The evolution of the hexaploid grass Zingeria kochii (Mez) Tzvel. (2n = 12) was accompanied by complex hybr
Zingeria trichopoda	AM234551	matK	Döring, E., Schneider, J., Hilu, K.W., and Röser, M. 2007. Phylogenetic relationships in the Aveneae/Poeae complex (Pooideae, Poaceae). Kew Bull 62: 407–424.
Zingeria trichopoda	FM179441	ITS	Schneider, J., Doring, E., Hilu, K.W., and Röser, M. 2009. Phylogenetic structure of the grass subfamily Pooideae based on comparison of plastid matK gene-3'trnK exon and nuclear ITS sequences. Taxon 58(2): 405–424.
