# Supplementary material for: Molecular phylogenetics of cool-season grasses in the subtribes Agrostidinae, Anthoxanthinae, Aveninae, Brizinae, Calothecinae, Koeleriinae and Phalaridinae (Poaceae, Pooideae, Poeae, Poeae chloroplast group 1)
Source: PhytoKeys. 2017 Oct 9;(87):1–139. doi: 10.3897/phytokeys.87.12774 (PMC5672130; doi:10.3897/phytokeys.87.12774)
Supplement: Supplementary material 12 — Combined ITS+ETS alignment file [file phytokeys-87-001-s012.nex]

[ITS+ETS]
#NEXUS
begin taxa;
	dimensions ntax=338;
	taxlabels
	Agrostis_breviculmis_SAA562_Peterson20294
	Agrostis_breviculmis_SAA748_Peterson17933
	Agrostis_capillaris_SAA115_Peterson19798
	Agrostis_capillaris_SAA18_Saarela249
	Agrostis_capillaris_SAA88_Saarela748
	Agrostis_exarata_SAA109_Peterson19730
	Agrostis_exarata_SAA16_Saarela755
	Agrostis_gelida_SAA747_Peterson8862
	Agrostis_gigantea_SAA108_Peterson19724
	Agrostis_hallii_SAA104_Peterson19699
	Agrostis_imberbis_SAA54_Soreng7218
	Agrostis_mertensii_SAA132_Peterson20895
	Agrostis_mertensii_SAA134_Peterson20884
	Agrostis_meyenii_SAA58_Soreng7209
	Agrostis_scabra_SAA15_Peterson18491
	Agrostis_stolonifera_SAA150_Soreng7582
	Agrostis_stolonifera_SAA17_Peterson18382
	Agrostis_stolonifera_SAA41_Saarela751
	Agrostis_tolucensis_SAA235_Peterson21338
	Agrostis_tolucensis_SAA530_Peterson21487
	Agrostis_tolucensis_SAA534_Peterson21670
	Agrostis_tolucensis_SAA560_Peterson20271
	Alopecurus_magellanicus_SAA563_Peterson20626
	Ammophila_arenaria_SAA165_PaszkoS_7
	Ammophila_arenaria_SAA78_Peterson19705
	Ammophila_breviligulata_SAA123_Peterson20867
	Ammophila_breviligulata_SAA564_Page_sn
	Amphibromus_fluitans_SAA751_Beauglehole82449
	Amphibromus_macrorhinus_SAA753_Clarke2625
	Amphibromus_macrorhinus_SAA759_Thomas586
	Amphibromus_neesii_SAA755_Stajsic4243
	Amphibromus_pithogastrus_SAA769_Clarke2535
	Amphibromus_recurvatus_SAA757_WalkerSN
	Amphibromus_sinuatus_SAA756_Paget2257
	Anthoxanthum_alpinum_SAA198_PaszkoGPS210
	Anthoxanthum_alpinum_SAA199_PaszkoGPS225
	Anthoxanthum_monticola_subsp_alpinum_Gillespie6859_GB
	Anthoxanthum_odoratum_SAA23_Saarela459
	Anthoxanthum_odoratum_SAA85_Saarela500
	Apera_interrupta_SAA87_Saarela647
	Arctopoa_tibetica_Soreng5481_GB
	Arrhenatherum_elatius_SAA567_Saarela903
	Avellinia_michellii_SAA629_Peterson14246
	Avena_sativa_SAA570_Saarela775
	Briza_minor_May1_GB
	Briza_minor_SAA529_Peterson21636
	Bromus_vulgaris_SAA304_Peterson19695
	Calamagrostis_angustifolia_angustifolia_SAA140_CAN408378
	Calamagrostis_angustifolia_SAA141_CAN408441
	Calamagrostis_anthoxanthoides_laguroides_SAA139_Vassilczenko4771
	Calamagrostis_anthoxanthoides_laguroides_SAA143_Tolmacheva7087
	Calamagrostis_anthoxanthoides_SAA135_CAN327539
	Calamagrostis_arundinacea_SAA12_Peterson18747
	Calamagrostis_arundinacea_SAA191_PaszkoA_BG3
	Calamagrostis_arundinacea_SAA193_Paszko_Svetnov2a
	Calamagrostis_arundinacea_SAA206_Soreng5186
	Calamagrostis_arundinacea_SAA207_Soreng5599
	Calamagrostis_bolanderi_SAA121_Peterson19694_4
	Calamagrostis_bolanderi_SAA47_Peterson19694_2
	Calamagrostis_brachytricha_SAA646_US3174890
	Calamagrostis_cainii_SAA124_Peterson20796
	Calamagrostis_cainii_SAA131_Peterson20795
	Calamagrostis_canadensis_canadensis_SAA31_Peterson18761
	Calamagrostis_canadensis_langsdorffii_SAA11_Peterson18766
	Calamagrostis_canadensis_langsdorffii_SAA4_Peterson18455
	Calamagrostis_canadensis_langsdorffii_SAA5_Peterson18743
	Calamagrostis_canadensis_langsdorffii_SAA7_Peterson18765
	Calamagrostis_canescens_SAA167_PaszkoD17_07GPS247
	Calamagrostis_canescens_SAA168_PaszkoC_Zbijow3
	Calamagrostis_canescens_SAA169_PaszkoSvetnov1c_GPS107
	Calamagrostis_carchiensis_SAA661_Laegaard101730
	Calamagrostis_chalybaea_SAA181_PaszkoD17_31GPS256
	Calamagrostis_chalybaea_SAA182_PaszkoD16_03GPS243
	Calamagrostis_coarctata_SAA128_Peterson20818
	Calamagrostis_deschampsioides_SAA252_Bennett06_381
	Calamagrostis_deschampsioides_SAA253_Bennett06_123
	Calamagrostis_distantiflora_SAA147_Probatova5806
	Calamagrostis_divaricata_SAA243_Peterson21267
	Calamagrostis_divaricata_SAA74_Peterson17774
	Calamagrostis_emodensis_SAA13_Peterson18749
	Calamagrostis_emodensis_SAA201_Soreng5350
	Calamagrostis_epigeios_SAA148_Aiken86_005
	Calamagrostis_epigeios_SAA155_Soreng7674
	Calamagrostis_epigeios_SAA156_Soreng7637
	Calamagrostis_epigeios_SAA178_PaszkoJ11
	Calamagrostis_epigeios_SAA180_PaszkoGermany1
	Calamagrostis_epigeios_SAA200_Soreng5161
	Calamagrostis_erectifolia_SAA62_Peterson19105
	Calamagrostis_erectifolia_SAA63_Peterson19106
	Calamagrostis_erectifolia_SAA64_Peterson19097
	Calamagrostis_eriantha_SAA68_Nee33190
	Calamagrostis_foliosa_SAA76_Peterson19697
	Calamagrostis_guatemalensis_SAA632_Koninck143
	Calamagrostis_holciformis_SAA205_Soreng7697
	Calamagrostis_howellii_SAA138_Spellenberg1189
	Calamagrostis_koeleriodes_SAA44_Peterson19795
	Calamagrostis_koeleriodes_SAA45_Peterson19786
	Calamagrostis_lapponica_SAA171_PaszkoD12_05GPS211
	Calamagrostis_lapponica_SAA27_Peterson18559
	Calamagrostis_lapponica_SAA29_Peterson18561
	Calamagrostis_lapponica_SAA2_Peterson18585
	Calamagrostis_llanganatensis_SAA732_Laegaard55455
	Calamagrostis_macrolepis_SAA202_Soreng5120
	Calamagrostis_muriana_SAA257_Peterson20930
	Calamagrostis_nutkaensis_SAA46_Peterson19706
	Calamagrostis_perplexa_SAA127_Peterson20925
	Calamagrostis_perplexa_SAA77_Howard465
	Calamagrostis_phragmitoides_SAA177_PaszkoKaliste4
	Calamagrostis_phragmitoides_SAA186_PaszkoD16_01GPS241
	Calamagrostis_phragmitoides_SAA189_PaszkoD17_01GPS246
	Calamagrostis_pickeringii_SAA122_Peterson20899
	Calamagrostis_pickeringii_SAA130_Peterson20857
	Calamagrostis_porteri_porteri_SAA126_Peterson20830
	Calamagrostis_porteri_porteri_SAA129_Peterson20835
	Calamagrostis_pringlei_SAA248_Peterson21257
	Calamagrostis_pringlei_SAA65_Spellenberg8878
	Calamagrostis_pseudophragmites_SAA164_PaszkoOblaz_pseudo2
	Calamagrostis_pseudophragmites_SAA208_Soreng5107
	Calamagrostis_pseudophragmites_SAA209_Soreng5455
	Calamagrostis_pseudophragmites_tartarica_SAA153_Soreng7534
	Calamagrostis_pseudophragmites_tartarica_SAA154_Soreng7556
	Calamagrostis_purpurascens_SAA33_Peterson18569
	Calamagrostis_purpurascens_SAA35_Peterson18500
	Calamagrostis_purpurascens_SAA36_Peterson18415
	Calamagrostis_purpurascens_SAA38_Peterson18492
	Calamagrostis_purpurascens_SAA6_Peterson18474
	Calamagrostis_rivalis_SAA195_Paszko_Wald5
	Calamagrostis_rivalis_SAA197_Paszko_Welch3
	Calamagrostis_rubescens_SAA10_Peterson18741
	Calamagrostis_rubescens_SAA1_Peterson18769
	Calamagrostis_scopulorum_SAA137_Franklin5569
	Calamagrostis_scopulorum_SAA56_Soreng7423
	Calamagrostis_sesquiflora_SAA259_Cheney_sn
	Calamagrostis_sesquiflora_SAA566_Saarela1223
	Calamagrostis_sesquiflora_SAA571_Saarela1229
	Calamagrostis_stricta_groenlandica_SAA249_Bennett06_132
	Calamagrostis_stricta_groenlandica_SAA251_Bennett06_246
	Calamagrostis_stricta_groenlandica_SAA59_Soreng6204
	Calamagrostis_stricta_inexpansa_SAA399_TalbotADA052_20
	Calamagrostis_stricta_inexpansa_SAA401_TalbotADA030_25
	Calamagrostis_stricta_inexpansa_SAA9_Peterson18618
	Calamagrostis_stricta_SAA161_PaszkoD12_01GPS206
	Calamagrostis_stricta_SAA162_PaszkoSvalbard2
	Calamagrostis_stricta_SAA163_PaszkoIceland2_5
	Calamagrostis_stricta_SAA636_Peterson17119
	Calamagrostis_stricta_SAA706_Peterson17076
	Calamagrostis_stricta_stricta_SAA204_Soreng7722
	Calamagrostis_stricta_stricta_SAA30_Peterson18616
	Calamagrostis_stricta_stricta_SAA3_Peterson18604
	Calamagrostis_varia_SAA174_Paszkova_Bocz
	Calamagrostis_varia_SAA175_PaszkoD22_11GPS263
	Calamagrostis_varia_SAA176_PaszkoSchmittenhohevar4GPS288
	Calamagrostis_villosa_SAA183_PaszkoHundstein1villosaGPS278
	Calamagrostis_villosa_SAA184_Paszko_vi3_BG
	Calamagrostis_villosa_SAA185_PaszkoCikhaj1GPS109
	Calamagrostis_vulcanica_SAA73_Gallardo9092
	Calamagrostis_xacutiflora_SAA190_PaszkoD23_03GPS264
	Calamagrostis_xacutiflora_SAA8_Peterson18748
	Calamagrostis_xgracilescens_SAA170_PaszkoC_gr_XZ
	Chascolytrum_monandrum_SAA518_Peterson21704
	Chascolytrum_monandrum_SAA525_Peterson21861
	Chascolytrum_subaristatum_SAA49_Soreng7020
	Chascolytrum_subaristatum_SAA51_Soreng7005
	Dactylis_glomerata_Stewart345_GB
	Dactylis_glomerata_subsp_hispanica_Soreng3682_GB
	Deschampsia_brevifolia_Gillespie6810b_GB
	Deschampsia_cespitosa_SAA110_Peterson19754
	Deschampsia_cespitosa_SAA133_Peterson18410
	Deschampsia_cespitosa_SAA19_Peterson18367
	Deschampsia_cespitosa_SAA52_Peterson15587
	Deschampsia_elongata_SAA116_Peterson19801
	Deschampsia_elongata_SAA99_Peterson19657
	Deyeuxia_aurea_SAA640_Peterson9081
	Deyeuxia_breviaristata_SAA222_Peterson15720
	Deyeuxia_breviaristata_SAA223_Peterson12825
	Deyeuxia_brevifolia_SAA712_Peterson15459
	Deyeuxia_brevifolia_SAA713_Peterson12708
	Deyeuxia_cabrerae_SAA711_Peterson15574
	Deyeuxia_chrysantha_chrysantha_SAA715_Peterson14822
	Deyeuxia_chrysantha_phalaroides_SAA225_Peterson13064
	Deyeuxia_chrysophylla_SAA716_Peterson13027
	Deyeuxia_coarctata_SAA228_Peterson14064
	Deyeuxia_crispa_SAA717_Peterson12875
	Deyeuxia_crispa_SAA718_Peterson12942
	Deyeuxia_curvula_SAA719_Peterson13194
	Deyeuxia_densiflora_SAA630_Peterson17943
	Deyeuxia_densiflora_SAA721_Cook22
	Deyeuxia_deserticola_breviaristata_SAA722_Peterson15726
	Deyeuxia_deserticola_breviaristata_SAA723_Peterson13007A
	Deyeuxia_diffusa_SAA212_Soreng5272
	Deyeuxia_diffusa_SAA213_Soreng5233b
	Deyeuxia_effusa_SAA714_Gomez21
	Deyeuxia_effusa_SAA741_Stergios19875
	Deyeuxia_eminens_inclusa_SAA724_Peterson19307
	Deyeuxia_fiebrigii_SAA725_Peterson12966
	Deyeuxia_filifolia_SAA226_Peterson13196
	Deyeuxia_filifolia_SAA726_Peterson13099
	Deyeuxia_glacialis_SAA698_Peterson12608
	Deyeuxia_hackelii_SAA699_Peterson13032
	Deyeuxia_heterophylla_SAA227_Peterson14129
	Deyeuxia_heterophylla_SAA546_Peterson21561
	Deyeuxia_intermedia_SAA700_Sklenar86_19
	Deyeuxia_jamesonii_SAA707_Peterson13195
	Deyeuxia_lagurus_SAA631_Soreng18311
	Deyeuxia_lagurus_SAA731_Peterson13031
	Deyeuxia_ligulata_SAA743_Sklenar46_1
	Deyeuxia_malamalensis_SAA733_Solomon15046
	Deyeuxia_mandoniana_SAA734_Renvoize4784
	Deyeuxia_mandoniana_SAA735_Peterson13197
	Deyeuxia_mazzettii_SAA215_Soreng5314
	Deyeuxia_nitidula_SAA737_Peterson14204
	Deyeuxia_nitidula_SAA738_Solomon13638
	Deyeuxia_nitidula_SAA746_Peterson18120
	Deyeuxia_nivicola_SAA220_Soreng5648
	Deyeuxia_nyingchiensis_SAA214_Soreng5578
	Deyeuxia_ovata_ovata_SAA739_Peterson14579
	Deyeuxia_ovata_SAA554_Peterson21675
	Deyeuxia_planifolia_SAA742_Peterson9129
	Deyeuxia_podophora_SAA666_Laegaard21546
	Deyeuxia_preslii_SAA55_Peterson18047
	Deyeuxia_preslii_SAA736_Peterson14100
	Deyeuxia_pulchella_SAA210_Soreng5586
	Deyeuxia_pulchella_SAA218_Soreng5278
	Deyeuxia_recta_SAA710_Gomez32
	Deyeuxia_rigescens_SAA552_Peterson21744
	Deyeuxia_rigescens_SAA553_Peterson21516
	Deyeuxia_rigida_SAA663_Peterson9143
	Deyeuxia_rigida_SAA664_Peterson12678
	Deyeuxia_rupestris_SAA634_Scur920
	Deyeuxia_rupestris_SAA708_Renvoize4176
	Deyeuxia_scabrescens_SAA216_Soreng5613
	Deyeuxia_scabrescens_SAA217_Soreng5424
	Deyeuxia_setiflora_SAA635_Peterson15727
	Deyeuxia_sichuanensis_SAA221_Soreng5659
	Deyeuxia_spicigera_SAA627_Peterson18275
	Deyeuxia_tarmensis_SAA637_Peterson13929
	Deyeuxia_trichodonta_SAA638_Peterson12960
	Deyeuxia_tripilifera_SAA219_Soreng5385
	Deyeuxia_velutina_SAA229_Peterson15489
	Deyeuxia_velutina_SAA639_Peterson15484
	Deyeuxia_vicunarum_SAA550_Peterson21580
	Deyeuxia_vicunarum_SAA643_Peterson13824
	Deyeuxia_violacea_puberula_SAA705_Peterson13202
	Deyeuxia_violacea_SAA644_Peterson12965
	Deyeuxia_viridiflavescens_montevidensis_SAA709_Barreto17
	Deyeuxia_viridiflavescens_SAA633_Soreng15032
	Deyeuxia_viridiflavescens_SAA704_Scur1150
	Deyeuxia_viridis_SAA645_Peterson17371
	Echinopogon_caespitosus_caespitosus_SAA152_Soreng5900
	Festuca_arundinacea_Leeman_sn_GB
	Festuca_baffinensis_Gillespie6920_GB
	Gaudinia_fragilis_SAA670_Seijo2557
	Gaudinia_fragilis_SAA758_Stajsic4229
	Gaudinia_fragilis_SAA768_Paget1558
	Graphephorum_wolfii_SAA142_Porsild22911
	Helictochloa_aetolica_Soreng7514_GB
	Helictotrichon_convolutum_Soreng3803_GB
	Helictotrichon_sedenense_GB
	Helictotrichon_sempervirens_Soreng4622_GB
	Koeleria_capensis_SAA650_Smook2559
	Koeleria_capensis_SAA665_Smook10302
	Koeleria_lobata_SAA651_Soreng3813b
	Koeleria_permollis_SAA528_Peterson21705
	Koeleria_splendens_SAA649_Soreng7491
	Lachnagrostis_adamsonii_GB
	Leptophyllochloa_micrathera_SAA652_Peterson17403
	Peyritschia_deyeuxiodes_SAA61_Peterson9809
	Peyritschia_deyeuxioides_SAA232_Peterson21403
	Peyritschia_deyeuxioides_SAA238_Peterson21110
	Peyritschia_deyeuxioides_SAA561_Peterson20367
	Phalaris_angusta_SAA669_Scur654
	Phalaris_arundinacea_SAA22_Peterson18383
	Phalaris_aquatica_SAA80_Peterson19672
	Phalaris_minor_SAA766_Jobson1942
	Phalaris_paradoxa_SAA762_Contis61
	Poa_alsodes_Gillespie6467_GB
	Poa_gigantea_SAA526_Peterson21680
	Poa_gymnantha_SAA527_Peterson21733
	Poa_pratensis_SAA144_Goodrich22955
	Podagrostis_aequivalvis_SAA568_Saarela1307
	Polypogon_australis_SAA101_Peterson19678
	Polypogon_australis_SAA53_Peterson15551
	Polypogon_elongatus_SAA240_Peterson21182
	Polypogon_elongatus_SAA247_Peterson21234
	Polypogon_elongatus_SAA517_Peterson21688
	Polypogon_interruptus_SAA516_Peterson21477
	Polypogon_monspeliensis_SAA83_Peterson19669
	Polypogon_viridis_SAA239_Peterson20996
	Polypogon_viridis_SAA245_Peterson21309
	Polypogon_viridis_SAA515_Peterson21470
	Pseudobromus_africanus_SAA675_Schweickerdt6053
	Relchela_panicoides_SAA667_Peterson17364
	Relchela_panicoides_SAA668_Peterson17334
	Rostraria_pumila_SAA697_Rawi10915
	Rostraria_pumila_SAA730_Peterson14444
	Rostraria_pumila_SAA767_Clarke3442
	Scolochloa_festucacea_GB
	Sesleria_insularis_Soreng3889_GB
	Sphenopholis_filiformis_SAA628_Sorrie11538
	Sphenopholis_intermedia_SAA260_Dugal4080
	Sphenopholis_intermedia_SAA262_Dugal4234
	Sphenopholis_obtusata_major_SAA261_Darbyshire3412
	Sphenopholis_pensylvanica_SAA673_Sharp40056
	Sphenopholis_pensylvanica_SAA745_Terrell3644
	Torreyochloa_pallida_pauciflora_SAA622_Saarela1187
	Trisetum_andinum_SAA656_Sklenar9_3
	Trisetum_cernuum_canescens_SAA107_Peterson19720
	Trisetum_cernuum_canescens_SAA114_Peterson19790
	Trisetum_cernuum_canescens_SAA20_Peterson18723
	Trisetum_distichophyllum_SAA146_Buhrer207676
	Trisetum_durangense_SAA241_Peterson21245
	Trisetum_durangense_SAA242_Peterson21217
	Trisetum_flavescens_SAA145_Kalheber78_379
	Trisetum_irazuense_SAA655_Stergios20561
	Trisetum_macbridei_SAA522_Peterson21679
	Trisetum_montanum_SAA90_Peterson18397
	Trisetum_oreophilum_oreophilum_SAA558_Peterson20273
	Trisetum_oreophilum_oreophilum_SAA659_Peterson9239
	Trisetum_palmeri_SAA657_Hoge220
	Trisetum_phleoides_SAA653_Peterson17256
	Trisetum_preslii_SAA660_Peterson11467
	Trisetum_rosei_SAA233_Peterson21388
	Trisetum_spicatum_cumingii_SAA520_Peterson21934
	Trisetum_spicatum_SAA405_Peterson17892
	Trisetum_spicatum_SAA521_Peterson21527
	Trisetum_spicatum_SAA559_Peterson20299
	Trisetum_spicatum_SAA764_Chesterfield3126
	Trisetum_spicatum_SAA765_Walsh6731
	Trisetum_spicatum_SAA81_Peterson19768
	Trisetum_spicatum_spicatum_SAA523_Peterson21896
	Trisetum_viride_SAA237_Peterson21275
	Trisetum_viride_SAA244_Peterson21134
	Trisetum_viride_SAA60_Peterson18783
	Trisetum_virletii_SAA658_Nunez7926
	Vahlodea_atropurpurea_SAA21_Peterson18728
	Vulpia_bromoides_Walsh4579_GB
	xCalammophila_baltica_SAA159_PaszkoS_9
	xCalammophila_baltica_SAA160_PaszkoJ7
;
end;
begin characters;
	dimensions nchar=3062;
	format datatype=dna missing=? gap=-;
	matrix
	Agrostis_breviculmis_SAA562_Peterson20294	------CATATGACTACTGGCAGGATCAACCAGGTAGCACGTCCTCTTTGACGTCCGGCGCC--GACGGTTGTTCG-----------------------------------------------CCC----------------------------AATATCCACCTACGAGTTGAGAAAAACTGTTGTTCTCAACGAGGAAGGCCTATTGA----GCGAGT---CAACCGTCGGGCCAGTTGTCGCAATTGAGCGGGCCAA-------------------------------------------------------------------------------------------------------------------------------------------…
	Agrostis_breviculmis_SAA748_Peterson17933	-------ATATGACTACTGGCAGGATCAACCAGGTAGCACGTCCTCTTTGACGTCCGGCGCC--GACGGTTGTTCG-----------------------------------------------CCC----------------------------AATATCCACCTACGAGTTGAGAAAAACTGTTGTTCTCAACGAGGAAGGCCTATTGA----GCGAGT---CAACCGTCGGGCCAGTTGTCGCAATTGAGCGGGCCAA-------------------------------------------------------------------------------------------------------------------------------------------…
	Agrostis_capillaris_SAA115_Peterson19798	--------TATGACTACTGGCAGGATCAACCAGGTAGCACGTCCTCTTTGACGTCCGGCACC--AACGCTTGCTCG-----------------------------------------------CCCGTCCACTTCCGTGGAAA-GGCA-GGAC----------------------------------------------------------------------CAACCGTTGGGCCAGTTGTCGCAATTGAGCGGGCCAA-------------------------------------------------------------------------------------------------------------------------------------------…
	Agrostis_capillaris_SAA18_Saarela249	-------ATATGACTACTGGCAGGATCAACCAGGTAGCACGTCCTCTTTGACGTCCGGCACC--AACGCTTGCTCG-----------------------------------------------CCCGTCCACTTCCGTGGAAA-GGCA-GGAC----------------------------------------------------------------------AAACCGTTGGGCCAGTTGTCGCAATTGAGCGGGCCAA-------------------------------------------------------------------------------------------------------------------------------------------…
	Agrostis_capillaris_SAA88_Saarela748	------CATATGACTACTGGCAGGATCAACCAGGTAGCACGTCCTCTTTGACGTCCGGCACC--AACGCTTGCTCG-----------------------------------------------CCCGTCCACTTCCGTGGAAA-GGCA-GGAC----------------------------------------------------------------------CAACCGTTGGGCCAGTTGTCGCAATTGAGCGGGCCAA-------------------------------------------------------------------------------------------------------------------------------------------…
	Agrostis_exarata_SAA109_Peterson19730	--------------TACTGGCAGGATCAACCAGGTAGCACGTCCTCTTTGACGTCCAGCGAC--GACAGTTGTTCG-----------------------------------------------CCCGTCCACTTCCGTGGAAA-GGCA-GAGG----------------------------------------------------------------------CAACCGTCGTGCCAGTTGTCGCAATTGAGCGGGCCAA-------------------------------------------------------------------------------------------------------------------------------------------…
	Agrostis_exarata_SAA16_Saarela755	-------ATATGACTACTGGCAGGATCAACCAGGTAGCACGTCCTCTTTGACGTCCAGCGAC--GACAGTTGTTCG-----------------------------------------------CCCGTCCACTTCCGTGGAAA-GGCA-GAGG----------------------------------------------------------------------CAACCGTCGTGCCAGTTGTCGCAATTGAGCGGGCCAA-------------------------------------------------------------------------------------------------------------------------------------------…
	Agrostis_gelida_SAA747_Peterson8862	--------TATGACTACTGGCAGGATCAACCAGGTAGCACGTCCTCTTTGACGTCCGGCGCC--GACGGTTGTTCG-----------------------------------------------CCC----------------------------AATATCCACCTACGAGTTGAGAAAAACTGTTGTTCTCAACGAGGAAGGCCTATTGA----GCGAGT---CAACCGTCGGGCCAGTTGTCGCAATTGAGCGGGCCAA-------------------------------------------------------------------------------------------------------------------------------------------…
	Agrostis_gigantea_SAA108_Peterson19724	--------------TACTGGCAGGATCAACCAGGTAGCACGTCCTCTTTGACGTCCGGCACC--AACGCTTGCTCG-----------------------------------------------CCCGTCCACTTCCGTGGAAA-GGCA-GGAC----------------------------------------------------------------------AAACCGTTGGGCCAGTTGTCGCAATTGAGCGGGCCAA-------------------------------------------------------------------------------------------------------------------------------------------…
	Agrostis_hallii_SAA104_Peterson19699	-------ATATGACTACTGGCAGGATCAACCAGGTAGCACGTCCTCTTTGACGTCCGGCGCC--GACGGTTGTTCG-----------------------------------------------CCC----------------------------AATATCCACCTACGAGTTGAGATTTTCTGTTGTTCTCAACGAGGAAGGCCTATTGA----GCGAGT---CAACCGTCGGGCCAGTTGTCGCAATTGAGCGGGCCAA-------------------------------------------------------------------------------------------------------------------------------------------…
	Agrostis_imberbis_SAA54_Soreng7218	-------ATATGACTACTGGCAGGATCAACCAGGTAGCACGTCCTCTTTGACGTCCGGCGCC--GACGGTTGTTCG-----------------------------------------------CCC---------------------------CAATATCCACCTACGAGTTGAGAAAAACTGTTGTTCTCAACGAGGAAGGCCTATTGA----GCGAGT---CAACCGTCGGGCCAGTTGTCGCAATTGAGCGGGCCAA-------------------------------------------------------------------------------------------------------------------------------------------…
	Agrostis_mertensii_SAA132_Peterson20895	--------------TACTGGCAGGATCAACCAGGTAGCACGTCCTCTTTGACGTCCGGCGCC--GACGGTTGTTCG-----------------------------------------------CCC---------------------------GAATATCCACCTACGAGTTGAGAAAAACTGTTGTTCTCAACGAGGAAGGCCTATT-ATTGAGCGAGT---CAACCGTCGGGCCAGTTGTCGCAATTGAGCGGGCCAA-------------------------------------------------------------------------------------------------------------------------------------------…
	Agrostis_mertensii_SAA134_Peterson20884	------CATATGACTACTGGCAGGATCAACCAGGTAGCACGTCCTTTTTGACGTCCGGCGCC--GACGGTTGTTCG-----------------------------------------------CCC---------------------------CAATATCCACCTACGAGTTGAGAAAAACTGATGTTCTCAACGAGGAAGGCCTATTGATTGAGCGAGT---CAACCGTCGGGCCAGTTGTCGTAATTGAGCGGGCCAA-------------------------------------------------------------------------------------------------------------------------------------------…
	Agrostis_meyenii_SAA58_Soreng7209	-------ATATGACTACTGGCAGGATCAACCAGGTAGCACGTCCTCTTTGACGTCCGGCGCC--GACGGTTGTTCG-----------------------------------------------CCC---------------------------CAATATCCACCTACGAGTTGAGAAAAACTGTTGTTCTCAACGAGGAAGGCCTATTGA----GCGAGT---CAACCGTCGGGCCAGTTGTCGCAATTGAGCGGGCCAA-------------------------------------------------------------------------------------------------------------------------------------------…
	Agrostis_scabra_SAA15_Peterson18491	-------ATATGATTACTGGCAGGATCAACCAGGTAGCACGTCCTCTTTGACGTCCGGCGCC--GACGGTTGTTCG-----------------------------------------------CCC---------------------------GAATATCCACCTACGAGTTGAGAAAAACTGTTGTTCTCAACGAGGAAGGCCTATT-ATTGAGCGAGT---CAACCGTCGGGCCAGTTGTCGCAATTGAGCGGGCCAA-------------------------------------------------------------------------------------------------------------------------------------------…
	Agrostis_stolonifera_SAA150_Soreng7582	------CATATGACTACTGGCAGGATCAACCAGGTAGCACGTCCTCTTTGACGTCCGGCGCC--GACGGTTGTTCG-----------------------------------------------CCC---------------------------CAATATCCACCTACGAGTTGAGAAAAACTGTTGTTCTCAACGAGGAAGGCCTATTGATTGAGCGAGT---CAACCGTCGGGCCAGTTGTCGTAATTGAGCGGGCCAA-------------------------------------------------------------------------------------------------------------------------------------------…
	Agrostis_stolonifera_SAA17_Peterson18382	-----------------TGGCAGGATCAACCAGGTAGCACGTCCTCTTTGACGTCCGGCGCC--GACGGTTGTTCG-----------------------------------------------CCC---------------------------CAATATCCACCTACGAGTTGAGAAAAACTGTTGTTCTCAACGAGGAAGGCCTATTGATTGAGCGAGT---CAACCGTCGGGCCAGTTGTCGTAATTGAGCGGGCCAA-------------------------------------------------------------------------------------------------------------------------------------------…
	Agrostis_stolonifera_SAA41_Saarela751	-----------------------------------------------------TCCGGCGCC--GACGGTTGTTCG-----------------------------------------------CCC---------------------------CAATATCCACCTACGAGTTGAGAAAAACTGTTGTTCTCAACGAGGAAGGCCTATTGATTGAGCGAGT---CNACCGTCGGGCCAGTTGTCGTAATTGAGCGGGCCAA-------------------------------------------------------------------------------------------------------------------------------------------…
	Agrostis_tolucensis_SAA235_Peterson21338	-------------CTACTGGCAGGATCAACCAGGTAGCACGTCCTCTTTGACGTCCGGCGCC--GACGGTTGTTCG-----------------------------------------------CCC----------------------------AATATCCACCTACGAGTTGAGAAAAACGGTTGTTCTCAACGAGGAAGGCCTATTGA----GCGAGT---CAACCGTCGGGCCAGTTGTCGCAATTGAGCGGGCCAA-------------------------------------------------------------------------------------------------------------------------------------------…
	Agrostis_tolucensis_SAA530_Peterson21487	--------------TACTGGCAGGATCAACCAGGTAGCACGTCCTCTTTGACGTCCGGCGCC--GACGGTTGTTCG-----------------------------------------------CCC----------------------------AATATCCACCTACGAGTTGAGAAAAACTGTTGTTCTCAACGAGGAAGGCCTATTGA----GCGAGT---CAACCGTCGGGCCAGTTGTCGCAATTGAGCGGGCCAA-------------------------------------------------------------------------------------------------------------------------------------------…
	Agrostis_tolucensis_SAA534_Peterson21670	--------------TACTGGCAGGATCAACCAGGTAGCACGTCCTCTTTGACGTCCGGCGCC--GACGGTTGTTCG-----------------------------------------------CCC----------------------------AATATCCACCTACGAGTTGAGAAA-ACTGTTGTTCTCAACGAGGAAGGCCTATTGA----GCGAGT---CAACCGTCGGGCCAGTTGTCGCAATTGAGCGGGCCAA-------------------------------------------------------------------------------------------------------------------------------------------…
	Agrostis_tolucensis_SAA560_Peterson20271	---------ATGACTACTGGCAGGATCAACCAGGTAGCACGTCCTCTTTGACGTCCGGCGCC--GACGGTTGTTCG-----------------------------------------------CCC----------------------------AATATCCACCTACGAGTTGAGAAAAACTGTTGTTCTCAACGAGGAAGGCCTATTGA----GCGAGT---CAACCGTCGGGCCAGTTGTCGCAATTGAGCGGGCCAA-------------------------------------------------------------------------------------------------------------------------------------------…
	Alopecurus_magellanicus_SAA563_Peterson20626	---------ATGACTACTGGCAGGATCAACCAGGTAGCACGTCCTCTTTGACGTCCAGCGTC--GGCAGTTGTCCG-----------------------------------------------CCCGTCCACTTGCGTGTCAA-GGCA-GAGG----------------------------------------------------------------------CAACAGTCGGGCCGGTTGTCACAATTGAGCGGGCCAA-------------------------------------------------------------------------------------------------------------------------------------------…
	Ammophila_arenaria_SAA165_PaszkoS_7	-------ATATGACTACTGGCAGGATCAACCAGGTAGCACGTCCTCTTTGACATCCAGCGCC--GGCAGTCGTTCG-----------------------------------------------CCCGTCCACTTGCGTGGAAA-GGCA-GAGG----------------------------------------------------------------------CAACCGCTGGGCCGGTTGTCGCAATTGAGCGGGCCAA-------------------------------------------------------------------------------------------------------------------------------------------…
	Ammophila_arenaria_SAA78_Peterson19705	----------TGACTACTGGCAGGATCAACCAGGTAGCACGTCCTCTTTGACATCCAGCGCC--GGCAGTCGTTCG-----------------------------------------------CCCGTCCACTTGCGTGGAAA-GGCA-GAGG----------------------------------------------------------------------CAACCGCTGGGCCGGTTGTCGCAATTGAGCGGGCCAA-------------------------------------------------------------------------------------------------------------------------------------------…
	Ammophila_breviligulata_SAA123_Peterson20867	-------ATATGACTACTGGCAGGATCAACCAGGTAGCACGTCCTCTTTGACGTCCAGCGCC--GACAGTTGTTCG-----------------------------------------------CCCGTCCACTTGCGTGGAAA-GGCA-GAGG----------------------------------------------------------------------CAACCG---GGCCAGTTGTCGCAATTGAGCGGGCCAA-------------------------------------------------------------------------------------------------------------------------------------------…
	Ammophila_breviligulata_SAA564_Page_sn	-------------CTACTGGCAGGATCAACCAGGTAGCACGTCCTCTTTGACGTCCAGCGCC--GACAGTTGTTCG-----------------------------------------------CCCGTCCACTTGCGTGGAAA-GGCA-GAGG----------------------------------------------------------------------CAACCGCCGGGCCAGTTGTCGCAATTGAGCGGGCCAA-------------------------------------------------------------------------------------------------------------------------------------------…
	Amphibromus_fluitans_SAA751_Beauglehole82449	-------------------------------------------------------CAGCGCC--GGTAGTTGTCCG-----------------------------------------------CCTGTCCACTTGCGTG-AAA-GGCA-GAGG----------------------------------------------------------------------CAACCCCCAGGCCGGTTGTCGCAATTGAGCGGGCTAA-------------------------------------------------------------------------------------------------------------------------------------------…
	Amphibromus_macrorhinus_SAA753_Clarke2625	--------TATGACTACTGGCAGGATCAACCAGGTAGCACGTCCTCTTTGACGTCCAGCACC--GGTAGTTGTCCG-----------------------------------------------CCTGTCCACTTGCGTGGAAA-GGCA-GAGG----------------------------------------------------------------------CAACCCCCAGGCCGGTTGTCGCAATTGAGCGGGCTAA-------------------------------------------------------------------------------------------------------------------------------------------…
	Amphibromus_macrorhinus_SAA759_Thomas586	---AAGCATATGACTACTGGCAGGATCAACCAGGTAGCACGTCCTCTTTGACGTCCAGCACC--GGTAGTTGTCCG-----------------------------------------------CCTGTCCACTTGCGTGGAAA-GGCA-GAGG----------------------------------------------------------------------CAACCCCCAGGCCGGTTGTCGCAATTGAGCGGGCTAA-------------------------------------------------------------------------------------------------------------------------------------------…
	Amphibromus_neesii_SAA755_Stajsic4243	---AAGCATATGACTACTGGCAGGATCAATCAGGTAGCACGTCCTCTTTGACGTCCAGCGCC--GGTAGTTGTCCG----------------------------------------TCCG---CCTGTCCACTTGCGTGGAAA-GGCA-GAGG----------------------------------------------------------------------CAACCCCCAGGCCGGTTGTCGCAATTGAGCGGGCTAA-------------------------------------------------------------------------------------------------------------------------------------------…
	Amphibromus_pithogastrus_SAA769_Clarke2535	---AAGCATATGACTACTGGCAGGATCAACCAGGTAGCACGTCCTCTTTGACGTCCAGCGCN--AGTAGTTGTCCG-----------------------------------------------CCTGTCCACTTGCGTGGAAC-GGCA-GAGG----------------------------------------------------------------------CAACCCCCAGGCCGGTTGTCGCAATTGAGCGGGCTAA-------------------------------------------------------------------------------------------------------------------------------------------…
	Amphibromus_recurvatus_SAA757_WalkerSN	---AAGCATATGACTACTGGCAGGATCAACCAGGTAGCACGTCCTCTTTGACGTCCAGCGCC--GGTAGTTGCCCG-----------------------------------------------CCTGTCCACTTGCGTGGAAA-GGCA-GAGG----------------------------------------------------------------------CAACCCCCAGGCCGGTTGTCGCAATTGAGCGGGCTAA-------------------------------------------------------------------------------------------------------------------------------------------…
	Amphibromus_sinuatus_SAA756_Paget2257	-----GCATATGACTACTGGCAGGATCAACCAGGTAGCACGTCCTCTTTGACGTCCAGCGCC--GGTAGTTGTCCG-----------------------------------------------CCTGTCCACTTGCGTGNAAA-GGCA-GAGG----------------------------------------------------------------------CAACCCCCAGGCCGGTTGTCGCAATTGAGCGGGCTAA-------------------------------------------------------------------------------------------------------------------------------------------…
	Anthoxanthum_alpinum_SAA198_PaszkoGPS210	-----------------TGGCAGGATCAACCAGGTAGCACGTCCTCTTAGACTTCCAACGCC--GGTAGTC------ACCCCACCCACCG--------------------------------------CCACTTGCGTGGCAA-TGCG-GAGG----------------------------------------------------------------------CAACAGTCGGGCCGGTTGTCGCTGTTGAGCGGGCCAA-------------------------------------------------------------------------------------------------------------------------------------------…
	Anthoxanthum_alpinum_SAA199_PaszkoGPS225	-----------GACTACTGGCAGGATCAACCAGGTAGCACGTCCTCTTAGACTTCCA-CGCC--GGTAGTC------ACCCCACCCACCG--------------------------------------CCAC---------AA-TGCG-GAGG----------------------------------------------------------------------CAACAGTCGGGCCGGTTGTCGCTGTTGAGCGGGCCAA-------------------------------------------------------------------------------------------------------------------------------------------…
	Anthoxanthum_monticola_subsp_alpinum_Gillespie6859_GB	----------------------------------------------TTTGACATCCAGCGTC--GGTAGTCGTCCA-----------------------------------------------CCCGTCCACTTGCGTGGGAA-GGCA-GAGG----------------------------------------------------------------------CAACAGCCGGGCCGGTTGTCGCAATTGAGCGGGCCTA-------------------------------------------------------------------------------------------------------------------------------------------…
	Anthoxanthum_odoratum_SAA23_Saarela459	------CATATGACTACTGGCAGGATCAACCAGGTAGCACGTCCTCTTAGACTTCCAACACC--GGTAGTC------ACCC-ACCCACCG--------------------------------------CCACTTGCGTGGCAA-TGCG-GAGG----------------------------------------------------------------------CAACAATCGGGCCGGTTGTCGCTGTTGAGCGGGCCGA-------------------------------------------------------------------------------------------------------------------------------------------…
	Anthoxanthum_odoratum_SAA85_Saarela500	------CATATGACTACTGGCAGGATCAACCAGGTAGCACGTCCTCTTAGACTTCCAACACC--GATAGTC------ACCCCACCCACCG--------------------------------------CCACTTGCGTGGCAA-TGCA-GAGG----------------------------------------------------------------------CAACAATCAGGCCGGTTGTCGCTGTTGAGCGGGCCAA-------------------------------------------------------------------------------------------------------------------------------------------…
	Apera_interrupta_SAA87_Saarela647	--------------TACTGGCAGGATCAACCAGGTAGCACGTCCTCTTTGACATCTAGCATC--GGTAGTTGTCCG-----------------------------------------------CCCTTCCACTTCCGTGTCAA-GGCA-GAGG----------------------------------------------------------------------CAACCACCGGGCCGGTTGTCACAATTGAGCGGGCCAA-------------------------------------------------------------------------------------------------------------------------------------------…
	Arctopoa_tibetica_Soreng5481_GB	----------------------------------------------TTTGACGTCCAGCGTC--GGTAGCTGTCCG-----------------------------------------------CCCGTCCACTTGCGTGTCAA-GGCA-GGAG----------------------------------------------------------------------CAACAGCCGGGCCGGTTGTCGCAATTGAGCGGGCTAA-------------------------------------------------------------------------------------------------------------------------------------------…
	Arrhenatherum_elatius_SAA567_Saarela903	--------------TACTGGCAGGATCAACCAGGTAGCACGTCCTCTTTGACGTCCAGCGTC--GGCTGTCATCCA-----------------------------------------------CCCTT------------ACG-GGCA-GA------------------------------------------------------------------------CAACAGTCGGGCCGGTTGTCGCAATTGAGCGAGCCAA-------------------------------------------------------------------------------------------------------------------------------------------…
	Avellinia_michellii_SAA629_Peterson14246	----------TGACTACTGGCAGGATCAACCAGGTAGCACGTCCTCTTTGACGTCCAGCGTC--GGAAGTCATCCG-----------------------------------------------CCTAT------------ACG-GGCA-GA------------------------------------------------------------------------TAACAGCCGGGCCGGTTGTCGCAACTGAGCGGGCCAG-------------------------------------------------------------------------------------------------------------------------------------------…
	Avena_sativa_SAA570_Saarela775	-----------------------------------------------TTGACGTCCAGCATC--GGTAGCAATCTG-----------------------------------------------CCCTT------------GCA-GGCA-GA------------------------------------------------------------------------CAACGGCCGAGCAGGTTGTCGCAATTGAGCGGGCTAA-------------------------------------------------------------------------------------------------------------------------------------------…
	Briza_minor_May1_GB	-----------------TGGCAGGATCAACCAGGTAGCACTTCCTCTTTGACATCCAGCTCC--GGTAGCTGCTCA-----------------------------------------------CCCGTCCACTTGCGTGTAAA-GGCA-GAGT----------------------------------------------------------------------CAACCACCGTGCCGGTTGTCGTGATTGAGCGGGCCAA-------------------------------------------------------------------------------------------------------------------------------------------…
	Briza_minor_SAA529_Peterson21636	---AAGCATATGACTACTGGCAGGATCAACCAGGTAGCACTTCCTCTTTGACATCCAGCTCC--GGTAGCTGCTCA-----------------------------------------------CCCGTCCACTTGCGTGTAAA-GGCA-GAGT----------------------------------------------------------------------CAACCACCGTGCCGGTTGTCGTGATTGAGCGGGCCAA-------------------------------------------------------------------------------------------------------------------------------------------…
	Bromus_vulgaris_SAA304_Peterson19695	-----------GACTACTGGCAGGATCAACCAGGTAGCACGTCCTCGGTGACGTCCAGCGTC--GGTAGTTACCCT-------------------------------------------GCGA---TTTCACTTGCGTGGAAA-GGCA-AACG----------------------------------------------------------------------CAACAGCCGAGCCAGTTGTCGCTTTTGAGCGAGCATG-------------------------------------------------------------------------------------------------------------------------------------------…
	Calamagrostis_angustifolia_angustifolia_SAA140_CAN408378	------CATATGACTACTGGCAGGATCAACCAGGTAGCACGTCCTCTTTGACATCCAGCGCC--GGCAGTCGTTCG-----------------------------------------------CCCGTCCACTTGCGTGGAAA-GGCA-GAGG----------------------------------------------------------------------CAACCGCCGGGCCGGTTGTCGCAATTGAGCGGGCCAA-------------------------------------------------------------------------------------------------------------------------------------------…
	Calamagrostis_angustifolia_SAA141_CAN408441	------------------------------------------------------CCAGCGCC--GGCAGTTGTTCG-----------------------------------------------CCCGTCCACTTGCGTGGAAA-GG-A-GAGG----------------------------------------------------------------------CAACCGCCGGGCCGGTTGTCGCAATTGAGCGGGCCAA-------------------------------------------------------------------------------------------------------------------------------------------…
	Calamagrostis_anthoxanthoides_laguroides_SAA139_Vassilczenko4771	-------ATATGACTACTGGCAGGATCAACCAGGTAGCACGTCCTCTTTGACGTCCAGCGCC--GACAGTTGTTCG-----------------------------------------------CCCGTCCACTTGCGTGGAAA-GGCA-GAGG----------------------------------------------------------------------CAACCGCCGGGCCAGTTGTCGCAATTGAGCGGGCCAA-------------------------------------------------------------------------------------------------------------------------------------------…
	Calamagrostis_anthoxanthoides_laguroides_SAA143_Tolmacheva7087	-----------GACTACTGGCAGGATCAACCAGGTAGCACGTCCTCTTTGACATCCAGCGCC--GGCAGTCGTTCG-----------------------------------------------CCCGTCCACTTGCGTGGAAA-GGCA-GAGG----------------------------------------------------------------------CAACCGCCGGGCCGGTTGTCGCAATTGAGCGGGCCAA-------------------------------------------------------------------------------------------------------------------------------------------…
	Calamagrostis_anthoxanthoides_SAA135_CAN327539	---AAGCATATGACTACTGGCAGGATCAACCAGGTAGCACGTCCTCTTTGACATCCAGCGCC--GGCAGTCGTTCG-----------------------------------------------CCCGTCCACTTGCGTGGAAA-GGCA-GAGG----------------------------------------------------------------------CAACCGCCGGGCCGGTTGTCGCAATTGAGCGGGCCAA-------------------------------------------------------------------------------------------------------------------------------------------…
	Calamagrostis_arundinacea_SAA12_Peterson18747	-------ATATGACTACTGGCAGGATCAACCAGGTAGCACGTCCTCTTTGACGTCCAGCGCC--GACAGTTGTTCG-----------------------------------------------GCCGTCCACTTCCGTGGAAA-GGCA-GAGG----------------------------------------------------------------------CAACCGCCGGGCCAGTTGTCGCAATTGAGCGGGCCAA-------------------------------------------------------------------------------------------------------------------------------------------…
	Calamagrostis_arundinacea_SAA191_PaszkoA_BG3	-------ATATGACTACTGGCAGGATCAACCAGGTAGCACGTCCTCTTTGACATCCAGCGCC--GGCAGTCGTTCG-----------------------------------------------CCCGTCCACTTGCGTGGAAA-GGCA-GAGG----------------------------------------------------------------------CAACCGCCGGGCCGGTTGTCGCAATTGAGCGGGCCAA-------------------------------------------------------------------------------------------------------------------------------------------…
	Calamagrostis_arundinacea_SAA193_Paszko_Svetnov2a	-------ATATGACTACTGGCAGGATCAACCAGGTAGCACGTCCTCTTTGACATCCAGCGCC--GGCAGTCGTTCG-----------------------------------------------CCCGTCCACTTGCGTGGAAA-GGCA-GAGG----------------------------------------------------------------------CAACCGCCGGGCCGGTTGTCGCAATTGAGCGGGCCAA-------------------------------------------------------------------------------------------------------------------------------------------…
	Calamagrostis_arundinacea_SAA206_Soreng5186	-------ATATGACTACTGGCAGGATCAACCAGGTAGCACGTCCTCTTTGACGTCCAGCGCC--GACAGTTGTTCG-----------------------------------------------GCCGTCCACTTCCGTGGAAA-GGCA-GAGG----------------------------------------------------------------------CAACCGCCGGGCCAGTTGTCGCAATTGAGCGGGCCAA-------------------------------------------------------------------------------------------------------------------------------------------…
	Calamagrostis_arundinacea_SAA207_Soreng5599	------------ACTACTGGCAGGATCAACCAGGTAGCACGTCCTCTTTGACGTCCAGCGCC--GACAGTTGTTCG-----------------------------------------------CCCGTCCACTTCCGTGGAAA-GGCA-GAGG----------------------------------------------------------------------CAACCGCCGGGCCAGTTGTCGCAATTGAGCGGGCCAA-------------------------------------------------------------------------------------------------------------------------------------------…
	Calamagrostis_bolanderi_SAA121_Peterson19694_4	-----------------------------------------------TTGACGTCCAGCGCC--GACAGTTGTTTG-----------------------------------------------CCCGTCCACTTCCGTGGAAA-GGCA-GAGG----------------------------------------------------------------------CAACCACCGAGCCAGTTGTCGCAATTGAGCGGGCCAA-------------------------------------------------------------------------------------------------------------------------------------------…
	Calamagrostis_bolanderi_SAA47_Peterson19694_2	-----------------------------------------------TTGACGTCCAGCGCC--GACAGTTGTTTG-----------------------------------------------CCCGTCCACTTCCGTGGAAA-GGCA-GAGG----------------------------------------------------------------------CAACCACCGAGCCAGTTGTCGCAATTGAGCGGGCCAA-------------------------------------------------------------------------------------------------------------------------------------------…
	Calamagrostis_brachytricha_SAA646_US3174890	-------ATATGACTACTGGCAGGATCAACCAGGTAGCACGTCCTCTTTGACGTCCAGCGCC--GACAGTTGTTCG-----------------------------------------------CCCGTCCACTTCCGTGGAAA-GGCA-GAGG----------------------------------------------------------------------CAACCGCCGGGCCAGTTGTCGCAATTGAGCGGGCCAATATCCACCTACGAGTTGAGGAACACTGCTGTTCTCAACGAGGAAGGCATATTCAATATCCACCTACGAGTTGAGGAACATAGACAAGCNTATGACTACTGGCAGGATCAACCAGGTAGCACGTCCTCTTTGACGTCCAG…
	Calamagrostis_cainii_SAA124_Peterson20796	-------ATATGACTACTGGCAGGATCAACCAGGTAGCACGTCCTCTTTGACGTCCAGCGCC--GACAGTTGTTCG-----------------------------------------------CCCGTCCACTTGCGTGGAAA-GGCA-GAGG----------------------------------------------------------------------CAACCGCCGGGCCAGTTGTCGCAATTGAGCGGGCCAA-------------------------------------------------------------------------------------------------------------------------------------------…
	Calamagrostis_cainii_SAA131_Peterson20795	-------ATATGACTACTGGCAGGATCAACCAGGTAGCACGTCCTCTTTGACGTCCAGCGCC--GACAGTTGTTCG-----------------------------------------------CCCGTCCACTTGCGTGGAAA-GGCA-GAGG----------------------------------------------------------------------CAACCGCCGGGCCAGTTGTCGCAATTGAGCGGGCCAA-------------------------------------------------------------------------------------------------------------------------------------------…
	Calamagrostis_canadensis_canadensis_SAA31_Peterson18761	--------TATGACTACTGGCAGGATCAACCAGGTAGCACGTCCTCTTTGACATCCAGCGCC--GGCAGTCNTTCG-----------------------------------------------CCCGTCCACTTGCGTGGAAA-GGCA-GAGG----------------------------------------------------------------------CAACCGCCGGGCCGGTTGTCGCAATTGAGCGGGCCAA-------------------------------------------------------------------------------------------------------------------------------------------…
	Calamagrostis_canadensis_langsdorffii_SAA11_Peterson18766	-----GCATATGACTACTGGCAGGATCAACCAGGTAGCACGTCCTCTTTGACATCCAGCGCC--GGCAGTCGTTCG-----------------------------------------------CCCGTCCACTTGCGTGGAAA-GGCA-GAGG----------------------------------------------------------------------CAACCGCCGGGCCGGTTGTCGCAATTGAGCGGGCCAA-------------------------------------------------------------------------------------------------------------------------------------------…
	Calamagrostis_canadensis_langsdorffii_SAA4_Peterson18455	-------ATATGACTACTGGCAGGATCAACCAGGTAGCACGTCCTCTTTGACATCCAGCGCC--GGCAGTCGTTCG-----------------------------------------------CCCGTCCACTTGCGTGGAAA-GGCA-GAGG----------------------------------------------------------------------CAACCGCCGGGCCGGTTGTCGCAATTGAGCGGGCCAA-------------------------------------------------------------------------------------------------------------------------------------------…
	Calamagrostis_canadensis_langsdorffii_SAA5_Peterson18743	-------ATATGACTACTGGCAGGATCAACCAGGTAGCACGTCCTCTTTGACATCCAGCGCC--GGCAGTCGTTCG-----------------------------------------------CCCGTCCACTTGCGTGGAAA-GGCA-GAGG----------------------------------------------------------------------CAACCGCCGGGCCGGTTGTCGCAATTGAGCGGGCCAA-------------------------------------------------------------------------------------------------------------------------------------------…
	Calamagrostis_canadensis_langsdorffii_SAA7_Peterson18765	--------TATGACTACTGGCAGGATCAACCAGGTAGCACGTCCTCTTTGACATCCAGCGCC--GGCAGTCATTCG-----------------------------------------------CCCGTCCACTTGCGTGGAAA-GGCA-GAGG----------------------------------------------------------------------CAACCGCCGGGCCGGTTGTCGCAATTGAGCGGGCCAA-------------------------------------------------------------------------------------------------------------------------------------------…
	Calamagrostis_canescens_SAA167_PaszkoD17_07GPS247	--------TATGACTACTGGCAGGATCAACCAGGTAGCACGTCCTCTTTGACATCCAGCGCC--GGCAGTCATTCG-----------------------------------------------CCCGTCCACTTGCGTGGAAA-GGCA-GAGG----------------------------------------------------------------------CAACCGCCGGGCCGGTTGTCGCAATTGAGCGGGCCAA-------------------------------------------------------------------------------------------------------------------------------------------…
	Calamagrostis_canescens_SAA168_PaszkoC_Zbijow3	-------ATATGACTACTGGCAGGATCAACCAGGTAGCACGTCCTCTTTGACATCCAGCGCC--GGCAGTCATTCG-----------------------------------------------CCCGTCCACTTGCGTGGAAA-GGCA-GAGG----------------------------------------------------------------------CAACCGCCGGGCCGGTTGTCGCAATTGAGCGGGCCAA-------------------------------------------------------------------------------------------------------------------------------------------…
	Calamagrostis_canescens_SAA169_PaszkoSvetnov1c_GPS107	-------ATATGACTACTGGCAGGATCAACCAGGTAGCACGTCCTCTTTGACATCCAGNGCC--GGCAGTCATTCG-----------------------------------------------CCNGTCCACTTGCGTGGAAA-GGCA-GAGG----------------------------------------------------------------------CAACCGCCGGGCCGGTTGTCGCAATTGAGCGGGCCAA-------------------------------------------------------------------------------------------------------------------------------------------…
	Calamagrostis_carchiensis_SAA661_Laegaard101730	-------ATATGACTACTGGCAGGATCAACCAGGTAGCACGTCCTCTTTGACGTCCAGCGCCGAGACAGTTGTTCG-----------------------------------------------CCCGTCCACTTGCGTGGAAA-GGCA-GAGG----------------------------------------------------------------------CAACCGCCGGGCCAGTTGTCGCAATTGAGCGGGCCAA-------------------------------------------------------------------------------------------------------------------------------------------…
	Calamagrostis_chalybaea_SAA181_PaszkoD17_31GPS256	------------------------------------------------------CCAGCGCC--GGCAGTTGTTCG-----------------------------------------------CCCGTCCACTTGCGTGGAAA-GGCA-GAGG----------------------------------------------------------------------CAACCGCCGGGCCGGTTGTCGCAATTGAGCGGGCCAA-------------------------------------------------------------------------------------------------------------------------------------------…
	Calamagrostis_chalybaea_SAA182_PaszkoD16_03GPS243	-----------------------------------------------TTGACGTCCAGCGCC--GACAGTTGTTCG-----------------------------------------------CCCGTCCACTTGCGTGGAAA-GGCA-GAGG----------------------------------------------------------------------CAACCGCCGGGCCAGTTGTCGCAATTGAGCGGGCCAA-------------------------------------------------------------------------------------------------------------------------------------------…
	Calamagrostis_coarctata_SAA128_Peterson20818	--------------TACTGGCAGGATCAACCAGGTAGCACGTCCTCTTTGACATCCAGCGCT--GGCAGTCGTTCG-----------------------------------------------CCCGTCCACTCTCGTGGAAA-GGCA-GAGG----------------------------------------------------------------------CAACCGCCAGGCCGGTTGTCACAATTGAGCGGGCCAA-------------------------------------------------------------------------------------------------------------------------------------------…
	Calamagrostis_deschampsioides_SAA252_Bennett06_381	-------ATATGACTACTGGCAGGATCAACCAGGTAGCACGTCCT-TTTGACGTCCAGCGCC--GACAGTTGTTCG-----------------------------------------------CCCGTCCACTTGCGTGGAAA-GGTA-GAGG----------------------------------------------------------------------CAACCGCCGGGCCAGTTGTCGCAATTGAGCGGGCCAA-------------------------------------------------------------------------------------------------------------------------------------------…
	Calamagrostis_deschampsioides_SAA253_Bennett06_123	-------ATATGACTACTGGCAGGATCAACCAGGTAGCACGTCCTCTTTGACGTCCAGCGCC--GACAGTTGTTCG-----------------------------------------------CCCGTCCACTTGCGTGGAAA-GGTA-GAGG----------------------------------------------------------------------CAACCGCCGGGCCAGTTGTCGCAATTGAGCGGGCCAA-------------------------------------------------------------------------------------------------------------------------------------------…
	Calamagrostis_distantiflora_SAA147_Probatova5806	--------------TACTGGCAGGATCAACCAGGTAGCACGTCCTCTTTGACGTCCAGCGCC--GACAGTTGTTCG-----------------------------------------------GCCGTCCACTTCCGTGGAAA-GGCA-GAGG----------------------------------------------------------------------CAACCGCCGGGCCAGTTGTCGCAATTGAGCGGGCCAA-------------------------------------------------------------------------------------------------------------------------------------------…
	Calamagrostis_divaricata_SAA243_Peterson21267	-----------GACTACTGGCAGGATCAACCAGGTAGCACGTCCTCTTTGACGTCCAGCGTC--GGTAGCCATCCG-----------------------------------------------CCCGT------------GAA-GGCG-GA------------------------------------------------------------------------TAGCAGCCGAGCCGGTTGTCGCAATTGAGCGGGCCAA-------------------------------------------------------------------------------------------------------------------------------------------…
	Calamagrostis_divaricata_SAA74_Peterson17774	-------ATATGACTACTGGCAGGATCAACCAGGTAGCACGTCCTCTTTGACGTCCAGCGTC--GGTAGCCATCCG-----------------------------------------------CCCGT------------GAA-GGCG-GA------------------------------------------------------------------------TAGCAGCCGAGCCGGTTGTCGCAATTGAGCGGGCCAA-------------------------------------------------------------------------------------------------------------------------------------------…
	Calamagrostis_emodensis_SAA13_Peterson18749	-------ATATGACTACTGGCAGGATCAACCAGGTAGCACGTCCTCTTTGACGTCCAGTGCC--GACAGTCGTTCA-----------------------------------------------CCCGTCCACTTGCGTGGAAA-GGCA-GAGG----------------------------------------------------------------------CAACCGCCGGGCCGGTTGTCGCAATTGAGCGGGCCAA-------------------------------------------------------------------------------------------------------------------------------------------…
	Calamagrostis_emodensis_SAA201_Soreng5350	-----------GACTACTGGCAGGATCAACCAGGTAGCACGTCCTCTTTGACGTCCAGTGCC--GACAGTCGTTCA-----------------------------------------------CCCGTCCACTTGCGTGGAAA-GGCA-NAGG----------------------------------------------------------------------CAACCGCCGGGCCGGTAGTCGCAATTGAGCGGGCCAA-------------------------------------------------------------------------------------------------------------------------------------------…
	Calamagrostis_epigeios_SAA148_Aiken86_005	----------------CTGGCAGGATCAACCAGGTAGCACGTCCTCTTTGACGTCCAGCGCC--GACAGTCGTTCG-----------------------------------------------CCCGTCCACTTACGTGGAAA-GGCA-GAGG----------------------------------------------------------------------CAACCGCCGGGCCGGTTGTCGCAATTGAGCGGGCCAA-------------------------------------------------------------------------------------------------------------------------------------------…
	Calamagrostis_epigeios_SAA155_Soreng7674	------------------GGCAGGATCAACCAGGTAGCACGTCCTCTTTGACATCCAGCGCC--GGCAGTCGTTCG-----------------------------------------------CCCGTCCACTTGCGTGGAAA-GGCA-GAGG----------------------------------------------------------------------CAACCGCCGGGCCGGTTGTCGCAATTGAGCGGGCCAA-------------------------------------------------------------------------------------------------------------------------------------------…
	Calamagrostis_epigeios_SAA156_Soreng7637	-------ATATGACTACTGGCAGGATCAACCAGGTAGCACGTCATCTTTGACGTCCAGCGCC--GACAGTCGTTCG-----------------------------------------------CCCGTCCACTTACGTGGAAA-GGCA-GAGG----------------------------------------------------------------------CAACCGCCGGGCCGGTTGTCGCAATTGAGCGGGCCAA-------------------------------------------------------------------------------------------------------------------------------------------…
	Calamagrostis_epigeios_SAA178_PaszkoJ11	-------ATATGACTACTGGCAGGATCAACCAGGTAGCACGTCCTCTTTGACGTCCAGCGCC--GACAGTCGTTCG-----------------------------------------------CCCGTCCACTTACGTGGAAA-GGCA-GAGG----------------------------------------------------------------------CAACCGCCGGGCCGGTTGTCGCAATTGAGCGGGCCAA-------------------------------------------------------------------------------------------------------------------------------------------…
	Calamagrostis_epigeios_SAA180_PaszkoGermany1	----------TGACTACTGGCAGGATCAACCAGGTAGCACGTCCTCTTTGACGTCCAGCGCC--GACAGTCGTTCG-----------------------------------------------CCCGTCCACTTACGTGGAAA-GGCA-GAGG----------------------------------------------------------------------CAACCGCCGGGCCGGTTGTCGCAATTGAGCGGGCCAA-------------------------------------------------------------------------------------------------------------------------------------------…
	Calamagrostis_epigeios_SAA200_Soreng5161	-------ATATGACTACTGGCAGGATCAACCAGGTAGCACGTCCTCTTTGACGTCCAGCGCC--GACAGTCGTTCG-----------------------------------------------CCCGTCCACTTACGTGGAAA-GGCA-GAGG----------------------------------------------------------------------CAACCGCCGGGCCGGTTGTCGCAATTGAGCGGGCCAA-------------------------------------------------------------------------------------------------------------------------------------------…
	Calamagrostis_erectifolia_SAA62_Peterson19105	-------ATATGACTACTGGCAGGATCAACCAGGTAGCACGTCCTCTTTGACGTCCAGCGTC--GGTAGCCATCCG-----------------------------------------------CCCGT------------GAA-GGCA-GA------------------------------------------------------------------------CAGCAGCCGAGCCGGTTGTCGCAATTGAGCGGGCCAA-------------------------------------------------------------------------------------------------------------------------------------------…
	Calamagrostis_erectifolia_SAA63_Peterson19106	-------ATATGACTACTGGCAGGATCAACCAGGTAGCACGTCCTCTTTGACGTCCAGCGTC--GGTAGCCATCCG-----------------------------------------------CCCGT------------GAA-GGCA-GA------------------------------------------------------------------------CAGCAGCCGAGCCGGTTGTCGCAATTGAGCGGGCCAA-------------------------------------------------------------------------------------------------------------------------------------------…
	Calamagrostis_erectifolia_SAA64_Peterson19097	-------ATATGACTACTGGCAGGATCAACCAGGTAGCACGTCCTNTTTGACGTCCAGCGTC--GGTAGCCATCCG-----------------------------------------------CCCGT------------GAA-GGCA-GA------------------------------------------------------------------------CAGCAGCCGAGCCGGTTGTCGCAATTGAGCGGGCCAA-------------------------------------------------------------------------------------------------------------------------------------------…
	Calamagrostis_eriantha_SAA68_Nee33190	---------ATGACTACTGGCAGGATCAACCAGGTAGCACGTCCTCTTTGACGTCCAGCGTC--GGTAGCCATCCG-----------------------------------------------CCCGT------------GAA-GGCA-GA------------------------------------------------------------------------CAGCAGCCGAGCCGGTTGTCGCAATTGAGCGGGCCAA-------------------------------------------------------------------------------------------------------------------------------------------…
	Calamagrostis_foliosa_SAA76_Peterson19697	-----------------------------------------------------TCCAGCGCC--GACAGTTGTTTG-----------------------------------------------CCCGTCCACTTCCGTGGAAA-GGCA-GAGG----------------------------------------------------------------------CAACCACCGAGCCAGTTGTCGCAATTGAGCGGGCCAA-------------------------------------------------------------------------------------------------------------------------------------------…
	Calamagrostis_guatemalensis_SAA632_Koninck143	-------ATATGACTACTGGCAGGATCAACCAGGTAGCACGTCCTCTTTGACGTCTAGCGCC--GACGGTTGTTCG-----------------------------------------------CCCGTCCACTTGCGTGGAAA-GGCA-GGGG----------------------------------------------------------------------CAACCGCCGGGCCAGTTGTCGCAATTGAGCGGGCCAA-------------------------------------------------------------------------------------------------------------------------------------------…
	Calamagrostis_holciformis_SAA205_Soreng7697	-------ATATGACTACTGGCAGGATCAACCAGGTAGCACGTCCTCTTTGACATCCAGCGCC--GGCAGTCGTTCG-----------------------------------------------CCCGTCCACTTGCGTGGAAA-GGCA-GAGG----------------------------------------------------------------------CAACCGCCGGGCCGGTTGTCGCAATTGAGCGGGCCAA-------------------------------------------------------------------------------------------------------------------------------------------…
	Calamagrostis_howellii_SAA138_Spellenberg1189	-------ATATGACTACTGGCAGGATCAACCAGGTAGCACGTCCTCTTTGACGTCCAGCGCC--GACAGTTCTTCG-----------------------------------------------CCCGTCCACTTGCGTGGAAA-GGCA-GAGG----------------------------------------------------------------------CAACCGCCGGGCCAGTTGTCGCAATTGAGCGGGCCAA-------------------------------------------------------------------------------------------------------------------------------------------…
	Calamagrostis_koeleriodes_SAA44_Peterson19795	------------------------------CAGGTAGCACGTCCTCTTTGACGTCCAGCGCC--GACAGTTGTTCG-----------------------------------------------CTCGTCCACTTGCGTGGAAA-GGCA-GAGG----------------------------------------------------------------------CAACCGCCGGGCCAGTTGTCGCAATTGAGCGGGCCAA-------------------------------------------------------------------------------------------------------------------------------------------…
	Calamagrostis_koeleriodes_SAA45_Peterson19786	-------ATATGACTACTGGCAGGATCAACCAGGTAGCACGTCCTCTTTGACGTCCAGCGCC--GACAGTTGTTCG-----------------------------------------------CTCGTCCACTTGCGTGGAAA-GGCA-GAGG----------------------------------------------------------------------CAACCGCCGGGCCAGTTGTCGCAATTGAGCGGGCCAA-------------------------------------------------------------------------------------------------------------------------------------------…
	Calamagrostis_lapponica_SAA171_PaszkoD12_05GPS211	---------------------------------------------------------------------------------------------------------------------------CCCGTCCACTTGCGTGGAAA-GGCA-GAGG----------------------------------------------------------------------CAACCGCCGGGCCGGTTGTCGCAATTGAGCGGGCCAA-------------------------------------------------------------------------------------------------------------------------------------------…
	Calamagrostis_lapponica_SAA27_Peterson18559	------------------------------------------CCTCTTTGACGTCCAGCGCC--GACAGTTGTTCG-----------------------------------------------CCCGTCCACTTGCGTGGAAA-GGTA-GAGG----------------------------------------------------------------------CAACCGCCGGGCCAGTTGTCGCAATTGAGCGGGCCAA-------------------------------------------------------------------------------------------------------------------------------------------…
	Calamagrostis_lapponica_SAA29_Peterson18561	--------------------------------------ACGTCCTCTTTGACATCCAGCGCC--GGCAGTCGTTCG-----------------------------------------------CCCGTCCACTTGCGTGGAAA-GGCA-GAGG----------------------------------------------------------------------CAACCGCCGGGCCGGTTGTCGCAATTGAGCGGGCCAA-------------------------------------------------------------------------------------------------------------------------------------------…
	Calamagrostis_lapponica_SAA2_Peterson18585	-------------------------------------------------GACGTCCAGCGCC--GACAGTTGTTCG-----------------------------------------------CCCGTCCACTTGCGT-GAAA-GGTA-GAGG----------------------------------------------------------------------CAACCGCCGGGCCAGTTGTCGCAATTGAGCGGGCCAA-------------------------------------------------------------------------------------------------------------------------------------------…
	Calamagrostis_llanganatensis_SAA732_Laegaard55455	-------ATATGACTACTGGCAGGATCAACCAGGTAGCACGTCCTCTTTGACGTCCAGCGCC--GACAGTTGTTCG-----------------------------------------------CCCGTCCACTTGCGTGGAAA-AGCA-GAGG----------------------------------------------------------------------CAACCGCCGGGCCAGTTGTCGCAATTGAGCGGGCCAA-------------------------------------------------------------------------------------------------------------------------------------------…
	Calamagrostis_macrolepis_SAA202_Soreng5120	-------ATATGACTACTGGCAGGATCAACCAGGTAGCACGTCCTCTTTGACATCCAGCGCC--GGCAGTCGTTCG-----------------------------------------------CCCGTCCACTTGCGTGGAAA-GGCA-GAGG----------------------------------------------------------------------CAACCGCCGGGCCGGTTGTCGCAATTGAGCGGGCCAA-------------------------------------------------------------------------------------------------------------------------------------------…
	Calamagrostis_muriana_SAA257_Peterson20930	-------ATATGACTACTGGCAGGATCAACCAGGTAGCACGTCCTCTTTGACGTCCAGCGCC--GACAGTTGTTCG-----------------------------------------------CCCGTCCACTTGCGTGGAAA-GGCA-GCGG----------------------------------------------------------------------CAACCGCCGGGCCAGTTGTCGCAATTGAGCGGGCCAA-------------------------------------------------------------------------------------------------------------------------------------------…
	Calamagrostis_nutkaensis_SAA46_Peterson19706	---------ATGACTACTGGCAGGATCAACCAGGTAGCACGTCCTCTTTGACGTCCAGCGCC--GACAGTTGTTCG-----------------------------------------------CCCGTCCACTTGCGTGGAAA-GGCA-GAGG----------------------------------------------------------------------CAACCGCCGGGCCAGTTGTCGCAATTGAGCGGGCCAA-------------------------------------------------------------------------------------------------------------------------------------------…
	Calamagrostis_perplexa_SAA127_Peterson20925	--------------------------------GGTAGCACGTCCTCTTTGACATCCAGCGCC--GGCAGTCGTTCG-----------------------------------------------CCCGTCCACTTGCGTGGAAA-GGCA-GAGG----------------------------------------------------------------------CAACCGCCGGGCCGGTTGTCGCAATTGAGCGGGCCAA-------------------------------------------------------------------------------------------------------------------------------------------…
	Calamagrostis_perplexa_SAA77_Howard465	--------------TACTGGCAGGATCAACCAGGTAGCACGTCCTCTTTGACATCCAGCGCC--GGCAGTCGTTCG-----------------------------------------------CCCGTCCACTTGCGTGGAAA-GGCA-GAGG----------------------------------------------------------------------CAACCGCCGGGCCGGTTGTCGCAATTGAGCGGGCCAA-------------------------------------------------------------------------------------------------------------------------------------------…
	Calamagrostis_phragmitoides_SAA177_PaszkoKaliste4	-------ATATGACTACTGGCAGGATCAACCAGGTAGCACGTCCTCTTTGACATCCAGCGCC--GGCAGTCGNTCG-----------------------------------------------CCCGTCCACTTGCGTGGAAA-GGCA-GAGG----------------------------------------------------------------------CAACCGCCGGGCCGGTTGTCGCAATTGAGCGGGCCAA-------------------------------------------------------------------------------------------------------------------------------------------…
	Calamagrostis_phragmitoides_SAA186_PaszkoD16_01GPS241	-------ATATGACTACTGGCAGGATCAACCAGGTAGCACGTCCTCTTTGACATCCAGCGCC--GGCAGTCGTTCG-----------------------------------------------CCCGTCCACTTGCGTGGAAA-GGCA-GAGG----------------------------------------------------------------------CAACCGCCGGGCCGGTTGTCGCAATTGAGCGGGCCAA-------------------------------------------------------------------------------------------------------------------------------------------…
	Calamagrostis_phragmitoides_SAA189_PaszkoD17_01GPS246	---------ATGACTACTGGCAGGATCAACCAGGTAGCACGTCCTCTTTGACATCCAGCGCC--GGCAGTCGTTCG-----------------------------------------------CCCGTCCACTTGCGTGGAAA-GGCA-GAGG----------------------------------------------------------------------CAACCGCCGGGCCGGTTGTCGCAATTGAGCGGGCCAA-------------------------------------------------------------------------------------------------------------------------------------------…
	Calamagrostis_pickeringii_SAA122_Peterson20899	-----------GACTACTGGCAGGATCAACCAGGTAGCACGTCCTCTTTGACGTCCAGCGCC--GACAGCTGTTCG-----------------------------------------------CCCGTCCACTTGCGTGGAAA-GGCA-GAGG----------------------------------------------------------------------CAACCGCCGGGCCAGTTGTCGCAATTGAGCGGGCGAA-------------------------------------------------------------------------------------------------------------------------------------------…
	Calamagrostis_pickeringii_SAA130_Peterson20857	-------ATATGACTACTGGCAGGATCAACCAGGTAGCACGTCCTCTTTGACGTCCAGCGCC--GACAGCTGTTCG-----------------------------------------------CCCGTCCACTTGCGTGGAAA-GGCA-GAGG----------------------------------------------------------------------CAACCGCCGGGCCAGTTGTCGCAATTGAGCGGGCGAA-------------------------------------------------------------------------------------------------------------------------------------------…
	Calamagrostis_porteri_porteri_SAA126_Peterson20830	-------ATATGACTACTGGCAGGATCAACCAGGTAGCACGTCCTCTTTGACGTCCAGCGCC--GACAGTTGTTCG-----------------------------------------------CCCGTCCACTTGCGTGGAAA-GGCA-GAGG----------------------------------------------------------------------CAACCGCCGGGCCAGTTGTCGCAATTGAGCGGGCCAA-------------------------------------------------------------------------------------------------------------------------------------------…
	Calamagrostis_porteri_porteri_SAA129_Peterson20835	-------ATATGACTACTGGCAGGATCAACCAGGTAGCACGTCCTCTTTGACGTCCAGCGCC--GACAGTTGTTCG-----------------------------------------------CCCGTCCACTTGCGTGGAAA-GGCA-GAGG----------------------------------------------------------------------CAACCGCCGGGCCAGTTGTCGCAATTGAGCGGGCCAA-------------------------------------------------------------------------------------------------------------------------------------------…
	Calamagrostis_pringlei_SAA248_Peterson21257	-------ATATGACTACTGGCAGGATCAACCAGGTAGCACGTCCTCTTTGACGTCCAGCGTC--GGTAGCCATCCG-----------------------------------------------CCCGT------------GAA-GGCG-GA------------------------------------------------------------------------TAGCAGCCGAGCCGGTTGTCGCAATTGAGCGGGCCAA-------------------------------------------------------------------------------------------------------------------------------------------…
	Calamagrostis_pringlei_SAA65_Spellenberg8878	-------ATATGACTACTGGCAGGATCAACCAGGTAGCACGTCCTCTTTGACGTCCAGCGTC--GGTAGCCATCCG-----------------------------------------------CCCGT------------GAA-GGCG-GA------------------------------------------------------------------------CAGCAGCCGAGCCGGTTGTCGCAATTGAGCGGGCCAA-------------------------------------------------------------------------------------------------------------------------------------------…
	Calamagrostis_pseudophragmites_SAA164_PaszkoOblaz_pseudo2	-------ATATGACTACTGGCAGGATCAACCAGGTAGCACGTCATCTTTGACGTCCAGCGCC--GACAGTCGTTCG-----------------------------------------------CCCGTCCACTTACGTGGAAA-GGCA-GAGG----------------------------------------------------------------------CAACCGCCGGGCCGGTTGTCGCAATTGAGCGGGCCAA-------------------------------------------------------------------------------------------------------------------------------------------…
	Calamagrostis_pseudophragmites_SAA208_Soreng5107	-------ATATGACTACTGGCAGGATCAACCAGGTAGCACGTCATCTTTGACGTCCAGCGCC--GACAGTCGTTCG-----------------------------------------------CCCGTCCACTTACGTGGAAA-GGCA-GAGG----------------------------------------------------------------------CAACCGCCGGGCCGGTTGTCGCAATTGAGCGGGCCAA-------------------------------------------------------------------------------------------------------------------------------------------…
	Calamagrostis_pseudophragmites_SAA209_Soreng5455	-------ATATGACTACTGGCAGGATCAACCAGGTAGCACGTCATCTTTGACGTCCAGCGCC--GACAGTCGTTCG-----------------------------------------------CCCGTCCACTTACGTGGAAA-GGCA-GAGG----------------------------------------------------------------------CAACCGCCGGGCCGGTTGTCGCAATTGAGCGGGCCAA-------------------------------------------------------------------------------------------------------------------------------------------…
	Calamagrostis_pseudophragmites_tartarica_SAA153_Soreng7534	-------ATATGACTACTGGCAGGATCAACCAGGTAGCACGTCCTCTTTGACATCCAGCGCC--GGCAGTCGTTCG-----------------------------------------------CCCGTCCACTTGCGTGGAAA-GGCA-GAGG----------------------------------------------------------------------CAACCGCCGGGCCGGTTGTCGCAATTGAGCGGGCCAA-------------------------------------------------------------------------------------------------------------------------------------------…
	Calamagrostis_pseudophragmites_tartarica_SAA154_Soreng7556	-----------GACTACTGGCAGGATCAACCAGGTAGCACGTCATCTTTGACGTCCAGCGCC--GACAGTCGTTCG-----------------------------------------------CCCGTCCACTTACGTGGAAA-GGCA-GAGG----------------------------------------------------------------------CAACCGCCGGGCCGGTTGTCGCAATTGAGCGGGCCAA-------------------------------------------------------------------------------------------------------------------------------------------…
	Calamagrostis_purpurascens_SAA33_Peterson18569	-------ATATGACTACTGGCAGGATCAACCAGGTAGCACGTCCTCTTTGACGTCCAGCGCC--GACAGTTGTTCG-----------------------------------------------CCCGTCCACTTGCGTGGAAA-GGTA-GAGG----------------------------------------------------------------------CAACCGCCGGGCCAGTTGTCGCAATTGAGCGGGCCAA-------------------------------------------------------------------------------------------------------------------------------------------…
	Calamagrostis_purpurascens_SAA35_Peterson18500	-------ATATGACTACTGGCAGGATCAACCAGGTAGCACGTCCTCTTTGACGTCCAGCGCC--GACAGTTGTTCG-----------------------------------------------CCCGTCCACTTGCGTGGAAA-GGTA-GAGG----------------------------------------------------------------------CAACCGCCGGGCCAGTTGTCGCAATTGAGCGGGCCAA-------------------------------------------------------------------------------------------------------------------------------------------…
	Calamagrostis_purpurascens_SAA36_Peterson18415	-------ATATGACTACTGGCAGGATCAACCAGGTAGCACGTCCTCTTTGACGTCCAGCGCC--GACAGTTGTTCG-----------------------------------------------CCCGTCCACTTGCGTGGAAA-GGTA-GAGG----------------------------------------------------------------------CAACCGCCGGGCCAGTTGTCGCAATTGAGCGGGCCAA-------------------------------------------------------------------------------------------------------------------------------------------…
	Calamagrostis_purpurascens_SAA38_Peterson18492	-------ATATGACTACTGGCAGGATCAACCAGGTAGCACGTCCTCTTTGACGTCCAGCGCC--GACAGTTGTTCG-----------------------------------------------CCCGTCCACTTGCGTGGAAA-GGTA-GAGG----------------------------------------------------------------------CAACCGCCGGGCCAGTTGTCGCAATTGAGCGGGCCAA-------------------------------------------------------------------------------------------------------------------------------------------…
	Calamagrostis_purpurascens_SAA6_Peterson18474	-------ATATGACTACTGGCAGGATCAACCAGGTAGCACGTCCTCTTTGACGTCCAGCGCC--GACAGTTGTTCG-----------------------------------------------CCCGTCCACTTGCGTGGAAA-GGTA-GAGG----------------------------------------------------------------------CAACCGCCGGGCCAGTTGTCGCAATTGAGCGGGCCAA-------------------------------------------------------------------------------------------------------------------------------------------…
	Calamagrostis_rivalis_SAA195_Paszko_Wald5	-------ATATGACTACTGGCAGGATCAACCAGGTAGCACGTCATCTTTGACGTCCAGCGCC--GACAGTCGTTCG-----------------------------------------------CCCGTCCACTTACGTGGAAA-GGCA-GAGG----------------------------------------------------------------------CAACCGCCGGGCCGGTTGTCGCAATTGAGCGGGCCAA-------------------------------------------------------------------------------------------------------------------------------------------…
	Calamagrostis_rivalis_SAA197_Paszko_Welch3	-------ATATGACTACTGGCAGGATCAACCAGGTAGCACGTCATCTTTGACGTCCAGCGCC--GACAGTCGTTCG-----------------------------------------------CCCGTCCACTTACGTGGAAA-GGCA-GAGG----------------------------------------------------------------------CAACCGCCGGGCCGGTTGTCGCAATTGAGCGGGCCAA-------------------------------------------------------------------------------------------------------------------------------------------…
	Calamagrostis_rubescens_SAA10_Peterson18741	-------ATATGACTACTGGCAGGATCAACCAGGTAGCACGTCCTCTTTGACGTCCAGCGCC--GACAGTTGTTCG-----------------------------------------------CCCGTCCACTTGCGTGGAAA-GGCA-GAGG----------------------------------------------------------------------CAACCGNCGGGCCAGTTGTCGCAATTGAGCGGGCCAA-------------------------------------------------------------------------------------------------------------------------------------------…
	Calamagrostis_rubescens_SAA1_Peterson18769	-------ATATGACTACTGGCAGGATCAACCAGGTAGCACGTCCTCTTTGACATCCAGCGCC--GGCAGTCATTCG-----------------------------------------------CCCGTCCACTTGCGTGGAAA-GGCA-GAGG----------------------------------------------------------------------CAACCGCCGGGCCNGTTGTCGCAATTGAGCGGGCCAA-------------------------------------------------------------------------------------------------------------------------------------------…
	Calamagrostis_scopulorum_SAA137_Franklin5569	------------ACTACTGGCAGGATCAACCAGGTAGCACGTCCTCTTTGACGTCCAGCGCC--GACAGTTGTTCG-----------------------------------------------CCCGTCCACTTGCGTGGAAA-GGCA-GAGG----------------------------------------------------------------------CAACCGCCGGGCCAGTTGTCGCAATTGAGCGGGCCAA-------------------------------------------------------------------------------------------------------------------------------------------…
	Calamagrostis_scopulorum_SAA56_Soreng7423	-------ATATGACTACTGGCAGGATCAACCAGGTAGCACGTCCTCTTTGACGTCCAGCGCC--GACAGTTGTTCG-----------------------------------------------CCCGTCCACTTGCGTGGAAA-GGCA-GAGG----------------------------------------------------------------------CAACCGCCGGGCCAGTTGTCGCAATTGAGCGGGCCAA-------------------------------------------------------------------------------------------------------------------------------------------…
	Calamagrostis_sesquiflora_SAA259_Cheney_sn	-------ATATGACTACTGGCAGGATCAACCAGGTAGCACGTCCTCTTTGACGTCCAGCGCC--GACAGTTGTTCG-----------------------------------------------CCCGTCCACTTGCGTGGAAA-GGCA-GAGG----------------------------------------------------------------------CAACCGCCGGGCCAGTTGTCGCAATTGAGCGGGCCAA-------------------------------------------------------------------------------------------------------------------------------------------…
	Calamagrostis_sesquiflora_SAA566_Saarela1223	-------ATATGACTACTGGCAGGATCAACCAGGTAGCACGTCCTCTTTGACGTCCAGCGCC--GACAGTTGTTCG-----------------------------------------------CCCGTCCACTTGCGTGGAAA-GGCA-GAGG----------------------------------------------------------------------CAACCGCCGGGCCAGTTGTCGCAATTGAGCGGGCCAA-------------------------------------------------------------------------------------------------------------------------------------------…
	Calamagrostis_sesquiflora_SAA571_Saarela1229	-------ATATGACTACTGGCAGGATCAACCAGGTAGCACGTCCTCTTTGACGTCCAGCGCC--GACAGTTGTTCG-----------------------------------------------CCCGTCCACTTGCGTGGAAA-GGCA-GAGG----------------------------------------------------------------------CAACCGCCGGGCCAGTTGTCGCAATTGAGCGGGCCAA-------------------------------------------------------------------------------------------------------------------------------------------…
	Calamagrostis_stricta_groenlandica_SAA249_Bennett06_132	-------ATATGACTACTGGCAGGATCAACCAGGTAGCACGTCCTCTTTGACGTCCAGCGCC--GACAGTTGTTCG-----------------------------------------------CCCGTCCACTTGCGTGGAAA-GGTA-GAGG----------------------------------------------------------------------CAACCGCCGGGCCAGTTGTCGCAATTGAGCGGGCCAA-------------------------------------------------------------------------------------------------------------------------------------------…
	Calamagrostis_stricta_groenlandica_SAA251_Bennett06_246	-------ATATGACTACTGGCAGGATCAACCAGGTAGCACGTCCT-TTTGACGTCCAGCGCC--GACAGTTGTTCG-----------------------------------------------CCCGTCCACTTGCGTGGAAA-GGTA-GAGG----------------------------------------------------------------------CAACCGCCGGGCCAGTTGTCGCAATTGAGCGGGCCAA-------------------------------------------------------------------------------------------------------------------------------------------…
	Calamagrostis_stricta_groenlandica_SAA59_Soreng6204	-------ATATGACTACTGGCAGGATCAACCAGGTAGCACGTCCTCTTTGACGTCCAGCGCC--GACAGTTGTTCG-----------------------------------------------CCCGTCCACTTGCGTGGAAA-GGTA-GAGG----------------------------------------------------------------------CAACCGCCGGGCCAGTTGTCGCAATTGAGCGGGCCAA-------------------------------------------------------------------------------------------------------------------------------------------…
	Calamagrostis_stricta_inexpansa_SAA399_TalbotADA052_20	-----GCATATGACTACTGGCAGGATCAACCAGGTAGCACGTCCTCTTTGACATCCAGCGCC--GGCAGTCGTTCG-----------------------------------------------CCCGTCCACTTGCGTGGAAA-GGCA-GAGG----------------------------------------------------------------------CAACCGCCGGGCCGGTTGTCGCAATTGAGCGGGCCAA-------------------------------------------------------------------------------------------------------------------------------------------…
	Calamagrostis_stricta_inexpansa_SAA401_TalbotADA030_25	-------ATATGATTACTGGCAGGATCAACCAGGTAGCACGTCCTCTTTGACATCCAGCGCC--GGCAGTCGTTCG-----------------------------------------------CCCGTCCACTTGCGTGGAAA-GGCA-GAGG----------------------------------------------------------------------CAACCGCCGGGCCGGTTGTCGCAATTGAGCGGGCCAA-------------------------------------------------------------------------------------------------------------------------------------------…
	Calamagrostis_stricta_inexpansa_SAA9_Peterson18618	-------ATATGACTACTGGCAGGATCAACCAGGTAGCACGTCCTCTTTGACATCCAGCGCC--GGCAGTCGTTCG-----------------------------------------------CCCGTCCACTTGCGTGGAAA-GGCA-GAGG----------------------------------------------------------------------CAACCGCCGGGCCGGTTGTCGCAATTGAGCGGGCCAA-------------------------------------------------------------------------------------------------------------------------------------------…
	Calamagrostis_stricta_SAA161_PaszkoD12_01GPS206	-------ATATGACTACTGGCAGGATCAACCAGGTAGCACGTCCTCTTTGACATCCAGCGCC--GGCAGTCGTTCG-----------------------------------------------CCCGTCCACTTGCGTGGAAA-GGCA-GAGG----------------------------------------------------------------------CAACCGCCGGGCCGGTTGTCGCAATTGAGCGGGCCAA-------------------------------------------------------------------------------------------------------------------------------------------…
	Calamagrostis_stricta_SAA162_PaszkoSvalbard2	-------ATATGACTACTGGCAGGATCAACCAGGTAGCACGTCCTCTTTGACATCCAGCGCC--GGCAGTCGTTCG-----------------------------------------------CCCGTCCACTTGCGTGGAAA-GGCA-GAGG----------------------------------------------------------------------CAACCGCCGGGCCGGTTGTCGCAATTGAGCGGGCCAA-------------------------------------------------------------------------------------------------------------------------------------------…
	Calamagrostis_stricta_SAA163_PaszkoIceland2_5	-------ATATGACTACTGGCAGGATCAACCAGGTAGCACGTCCTCTTTGACATCCAGCGCC--GGCAGTCGTTCG-----------------------------------------------CCCGTCCACTTGCGTGGAAA-GGCA-GAGG----------------------------------------------------------------------CAACCGCCGGGCCGGTTGTCGCAATTGAGCGGGCCAA-------------------------------------------------------------------------------------------------------------------------------------------…
	Calamagrostis_stricta_SAA636_Peterson17119	-------ATATGACTACTGGCAGGATCAACCAGGTAGCACGTCCTCTTTGACATCCAGCGCC--GGCAGTCGTTCG-----------------------------------------------CCCGTCCACTTGCGTGGAAA-GGCA-GAGG----------------------------------------------------------------------CAACCGCCGGGCCGGTTGTCGCAATTGAGCGGGCCAA-------------------------------------------------------------------------------------------------------------------------------------------…
	Calamagrostis_stricta_SAA706_Peterson17076	-------ATATGACTACTGGCAGGATCAACCAGGTAGCACGTCCTCTTTGACATCCAGCGCC--GGCAGTCGTTCG-----------------------------------------------CCCGTCCACTTGCGTGGAAA-GGCA-GAGG----------------------------------------------------------------------CAACCGCCGGGCCGGTTGTCGCAATTGAGCGGGCCAA-------------------------------------------------------------------------------------------------------------------------------------------…
	Calamagrostis_stricta_stricta_SAA204_Soreng7722	-------ATATGACTACTGGCAGGATCAACCAGGTAGCACGTCCTCTTTGACATCCAGCGCC--GGCAGTCGTTCG-----------------------------------------------CCCGTCCACTTGCGTGGAAA-GGCA-GAGG----------------------------------------------------------------------CAACCGCCGGGCCGGTTGTCGCAATTGAGCGGGCCAA-------------------------------------------------------------------------------------------------------------------------------------------…
	Calamagrostis_stricta_stricta_SAA30_Peterson18616	-----------GACTACTGGCAGGATCAACCAGGTAGCACGTCCTCTTTGACATCCAGCGCC--GGCAGTCGTTCG-----------------------------------------------CCCGTCCACTTGCGTGGAAA-GGCA-GAGG----------------------------------------------------------------------CAACCGCCGGGCCGGTTGTCGCAATTGAGCGGGCCAA-------------------------------------------------------------------------------------------------------------------------------------------…
	Calamagrostis_stricta_stricta_SAA3_Peterson18604	-------ATATGACTACTGGCAGGATCAACCAGGTAGCACGTCCTCTTTGACATCCAGCGCC--GGCAGTCGTTCG-----------------------------------------------CCCGTCCACTTGCGTGGAAA-GGCA-GAGG----------------------------------------------------------------------CAACCGCCGNGCCGGTTGTCGCAATTGAGCGGGCCAA-------------------------------------------------------------------------------------------------------------------------------------------…
	Calamagrostis_varia_SAA174_Paszkova_Bocz	-------ATATGACTACTGGCAGGATCAACCAGGTAGCACGTCCTCTTTGACGTCCAGCGCC--GACAGTCGTTCG-----------------------------------------------CCCGTCCACTTGCGTGGAAA-GGCA-GAGG----------------------------------------------------------------------CAACCGCCGGGCCGGTTGTCGCAATTGAGCGGGCCAA-------------------------------------------------------------------------------------------------------------------------------------------…
	Calamagrostis_varia_SAA175_PaszkoD22_11GPS263	-----------GACTACTGGCAGGATCAACCAGGTAGCACGTCCTCTTTGACGTCCAGCGCC--GACAGTCGTTCG-----------------------------------------------CCCGTCCACTTGCGTGGAAA-GGCA-GAGG----------------------------------------------------------------------CAACCGCCGGGCCGGTTGTCGCAATTGAGCGGGCCAA-------------------------------------------------------------------------------------------------------------------------------------------…
	Calamagrostis_varia_SAA176_PaszkoSchmittenhohevar4GPS288	-------ATATGACTACTGGCAGGATCAACCAGGTAGCACGTCCTCTTTGACGTCCAGCGCC--GACAGTCGTTCG-----------------------------------------------CCCGTCCACTTGCGTGGAAA-GGCA-GAGG----------------------------------------------------------------------CAACCGCCGGGCCGGTTGTCGCAATTGAGCGGGCCAA-------------------------------------------------------------------------------------------------------------------------------------------…
	Calamagrostis_villosa_SAA183_PaszkoHundstein1villosaGPS278	--------TATGACTACTGGCAGGATCAACCAGGTAGCACGTCCTCTTTGACATCCAGCGCC--GGCAGTCATTCG-----------------------------------------------CCCGTCCACTTGCGTGGAAA-GGCA-GAGG----------------------------------------------------------------------CAACCGCCGGGCCGGTTGTCGCAATTGAGCGGGCCAA-------------------------------------------------------------------------------------------------------------------------------------------…
	Calamagrostis_villosa_SAA184_Paszko_vi3_BG	-----------GACTACTGGCAGGATCAACCAGGTAGCACGTCCTCTTTGACATCCAGCGCC--GGCAGTCATTCG-----------------------------------------------CCCGTCCACTTGCGTGGAAA-GGCA-GAGG----------------------------------------------------------------------CAACCGCCGGGCCGGTTGTCGCAATTGAGCGGGCCAA-------------------------------------------------------------------------------------------------------------------------------------------…
	Calamagrostis_villosa_SAA185_PaszkoCikhaj1GPS109	--------TATGACTACTGGCAGGATCAACCAGGTAGCACGTCNTCTTTGACATCCAGCGCC--GGCAGTCGTTCG-----------------------------------------------CCCGTCCACTTGCGTGGAAA-GGCA-GAGG----------------------------------------------------------------------CAACCGCCGGGCCGGTTGTCGCAATTGAGCGGGCCAA-------------------------------------------------------------------------------------------------------------------------------------------…
	Calamagrostis_vulcanica_SAA73_Gallardo9092	-------ATATGACTACTGGCAGGATCAACCAGGTAGCACGTCCTCTTTGACGTCCAGCGTC--GGTAGCCATCCG-----------------------------------------------CCCGT------------GAA-GGCA-GA------------------------------------------------------------------------CAGCAGCCGAGCCGGTTGTCGCAATTGAGCGGGCCAA-------------------------------------------------------------------------------------------------------------------------------------------…
	Calamagrostis_xacutiflora_SAA190_PaszkoD23_03GPS264	------------------------------------------------------CCAGCGCC--GACAGTCGTTCG-----------------------------------------------CCCGTCCACTTGCGTGGAAA-GGCA-GAGG----------------------------------------------------------------------CAACCGCCGGGCCGGTTGTCGCAATTGAGCGGGCCAA-------------------------------------------------------------------------------------------------------------------------------------------…
	Calamagrostis_xacutiflora_SAA8_Peterson18748	--------------------------------------------TCTTTGACGTCCAGCGCC--GACAGTCGTTCG-----------------------------------------------CCCGTCCACTTGCGTGGAAA-GGCA-GAGG----------------------------------------------------------------------CAACCGCCGGGCCGGTTGTCGCAATTGAGCGGGCCAA-------------------------------------------------------------------------------------------------------------------------------------------…
	Calamagrostis_xgracilescens_SAA170_PaszkoC_gr_XZ	-------ATATGACTACTGGCAGGATCAACCAGGTAGCACGTCCTCTTTGACATCCAGCGCC--GGCAGTCGTTCG-----------------------------------------------CCCGTCCACTTGCGTGGAAA-GGCA-GAGG----------------------------------------------------------------------CAACCGCCGGGCCGGTTGTCGCAATTGAGCGGGCCAA-------------------------------------------------------------------------------------------------------------------------------------------…
	Chascolytrum_monandrum_SAA518_Peterson21704	-------ATATGACTACTGGCAGGATCAACCAGGTAGCACGTCCTCTTTGACGTCCAGCGCC--GGCAGTTGTTCG-----------------------------------------------CCCGTCCACTTGCGTGGAAA-GGCA-AAGG----------------------------------------------------------------------CAACCGCCAGGCCAGTTGTCGCAATTGAGCGGGCCAA-------------------------------------------------------------------------------------------------------------------------------------------…
	Chascolytrum_monandrum_SAA525_Peterson21861	--------TATGACTACTGGCAGGATCAACCAGGTAGCACGTCCTCTTTGACGTCCAGCGCC--GGCAGTTGTTCG-----------------------------------------------CCCGTCCACTTGCGTGGAAA-GGCA-AAGG----------------------------------------------------------------------CAACCGCCAGGCCAGTTGTCGCAATTGAGCGGGCCAA-------------------------------------------------------------------------------------------------------------------------------------------…
	Chascolytrum_subaristatum_SAA49_Soreng7020	-------ATATGACTACTGGCAGGATCAACCAGGTAGCACGTCCTCTTTGACGTCCAGCGCC--GGTAGTTGTTCG-----------------------------------------------CCCGTCCACTTGCATGGAAA-GGCA-GAGG----------------------------------------------------------------------CAACCACCAGGCTAGTTGTCGCAATTGAGCGGGCCAA-------------------------------------------------------------------------------------------------------------------------------------------…
	Chascolytrum_subaristatum_SAA51_Soreng7005	-------ATATGACTACTGGCAGGATCAACCAGGTAGCACGTCCTCTTTGACGTCCAGCGCC--GGTAGTTGTTCG-----------------------------------------------CCCGTCCACTTGCATGGAAA-GGCA-GAGG----------------------------------------------------------------------CAACCACCAGGCTAGTTGTCGCAATTGAGCGGGCCAA-------------------------------------------------------------------------------------------------------------------------------------------…
	Dactylis_glomerata_Stewart345_GB	-------------------------TCAACCAGGTAGCATGTCCTCATTGACATCGAGTGTC--TGTCTTTGCCCG-----------------------------------------------CCCGTCCACGTGTTGGGCCA-GGCT-GAGG----------------------------------------------------------------------CGGAGGCCGAGCCGGTTGTCGAGA---ATCGAGCGCT-------------------------------------------------------------------------------------------------------------------------------------------…
	Dactylis_glomerata_subsp_hispanica_Soreng3682_GB	-----------------------------------------TCCTCATTGACATCCAGCGTC--GGTCTTTGCCCG-----------------------------------------------CCCGTCCACGTGTTGGGCCA-GGCT-GAGG----------------------------------------------------------------------CGGAGGCCGAGCCGGTTGTCGAGA---ATCGAGCGCT-------------------------------------------------------------------------------------------------------------------------------------------…
	Deschampsia_brevifolia_Gillespie6810b_GB	----------------------------------------------GTTGACGTCCAGCGTC--GGGAGTTGCTTG-----------------------------------------------CCATTCCACTTGCGTGGGAA-GGCG-GACG----------------------------------------------------------------------CAACAGCCGGGCCGGTTGTCGCAATTGAGCGGGCTAA-------------------------------------------------------------------------------------------------------------------------------------------…
	Deschampsia_cespitosa_SAA110_Peterson19754	---AAGCATATGACTACTGGCAGGATCAACCAGGTAGCACGTCCTCGTTGACGTCCAGCGTC--GGGAGTTGCTTG-----------------------------------------------CCCTTCCACTTGCGTGGGAA-GGCG-GACG----------------------------------------------------------------------CAACAGCCGGGCCGGTTGTCGCAATTGAGCGGGCTAA-------------------------------------------------------------------------------------------------------------------------------------------…
	Deschampsia_cespitosa_SAA133_Peterson18410	------------ACTACTGGCAGGATCAACCAGGTAGCACGTCCTCGTTGACGTCCAGCGTC--GGGAGTTGCTTG-----------------------------------------------CCCTTCCACTTGCGTGGGAA-GGCG-GACG----------------------------------------------------------------------CAACAGCCGGGCCGGTTGTCGCAATTGAGCGGGCTAA-------------------------------------------------------------------------------------------------------------------------------------------…
	Deschampsia_cespitosa_SAA19_Peterson18367	-------ATATGACTACTGGCAGGATCAACCAGGTAGCACGTCCTCGTTGACGTCCAGCGTC--GGGAGTTGCTTG-----------------------------------------------CCCTTCCACTTGCGTGGGAA-GGCG-GACG----------------------------------------------------------------------CAACAGCCGGGCCGGTTGTCGCAATTGAGCGGGCTAA-------------------------------------------------------------------------------------------------------------------------------------------…
	Deschampsia_cespitosa_SAA52_Peterson15587	--------TATGACTACTGGCAGGATCAACCAGGTAGCACGTCCTCGTTGACGTCCAGCGTC--GGGAGTTGCTTG-----------------------------------------------CCCTTCCACTTGCGTGGGAA-GGCA-GACG----------------------------------------------------------------------CAACAGCCGGGCCAGTTGTCGTAATTGAGCGGGCTAA-------------------------------------------------------------------------------------------------------------------------------------------…
	Deschampsia_elongata_SAA116_Peterson19801	-------ATATGACTACTGGCAGGATCAACCAGGTAGCACGTCCTCGTTGACGTCCAGCGTC--GGGAGTTGCTTG-----------------------------------------------CCCTTCCACTTGCGTGGGAA-GGCA-GACG----------------------------------------------------------------------CAACAGCCGGGCCGGTTGTCGCAATTGAGCGGGCTAA-------------------------------------------------------------------------------------------------------------------------------------------…
	Deschampsia_elongata_SAA99_Peterson19657	-----------GACTACTGGCAGGATCAACCAGGTAGCACGTCCTCGTTGACGTCCAGCGTC--GGGAGTTGCTTG-----------------------------------------------CCCTTCCACTTGCGTGGGAA-GGCA-GACG----------------------------------------------------------------------CAACAGCCGGGCCGGTTGTCGCAATTGAGCGGGCTAA-------------------------------------------------------------------------------------------------------------------------------------------…
	Deyeuxia_aurea_SAA640_Peterson9081	-------ATATGACTACTGGCAGGATCAACCAGGTAGCACGTCCTCGTTGACGTCCAGCGTC--GGGAGTTGCTTG-----------------------------------------------CCCTTCCACTTGCGTGGGAA-GGCA-GACG----------------------------------------------------------------------CAACAGCCGGGCCGGTTGTCGCAATTGAGCGGGCTAA-------------------------------------------------------------------------------------------------------------------------------------------…
	Deyeuxia_breviaristata_SAA222_Peterson15720	-------ATATGACTACTGGCAGGATCAACCAGGTAGCACGTCCTCTTTGACGTCCAGCGTC--GGTAGCCATCCG-----------------------------------------------CCCGT------------GAA-GGCA-GA------------------------------------------------------------------------CAGCAGCCGAGCCGGTTGTCGCAATTGAGCGGGCCAA-------------------------------------------------------------------------------------------------------------------------------------------…
	Deyeuxia_breviaristata_SAA223_Peterson12825	-------------------------------------------CTCTTTGACGTCCAGCGTC--GGTAGCCATCCG-----------------------------------------------CCCGT------------GAA-GGCA-GA------------------------------------------------------------------------CAGCAGCCGAGCCGGTTGTCGCAATTGAGCGGGCCAA-------------------------------------------------------------------------------------------------------------------------------------------…
	Deyeuxia_brevifolia_SAA712_Peterson15459	---AAGCATATGACTACTGGCAGGATCAACCAGGTAGCACGTCCTCTTTGACGTCCAGCGTC--GGTAGCCATCCG-----------------------------------------------CCCGT------------GAA-GGCA-GA------------------------------------------------------------------------CAGCAGCCGAGCCGGTTGTCGCAATTGAGCGGGCCAA-------------------------------------------------------------------------------------------------------------------------------------------…
	Deyeuxia_brevifolia_SAA713_Peterson12708	---------ATGACTACTGGCAGGATCAACCAGGTAGCACGTCCTCTTTGACGTCCAGCGTC--GGCAGCCATCCG-----------------------------------------------CCCGT------------GAA-GGCA-GA------------------------------------------------------------------------CAGCAGCCGAGCCGGTTGTCGCAATTGAGCGGGCCAA-------------------------------------------------------------------------------------------------------------------------------------------…
	Deyeuxia_cabrerae_SAA711_Peterson15574	--------TATGACTACTGGCAGGATCAACCAGGTAGCACGTCCTCTTTGACGTCCAGCGTC--GGTAGCCATCCG-----------------------------------------------CCCGT------------GAA-GGCA-GA------------------------------------------------------------------------CAGCAGCCGAGCCGGTTGTCGCAATTGAGCGGGCCAA-------------------------------------------------------------------------------------------------------------------------------------------…
	Deyeuxia_chrysantha_chrysantha_SAA715_Peterson14822	---------ATGACTACTGGCAGGATCAACCAGGTAGCACGTCCTCGTTGACGTCCAGCGTC--GGGAGTTGCTTG-----------------------------------------------CCCTTCCACTTGCGTGGGAA-GGCA-GACG----------------------------------------------------------------------CAACAGCCGGGCCGGTTGTCGCAATTGAGCGGGCTAA-------------------------------------------------------------------------------------------------------------------------------------------…
	Deyeuxia_chrysantha_phalaroides_SAA225_Peterson13064	-------ATATGACTACTGGCAGGATCAACCAGGTAGCACGTCCTCGTTGACGTCCAGCGTC--GGGAGTTGCTTG-----------------------------------------------CCCTTCCACTTGCGTGGGAA-GGCA-NACG----------------------------------------------------------------------CAACAGCCGGGCCNGTTGTCGCAATTGAGCGGGCTAA-------------------------------------------------------------------------------------------------------------------------------------------…
	Deyeuxia_chrysophylla_SAA716_Peterson13027	-----------GACTACTGGCAGGATCAACCAGGTAGCACGTCCTCTTTGACGTCCAGCGTC--GGTAGCCATCCG-----------------------------------------------CCCGT------------GAA-GGCA-GA------------------------------------------------------------------------CAGCAGCCGAGCCGGTTGTCGCAATTGAGCGGGCCAA-------------------------------------------------------------------------------------------------------------------------------------------…
	Deyeuxia_coarctata_SAA228_Peterson14064	-------ATATGACTACTGGCAGGATCAACCAGGTAGCACGTCCTCTTTGACGTCCAGCGTC--GGTAGCCATCCA-----------------------------------------------CCCGT------------GAA-GGCA-GA------------------------------------------------------------------------CAGCAGCCGAGCCGGTTGTCGCAATTGAGCGGGCCAA-------------------------------------------------------------------------------------------------------------------------------------------…
	Deyeuxia_crispa_SAA717_Peterson12875	-------ATATGACTACTGGCAGGATCAACCAGGTAGCACGTCCTCTTTGACGTCCAGCGTC--GGTAGCCATCCG-----------------------------------------------CCCGT------------GAA-GGCA-GA------------------------------------------------------------------------CAGCAGCCGAGCCGGTTGTCGCAATTGAGCGGGCCAA-------------------------------------------------------------------------------------------------------------------------------------------…
	Deyeuxia_crispa_SAA718_Peterson12942	-------ATATGACTACTGGCAGGATCAACCAGGTAGCACGTCCTCTTTGACGTCCAGCGTC--GGTAGCCATCCG-----------------------------------------------CCCGT------------GAA-GGCA-GA------------------------------------------------------------------------CAGCAGCCGAGCCGGTTGTCGCAATTGAGCGGGCCAA-------------------------------------------------------------------------------------------------------------------------------------------…
	Deyeuxia_curvula_SAA719_Peterson13194	-------ATATGACTACTGGCAGGATCAACCAGGTAGCACGTCCTCTTTGACGTCCAGCGTC--GGTAGCCATCCG-----------------------------------------------CCCGT------------GAA-GGCA-GA------------------------------------------------------------------------CAGCAGCCGAGCCGGTTGTCGCAATTGAGCGGGCCAA-------------------------------------------------------------------------------------------------------------------------------------------…
	Deyeuxia_densiflora_SAA630_Peterson17943	-------ATATGACTACTGGCAGGATCAACCAGGTAGCACGTCCTCTTTGACGTCCAGCGTC--GGTAGCCATCCG-----------------------------------------------CCCGT------------GAA-GGCA-GA------------------------------------------------------------------------CAGCAGCCGAGCCGGTTGTCGCAATTGAGCGGGCCAA-------------------------------------------------------------------------------------------------------------------------------------------…
	Deyeuxia_densiflora_SAA721_Cook22	-------ATATGACTACTGGCAGGATCAACCAGGTAGCACGTCCTCTTTGACGTCCAGCGTC--GGCAGCCATCCG-----------------------------------------------CCCGT------------GAA-GGCA-GA------------------------------------------------------------------------CAGCAGCCGAGCCGGTTGTCGCAATTGAGCGGGCCAA-------------------------------------------------------------------------------------------------------------------------------------------…
	Deyeuxia_deserticola_breviaristata_SAA722_Peterson15726	-------ATATGACTACTGGCAGGATCAACCAGGTAGCACGTCCTCTTTGACGTCCAGCGTC--GGTAGCCATCCG-----------------------------------------------CCCGT------------GAA-GGCA-GA------------------------------------------------------------------------CAGCAGCCGAGCCGGTTGTCGCAATTGAGCGGGCCAA-------------------------------------------------------------------------------------------------------------------------------------------…
	Deyeuxia_deserticola_breviaristata_SAA723_Peterson13007A	-------ATATGACTACTGGCAGGATCAACCAGGTAGCACGTCCTCTTTGACGTCCAGCGTC--GGTAGCCATCCG-----------------------------------------------CCCGT------------GAA-GGCA-GA------------------------------------------------------------------------CAGCAGCCGAGCCGGTTGTCGCAATTGAGCGGGCCAA-------------------------------------------------------------------------------------------------------------------------------------------…
	Deyeuxia_diffusa_SAA212_Soreng5272	-------ATATGACTACTGGCAGGATCAACCAGGTAGCACGTCCTCTTTGACGTCCAGCGCC--GACTGTTGTTCG-----------------------------------------------CCCGTCCACTTGCATGGAAA--GCA-GAGG----------------------------------------------------------------------CAACCGCCGAGCCAGTTGTCGCAATTGAGGGGGCCAA-------------------------------------------------------------------------------------------------------------------------------------------…
	Deyeuxia_diffusa_SAA213_Soreng5233b	-----------GACTACTGGCAGGATCAACCAGGTAGCACGTCCTCTTTGACGTCCAGCGCC--GACTGTTGTTCG-----------------------------------------------CCCGTCCACTTGCATGGAAA--GCA-GAGG----------------------------------------------------------------------CAACCGCCGAGCCAGTTGTCGCAATTGAGGGGGCCAA-------------------------------------------------------------------------------------------------------------------------------------------…
	Deyeuxia_effusa_SAA714_Gomez21	-------------CTACTGGCAGGATCAACCAGGTAGCACGTCCTCTTTGACGTCCAGCGCC--GGTAGTTGTTCG-----------------------------------------------CCCGTCCACTTGCGTGGTAA-GGCA-GAGG----------------------------------------------------------------------CAACCACCGGGCCAGTTGTCGCAATTGAGCGGGCCAA-------------------------------------------------------------------------------------------------------------------------------------------…
	Deyeuxia_effusa_SAA741_Stergios19875	-------ATATGACTACTGGCAGGATCAACCAGGTAGCACGTCCTCTTTGACGTCCAGCGCC--GGTAGTTGTTCG-----------------------------------------------CCCGTCCACTTGCGTGGTAA-GGCA-GAGG----------------------------------------------------------------------CAACCACCGGGCCAGTTGTCGCAATTGAGCGGGCCAA-------------------------------------------------------------------------------------------------------------------------------------------…
	Deyeuxia_eminens_inclusa_SAA724_Peterson19307	-----------------------------------------------TTGACGTCCAGCGTC--GGGAGTTGCTTG-----------------------------------------------CCCTTCCACTTGCGTGGGAA-GGCA-GACG----------------------------------------------------------------------CAACAGCCGGGCCAGTTGTCGCAATTGAGCGGGCTAA-------------------------------------------------------------------------------------------------------------------------------------------…
	Deyeuxia_fiebrigii_SAA725_Peterson12966	-------ATATGACTACTGGCAGGATCAACCAGGTAGCACGTCCTCTTTGACGTCCAGCGTC--GGTAGCCATCCG-----------------------------------------------CCCGT------------GAA-GGCA-GA------------------------------------------------------------------------CAGCAGCCGAGCCGGTTGTCGCAATTGAGCGGGCCAA-------------------------------------------------------------------------------------------------------------------------------------------…
	Deyeuxia_filifolia_SAA226_Peterson13196	------------ACTACTGGCAGGATCAACCAGGTAGCACGTCCTCTTTGACGTCCAGCGTC--GGTAGCCATCCG-----------------------------------------------CCCGT------------GAA-GGCA-GA------------------------------------------------------------------------CAGCAGCCGAGCCGGTTGTCGCAATTGAGCGGGCCAA-------------------------------------------------------------------------------------------------------------------------------------------…
	Deyeuxia_filifolia_SAA726_Peterson13099	-------ATATGACTACTGGCAGGATCAACCAGGTAGCACGTCCTCTTTGACGTCCAGCGTC--GGTAGCCATCCG-----------------------------------------------CCCGT------------GAA-GGCA-GA------------------------------------------------------------------------CAGCAGCCGAGCCGGTTGTCGCAATTGAGCGGGCCAA-------------------------------------------------------------------------------------------------------------------------------------------…
	Deyeuxia_glacialis_SAA698_Peterson12608	-------ATATGACTACTGGCAGGATCAACCAGGTAGCACGTCCTCTTTGACGTCCAGCGTC--GGTAGCCATCCG-----------------------------------------------CCCGT------------GAA-GGCA-GA------------------------------------------------------------------------CAGCAGCCGAGCCGGTTGTCGCAATTGAGCGGGCCAA-------------------------------------------------------------------------------------------------------------------------------------------…
	Deyeuxia_hackelii_SAA699_Peterson13032	-------------------------------AGGTAGCACGTCCTCGTTGACGTCCAGCGTC--GGGAGTTGCTTG-----------------------------------------------CCCTTCCACTTGCGTGGGAA-GGCA-GACG----------------------------------------------------------------------CAACAGCCGGGCCGGTTGTCGCAATTGAGCGGGCTAA-------------------------------------------------------------------------------------------------------------------------------------------…
	Deyeuxia_heterophylla_SAA227_Peterson14129	---AAGCATATGACTACTGGCAGGATCAACCAGGTAGCACGTCCTCTTTGACGTCCAGCGTC--GGTAGCCATCCG-----------------------------------------------CCCGT------------GAA-GGCA-GA------------------------------------------------------------------------TAGCAGCCGAGCCGGTTGTCGCAATTGAGCGGGCCAA-------------------------------------------------------------------------------------------------------------------------------------------…
	Deyeuxia_heterophylla_SAA546_Peterson21561	-------ATATGACTACTGGCAGGATCAACCAGGTAGCACGTCCTCTTTGACGTCCAGCGTC--GGTAGCCATCCGC----------------------------------------------CCCGT------------GAA-GGCA-GA------------------------------------------------------------------------CAGCAGCCGAGCCGGTTGTCGCAATTGAGCGGGCCAA-------------------------------------------------------------------------------------------------------------------------------------------…
	Deyeuxia_intermedia_SAA700_Sklenar86_19	-------ATATGACTACTGGCAGGATCAACCAGGTAGCACGTCCTCTTTGACGTCCAGCGTC--GATAGCCATCCG-----------------------------------------------CCCGT------------GAA-GGCA-GA------------------------------------------------------------------------CAGCAGCCGAGCCGGTTGTCGCAATTGAGCGGGCCAA-------------------------------------------------------------------------------------------------------------------------------------------…
	Deyeuxia_jamesonii_SAA707_Peterson13195	-------ATATGACTACTGGCAGGATCAACCAGGTAGCACGTCCTCTTTGACGTCCAGCGTC--GGNAGCCATCCG-----------------------------------------------CCCGT------------GAA-GGCA-GA------------------------------------------------------------------------CAGCAGCCGAGCCGGTTGTCGCAATTGAGCGGGCCAA-------------------------------------------------------------------------------------------------------------------------------------------…
	Deyeuxia_lagurus_SAA631_Soreng18311	--------------TACTGGCAGGATCAACCAGGTAGCACGTCCTCTTTGACGTCCAGCGTC--GGTAGCCATCCG-----------------------------------------------CCCGT------------GAA-GGCA-GA------------------------------------------------------------------------CAGCAGCCGAGCCGGTTGTCGCGATTGAGCGGGCCAA-------------------------------------------------------------------------------------------------------------------------------------------…
	Deyeuxia_lagurus_SAA731_Peterson13031	----------TGACTACTGGCAGGATCAACCAGGTAGCACGTCCTCTTTGACGTCCAGCGTC--GGTAGCCATCCG-----------------------------------------------CCCGT------------GAA-GGCA-GA------------------------------------------------------------------------CAGCAGCCGAGCCGGTTGTCGCGATTGAGCGGGCCAA-------------------------------------------------------------------------------------------------------------------------------------------…
	Deyeuxia_ligulata_SAA743_Sklenar46_1	--------TATGACTACTGGCAGGATCAACCAGGTAGCACGTCCTCGTTGACGTCCAGCGTC--GGGAGTTGCTTG-----------------------------------------------CCCTTACACTTGCGTGGGAA-GGCG-GACG----------------------------------------------------------------------CAACAGCCGGGCCGGTTGTCGCAATTGAGCGGGCTAA-------------------------------------------------------------------------------------------------------------------------------------------…
	Deyeuxia_malamalensis_SAA733_Solomon15046	-------ATATGACTACTGGCAGGATCAACCAGGTAGCACGTCCTCTTTGACGTCCAGCGTC--GGTAGCCATCCG-----------------------------------------------CCCGT------------GAA-GGCA-GA------------------------------------------------------------------------CAGCAGCCGAGCCGGTTGTCGCAATTGAGCGGGCCNA-------------------------------------------------------------------------------------------------------------------------------------------…
	Deyeuxia_mandoniana_SAA734_Renvoize4784	GACAAGCATATGACTACTGGCAGGATCAACCAGGTAGCACGTCCTCTTTGACGTCCAGCGTC--GGTAGCCATCCG-----------------------------------------------CCCGT------------GAA-GGCA-GA------------------------------------------------------------------------CAGCAGCCGAGCCGGTTGTCGCAATTGAGCGGGCCAA-------------------------------------------------------------------------------------------------------------------------------------------…
	Deyeuxia_mandoniana_SAA735_Peterson13197	-------ATATGACTACTGGCAGGATCAACCAGGTAGCACGTCCTCTTTGACGTCCAGCGTC--GGTAGCCATCCG-----------------------------------------------CCCGT------------GAA-GGCA-GA------------------------------------------------------------------------CAGCAGCCGAGCCGGTTGTCGCAATTGAGCGGGCCAA-------------------------------------------------------------------------------------------------------------------------------------------…
	Deyeuxia_mazzettii_SAA215_Soreng5314	-------ATATGACTACTGGCAGGATCAACCAGGTAGCACGTCCTCTTTGACGTCCAGCGCC--GACAGTTGTTCG-----------------------------------------------CCCGTCCACTTGCGTGGAAA-GGCA-GAGG----------------------------------------------------------------------CAACCGTCGGGCCAGTTGTCGCAATTGAGCGGGCCAA-------------------------------------------------------------------------------------------------------------------------------------------…
	Deyeuxia_nitidula_SAA737_Peterson14204	---AAGCATATGACTACTGGCAGGATCAACCAGGTAGCACGTCCTCTTTGACGTCCAGCGTC--GGCAGCCATCCG-----------------------------------------------CCCGT------------GAA-GGCA-GA------------------------------------------------------------------------CAGCAGCCGAGCCGGTTGTCGCAATTGAGCGGGCCAA-------------------------------------------------------------------------------------------------------------------------------------------…
	Deyeuxia_nitidula_SAA738_Solomon13638	----------TGACTACTGGCAGGATCAACCAGGTAGCACGTCCTCTTTGACGTCCAGCGTC--GGCAGCCATCCG-----------------------------------------------CCCGT------------GAA-GGCA-GA------------------------------------------------------------------------CAGCAGCCGAGCCGGTTGTCGCAATTGAGCGGGCCAA-------------------------------------------------------------------------------------------------------------------------------------------…
	Deyeuxia_nitidula_SAA746_Peterson18120	-------ATATGACTACTGGCAGGATCAACCAGGTAGCACGTCCTCTTTGACGTCCAGCGTC--GGCAGCCATCCG-----------------------------------------------CCCGT------------GAA-GGCA-GA------------------------------------------------------------------------CAGCAGCCGAGCTGGTTGTCGCAATTGAGCGGGCCAA-------------------------------------------------------------------------------------------------------------------------------------------…
	Deyeuxia_nivicola_SAA220_Soreng5648	-------ATATGACTACTGGCAGGATCAACCAGGTAGCACGTCCTCTTTGACGTCCAGCGCC--GACAGTTGTTCG-----------------------------------------------CCCGTCCACTTGCGTGGAAA-GGCA-GAGG----------------------------------------------------------------------CAACCGCCGGGCCAGTTGTCGCAATTGAGCGGGCCAA-------------------------------------------------------------------------------------------------------------------------------------------…
	Deyeuxia_nyingchiensis_SAA214_Soreng5578	-------ATATGACTACTGGCAGGATCAACCAGGTAGCACGTCCTCTTTGACGTCCAGCGCC--GACAGTTGTTCG-----------------------------------------------CCCGTCCACTTCCGTGGAAA-GGCA-GAGG----------------------------------------------------------------------CAACCACCGGGCCAGTTGTCGCAATTGAGCGGGCCAA-------------------------------------------------------------------------------------------------------------------------------------------…
	Deyeuxia_ovata_ovata_SAA739_Peterson14579	-----------GACTACTGGCAGGATCAACCAGGTAGCACGTCCTCGTTGACGTCCAGCGTC--GGGAGTTGCTTG-----------------------------------------------CCCTTCCACTTGCGTGGGAA-GGCA-GACG----------------------------------------------------------------------CAACAGCCGGGCCGGTTGTCGCAATTGAGCGGGCTAA-------------------------------------------------------------------------------------------------------------------------------------------…
	Deyeuxia_ovata_SAA554_Peterson21675	-------ATATGACTACTGGCAGGATCAACCAGGTAGCACGTCCTCGTTGACGTCCAGCGTC--GGGAGTTGCTTG-----------------------------------------------CCCTTCCACTTGCGTGGGAA-GGCA-GACG----------------------------------------------------------------------CAACAGCCGGGCCGGTTGTCGCAATTGAGCGGGCTAA-------------------------------------------------------------------------------------------------------------------------------------------…
	Deyeuxia_planifolia_SAA742_Peterson9129	--------TATGACTACTGGCAGGATCAACCAGGTAGCACGTCCTCTTTGACGTCCAGCGTC--GGCAGCCATCCT-----------------------------------------------CCCGT------------GAA-GGCA-AA------------------------------------------------------------------------CAGCAGCCGAGCCGGTTGTCGCAATTGAGCGGGCCAA-------------------------------------------------------------------------------------------------------------------------------------------…
	Deyeuxia_podophora_SAA666_Laegaard21546	-------ATATGACTACTGGCAGGATCAACCAGGTAGCACGTCCTCGTTGACGTCCAGCGTC--GGGAGTTGCTTG-----------------------------------------------CCCTTACACTTGCGTGGGAA-GGCG-GACG----------------------------------------------------------------------CAACAGCCGGGCCGGTTGTCGCAATTGAGCGGGCTAA-------------------------------------------------------------------------------------------------------------------------------------------…
	Deyeuxia_preslii_SAA55_Peterson18047	-------ATATGACTACTGGCAGGATCAACCAGGTAGCACGTCCTCTTTGACGTCCAGCGTC--GGTAGCCATCCA-----------------------------------------------CCCGT------------GAA-GGCA-GA------------------------------------------------------------------------CAGCAGCCAAGCCGGTTGTCGCAATTGAGCGGGCCAA-------------------------------------------------------------------------------------------------------------------------------------------…
	Deyeuxia_preslii_SAA736_Peterson14100	-------ATATGANTACTGGCAGGATCAACCAGGTAGCACGTCCTCTTTGACGTCCAGCGTC--GGTAGCCATCCA-----------------------------------------------CCCGT------------GAA-GGCA-GA------------------------------------------------------------------------CAGCAGCCGAGCCGGTTGTCGCAATTGAGCGGGCCAA-------------------------------------------------------------------------------------------------------------------------------------------…
	Deyeuxia_pulchella_SAA210_Soreng5586	-------ATATGACTACTGGCAGGATCAACCAGGTAGCACGTCCTCTTTGACGTCCAGCGCC--GACAGTTGTTCG-----------------------------------------------CCCGTCCACTTGCGTGGAAA-GGCA-GAGG----------------------------------------------------------------------CAACCGCCGGACCAGTTGTCGCAATTGAGCGGGCCAA-------------------------------------------------------------------------------------------------------------------------------------------…
	Deyeuxia_pulchella_SAA218_Soreng5278	-----GCATATGACTACTGGCAGGATCAACCAGGTAGCACGTCCTCTTTGACGTCTAGCGCC--GACAGTTGTTCG-----------------------------------------------CCCGTCCACTTGCGTGGAAA-GGCA-GAGG----------------------------------------------------------------------CAACCGCCGGACCAGTTGTCGCAATTGAGCGGGCCAA-------------------------------------------------------------------------------------------------------------------------------------------…
	Deyeuxia_recta_SAA710_Gomez32	---------ATGACTACTGGCAGGATCAACCAGGTAGCACGTCCTCTTTGACGTCCAGCGTC--GATAGCCATCCG-----------------------------------------------CCCGT------------GAA-GGCA-GA------------------------------------------------------------------------CAGCAGCCGAGCCGGTTGTCGCAATTGAGCGGGCCAA-------------------------------------------------------------------------------------------------------------------------------------------…
	Deyeuxia_rigescens_SAA552_Peterson21744	----------------------------------------------TTTGACGTCCAGCGTC--GGTAGCCATCCA-----------------------------------------------CCCGT------------GAA-GGCA-GA------------------------------------------------------------------------CAGCAGCCGAGCCGGTTGTCGCAATTGAGCGGGCCAA-------------------------------------------------------------------------------------------------------------------------------------------…
	Deyeuxia_rigescens_SAA553_Peterson21516	-------ATATGACTACTGGCAGGATCAACCAGGTAGCACGTCCTCTTTGACGTCCAGCGTC--GGTAGCCATCCA-----------------------------------------------CCCGT------------GAA-GGCA-GA------------------------------------------------------------------------CAGCAGCCGAGCCGGTTGTCGCAATTGAGCGGGCCAA-------------------------------------------------------------------------------------------------------------------------------------------…
	Deyeuxia_rigida_SAA663_Peterson9143	----------------------------------------------------GTCCAGCGTC--GGCAGCCATCCT-----------------------------------------------CCCGT------------GAA-GGCA-AA------------------------------------------------------------------------CAGCAGCCGATCCGGTTGTCGCAATTGAGCGGGCCAA-------------------------------------------------------------------------------------------------------------------------------------------…
	Deyeuxia_rigida_SAA664_Peterson12678	------------ACTACTGGCAGGATCAACCAGGTAGCACGTCCTCTTTGACGTCCAGCGTC--GGTAGACATCCG-----------------------------------------------CCCGT------------GAA-GGCA-GA------------------------------------------------------------------------CAGCAGCCGAGCCGGTTGTCGCAATTGAGCGGGCCAA-------------------------------------------------------------------------------------------------------------------------------------------…
	Deyeuxia_rupestris_SAA634_Scur920	------------------------------------------------TGACGTCCAGCGTC--GGTAGCCATCCG-----------------------------------------------CCCGT------------GAA-GGCA-GA------------------------------------------------------------------------CAGCAGCCGAGCCGGTTGTCGCAATTGAGCGGGCCAA-------------------------------------------------------------------------------------------------------------------------------------------…
	Deyeuxia_rupestris_SAA708_Renvoize4176	---------ATGACTACTGGCAGGATCAACCAGGTAGCACGTCCTCTTTGACGTCCAGCGTC--GGTAGCCATCCG-----------------------------------------------CCCGT------------GAA-GGCAGGA------------------------------------------------------------------------CAGCAGCCGAGCCGGTTGTCGCAATTGAGCGGGCCAA-------------------------------------------------------------------------------------------------------------------------------------------…
	Deyeuxia_scabrescens_SAA216_Soreng5613	-------ATATGACTACTGGCAGGATCAACCAGGTAGCACGTCCTCTTTGACGTCCAGCGCC--GACAGTTGTTCG-----------------------------------------------CCCGTCCACTTGCGTGGAAA-GGCA-GAGG----------------------------------------------------------------------CAACCGCCGGGCCAGTTGTCGCAATTGAGCGGGCCAA-------------------------------------------------------------------------------------------------------------------------------------------…
	Deyeuxia_scabrescens_SAA217_Soreng5424	---------ATGACTACTGGCAGGATCAACCAGGTAGCACGTCCTCTTTGACGTCCAGCGCC--GACAGTTGTTCG-----------------------------------------------CCCGTCCACTTGCGTGGAAA-GTCA-TAGG----------------------------------------------------------------------CAACCGCCGGGCCAGTTGTCGCAATTGAGCGGGCCAA-------------------------------------------------------------------------------------------------------------------------------------------…
	Deyeuxia_setiflora_SAA635_Peterson15727	-------ATATGACTACTGGCAGGATCAACCAGGTAGCACGTCCTCTTTGACGTCCAGCGTC--GGTAGCCATCCGC----------------------------------------------CCCGT------------GAA-GGCA-GA------------------------------------------------------------------------CAGCAGCCGAGCCGGTTGTCGCAATTGAGCGGGCCAA-------------------------------------------------------------------------------------------------------------------------------------------…
	Deyeuxia_sichuanensis_SAA221_Soreng5659	-----GCATATGACTACTGGCAGGATCAACCAGGTAGCACGTCCTCTTTGACGTCCAGCGCC--GACAGTTGTTCG-----------------------------------------------CCCGTCCACTTTCGTGGAAA-GGCA-GAGG----------------------------------------------------------------------CAACCGACAGGCCAGTTGTCGCAATTGAGCGGGCCAA-------------------------------------------------------------------------------------------------------------------------------------------…
	Deyeuxia_spicigera_SAA627_Peterson18275	-------ATATGACTACTGGCAGGATCAACCAGGTAGCACGTCCTCTTTGACGTCCAGCGTC--GGCAGCCATCCG-----------------------------------------------CCCGT------------GAA-GGCA-GA------------------------------------------------------------------------CAGCAGCCGAGCCGGTTGTCGCAATTGAGCGGGCCAA-------------------------------------------------------------------------------------------------------------------------------------------…
	Deyeuxia_tarmensis_SAA637_Peterson13929	---------ATGACTACTGGCAGGATCAACCAGGTAGCACGTCCTCTTTGACGTCCAGCGTC--GGTAGCCATCCA-----------------------------------------------CCCGT------------GAA-GGCA-GA------------------------------------------------------------------------CAGCAGCCGAGCCGGTTGTCGCAATTGAGCGGGCCAA-------------------------------------------------------------------------------------------------------------------------------------------…
	Deyeuxia_trichodonta_SAA638_Peterson12960	--------TATGACTACTGGCAGGATCAACCAGGTAGCACGTCCTCTTTGACGTCCAGCGTC--GGTAGCCATCCG-----------------------------------------------CCCGT------------GAA-GGCA-GA------------------------------------------------------------------------CAGCAGCCGAGCCGGTTGTCGCAATTGAGCGGGCCAA-------------------------------------------------------------------------------------------------------------------------------------------…
	Deyeuxia_tripilifera_SAA219_Soreng5385	-------ATATGACTACTGGCAGGATCAACCAGGTAGCACGTCCTCTTTGACGTCCAGCGCC--GACAGTTGTTCG-----------------------------------------------CCCGTCCACTTGCGTGGAAA-GGCA-GAGG----------------------------------------------------------------------CAACAGCCGGGCCAGTTGTCGCAATTGAGCGGGCCAA-------------------------------------------------------------------------------------------------------------------------------------------…
	Deyeuxia_velutina_SAA229_Peterson15489	-------ATATGACTACTGGCAGGATCAACCAGGTAGCACGTCCTCTTTGACGTCCAGCGTC--GGTAGCCATCCG-----------------------------------------------CCCGT------------GAA-GGCA-GA------------------------------------------------------------------------CAGCAGCCGAGCCGGTTGTCGCAATTGAGCGGGCCAA-------------------------------------------------------------------------------------------------------------------------------------------…
	Deyeuxia_velutina_SAA639_Peterson15484	-------ATATGACTACTGGCAGGATCAACCAGGTAGCACGTCCTCTTTGACGTCCAGCGTC--GGTAGCCATCCG-----------------------------------------------CCCGT------------GAA-GGCA-GA------------------------------------------------------------------------CAGCAGCCGAGCCGGTTGTCGCAATTGAGCGGGCCAA-------------------------------------------------------------------------------------------------------------------------------------------…
	Deyeuxia_vicunarum_SAA550_Peterson21580	-------ATATGACTACTGGCAGGATCAACCAGGTAGCACGTCCTCTTTGACGTCCAGCGTC--GGTAGCCATCCG-----------------------------------------------CCCGT------------GAA-GGCA-GA------------------------------------------------------------------------CAGCAGCCGAGCCGGTTGTCGCAATTGAGCGGGCCAA-------------------------------------------------------------------------------------------------------------------------------------------…
	Deyeuxia_vicunarum_SAA643_Peterson13824	-------------------------------------------------GACGTCCAGCGTC--GGTAGCCATCCA-----------------------------------------------CCCGT------------GAA-GGCA-GA------------------------------------------------------------------------CAGCAGNNGAGCCGGTTGTCGCAATTGAGCGGGCCAA-------------------------------------------------------------------------------------------------------------------------------------------…
	Deyeuxia_violacea_puberula_SAA705_Peterson13202	---AAGCATATGACTACTGGCAGGATCAACCAGGTAGCACGTCCTCTTTGACGTCCAGCGTC--GGTAGCCATCCG-----------------------------------------------CCCGT------------GAA-GGCA-GA------------------------------------------------------------------------CAGCAGCCGAGCCGGTTGTCGCAATTGAGCGGGCCAA-------------------------------------------------------------------------------------------------------------------------------------------…
	Deyeuxia_violacea_SAA644_Peterson12965	---------ATGACTACTGGCAGGATCAACCAGGTAGCACGTCCTCTTTGACGTCCAGCGTC--GGTAGCCATCCG-----------------------------------------------CCCGT------------GAA-GGCA-GA------------------------------------------------------------------------CAGCAGCCGAGCCGGTTGTCGCAATTGAGCGGGCCAA-------------------------------------------------------------------------------------------------------------------------------------------…
	Deyeuxia_viridiflavescens_montevidensis_SAA709_Barreto17	-----------GACTACTGGCAGGATCAACCAGGTAGCACGTCCTCTTTGACGTCCAGCGTC--GGTAGCCATCCG-----------------------------------------------CCCGT------------GAA-GGCA-GA------------------------------------------------------------------------CAGCAGCCGAGCCNGTTGTCGCAATTGAGCGGGCCAA-------------------------------------------------------------------------------------------------------------------------------------------…
	Deyeuxia_viridiflavescens_SAA633_Soreng15032	-------ATATGACTACTGGCAGGATCAACCAGGTAGCACGTCCTCTTTGACGTCCAGCGTC--GGTAGCCATCCG-----------------------------------------------CCCGT------------GAA-GGCAGGA------------------------------------------------------------------------CAGCAGCCGAGCCGGTTGTCGCAATTGAGCGGGCCAA-------------------------------------------------------------------------------------------------------------------------------------------…
	Deyeuxia_viridiflavescens_SAA704_Scur1150	-------A-ATGACTACTGGCAGGATCAACCAGGTAGCACGTCCTCTTTGACGTCCAGCGTC--GGTAGCCACCCG-----------------------------------------------CCCGT------------GAA-GGCA-GA------------------------------------------------------------------------CAGCAGCCGAGCCGGTTGTCGCAATTGAGCGGGCCAA-------------------------------------------------------------------------------------------------------------------------------------------…
	Deyeuxia_viridis_SAA645_Peterson17371	-------ATATGACTACTGGCAGGATCAACCAGGTAGCACGTCCTCTTTGACGTCCAGCGTC--GGTAGCCATCCG-----------------------------------------------CCCGT------------GAA-GGCA-GA------------------------------------------------------------------------CAGCAGCCGAGCCGGTTGTCGCAATTGAGCGGGCCAA-------------------------------------------------------------------------------------------------------------------------------------------…
	Echinopogon_caespitosus_caespitosus_SAA152_Soreng5900	-----------------------------------------------------TCCAGCGCC--GGCAGTCATTCG-----------------------------------------------CCCGTCCACTTGCGTGGAAA-GGCA-GAGG----------------------------------------------------------------------CAACTGCTGGGCCGGTTGTCACAATTGAGCGGGCAAA-------------------------------------------------------------------------------------------------------------------------------------------…
	Festuca_arundinacea_Leeman_sn_GB	-----------------TGGCAGGATCAACCAGGTAGCACGTCCTCGTTGACGTCCAGCGTC--GGTCTTTGTCCG-----------------------------------------------CCCTTCCACTTGCGTGTCAA-GGCC-AAGG----------------------------------------------------------------------CAACGGCCGAGCCGGTTGTCACGATTGAGCGGGCTAA-------------------------------------------------------------------------------------------------------------------------------------------…
	Festuca_baffinensis_Gillespie6920_GB	-------------------------------------------------------------------------------------------------------------------------------------------------------------------------------------------------------------------------------------------------------------GGGTCAA-------------------------------------------------------------------------------------------------------------------------------------------…
	Gaudinia_fragilis_SAA670_Seijo2557	-------ATATGACTACTGGCAGGATCAACCAGGTAGCACGTCCTCTTTGACGTCCAGCGTC--GGCAGCCGTCCG-----------------------------------------------CCCGT------------GAA-GGCA-GA------------------------------------------------------------------------CAACAGCCGGGCCGGTTGTCGCAATTGAGCGGGCCAAT------------------------------------------------------------------------------------------------------------------------------------------…
	Gaudinia_fragilis_SAA758_Stajsic4229	-----------------------------CCAGGTAGCACGTCCTC-TTGACGTCCAGCGTC--GGCAGCCGTCCG-----------------------------------------------CCCGT------------GAA-GGCA-GA------------------------------------------------------------------------CAACAGCCGGGCCGGTTGTCGCAATTGAGCGGGCCAAT------------------------------------------------------------------------------------------------------------------------------------------…
	Gaudinia_fragilis_SAA768_Paget1558	--------------TACTGCCAGGATCAACCAGGTAGCACGTCCTCTTTGACGTCCAGCGTC--GGCAGCCGTCCG-----------------------------------------------CCCGT------------GAA-GGCA-GA------------------------------------------------------------------------CAACAGCCGGGCCGGTTGTCGCAATTGAGCGGGCCAAT------------------------------------------------------------------------------------------------------------------------------------------…
	Graphephorum_wolfii_SAA142_Porsild22911	--------TATGACTACTGGCAGGATCAACCAGGTAGCACGTCCTATTTGACGTCCAGCGTC--GGTAGCCGTCCG-----------------------------------------------CCCGT------------GAA-GGCA-GA------------------------------------------------------------------------CAACGGCCGGGCCGGTTGTCGCAATTGAGCGGGCCAA-------------------------------------------------------------------------------------------------------------------------------------------…
	Helictochloa_aetolica_Soreng7514_GB	-----------------------------------------------------------GTC--GGTTGTCGTCCA-----------------------------------------------CCCCGCAACTTGCGTCGCA--GGGC-GAAA----------------------------------------------------------------------CAACGCCCGRGTCGGTTGTCACAATTGAGCGGGCCAA-------------------------------------------------------------------------------------------------------------------------------------------…
	Helictotrichon_convolutum_Soreng3803_GB	---------------------------------------------------------------------------------------------------------------------------------------------------------------------------------------------------------------------------------------------------------------------------------------------------------------------------------------------------------------------------------------------------------------…
	Helictotrichon_sedenense_GB	----------------------------------------------TTTGA-GTCCAGCGTC--GGTAGTC-------------------CACGTCGGTAGTCGTCCGCCCTTACA----------------------------GGCA-GA------------------------------------------------------------------------CAACAGCCGGGCCGGTTGTCGCAATTGAGCGGGCCAA-------------------------------------------------------------------------------------------------------------------------------------------…
	Helictotrichon_sempervirens_Soreng4622_GB	----------------------------------------------TTTGANGTCCAGCGTC--GGTAGTC-------------------CACGTCGGTAGTCGTCCGCCCTTACA----------------------------GGCA-GA------------------------------------------------------------------------CAACAGCCGGGCCGGTTGTCGCAATTGAGCGGGCCAA-------------------------------------------------------------------------------------------------------------------------------------------…
	Koeleria_capensis_SAA650_Smook2559	-------ATATGACTACTGGCAGGATCAACCAGGTAGCACGTCCTCTTTGACGTCCAGCGTC--GGTAGTCGCCCG-----------------------------------------------CCCGT------------GAA-GGCA-GA------------------------------------------------------------------------CAACAGCCGGGCCGGTTGTCGCAATTGAGCGGGCCAA-------------------------------------------------------------------------------------------------------------------------------------------…
	Koeleria_capensis_SAA665_Smook10302	--------TATGANTACTGGCAGGATCAACCAGGTAGCACGTCCTCTTTGACGTCCAGCGTC--GGTAGTCGCCCG-----------------------------------------------CCCGT------------GAA-GGCA-GA------------------------------------------------------------------------CAACAGCCGGGCCGGTTGTCGCAATTGAGCGGGCCAA-------------------------------------------------------------------------------------------------------------------------------------------…
	Koeleria_lobata_SAA651_Soreng3813b	-------ATATGACTACTGGCAGGATCAACCAGGTAGCACGTCCTCTTTGACGTCCAGCGTC--GGTAGTCGCCCG-----------------------------------------------CCCGT------------GAA-GGCA-GA------------------------------------------------------------------------CAACAGCCGGGCCGGTTGTCGCAATTGAGCGGGCCAA-------------------------------------------------------------------------------------------------------------------------------------------…
	Koeleria_permollis_SAA528_Peterson21705	-----------GACTACTGGCAGGATCAACCAGGTAGCACGTCCTCTTTGACGTCCAGCGTC--GGTAGTCGCCCG-----------------------------------------------CCCGT------------GAA-GGCA-GA------------------------------------------------------------------------CAACAGCCGGGCCGGTTGTCGCAATTGAGCGGGCCAA-------------------------------------------------------------------------------------------------------------------------------------------…
	Koeleria_splendens_SAA649_Soreng7491	-------ATATGACTACTGGCAGGATCAACCAGGTAGCACGTCCTCTTTGACGTCCAGCGTC--GGTAGTCGCCCG-----------------------------------------------CCCGT------------GAA-GGCA-GA------------------------------------------------------------------------CAACAGCCGGGCCGGTTGTCGCAATTGAGCGGGCCAA-------------------------------------------------------------------------------------------------------------------------------------------…
	Lachnagrostis_adamsonii_GB	-----------------TGGCAGGATCAACCAGGTAGCACGTCCTCTTTGACGTCCAGCGCC--GACAGTTGTTCA-----------------------------------------------CCCGTCCACTTCCGTGGAAA-GGCA-GAGG----------------------------------------------------------------------CAACCGTCGTGCCAGTTGTCGCAATTGAGCGGGCCAA-------------------------------------------------------------------------------------------------------------------------------------------…
	Leptophyllochloa_micrathera_SAA652_Peterson17403	-------ATATGACTACTGGCAGGATCAACCAGGTAGCACGTCCTCTTTGACGTCCAGCGTC--GGTAGCCATCCG-----------------------------------------------CCCGT------------GAA-GGCA-GA------------------------------------------------------------------------CAGCAGCCGAGCCGGTTGTCGCAATTGAGCGGGCCAA-------------------------------------------------------------------------------------------------------------------------------------------…
	Peyritschia_deyeuxiodes_SAA61_Peterson9809	-------ATATGACTACTGGCAGGATCAACCAGGTAGCACGTCCTCTTTGACGTCCAGCGCC--GGTAGCCATCCG-----------------------------------------------CCCGT------------GAA-GGCA-GA------------------------------------------------------------------------CAGCAGCCGAGCCGGTTGTCGCAATTGAGCGGGCCAA-------------------------------------------------------------------------------------------------------------------------------------------…
	Peyritschia_deyeuxioides_SAA232_Peterson21403	---AAGCATATGACTACTGGCAGGATCAACCAGGTAGCACGTCCTCTTTGACGTCCAGCGCC--GGTAGCCATCTG-----------------------------------------------CCCGT------------GAA-GGCA-GA------------------------------------------------------------------------CAGCAGCCGAGCCGGTTGTCGCAATTGAGCGGGCCAA-------------------------------------------------------------------------------------------------------------------------------------------…
	Peyritschia_deyeuxioides_SAA238_Peterson21110	-------ATATGACTACTGGCAGGATCAACCAGGTAGCACGTCCTCTTTGACGTCCAGCGCC--GGTAGCCATCCG-----------------------------------------------CCCGT------------GAA-GGCA-NA------------------------------------------------------------------------CAGCAGCCGAGCCGGTTGTCGCAATTGAGCGGGCCAA-------------------------------------------------------------------------------------------------------------------------------------------…
	Peyritschia_deyeuxioides_SAA561_Peterson20367	-------ATATGACTACTGGCAGGATCAACCAGGTAGCACGTCCTCTTTGACGTCCAGCGCC--GGTAGCCATCCG-----------------------------------------------TCCGT------------GAA-GGCA-GA------------------------------------------------------------------------CAGCAGCCGAGCCGGTTGTCGCAATTGAGCGGGCCAA-------------------------------------------------------------------------------------------------------------------------------------------…
	Phalaris_angusta_SAA669_Scur654	--------TA-GACTACTGGCAGGATCAACCAGGTAGCACGTCCTCTTTGACGTCCAGCATC--GGCTGCAGTTTG-----------------------------------------------CCAGTCCATTT-CATGAAGA-GGCA-AAGG----------------------------------------------------------------------CAACACCCGAGCCGGTTGTCACGTTTGAGCGGGCCAA-------------------------------------------------------------------------------------------------------------------------------------------…
	Phalaris_arundinacea_SAA22_Peterson18383	--------TATGACTACTGGCAGGATCAACCAGGTAGCACGTCCTCTTTGACGTCCAGCATC-AGCTAGTACTTTG-----------------------------------------------TCAGTCCATTT-AACGAAAA-GACA-GAGG----------------------------------------------------------------------CAACAGCCGGGCCAGTTGTCACGTTTGAGCGGGCCAA-------------------------------------------------------------------------------------------------------------------------------------------…
	Phalaris_aquatica_SAA80_Peterson19672	--------------TACTGGCAGGATCAACCAGGTAGCACGTCCTCTTTGACGTCCAGCATC--GGCTGCAGTTTG-----------------------------------------------CCAGTCCATTT-CATGAAGA-GGCA-AAGG----------------------------------------------------------------------CAACACCCGAGCCGGTTGTCACGTTTGAGCGGGCCAA-------------------------------------------------------------------------------------------------------------------------------------------…
	Phalaris_minor_SAA766_Jobson1942	-------ATATGACTACTGGCAGGATCAACCAGGTAGCACGTCCTCTTTGACGTCCAGCATC--GGCTGCAGTTTG-----------------------------------------------CCAGTCCATTT-CATGAAGA-GGCA-AAGG----------------------------------------------------------------------CAACACCCGAGCCGGTTGTCACGTTTGAGCGGGCCAA-------------------------------------------------------------------------------------------------------------------------------------------…
	Phalaris_paradoxa_SAA762_Contis61	---AAGCATATGACTACTGGCAGGATCAACCAGGTAGCACGTCCTCTTTGACGTCCAGCATC--GGCTGTTGTTTG-----------------------------------------------CCAATCCATAT-CATGAAGA-AGCA-AGGG----------------------------------------------------------------------CAACAACCAAGCTAGTTGTCACGTTTGAGCGAGCCTA-------------------------------------------------------------------------------------------------------------------------------------------…
	Poa_alsodes_Gillespie6467_GB	----------------------------------------------TTTGACGTCCAGCGTC--GGAAGTTGTCTG-----------------------------------------------CCCATCCACTTGCGTGTCAA-GGCA-GAGG----------------------------------------------------------------------CAACAGCCGGGCCGGTTGTCACAATTGAGCGGGCTAA-------------------------------------------------------------------------------------------------------------------------------------------…
	Poa_gigantea_SAA526_Peterson21680	--------TATGACTACTGGCAGGATCAACCAGGTAGCACGTCCTCTTTGACGTCCAGCGTC--GGAAGTTGTCCA-----------------------------------------------CCCATCCACTTGCGTGTAAA-GGCA-GAGC----------------------------------------------------------------------CAACGGCCGGGCCGGTTGTCGCAATTGAGTTGGCCAA-------------------------------------------------------------------------------------------------------------------------------------------…
	Poa_gymnantha_SAA527_Peterson21733	-------------CTACTGGCAGGATCAACCAGGTAGCACGTCCTCTTTGACGTCCAGCGTC--GGAAGTTGTCCA-----------------------------------------------CCCATCCACTTGCGTGTAAA-GGCA-GAGC----------------------------------------------------------------------CAACGGCCGGGCCGGTTGTCGCAATTGAGTTGGCCAA-------------------------------------------------------------------------------------------------------------------------------------------…
	Poa_pratensis_SAA144_Goodrich22955	-----------GACTACTGGCAGGATCAACCAGGTAGCACGTCCTCTTTGACGTCCAGCGTC--GGAAGTTGTCCA-----------------------------------------------CCCATCCACTTGCGTGTCAA-GGCA-GAGC----------------------------------------------------------------------CAACGGCCGGGCCGGTTGTCGCATTTGAGCGGGCCAA-------------------------------------------------------------------------------------------------------------------------------------------…
	Podagrostis_aequivalvis_SAA568_Saarela1307	-------------CTACTGGCAGGATCAACCAGGTAGCACGTCCTCTTTGACGTCCAGCGCC--GACAGTTGTTCG-----------------------------------------------CCCGTCCACTTGCGTGGAAA-GGCA-GAGG----------------------------------------------------------------------CAACCGCCGGGCCAGTTGTCGCAATTGAGCGGGCCAA-------------------------------------------------------------------------------------------------------------------------------------------…
	Polypogon_australis_SAA101_Peterson19678	-------ATATGACTACTGGCAGGATCAACCAGGTAGCACGTCCTCTTTGACGTCCAGCGCC--GACGGTTGTTCG-----------------------------------------------CCCGTCCACTTCCGTGGTAA-GGCA-GAGG----------------------------------------------------------------------CAACCGTCGTGCCAGTTGTCGCAATTGAGCGGGCCAA-------------------------------------------------------------------------------------------------------------------------------------------…
	Polypogon_australis_SAA53_Peterson15551	-------ATATGACTACTGGCAGGATCAACCAGGTAGCACGTCCTCTTTGACGTCCAGCGCC--GACAGTTGTTCG-----------------------------------------------CCCGTCCACTTCCGTGGTAA-GGCA-GAGG----------------------------------------------------------------------CAACCGTCGTGCCAGTTGTCGCAATTGAGCGGGCCAA-------------------------------------------------------------------------------------------------------------------------------------------…
	Polypogon_elongatus_SAA240_Peterson21182	-------------CTACTGGCAGGATCAACCAGGTAGCACGTCCTCTTTGACGTCCGGCGCC--GACGGTTGTTCG-----------------------------------------------CCC----------------------------AATATCCACCTACGAGTTGAGAAAAGATGTTGTTCTCCACGAGGAAGGCCTATTGA----GCGAGT---CAACCGTCGGGCCAGTTGTCGCAATTGAGCGGGCCAA-------------------------------------------------------------------------------------------------------------------------------------------…
	Polypogon_elongatus_SAA247_Peterson21234	--------------TACTGGCAGGATCAACCAGGTAGCACGTCCTCTTTGACGTCCGGCGCC--GACGGTTGTTCG-----------------------------------------------CCC----------------------------AATATCCACCTACGAGTTGAGAAAAGATGTTGTTCTCCACGAGGAAGGCCTATTGA----GCGAGT---CAACCGTCGGGCCAGTTGTCGCAATTGAGCGGGCCAA-------------------------------------------------------------------------------------------------------------------------------------------…
	Polypogon_elongatus_SAA517_Peterson21688	--------------------------------------------------------------------------------------------------------------------------------------------------------------------------------------GTTGTTCTCAACGAGGAAGGCCTATTGA----GCGAGT---CAACCGTCGGGCCAGTTGTCACAATTGAGCGGGCCAA-------------------------------------------------------------------------------------------------------------------------------------------…
	Polypogon_interruptus_SAA516_Peterson21477	-------ATATGACTACTGGCAGGATCAACCAGGTAGCACGTCCTCTTTGACGTCCAGCGCC--GACAGTTGTTCG-----------------------------------------------CCCGTCCACTTCCGTGGTAA-GGCA-GAGG----------------------------------------------------------------------CAACCGTCGTGCCAGTTGTCGCAATTGAGCGGGCCAA-------------------------------------------------------------------------------------------------------------------------------------------…
	Polypogon_monspeliensis_SAA83_Peterson19669	-------ATATGACTACTGGCAGGATCAACCAGGTAGCACGTCCTCTTTGACGTCCAGCGAC--GACAGTTGTTCG-----------------------------------------------CCCGTCCACTTCCGTGGAAA-GGCA-GAGG----------------------------------------------------------------------CAACCGTCGTGCCAGTTGTCGCAATTGAGCGGGCCAA-------------------------------------------------------------------------------------------------------------------------------------------…
	Polypogon_viridis_SAA239_Peterson20996	-------------CTACTGGCAGGATCAACCAGGTAGCACGTCCTCTTTGACGTCCAGCGAC--GACAGTTGTTCG-----------------------------------------------CCCGTCCACTTCCGTGGAAA-GGCA-GAGG----------------------------------------------------------------------CAACCGTCGTGCCAATTGTCGCAATTGAGCGGGCCAA-------------------------------------------------------------------------------------------------------------------------------------------…
	Polypogon_viridis_SAA245_Peterson21309	-------ATATGACTACTGGCAGGATCAACCAGGTAGCACGTCCTCTTTGACGTCCAGCGAC--GACAGTTGTTCG-----------------------------------------------CCCGTCCACTTCCGTGGAAA-GGCA-GAGG----------------------------------------------------------------------CAACCGTCGTGCCAATTGTCGCAATTGAGCGGGCCAA-------------------------------------------------------------------------------------------------------------------------------------------…
	Polypogon_viridis_SAA515_Peterson21470	-------ATATGACTACTGGCAGGATCAACCAGGTAGCACGTCCTCTTTGACGTCCAGCGAC--GACAGTTGTTCG-----------------------------------------------CCCGTCCACTTCCGTGGAAA-GGCA-GAGG----------------------------------------------------------------------CAACCGTCGTGCCAATTGTCGCAATTGAGCGGGCCAA-------------------------------------------------------------------------------------------------------------------------------------------…
	Pseudobromus_africanus_SAA675_Schweickerdt6053	-------ATATGACTACTGGCAGGATCAACCAGGTAGCACGTCCTCATTGACGTCCAGCGTC--GGTCTTTGTCCG-----------------------------------------------CCTATCCACTTGCGTGTAA--GGCT-GAGG----------------------------------------------------------------------CAACGGCCGAGCCAGTTGTCGTGATTGAGCGGGCCAA-------------------------------------------------------------------------------------------------------------------------------------------…
	Relchela_panicoides_SAA667_Peterson17364	-------ATATGACTACTGGCAGGATCAACCAGGTAGCACGTCCTCTTTGACGTCCAGCGCC--GGTAGTTGTTCG-----------------------------------------------CCAGTCCACTTGCGTGGAAA-GGCA-GAGT----------------------------------------------------------------------CAACCGCCGGGCCGGTTGTCGCAATTGAGCGGGCCAA-------------------------------------------------------------------------------------------------------------------------------------------…
	Relchela_panicoides_SAA668_Peterson17334	-------ATATGACTACTGGCAGGATCAACCAGGTAGCACGTCCTCTTTGACATCCAGCGCC--GGTAGTTGTTCG-----------------------------------------------CCAGTCCACTTGCGTGGAAA-GGCA-GAGT----------------------------------------------------------------------CAACCGCCGGGCCGGTTGTCGCAATTGAGCGGGCCAA-------------------------------------------------------------------------------------------------------------------------------------------…
	Rostraria_pumila_SAA697_Rawi10915	-------ATATGACTACTGGCAGGATCAACCAGGTAGCACGTCCTCTTTGACGTCCAGCGTC--GGAAGTCATCCA-----------------------------------------------CCCGT------------AAAGGGCA-GA------------------------------------------------------------------------CAACAGCCGGTCCGGTTGTCGCAATTGAGCGGGCCAA-------------------------------------------------------------------------------------------------------------------------------------------…
	Rostraria_pumila_SAA730_Peterson14444	-------ATATGACTACTGGCAGGATCAACCAGGTAGCACGTCCTCTTTGACGTCCAGCGTC--GGAAGTCATCCA-----------------------------------------------CCCGT------------AAAGGGCA-GA------------------------------------------------------------------------CAACAGCCGGGCCGGTTGTCGCAATTGAGCGGGCCAA-------------------------------------------------------------------------------------------------------------------------------------------…
	Rostraria_pumila_SAA767_Clarke3442	---AAGCATATGACTACTGGCAGGATCAACCAGGTAGCACGTCCTCTTTGACGTCCAGCGTC--GGAAGTCATCCA-----------------------------------------------CCCGT------------AAAGGGCA-GA------------------------------------------------------------------------CAACAGCCGGGCCGGTTGTCGCAATTGAGCGGGCCAA-------------------------------------------------------------------------------------------------------------------------------------------…
	Scolochloa_festucacea_GB	-----------------------------------------TCCTCTTTGACGTCCAGCGCC--GGTAGCTGTTCG-----------------------------------------------CCCGTCCACTTGCGTGGCAA-GGCA-GAGG----------------------------------------------------------------------CAACAKCCGGGCCGGTTGTCGCAATTGAGCGGGCCAA-------------------------------------------------------------------------------------------------------------------------------------------…
	Sesleria_insularis_Soreng3889_GB	---------------------------------------------------------------------------------------------------------------------------------------------------------------------------------------------------------------------------------------------------------------------------------------------------------------------------------------------------------------------------------------------------------------…
	Sphenopholis_filiformis_SAA628_Sorrie11538	-------ATATGACTACTGGCAGGATCAACCAGGTAGCACGTCCTCTTTGACGTCCAGCGTC--GGTAGCCATCCG-----------------------------------------------CCCGT------------GAA-GGCA-GA------------------------------------------------------------------------CAGCAGCCAAGCCGGCTGTCGCAATTGAGCGAGCCAA-------------------------------------------------------------------------------------------------------------------------------------------…
	Sphenopholis_intermedia_SAA260_Dugal4080	-------ATATGACTACTGGCAGGATCAACCAGGTAGCACGTCCTCTTTGACGTCCAGCGTC--GGTAGCCATCCA-----------------------------------------------CCCGT------------GAA-GGAA-GA------------------------------------------------------------------------CAGCAGCCAAGCCGGTTGTCGCAATTGAGCGGGCCAA-------------------------------------------------------------------------------------------------------------------------------------------…
	Sphenopholis_intermedia_SAA262_Dugal4234	-------ATATGACTACTGGCAGGATCAACCAGGTAGCACGTCCTCTTTGACGTCCAGCGTC--GGTAGCCATCCA-----------------------------------------------CCCGT------------GAA-GGAA-GA------------------------------------------------------------------------CAGCAGCCAAGCCGGTTGTCGCAATTGAGCGGGCCAA-------------------------------------------------------------------------------------------------------------------------------------------…
	Sphenopholis_obtusata_major_SAA261_Darbyshire3412	-------ATATGACTACTGGCAGGATCAACCAGGTAGCACGTCCTCTTTGACGTCCAGCGTC--GGTAGCCATCCA-----------------------------------------------CCCGT------------GAA-GGAA-GA------------------------------------------------------------------------CAGCAGCCAAGCCGGTTGTCGCAATTGAGCGGGCCAA-------------------------------------------------------------------------------------------------------------------------------------------…
	Sphenopholis_pensylvanica_SAA673_Sharp40056	-------ATATGACTACTGGCAGGATCAACCAGGTAGCACGTCCTCTTTGACGTCCAGCGTC--GGTAGCCATCCG-----------------------------------------------CCCGT------------GAA-GGAA-GA------------------------------------------------------------------------CAGCAGCCAAGCCGGTTGTCGCAATTGAGCGGGCCAA-------------------------------------------------------------------------------------------------------------------------------------------…
	Sphenopholis_pensylvanica_SAA745_Terrell3644	----------TGACTACTGGCAGGATCAACCAGGTAGCACGTCCTCTTTGACGTCCAGCATC--GGTAGCCATCCA-----------------------------------------------CCCGT------------GAA-GGAA-GA------------------------------------------------------------------------CAGCAGCCAAGCCGGTTGTCGCAATTGAGCGGGCCAA-------------------------------------------------------------------------------------------------------------------------------------------…
	Torreyochloa_pallida_pauciflora_SAA622_Saarela1187	-------ATATGACTACTGGCAGGATCAACCAGGTAGCACGTCCTCTTTGACGTCCAGCGCC--GGTAGTTGTTCG-----------------------------------------------CC-GTCCACTCGCGTGGAAA-GGCA-GAGG----------------------------------------------------------------------CAACCCCCGGGCCGGTTGTCGCAATTGAGCGGGCTAA-------------------------------------------------------------------------------------------------------------------------------------------…
	Trisetum_andinum_SAA656_Sklenar9_3	-------ATATGACTACTGGCAGGATCAACCAGGTAGCACGTCCTCTTTGACGTCCAGCGTC--GGTAGTCGCCCG-----------------------------------------------CCCGT------------GAA-GGCA-GA------------------------------------------------------------------------CAACAGCCGGGCCGGTTGTCGCAATTGAGCGGGCCAA-------------------------------------------------------------------------------------------------------------------------------------------…
	Trisetum_cernuum_canescens_SAA107_Peterson19720	-------ATATGACTACTGGCAGGATCAACCAGGTAGCACGTCCTATTTGACGTCCAGCGTC--GGTAGCCGTCCG-----------------------------------------------CCCGT------------GAA-GGCA-GA------------------------------------------------------------------------CAACAGCCGGGCCGGTTGTCGCAATTGAGCGGGCCAA-------------------------------------------------------------------------------------------------------------------------------------------…
	Trisetum_cernuum_canescens_SAA114_Peterson19790	------------------GGCAGGATCAACCAGGTAGCACGTCCTATTTGACGTCCAGCGTC--GGTAGCCGTCCG-----------------------------------------------CCCGT------------GAA-GGCA-GA------------------------------------------------------------------------CAACAGCCGGGCCGGTTGTCGCAATTGAGCGGGCCAA-------------------------------------------------------------------------------------------------------------------------------------------…
	Trisetum_cernuum_canescens_SAA20_Peterson18723	-------ATATGACTACTGGCAGGATCAACCAGGTAGCACGTCCTATTTGACGTCCAGCGTC--GGTAGCCGTCCG-----------------------------------------------CCCGT------------GAA-GGCA-GA------------------------------------------------------------------------CAACAGCCGGGCCGGTTGTCGCAATTGAGCGGGCCAA-------------------------------------------------------------------------------------------------------------------------------------------…
	Trisetum_distichophyllum_SAA146_Buhrer207676	------------ACTACTGGCAGGATCAACCAGGTAGCACGTCCTCTTTGACGTCCAGCGTC--GGTAGCCGTCCG-----------------------------------------------CCCGT------------GAA-GGTT-GA------------------------------------------------------------------------CAACAGCCGGGCCGGTTGTCGCAATTGAGCGGGCCAA-------------------------------------------------------------------------------------------------------------------------------------------…
	Trisetum_durangense_SAA241_Peterson21245	---------ATGACTACTGGCAGGATCAACCAGGTAGCACGTCCTCTTTGACGTCCAGCGTC--GGTAGCCATCCG-----------------------------------------------CCCGT------------GAA-GGCG-GA------------------------------------------------------------------------TAGCAGCCAAGCCGGTTGTCGCAATTGAGCGGGCCAA-------------------------------------------------------------------------------------------------------------------------------------------…
	Trisetum_durangense_SAA242_Peterson21217	-------ATATGACTACTGGCAGGATCAACCAGGTAGCACGTCCTCTTTGACGTCCAGCGTC--GGTAGCCATCCG-----------------------------------------------CCCGT------------GAA-GGCG-GA------------------------------------------------------------------------TAGCAGCCAAGCCGGTTGTCGCAATTGAGCGGGCCAA-------------------------------------------------------------------------------------------------------------------------------------------…
	Trisetum_flavescens_SAA145_Kalheber78_379	------------ACTACTGGCAGGATCAACCAGGTAGCACGTCCTCTTTGACTTCCAGCGTC--GGAAGCAATCCA-----------------------------------------------CCCGT-------------AAGGGCA-GA------------------------------------------------------------------------CAACAGCCGGGCCGGTTGTCGCAATTGAGCGGGCCAA-------------------------------------------------------------------------------------------------------------------------------------------…
	Trisetum_irazuense_SAA655_Stergios20561	-------ATATGACTACTGGCAGGATCAACCAGGTAGCACGTCCTCTTTGACGTCCAGCGTC--GGTAGTCGCCCG-----------------------------------------------CCCGT------------GAA-GGCA-GA------------------------------------------------------------------------CAACAGCCGGGCCGGTTGTCGCAATTGAGCGGGCCAA-------------------------------------------------------------------------------------------------------------------------------------------…
	Trisetum_macbridei_SAA522_Peterson21679	-----------------------------------------------TTGACGTCCAGCGTC--GGTAGTCGCCCG-----------------------------------------------CCCGT------------GAA-GGCA-GA------------------------------------------------------------------------CAACAGCCGGGCCGGTTGTCGCAATTGAGCGGGCCAA-------------------------------------------------------------------------------------------------------------------------------------------…
	Trisetum_montanum_SAA90_Peterson18397	-------ATATGACTACTGGCAGGATCAACCAGGTAGCACGTCCTCTTTGACGTCCAGCGTC--GGTAGTCGCCCG-----------------------------------------------CCCGT------------GAA-GGCA-GA------------------------------------------------------------------------CAACAGCCGGGCCGGTTGTCGCAATTGAGCGGGCCAA-------------------------------------------------------------------------------------------------------------------------------------------…
	Trisetum_oreophilum_oreophilum_SAA558_Peterson20273	-------ATATGACTACTGGCAGGATCAACCAGGTAGCACGTCCTCTTTGACGTCCAGCGTC--GGTAGTCGCCCG-----------------------------------------------CCCGT------------GAA-GGCA-GA------------------------------------------------------------------------CAACAGCCGGGCCGGTTGTCGCAATTGAGCGGGCCAA-------------------------------------------------------------------------------------------------------------------------------------------…
	Trisetum_oreophilum_oreophilum_SAA659_Peterson9239	-------ATATGACTACTGGCAGGATCAACCAGGTAGCACGTCCTCTTTGACGTCCAGCGTC--GGTAGTCGCCCG-----------------------------------------------CCCGT------------GAA-GGCA-GA------------------------------------------------------------------------CAACAGCCGGGCCGGTTGTCGCAATTGAGCGGGCCAA-------------------------------------------------------------------------------------------------------------------------------------------…
	Trisetum_palmeri_SAA657_Hoge220	-----------------------------CCAGGTAGCACGTCCTCTTTGACGTCCAGCGTC--GGTAGCCATCCG-----------------------------------------------CCCGT------------GAA-GGCA-GA------------------------------------------------------------------------CAGCAGCCGAGCCGGTTGTCGCAATTGAGCGGGCCAA-------------------------------------------------------------------------------------------------------------------------------------------…
	Trisetum_phleoides_SAA653_Peterson17256	-------ATATGACTACTGGCAGGATCAACCAGGTAGCACGTCCTCTTTGACGTCCAGCGTC--GGTAGTCGCCCG-----------------------------------------------CCCGT------------GAA-GGCA-GA------------------------------------------------------------------------CAACAGCCGGGCCGGTTGTCGCAATTGAGCGGGCCAA-------------------------------------------------------------------------------------------------------------------------------------------…
	Trisetum_preslii_SAA660_Peterson11467	-------ATATGACTACTGGCAGGATCAACCAGGTAGCACGTCCTCTTTGACGTCCAGCNTC--GGTAGTCGCCCG-----------------------------------------------CCCGT------------GAA-GGCA-GA------------------------------------------------------------------------CAACAGCCGGGCCGGTTGTCGCAATTGAGCGGGCCAA-------------------------------------------------------------------------------------------------------------------------------------------…
	Trisetum_rosei_SAA233_Peterson21388	-------ATATGACTACTGGCAGGATCAACCAGGTAGCACGTCCTCTTTGACGTCCAGCGTC--GGTAGTCGCCCG-----------------------------------------------CCCGT------------GAA-GGCA-GA------------------------------------------------------------------------CAACAGCCGGGCCGGTTGTCGCAATTGAGCGGGCCAA-------------------------------------------------------------------------------------------------------------------------------------------…
	Trisetum_spicatum_cumingii_SAA520_Peterson21934	--------------TACTGGCAGGATCAACCAGGTAGCACGTCCTCTTTGACGTCCAGCGTC--GGTAGTCGCCCG-----------------------------------------------CCCGT------------GAA-GGCA-GA------------------------------------------------------------------------CAACAGCCGGGCCGGTTGTCGCAATTGAGCGGGCCAA-------------------------------------------------------------------------------------------------------------------------------------------…
	Trisetum_spicatum_SAA405_Peterson17892	-------ATATGACTACTGGCAGGATCAACCAGGTAGCACGTCCTCTTTGACGTCCAGCGTC--GGTAGTCGCCCG-----------------------------------------------CCCGT------------GAA-GGCA-GA------------------------------------------------------------------------CAACAGCCGGGCCGGTTGTCGCAATTGAGCGGGCCAA-------------------------------------------------------------------------------------------------------------------------------------------…
	Trisetum_spicatum_SAA521_Peterson21527	-------ATATGACTACTGGCAGGATCAACCAGGTAGCACGTCCTCTTTGACGTCCAGCGTC--GGTAGTCGCCCG-----------------------------------------------CCCGT------------GAA-GGCA-GA------------------------------------------------------------------------CAACAGCCGGGCCGGTTGTCGCAATTGAGCGGGCCAA-------------------------------------------------------------------------------------------------------------------------------------------…
	Trisetum_spicatum_SAA559_Peterson20299	-------ATATGA-TACTGGCAGGATCAACCAGGTAGCACGTCCTCTTTGACGTCCAGCGTC--GGTAGTCGCCCG-----------------------------------------------CCCGT------------GAA-GGCA-GA------------------------------------------------------------------------CAACAGCCGGGCCGGTTGTCGCAATTGAGCGGGCCAA-------------------------------------------------------------------------------------------------------------------------------------------…
	Trisetum_spicatum_SAA764_Chesterfield3126	---AAGCATATGACTACTGGCAGGATCAACCAGGTAGCACGTCCTCTTTGACGTCCAGCGTC--GGTAGTCGCCCG-----------------------------------------------CCCGT------------GAA-GGCA-GA------------------------------------------------------------------------CAACAGCCGGGCCGGTTGTCGCAATTGAACGGGCCAA-------------------------------------------------------------------------------------------------------------------------------------------…
	Trisetum_spicatum_SAA765_Walsh6731	---AAGCATATGACTACTGGCAGGATCAACCAGGTAGCACGTCCTCTTTGACGTCCAGCGTC--GGTAGTCGCCCG-----------------------------------------------CCCGT------------GAA-GGCA-GA------------------------------------------------------------------------CAACAGCCGGGCCGGTTGTCGCAATTGAACGGGCCAA-------------------------------------------------------------------------------------------------------------------------------------------…
	Trisetum_spicatum_SAA81_Peterson19768	---------ATGACTACTGGCAGGATCAACCAGGTAGCACGTCCTCTTTGACGTCCAGCGTC--GGTAGTCGCCCG-----------------------------------------------CCCGT------------GAA-GGCA-GA------------------------------------------------------------------------CAACAGCCGGGCCGGTTGTCGCAATTGAGCGGGCCAA-------------------------------------------------------------------------------------------------------------------------------------------…
	Trisetum_spicatum_spicatum_SAA523_Peterson21896	-------------CTACTGGCAGGATCAACCAGGTAGCACGTCCTCTTTGACGTCCAGCGTC--GGTAGTCGCCCG-----------------------------------------------CCCGT------------GAA-GGCA-GA------------------------------------------------------------------------CAACAGCCGGGCCGGTTGTCGCAATTGAGCGGGCCAA-------------------------------------------------------------------------------------------------------------------------------------------…
	Trisetum_viride_SAA237_Peterson21275	-------ATATGACTACTGGCAGGATCAACCAGGTAGCACGTCCTCTTTGACGTCCAGCGTC--GGTAGCCATCCG-----------------------------------------------CCCGT------------GAA-GGCG-GA------------------------------------------------------------------------TAGCAGCCGAGCCGGTTGTCGCAATTGAGCGGGCCAA-------------------------------------------------------------------------------------------------------------------------------------------…
	Trisetum_viride_SAA244_Peterson21134	-------ATATGACTACTGGCAGGATCAACCAGGTAGCACGTCCTCTTTGACGTCCAGCGTC--GGTAGCCATCCG-----------------------------------------------CCCGT------------GAA-GGCA-GA------------------------------------------------------------------------CAGCAGCCGAGCCGGTTGTCGCAATTGAGCGGGCCAA-------------------------------------------------------------------------------------------------------------------------------------------…
	Trisetum_viride_SAA60_Peterson18783	---AAGCATATGACTACTGGCAGGATCAACCAGGTAGCACGTCCTCTTTGACGTCCAGCGTC--GGTAGCCATCCG-----------------------------------------------CCCGT------------GAA-GGCA-GA------------------------------------------------------------------------CAGCAGCCGAGCCGGTTGTCGCAATTGAGCGGGCCAA-------------------------------------------------------------------------------------------------------------------------------------------…
	Trisetum_virletii_SAA658_Nunez7926	-------ATATGACTACTGGCAGGATCAACCAGGTAGCACGTCCTCTTTGACGTCCAGCGTC--GATAGCCATCCG-----------------------------------------------CCCGT------------GAA-GGCA-AA------------------------------------------------------------------------CAGCAGCCGAGCCGGTTGTCGCAATTGAGCGGGCCAA-------------------------------------------------------------------------------------------------------------------------------------------…
	Vahlodea_atropurpurea_SAA21_Peterson18728	-----GCATATGACTACTGGCAGGATCAACCAGGTAGCACGTCCTCTTTGACGTCCAGCATC--GGCTGTTGTCCG-----------------------------------------------CCCGTCCACTTGCGTGGCAA-GGCA-GAGG----------------------------------------------------------------------CAACAGCCGGGCCGGTTGTCGCAATTGAGCGAGCCAA-------------------------------------------------------------------------------------------------------------------------------------------…
	Vulpia_bromoides_Walsh4579_GB	-----------------TGGCAGGATCAACCAGGTAGCACGTCCTCGTTGACGTCCAGCTAC--GGTCATTGTCCG-----------------------------------------------CCCATCCACTTCAATGGATA-GGCT-GAGG----------------------------------------------------------------------CAACTTCCAAGCCGGCTGTCACGATTGATCGGGCCAA-------------------------------------------------------------------------------------------------------------------------------------------…
	xCalammophila_baltica_SAA159_PaszkoS_9	-----------------------------CCAGGTAGCACGTCCTCTTTGACATCCAGCGCC--GGCAGTCGTTCG-----------------------------------------------CCCGTCCACTTGCGTGGAAA-GGCA-GAGG----------------------------------------------------------------------CAACCGCTGGGCCGGTTGTCGCAATTGAGCGGGCCAA-------------------------------------------------------------------------------------------------------------------------------------------…
	xCalammophila_baltica_SAA160_PaszkoJ7	-------ATATGACTACTGGCAGGATCAACCAGGTAGCACGTCCTCTTTGACATCCAGCGCC--GGCAGTCATTCG-----------------------------------------------CCCGTCCACTTGCGTGGAAA-GGCA-GAGG----------------------------------------------------------------------CAACCGCCGGGCCGGTTGTCGCAATTGAGCGGGCCAA-------------------------------------------------------------------------------------------------------------------------------------------…
;
end;
