# Supplementary material for: Molecular phylogenetics of cool-season grasses in the subtribes Agrostidinae, Anthoxanthinae, Aveninae, Brizinae, Calothecinae, Koeleriinae and Phalaridinae (Poaceae, Pooideae, Poeae, Poeae chloroplast group 1)
Source: PhytoKeys. 2017 Oct 9;(87):1–139. doi: 10.3897/phytokeys.87.12774 (PMC5672130; doi:10.3897/phytokeys.87.12774)
Supplement: Supplementary material 13 — ITS alignment file [file phytokeys-87-001-s013.nex]

[ITS]
#NEXUS
begin taxa;
	dimensions ntax=1079;
	taxlabels
	Agrostis_breviculmis_SAA562_Peterson20294
	Agrostis_breviculmis_SAA748_Peterson17933
	Agrostis_canina_FJ042809
	Agrostis_canina_FJ042810
	Agrostis_canina_FJ042812
	Agrostis_canina_FJ042813
	Agrostis_capillaris_AY520820
	Agrostis_capillaris_clone_col17_FJ042828
	Agrostis_capillaris_DQ146767
	Agrostis_capillaris_FM179384
	Agrostis_capillaris_SAA115_Peterson19798
	Agrostis_capillaris_SAA18_Saarela249
	Agrostis_capillaris_SAA88_Saarela748
	Agrostis_castellana_DQ14676
	Agrostis_castellana_DQ539591
	Agrostis_clavata_HQ600521
	Agrostis_clavata_KF713267
	Agrostis_clavata_KF713268
	Agrostis_clavata_KF713269
	Agrostis_clavata_var_nukabo_FJ766144
	Agrostis_exarata_clone_NGC_6_18S_DQ146770
	Agrostis_exarata_DQ114677
	Agrostis_exarata_SAA109_Peterson19730
	Agrostis_exarata_SAA16_Saarela755
	Agrostis_foliata_SAA532_Peterson21732
	Agrostis_gelida_SAA747_Peterson8862
	Agrostis_gigantea_clone_EPR12_3_DQ146772
	Agrostis_gigantea_clone_USNH32_9_DQ146771
	Agrostis_gigantea_EF565133
	Agrostis_gigantea_FJ821787
	Agrostis_gigantea_KM999951
	Agrostis_gigantea_KM999952
	Agrostis_gigantea_KM999953
	Agrostis_gigantea_KM999954
	Agrostis_gigantea_KM999956
	Agrostis_gigantea_KM999957
	Agrostis_gigantea_SAA108_Peterson19724
	Agrostis_hallii_SAA104_Peterson19699
	Agrostis_hyemalis_HQ600526
	Agrostis_idahoensis_DQ146773
	Agrostis_imbecillata_AY705885
	Agrostis_imberbis_SAA54_Soreng7218
	Agrostis_magellanica_AY705883
	Agrostis_mertensii_DQ146774
	Agrostis_mertensii_Gillespie6802_GB
	Agrostis_mertensii_SAA132_Peterson20895
	Agrostis_mertensii_SAA134_Peterson20884
	Agrostis_meyenii_SAA58_Soreng7209
	Agrostis_muelleriana_AY705880
	Agrostis_muscosa_AY705884
	Agrostis_pallens_DQ146770
	Agrostis_pallescens_AY705879
	Agrostis_personata_AY705881
	Agrostis_petriei_AY705882
	Agrostis_rosei_SAA236_Peterson21269
	Agrostis_scabra_DQ146776
	Agrostis_scabra_SAA15_Peterson18491
	Agrostis_stolonifera_clone_crp02_FJ042868
	Agrostis_stolonifera_clone_crp04_FJ042862
	Agrostis_stolonifera_clone_GP_1_FPP6_3_DQ146787
	Agrostis_stolonifera_clone_NGC2_1_FPP8_2_DQ146789
	Agrostis_stolonifera_clone_WPR08_1_FPP2_10_DQ146783
	Agrostis_stolonifera_cultivar_Penncross_KM999958
	Agrostis_stolonifera_cultivar_Penncross_KM999960
	Agrostis_stolonifera_cultivar_Penncross_KM999961
	Agrostis_stolonifera_EF541167
	Agrostis_stolonifera_FJ821782
	Agrostis_stolonifera_KM999962
	Agrostis_stolonifera_KM999963
	Agrostis_stolonifera_KM999964
	Agrostis_stolonifera_KM999965
	Agrostis_stolonifera_SAA150_Soreng7582
	Agrostis_stolonifera_SAA17_Peterson18382
	Agrostis_stolonifera_SAA41_Saarela751
	Agrostis_stolonifera_x_Polypogon_monspeliensis_clone201_1ClB_cl10_JN040613
	Agrostis_stolonifera_x_Polypogon_monspeliensis_clone201_1ClB_cl1_JN040607
	Agrostis_stolonifera_x_Polypogon_monspeliensis_clone201_1ClB_cl2_JN040608
	Agrostis_stolonifera_x_Polypogon_monspeliensis_clone201_1ClB_cl3_JN040609
	Agrostis_stolonifera_x_Polypogon_monspeliensis_clone201_1ClB_cl6_JN040610
	Agrostis_stolonifera_x_Polypogon_monspeliensis_clone201_1ClB_cl7_JN040611
	Agrostis_stolonifera_x_Polypogon_monspeliensis_clone201_1ClB_cl8_JN040612
	Agrostis_tolucensis_JF904802
	Agrostis_tolucensis_SAA235_Peterson21338
	Agrostis_tolucensis_SAA530_Peterson21487
	Agrostis_tolucensis_SAA534_Peterson21670
	Agrostis_tolucensis_SAA560_Peterson20271
	Agrostis_vinealis_DQ146791
	Agrostis_vinealis_FJ042802
	Agrostis_vinealis_FJ042803
	Agrostis_vinealis_FJ042804
	Agrostis_vinealis_FJ042805
	Agrostis_vinealis_FJ042806
	Agrostis_vinealis_FJ042807
	Agrostis_vinealis_FJ042808
	Aira_caryophyllea_AM049252
	Aira_caryophyllea_HQ600554
	Aira_praecox_FM179385
	Airopsis_tenella_DQ539582
	Alopecurus_aequalis_FJ821783
	Alopecurus_aequalis_HQ600517
	Alopecurus_aequalis_KF713175
	Alopecurus_aequalis_KF713176
	Alopecurus_borealis_EU792345
	Alopecurus_geniculatus_DQ539571
	Alopecurus_gerardii_EU792344
	Alopecurus_hitchcockii_JF904810
	Alopecurus_japonicus_FJ766146
	Alopecurus_japonicus_KF713177
	Alopecurus_magellanicus_SAA563_Peterson20626
	Ammochloa_palaestina_DQ539587
	Ammophila_arenaria_DQ539590
	Ammophila_arenaria_EF195130
	Ammophila_arenaria_SAA165_PaszkoS_7
	Ammophila_arenaria_SAA78_Peterson19705
	Ammophila_breviligulata_SAA123_Peterson20867
	Ammophila_breviligulata_SAA564_Page_sn
	Amphibromus_fluitans_SAA751_Beauglehole82449
	Amphibromus_fluitans_SAA752_AshtonSN
	Amphibromus_macrorhinus_SAA753_Clarke2625
	Amphibromus_macrorhinus_SAA759_Thomas586
	Amphibromus_neesii_SAA755_Stajsic4243
	Amphibromus_pithogastrus_SAA769_Clarke2535
	Amphibromus_recurvatus_SAA757_WalkerSN
	Amphibromus_scabrivalvis_EU395913
	Amphibromus_scabrivalvis_SAA158_Soreng7013
	Amphibromus_sinuatus_SAA756_Paget2257
	Aniselytron_treutleri_EU792373
	Aniselytron_treutleri_GQ3244681
	Aniselytron_treutleri_GQ3244682
	Aniselytron_treutleri_GQ3244691
	Aniselytron_treutleri_GQ3244692
	Anthoxanthum_alpinum_EU093027
	Anthoxanthum_alpinum_FJ010629
	Anthoxanthum_alpinum_SAA198_PaszkoGPS210
	Anthoxanthum_alpinum_SAA199_PaszkoGPS225
	Anthoxanthum_amarum_DQ539584
	Anthoxanthum_arcticum_KC512889
	Anthoxanthum_aristatum_DQ539585
	Anthoxanthum_dregeanum_KC897900
	Anthoxanthum_ecklonii_KC897902
	Anthoxanthum_ecklonii_KC897903
	Anthoxanthum_ecklonii_KC897904
	Anthoxanthum_gracile_KC897905
	Anthoxanthum_gracile_KC897906
	Anthoxanthum_gracile_KC897907
	Anthoxanthum_gracile_KC897908
	Anthoxanthum_hookeri_KC512897
	Anthoxanthum_hookeri_KC897909
	Anthoxanthum_horsfieldii_KC897910
	Anthoxanthum_madagascariense_KC897911
	Anthoxanthum_maderense_KC897912
	Anthoxanthum_monticola_alpinum_EU792323
	Anthoxanthum_monticola_EF577511
	Anthoxanthum_monticola_subsp_alpinum_Gillespie6859_GB
	Anthoxanthum_nipponicum_KC512876
	Anthoxanthum_nitens_FM179410
	Anthoxanthum_nitens_KC512882
	Anthoxanthum_nitens_KF713239
	Anthoxanthum_nitens_KF713240
	Anthoxanthum_nitens_SAA84_Saarela164
	Anthoxanthum_nivale_KC897913
	Anthoxanthum_occidentale_KC512892
	Anthoxanthum_odoratum_FJ010630
	Anthoxanthum_odoratum_SAA23_Saarela459
	Anthoxanthum_odoratum_SAA85_Saarela500
	Anthoxanthum_puelii_KC512871
	Anthoxanthum_redolens_Soreng7232
	Anthoxanthum_siamense_KC512898
	Anthoxanthum_tongo_KC897932
	Apera_interrupta_SAA87_Saarela647
	Arctagrostis_latifolia_AY237843
	Arctagrostis_latifolia_EU093029
	Arctagrostis_latifolia_EU792351
	Arctagrostis_latifolia_EU792352
	Arctagrostis_latifolia_EU921830
	Arctophila_fulva_AY237831
	Arctophila_fulva_AY237832
	Arctophila_fulva_EU792347
	Arctopoa_eminens_EU792366
	Arctopoa_eminens_EU917442
	Arctopoa_eminens_GQ324470
	Arctopoa_schischkinii_EU9355831
	Arctopoa_schischkinii_EU9355832
	Arctopoa_subfastigiata_EU792371
	Arctopoa_subfastigiata_EU792372
	Arctopoa_tibetica_EU792368
	Arctopoa_tibetica_EU792369
	Arctopoa_tibetica_Soreng5481_GB
	Arrhenatherum_album_var_album_AJ632190
	Arrhenatherum_album_var_album_AJ632191
	Arrhenatherum_album_var_album_AJ632192
	Arrhenatherum_album_var_album_AJ632193
	Arrhenatherum_album_var_erianthum_AJ632180
	Arrhenatherum_album_var_erianthum_AJ632181
	Arrhenatherum_album_var_erianthum_AJ632182
	Arrhenatherum_album_var_erianthum_AJ632183
	Arrhenatherum_album_var_erianthum_AJ632184
	Arrhenatherum_album_var_erianthum_AJ632194
	Arrhenatherum_calderae_AJ632230
	Arrhenatherum_calderae_AJ632231
	Arrhenatherum_calderae_DQ539596
	Arrhenatherum_elatius_DQ995405
	Arrhenatherum_elatius_elatius_FM956469
	Arrhenatherum_elatius_SAA567_Saarela903
	Arrhenatherum_elatius_subsp_sardoum_AJ632243
	Arrhenatherum_elatius_subsp_sardoum_AJ632244
	Arrhenatherum_elatius_subsp_sardoum_AJ632245
	Arrhenatherum_elatius_subsp_sardoum_AJ632246
	Arrhenatherum_elatius_subsp_sardoum_AJ632247
	Arrhenatherum_elatius_subsp_sardoum_AJ632248
	Arrhenatherum_kotschyi_AJ632233
	Arrhenatherum_kotschyi_AJ632234
	Arrhenatherum_kotschyi_AJ632235
	Arrhenatherum_nebrodense_AJ632236
	Arrhenatherum_palaestinum_AJ632238
	Arrhenatherum_palaestinum_AJ632239
	Arrhenatherum_palaestinum_AJ632240
	Arrhenatherum_palaestinum_AJ632241
	Arrhenatherum_palestinum_AJ632242
	Arrhenhatherum_nebrodense_AJ632237
	Austrofestuca_littoralis_AY327791
	Austrofestuca_littoralis_AY524824
	Austrofestuca_pubinervis_EU792408
	Avellinia_michelii_JQ972935
	Avellinia_michellii_SAA629_Peterson14246
	Avena_agadiriana_DQ341306
	Avena_agadiriana_DQ995452
	Avena_atlantica_DQ341307
	Avena_atlantica_DQ995464
	Avena_barbata_DQ995454
	Avena_brevis_DQ995403
	Avena_brevis_DQ995418
	Avena_byzantina_DQ092755
	Avena_canariensis_DQ995407
	Avena_canariensis_DQ995414
	Avena_clauda_DQ995460
	Avena_damascena_DQ995417
	Avena_eriantha_DQ336822
	Avena_eriantha_DQ995409
	Avena_eriantha_DQ995457
	Avena_eriantha_DQ995465
	Avena_fatua_DQ092756
	Avena_fatua_DQ995473
	Avena_fatua_SAA89_Saarela779
	Avena_hirtula_DQ995408
	Avena_insularis_DQ995448
	Avena_longiglumis_DQ995420
	Avena_longiglumis_DQ995459
	Avena_longiglumis_DQ995466
	Avena_lusitanica_DQ995406
	Avena_lusitanica_DQ995468
	Avena_macrostachya_DQ995467
	Avena_macrostachya_FM956099
	Avena_magna_DQ995439
	Avena_maroccana_DQ995462
	Avena_murphyi_DQ995463
	Avena_prostrata_DQ995410
	Avena_prostrata_DQ995471
	Avena_sativa_DQ995434
	Avena_sativa_SAA570_Saarela775
	Avena_sterilis_DQ406585
	Avena_sterilis_DQ995458
	Avena_strigosa_DQ435067
	Avena_strigosa_DQ995428
	Avena_vaviloviana_DQ995456
	Avena_ventricosa_DQ995451
	Avenella_flexuosa_AM041231
	Avenella_flexuosa_AY237846
	Avenella_flexuosa_JQ972936
	Avenula_pubescens_FM956100
	Avenula_pubescens_Z9687_Z96876
	Beckmannia_syzigachne_EU792342
	Beckmannia_syzigachne_FJ766150
	Beckmannia_syzigachne_FJ821780
	Beckmannia_syzigachne_KF713181
	Bellardiochloa_polycrhroa_EU792363
	Bellardiochloa_polylchroa_FM179390
	Bellardiochloa_variegata_EU792361
	Bellardiochloa_variegata_EU792362
	Bellardiochloa_violacea_subsp_aetensis_FM179391
	Briza_elatior_EU935582
	Briza_humilis_HE802178
	Briza_marcowicziii_FJ008711
	Briza_maxima_EU532607
	Briza_maxima_KJ598893
	Briza_media_DQ539583
	Briza_media_FM179393
	Briza_minor_EU395924
	Briza_minor_EU935584
	Briza_minor_KJ598892
	Briza_minor_L36510
	Briza_minor_May1_GB
	Briza_minor_SAA529_Peterson21636
	Bromus_vulgaris_SAA304_Peterson19695
	Calamagrostis_angustifolia_angustifolia_SAA140_CAN408378
	Calamagrostis_angustifolia_SAA141_CAN408441
	Calamagrostis_anthoxanthoides_HG797488
	Calamagrostis_anthoxanthoides_laguroides_SAA139_Vassilczenko4771
	Calamagrostis_anthoxanthoides_laguroides_SAA143_Tolmacheva7087
	Calamagrostis_anthoxanthoides_SAA135_CAN327539
	Calamagrostis_arundinacea_HQ600531
	Calamagrostis_arundinacea_SAA12_Peterson18747
	Calamagrostis_arundinacea_SAA191_PaszkoA_BG3
	Calamagrostis_arundinacea_SAA193_Paszko_Svetnov2a
	Calamagrostis_arundinacea_SAA206_Soreng5186
	Calamagrostis_arundinacea_SAA207_Soreng5599
	Calamagrostis_bolanderi_SAA121_Peterson19694_4
	Calamagrostis_bolanderi_SAA47_Peterson19694_2
	Calamagrostis_brachytricha_SAA646_US3174890
	Calamagrostis_cainii_SAA124_Peterson20796
	Calamagrostis_cainii_SAA131_Peterson20795
	Calamagrostis_canadensis_canadensis_SAA119_Peterson19822
	Calamagrostis_canadensis_canadensis_SAA31_Peterson18761
	Calamagrostis_canadensis_HQ114381
	Calamagrostis_canadensis_HQ114382
	Calamagrostis_canadensis_langsdorffii_SAA11_Peterson18766
	Calamagrostis_canadensis_langsdorffii_SAA4_Peterson18455
	Calamagrostis_canadensis_langsdorffii_SAA5_Peterson18743
	Calamagrostis_canadensis_langsdorffii_SAA7_Peterson18765
	Calamagrostis_canadensis_Soreng6062_FJ377628
	Calamagrostis_canadensis_Soreng7414_FJ377632
	Calamagrostis_canescens_SAA167_PaszkoD17_07GPS247
	Calamagrostis_canescens_SAA168_PaszkoC_Zbijow3
	Calamagrostis_canescens_SAA169_PaszkoSvetnov1c_GPS107
	Calamagrostis_carchiensis_SAA661_Laegaard101730
	Calamagrostis_cf_purpurascens_SAA136_Nechaev560888
	Calamagrostis_chalybaea_SAA181_PaszkoD17_31GPS256
	Calamagrostis_chalybaea_SAA182_PaszkoD16_03GPS243
	Calamagrostis_coahuilensis_SAA72_Peterson8399_FJ377633
	Calamagrostis_coarctata_SAA128_Peterson20818
	Calamagrostis_deschampsioides_SAA252_Bennett06_381
	Calamagrostis_deschampsioides_SAA253_Bennett06_123
	Calamagrostis_distantiflora_SAA147_Probatova5806
	Calamagrostis_divaricata_SAA243_Peterson21267
	Calamagrostis_divaricata_SAA74_Peterson17774
	Calamagrostis_emodensis_SAA13_Peterson18749
	Calamagrostis_emodensis_SAA201_Soreng5350
	Calamagrostis_epigeios_AJ306448
	Calamagrostis_epigeios_FJ821781
	Calamagrostis_epigeios_HQ600525
	Calamagrostis_epigeios_KF713208
	Calamagrostis_epigeios_KF713209
	Calamagrostis_epigeios_KF713210
	Calamagrostis_epigeios_KF713211
	Calamagrostis_epigeios_SAA148_Aiken86_005
	Calamagrostis_epigeios_SAA155_Soreng7674
	Calamagrostis_epigeios_SAA156_Soreng7637
	Calamagrostis_epigeios_SAA178_PaszkoJ11
	Calamagrostis_epigeios_SAA180_PaszkoGermany1
	Calamagrostis_epigeios_SAA200_Soreng5161
	Calamagrostis_erectifolia_SAA62_Peterson19105
	Calamagrostis_erectifolia_SAA63_Peterson19106
	Calamagrostis_erectifolia_SAA64_Peterson19097
	Calamagrostis_eriantha_SAA67_Iltis952
	Calamagrostis_eriantha_SAA68_Nee33190
	Calamagrostis_foliosa_SAA76_Peterson19697
	Calamagrostis_guatemalensis_SAA632_Koninck143
	Calamagrostis_holciformis_SAA205_Soreng7697
	Calamagrostis_howellii_SAA138_Spellenberg1189
	Calamagrostis_koeleriodes_SAA44_Peterson19795
	Calamagrostis_koeleriodes_SAA45_Peterson19786
	Calamagrostis_lapponica_SAA171_PaszkoD12_05GPS211
	Calamagrostis_lapponica_SAA27_Peterson18559
	Calamagrostis_lapponica_SAA29_Peterson18561
	Calamagrostis_lapponica_SAA2_Peterson18585
	Calamagrostis_llanganatensis_SAA732_Laegaard55455
	Calamagrostis_macrolepis_SAA202_Soreng5120
	Calamagrostis_muriana_SAA257_Peterson20930
	Calamagrostis_nutkaensis_SAA46_Peterson19706
	Calamagrostis_nutkaensis_SAA75_Peterson19718
	Calamagrostis_perplexa_SAA127_Peterson20925
	Calamagrostis_perplexa_SAA77_Howard465
	Calamagrostis_phragmitoides_FJ010633
	Calamagrostis_phragmitoides_SAA177_PaszkoKaliste4
	Calamagrostis_phragmitoides_SAA186_PaszkoD16_01GPS241
	Calamagrostis_phragmitoides_SAA189_PaszkoD17_01GPS246
	Calamagrostis_pickeringii_SAA122_Peterson20899
	Calamagrostis_pickeringii_SAA130_Peterson20857
	Calamagrostis_porteri_porteri_SAA126_Peterson20830
	Calamagrostis_porteri_porteri_SAA129_Peterson20835
	Calamagrostis_pringlei_Peterson15366_FJ377675
	Calamagrostis_pringlei_SAA248_Peterson21257
	Calamagrostis_pringlei_SAA65_Spellenberg8878
	Calamagrostis_pseudophragmites_FJ821786
	Calamagrostis_pseudophragmites_SAA164_PaszkoOblaz_pseudo2
	Calamagrostis_pseudophragmites_SAA208_Soreng5107
	Calamagrostis_pseudophragmites_SAA209_Soreng5455
	Calamagrostis_pseudophragmites_tartarica_SAA153_Soreng7534
	Calamagrostis_pseudophragmites_tartarica_SAA154_Soreng7556
	Calamagrostis_purpurascens_SAA33_Peterson18569
	Calamagrostis_purpurascens_SAA35_Peterson18500
	Calamagrostis_purpurascens_SAA36_Peterson18415
	Calamagrostis_purpurascens_SAA38_Peterson18492
	Calamagrostis_purpurascens_SAA6_Peterson18474
	Calamagrostis_purpurascens_Soreng5996_FJ377617
	Calamagrostis_purpurascens_Soreng6301_FJ377651
	Calamagrostis_purpurea_FJ013223
	Calamagrostis_rivalis_SAA195_Paszko_Wald5
	Calamagrostis_rivalis_SAA197_Paszko_Welch3
	Calamagrostis_rubescens_SAA10_Peterson18741
	Calamagrostis_rubescens_SAA1_Peterson18769
	Calamagrostis_rupestris_HG797493
	Calamagrostis_scopulorum_SAA137_Franklin5569
	Calamagrostis_scopulorum_SAA56_Soreng7423
	Calamagrostis_sesquiflora_SAA259_Cheney_sn
	Calamagrostis_sesquiflora_SAA566_Saarela1223
	Calamagrostis_sesquiflora_SAA571_Saarela1229
	Calamagrostis_stricta_groenlandica_SAA249_Bennett06_132
	Calamagrostis_stricta_groenlandica_SAA251_Bennett06_246
	Calamagrostis_stricta_groenlandica_SAA59_Soreng6204
	Calamagrostis_stricta_inexpansa_SAA399_TalbotADA052_20
	Calamagrostis_stricta_inexpansa_SAA401_TalbotADA030_25
	Calamagrostis_stricta_inexpansa_SAA9_Peterson18618
	Calamagrostis_stricta_SAA161_PaszkoD12_01GPS206
	Calamagrostis_stricta_SAA162_PaszkoSvalbard2
	Calamagrostis_stricta_SAA163_PaszkoIceland2_5
	Calamagrostis_stricta_SAA636_Peterson17119
	Calamagrostis_stricta_SAA706_Peterson17076
	Calamagrostis_stricta_Soreng7322
	Calamagrostis_stricta_stricta_FJ010632
	Calamagrostis_stricta_stricta_SAA204_Soreng7722
	Calamagrostis_stricta_stricta_SAA30_Peterson18616
	Calamagrostis_stricta_stricta_SAA3_Peterson18604
	Calamagrostis_tolucensis_HG797489
	Calamagrostis_tolucensis_SAA69_Peterson16152
	Calamagrostis_tolucensis_SAA70_Gereau1969_FJ377660
	Calamagrostis_valida_SAA71_Villa921
	Calamagrostis_varia_SAA174_Paszkova_Bocz
	Calamagrostis_varia_SAA175_PaszkoD22_11GPS263
	Calamagrostis_varia_SAA176_PaszkoSchmittenhohevar4GPS288
	Calamagrostis_vicunarum_HG797504
	Calamagrostis_villosa_SAA183_PaszkoHundstein1villosaGPS278
	Calamagrostis_villosa_SAA184_Paszko_vi3_BG
	Calamagrostis_villosa_SAA185_PaszkoCikhaj1GPS109
	Calamagrostis_vulcanica_SAA73_Gallardo9092
	Calamagrostis_xacutiflora_SAA190_PaszkoD23_03GPS264
	Calamagrostis_xacutiflora_SAA57_Soreng7411
	Calamagrostis_xacutiflora_SAA8_Peterson18748
	Calamagrostis_xgracilescens_SAA170_PaszkoC_gr_XZ
	Castellia_tuberculosa_AF532954
	Catabrosa_aquatica_DQ539565
	Catabrosa_aquatica_EF577510
	Catabrosa_aquatica_EU792334
	Catabrosa_aquatica_FM179396
	Catabrosa_capusii_FJ196299
	Catabrosa_werdermannii_EU792333
	Catabrosella_araratica_FJ1963001
	Catabrosella_araratica_FJ1963002
	Catabrosella_subornata_FJ0132251
	Catabrosella_subornata_FJ0132252
	Catabrosella_variegata_AY862811
	Catabrosella_variegata_EU792332
	Chaetopogon_fasciculatus_DQ539593
	Chascolytrum_ambiguum_EU414262
	Chascolytrum_brizoides_EU395918
	Chascolytrum_brizoides_SAA157_Soreng7014
	Chascolytrum_calotheca_EU528613
	Chascolytrum_erectum_EU528598
	Chascolytrum_erectum_EU528599
	Chascolytrum_erectum_EU528600
	Chascolytrum_erectum_EU532606
	Chascolytrum_juergensii_EU395917
	Chascolytrum_juergensii_EU395921
	Chascolytrum_lamarckianum_EU395922
	Chascolytrum_monandrum_EU532609
	Chascolytrum_monandrum_EU532610
	Chascolytrum_monandrum_SAA518_Peterson21704
	Chascolytrum_monandrum_SAA525_Peterson21861
	Chascolytrum_palaeapiliferum_EU528609
	Chascolytrum_paleapiliferum_EU528608
	Chascolytrum_parodianum_EU395925
	Chascolytrum_rufum_var__sparsipilosa__EU528610
	Chascolytrum_rufum_var_rufum_EU528611
	Chascolytrum_scabrum_EU395927
	Chascolytrum_subaristatum_KJ598958
	Chascolytrum_subaristatum_SAA49_Soreng7020
	Chascolytrum_subaristatum_SAA51_Soreng7005
	Chascolytrum_uniolae_EU528605
	Cinna_arundinacea_EU792343
	Cinna_latifolia_DQ539569
	Cinna_latifolia_FJ026731
	Colpodium_versicolor_AJ867445
	Colpodium_versicolor_AY497472
	Corynephorus_canescens_DQ539578
	Ctenopsis_delicatula_AF478499
	Cutandia_maritima_AF478496
	Cynosurus_cristatus_AF532938
	Cynosurus_cristatus_HE646602
	Cynosurus_cristatus_JQ972939
	Cynosurus_echinatus_AF532937
	Dactylis_glomerata_AF393013
	Dactylis_glomerata_HQ600543
	Dactylis_glomerata_Stewart345_GB
	Dactylis_glomerata_subsp_hispanica_Soreng3682_GB
	Dactylis_hispanica_AF393014
	Deschampsia_alpina_AY237845
	Deschampsia_antarctica_AM041215
	Deschampsia_antarctica_GU181209
	Deschampsia_antarctica_JF904807
	Deschampsia_berteroana_AM041217
	Deschampsia_brevifolia_Gillespie6810b_GB
	Deschampsia_cespitosa_AF53292
	Deschampsia_cespitosa_alpina_AM041219
	Deschampsia_cespitosa_AM041224
	Deschampsia_cespitosa_AM041225
	Deschampsia_cespitosa_bottnica_AM041220
	Deschampsia_cespitosa_GU444008
	Deschampsia_cespitosa_HQ114292
	Deschampsia_cespitosa_HQ114293
	Deschampsia_cespitosa_HQ114294
	Deschampsia_cespitosa_HQ114295
	Deschampsia_cespitosa_HQ114296
	Deschampsia_cespitosa_SAA110_Peterson19754
	Deschampsia_cespitosa_SAA133_Peterson18410
	Deschampsia_cespitosa_SAA19_Peterson18367
	Deschampsia_cespitosa_SAA52_Peterson15587
	Deschampsia_cespitosa_var_alpina_KC691710
	Deschampsia_chapmanii_AM041226
	Deschampsia_chapmanii_AY752476
	Deschampsia_christophersenii_AF486267
	Deschampsia_christophersenii_AM041227
	Deschampsia_christophersenii_AM041228
	Deschampsia_danthonioides_AM041229
	Deschampsia_elongata_AM041230
	Deschampsia_elongata_SAA116_Peterson19801
	Deschampsia_elongata_SAA99_Peterson19657
	Deschampsia_kingii_AM041235
	Deschampsia_kingii_AM041236
	Deschampsia_klossii_AM041237
	Deschampsia_laxa_AM041238
	Deschampsia_maderensis_DQ539616
	Deschampsia_mejlandii_AF486268
	Deschampsia_mejlandii_AM041239
	Deschampsia_nubigena_AM041246
	Deschampsia_parvula_AM041240
	Deschampsia_patula_AM041241
	Deschampsia_setacea_AM041242
	Deschampsia_setacea_AM041243
	Deschampsia_setacea_DQ539615
	Deschampsia_sukatschewii_AY237844
	Deschampsia_tenella_AM041244
	Deschampsia_tenelli_AY752475
	Deschampsia_venustula_AM041245
	Desmazeria_philistaea_HE646603
	Desmazeria_sicula_EF584917
	Desmazeria_sicula_HE646604
	Deyeuxia_aucklandia_AY705888
	Deyeuxia_aurea_SAA640_Peterson9081
	Deyeuxia_avenoides_AY705889
	Deyeuxia_breviaristata_SAA222_Peterson15720
	Deyeuxia_breviaristata_SAA223_Peterson12825
	Deyeuxia_breviaristata_SAA641_Peterson12842
	Deyeuxia_brevifolia_HG797490
	Deyeuxia_brevifolia_SAA712_Peterson15459
	Deyeuxia_brevifolia_SAA713_Peterson12708
	Deyeuxia_cabrerae_SAA711_Peterson15574
	Deyeuxia_chrysantha_chrysantha_SAA715_Peterson14822
	Deyeuxia_chrysantha_phalaroides_SAA225_Peterson13064
	Deyeuxia_chrysophylla_SAA716_Peterson13027
	Deyeuxia_coarctata_SAA228_Peterson14064
	Deyeuxia_crispa_SAA717_Peterson12875
	Deyeuxia_crispa_SAA718_Peterson12942
	Deyeuxia_curvula_SAA719_Peterson13194
	Deyeuxia_densiflora_SAA630_Peterson17943
	Deyeuxia_densiflora_SAA721_Cook22
	Deyeuxia_deserticola_breviaristata_SAA722_Peterson15726
	Deyeuxia_deserticola_breviaristata_SAA723_Peterson13007A
	Deyeuxia_diffusa_SAA212_Soreng5272
	Deyeuxia_diffusa_SAA213_Soreng5233b
	Deyeuxia_effusa_SAA714_Gomez21
	Deyeuxia_effusa_SAA741_Stergios19875
	Deyeuxia_eminens_inclusa_SAA724_Peterson19307
	Deyeuxia_fiebrigii_SAA725_Peterson12966
	Deyeuxia_filifolia_HG797491
	Deyeuxia_filifolia_SAA226_Peterson13196
	Deyeuxia_filifolia_SAA726_Peterson13099
	Deyeuxia_glacialis_SAA698_Peterson12608
	Deyeuxia_hackelii_SAA699_Peterson13032
	Deyeuxia_heterophylla_SAA227_Peterson14129
	Deyeuxia_heterophylla_SAA546_Peterson21561
	Deyeuxia_intermedia_SAA700_Sklenar86_19
	Deyeuxia_jamesonii_SAA707_Peterson13195
	Deyeuxia_lacustris_AY705887
	Deyeuxia_lagurus_SAA631_Soreng18311
	Deyeuxia_lagurus_SAA731_Peterson13031
	Deyeuxia_ligulata_SAA743_Sklenar46_1
	Deyeuxia_malamalensis_SAA733_Solomon15046
	Deyeuxia_mandoniana_SAA734_Renvoize4784
	Deyeuxia_mandoniana_SAA735_Peterson13197
	Deyeuxia_mazzettii_SAA215_Soreng5314
	Deyeuxia_nitidula_SAA737_Peterson14204
	Deyeuxia_nitidula_SAA738_Solomon13638
	Deyeuxia_nitidula_SAA746_Peterson18120
	Deyeuxia_nivicola_SAA220_Soreng5648
	Deyeuxia_nyingchiensis_SAA214_Soreng5578
	Deyeuxia_ovata_ovata_SAA739_Peterson14579
	Deyeuxia_ovata_SAA554_Peterson21675
	Deyeuxia_planifolia_SAA742_Peterson9129
	Deyeuxia_podophora_SAA666_Laegaard21546
	Deyeuxia_preslii_SAA55_Peterson18047
	Deyeuxia_preslii_SAA736_Peterson14100
	Deyeuxia_pulchella_SAA210_Soreng5586
	Deyeuxia_pulchella_SAA218_Soreng5278
	Deyeuxia_quadriseta_AY705890
	Deyeuxia_recta_SAA710_Gomez32
	Deyeuxia_rigescens_SAA552_Peterson21744
	Deyeuxia_rigescens_SAA553_Peterson21516
	Deyeuxia_rigida_HG797492
	Deyeuxia_rigida_SAA663_Peterson9143
	Deyeuxia_rigida_SAA664_Peterson12678
	Deyeuxia_rupestris_SAA634_Scur920
	Deyeuxia_rupestris_SAA708_Renvoize4176
	Deyeuxia_scabrescens_SAA216_Soreng5613
	Deyeuxia_scabrescens_SAA217_Soreng5424
	Deyeuxia_setiflora_SAA635_Peterson15727
	Deyeuxia_sichuanensis_SAA221_Soreng5659
	Deyeuxia_spicigera_SAA627_Peterson18275
	Deyeuxia_tarmensis_HG797503
	Deyeuxia_tarmensis_SAA637_Peterson13929
	Deyeuxia_trichodonta_SAA638_Peterson12960
	Deyeuxia_tripilifera_SAA219_Soreng5385
	Deyeuxia_velutina_SAA229_Peterson15489
	Deyeuxia_velutina_SAA639_Peterson15484
	Deyeuxia_vicunarum_SAA550_Peterson21580
	Deyeuxia_vicunarum_SAA643_Peterson13824
	Deyeuxia_violacea_puberula_SAA705_Peterson13202
	Deyeuxia_violacea_SAA644_Peterson12965
	Deyeuxia_viridiflavescens_montevidensis_SAA709_Barreto17
	Deyeuxia_viridiflavescens_SAA633_Soreng15032
	Deyeuxia_viridiflavescens_SAA704_Scur1150
	Deyeuxia_viridis_SAA645_Peterson17371
	Dichelachne_inaequiglumis_AY705891
	Dichelachne_lautumia_AY705893
	Dichelachne_micrantha_AY705892
	Dichelachne_sp_FM179401
	Dielsiochloa_floribunda_DQ539563
	Dielsiochloa_floribunda_JF697719
	Dielsiochloa_floribunda_JF904805
	Dryopoa_dives_GQ324474
	Dupontia_fisheri_AY237847
	Echinaria_capitata_JQ972938
	Echinopogon_caespitosus_caespitosus_SAA152_Soreng5900
	Echinopogon_sp_FM179403
	Festuca_altissima_AF303411
	Festuca_argentina_EF584923
	Festuca_arizonica_EF397143
	Festuca_arundinacea_AF519976
	Festuca_arundinacea_Leeman_sn_GB
	Festuca_atlantigena_AJ240155
	Festuca_baffinensis_EF584925
	Festuca_baffinensis_Gillespie6920_GB
	Festuca_brachyphylla_EF584927
	Festuca_breviglumis_AY367952
	Festuca_caerulescens_AF303427
	Festuca_clementei_AF478482
	Festuca_dichoclada_EF584933
	Festuca_donax_EF584935
	Festuca_idahoensis_EF397187
	Festuca_kingii_AF303410
	Festuca_modesta_EF584953
	Festuca_occidentalis_EF397235
	Festuca_pratensis_AF303421
	Festuca_roemeri_EF397231
	Festuca_saximontana_EF584969
	Festuca_scabriculmis_EF584970
	Festuca_tolucensis_EF584976
	Festucella_eriopoda_AY559122
	Festucella_eriopoda_EU792349
	Festucella_eriopoda_EU792350
	Gastridium_ventricosum_DQ336817
	Gaudinia_fragilis_SAA670_Seijo2557
	Gaudinia_fragilis_SAA758_Stajsic4229
	Gaudinia_fragilis_SAA768_Paget1558
	Graphephorum_melicoides_HG797505
	Graphephorum_wolfii_DQ336823
	Graphephorum_wolfii_HG797506
	Graphephorum_wolfii_SAA142_Porsild22911
	Hainardia_cylindrica_AF532941
	Helicotrichon_filifolium_DQ336819
	Helictochloa_aetolica_FM956466
	Helictochloa_aetolica_Soreng7514_GB
	Helictochloa_albinervis_DQ539595
	Helictochloa_albinervis_FM956464
	Helictochloa_armeniaca_Z968
	Helictochloa_blaui_Z96894_Z96895
	Helictochloa_bromoides_bromoides_FM956463
	Helictochloa_bromoides_JQ972940
	Helictochloa_bromoides_Z96844_Z96845
	Helictochloa_cincinnata_FM999034
	Helictochloa_cincinnata_FM999035
	Helictochloa_cincinnata_FM999037
	Helictochloa_cincinnata_FM999038
	Helictochloa_cincinnata_FM999039
	Helictochloa_cincinnata_FM999040
	Helictochloa_compressa_Z96848_Z96849
	Helictochloa_gervaisii_subsp_arundanum_FM999043
	Helictochloa_gervaisii_subsp_arundanum_FM999045
	Helictochloa_gervaisii_subsp_arundanum_FM999050
	Helictochloa_gervaisii_subsp_arundanum_FM999051
	Helictochloa_hackelii_Z96850_Z96851
	Helictochloa_hookeri_hookeri_FN984915
	Helictochloa_hookeri_schelliana_FM179409
	Helictochloa_levis_FM958416
	Helictochloa_marginata_FM956465
	Helictochloa_pratensis_Z96860_Z96861
	Helictochloa_versicolor_versicolor_FM956467
	Helictotrichon_asiaticum_AY870327
	Helictotrichon_cantabricum_Z96830_Z96831
	Helictotrichon_convolutum_FM956461
	Helictotrichon_convolutum_Soreng3803_GB
	Helictotrichon_convolutum_Z96821_Z96820
	Helictotrichon_desertorum_altaicum_FM956103
	Helictotrichon_filifolium_Z96826_Z96827
	Helictotrichon_parlatorei_FM956105
	Helictotrichon_sarracenorum_FM956462
	Helictotrichon_sarracenorum_Z96814_Z96815
	Helictotrichon_sedenense_GB
	Helictotrichon_sedenense_sedenense_FM956104
	Helictotrichon_sempervirens_Soreng4622_GB
	Helictotrichon_sempervirens_Z96834_Z96835
	Helictotrichon_setaceum_petzense_FM956468
	Helictotrichon_tianschanicum_SAA149_Soreng7580
	Helictotrichon_x_krischae_FM958415
	Hierochloe_equiseta_AY705901
	Hierochloe_fusca_AY705902
	Hierochloe_novaezelandiae_AY705900
	Holcus_gayensis_DQ539574
	Holcus_lanatus_DQ539575
	Holcus_lanatus_SAA26_Peterson18732
	Hookerochloa_hookeriana_AY559123
	Hookerochloa_hookeriana_EU792348
	Hyalopoa_lanatiflora_FJ178781
	Hyalopoa_pontica_FJ196303
	Koeleria_albescens_DQ336824
	Koeleria_capensis_FM179413
	Koeleria_capensis_SAA650_Smook2559
	Koeleria_capensis_SAA665_Smook10302
	Koeleria_caudata_DQ539603
	Koeleria_dasyphylla_DQ336825
	Koeleria_lobata_SAA651_Soreng3813b
	Koeleria_loweana_AF532930
	Koeleria_loweana_HE646607
	Koeleria_macrantha_DQ336826
	Koeleria_macrantha_SAA79_Peterson19783
	Koeleria_permollis_SAA528_Peterson21705
	Koeleria_pyramidata_DQ336827
	Koeleria_splendens_DQ336828
	Koeleria_splendens_SAA649_Soreng7491
	Koeleria_vallesiana_DQ336829
	Koeleria_vallesiana_SAA648_Soreng4005b
	Lachnagrostis_adamsonii_GB
	Lachnagrostis_ammobia_AY705907
	Lachnagrostis_billarderi_AY705904
	Lachnagrostis_leptostachys_AY705903
	Lachnagrostis_littoralis_AY705906
	Lachnagrostis_littoralis_subsp_littoralis_AY705905
	Lachnagrostis_uda_AY705908
	Lagurus_ovatus_DQ539598
	Lagurus_ovatus_FM179414
	Lagurus_ovatus_SAA671_US3343370
	Lagurus_ovatus_SAA672_Lammers7904
	Lagurus_ovatus_SAA744_Soreng14484
	Lamarckia_aurea_AF532935
	Leptophyllochloa_micrathera_SAA652_Peterson17403
	Lolium_perenne_AF303401
	Megalachne_berteroniana_FR692028
	Megalachne_masafuerana_FR692029
	Mibora_minima_DQ539589
	Mibora_minima_FR692030
	Milium_effusum_DQ539573
	Milium_effusum_GQ324477
	Milium_effusum_HQ600513
	Milium_effusum_KC986378
	Milium_vernale_EU792340
	Narduroides_salzmanii_AF478497
	Narduroides_salzmannii_JQ972946
	Neoschischkinia_truncatula_DQ539592
	Nephelochloa_orientalis_HE646609
	Nicoraepoa_andina_EU792354
	Nicoraepoa_chonotica_EU792355
	Nicoraepoa_chonotica_EU792356
	Nicoraepoa_pugionifolia_EU792360
	Nicoraepoa_pungifolia_GQ324478
	Nicoraepoa_robusta_EU792357
	Nicoraepoa_subenerivs_subsp_subenervis_EU792359
	Nicoraepoa_subenervis_subsp_spegazziniana_GQ324479
	Nicoraepoa_subernervis_subsp_spegazziniana_EU792358
	Oreochloa_disticha_DQ539588
	Oreochloa_disticha_FM179421
	Paracolpodium_altaicum_EF432735
	Parapholis_incurva_AF532942
	Parapholis_incurva_FM179422
	Parapholis_incurva_HQ600556
	Periballia_involucrata_DQ539576
	Peyritschia_deyeuxiodes_SAA61_Peterson9809
	Peyritschia_deyeuxioides_SAA232_Peterson21403
	Peyritschia_deyeuxioides_SAA238_Peterson21110
	Peyritschia_deyeuxioides_SAA561_Peterson20367
	Peyritschia_pringlei_HG797528
	Peyritschia_pringlei_Peterson12575
	Phalaris_amethystina_JF951053
	Phalaris_amethystina_JF951060
	Phalaris_angusta_JF951054
	Phalaris_angusta_JF951055
	Phalaris_angusta_SAA669_Scur654
	Phalaris_aquatica_JF951056
	Phalaris_aquatica_JF951076
	Phalaris_aquatica_SAA766_Jobson1942
	Phalaris_aquatica_SAA80_Peterson19672
	Phalaris_arundinacea_FJ821785
	Phalaris_arundinacea_HQ600518
	Phalaris_arundinacea_JF951075
	Phalaris_arundinacea_JF951077
	Phalaris_arundinacea_SAA22_Peterson18383
	Phalaris_brachystachys_JF951057
	Phalaris_caesia_JF951061
	Phalaris_caesia_JF951062
	Phalaris_californica_JF951063
	Phalaris_californica_JF951064
	Phalaris_californica_JF951078
	Phalaris_canariensis_DQ539580
	Phalaris_canariensis_FJ178782
	Phalaris_canariensis_JF951058
	Phalaris_caroliniana_JF951065
	Phalaris_caroliniana_JF951079
	Phalaris_caroliniana_JF951080
	Phalaris_coerulescens_DQ539581
	Phalaris_coerulescens_JF951066
	Phalaris_coerulescens_JF951081
	Phalaris_lemmonii_JF951067
	Phalaris_lemmonii_JF951082
	Phalaris_lindigii_JF951068
	Phalaris_maderensis_JF951083
	Phalaris_minor_JF907187
	Phalaris_minor_JF951069
	Phalaris_minor_JF951084
	Phalaris_minor_JF951085
	Phalaris_minor_JF951086
	Phalaris_minor_SAA749_Strudwick689
	Phalaris_paradoxa_JF951070
	Phalaris_paradoxa_JF951071
	Phalaris_paradoxa_JF951087
	Phalaris_paradoxa_JF951088
	Phalaris_paradoxa_JF951089
	Phalaris_paradoxa_SAA762_Curtis61
	Phalaris_paradoxa_SAA763_McKenzie95131
	Phalaris_peruviana_JF951072
	Phalaris_platensis_JF951073
	Phalaris_rotgesii_JF951074
	Phalaris_rotgesii_JF951090
	Phalaris_truncata_JF951059
	Phalaris_truncata_L36522
	Phippsia_algida_EU792330
	Phippsia_algida_EU792331
	Phippsia_algida_subsp_concinna_EU093028
	Phleum_alpinum_GU444005
	Phleum_phleoides_AF498396
	Phleum_phleoides_FM179426
	Phleum_pratense_DQ539568
	Phleum_pratense_EU792341
	Phleum_pratense_HQ600524
	Poa_alsodes_Gillespie6467_GB
	Poa_annua_AF521901
	Poa_cheelii_GQ324494
	Poa_clelandii_GQ324496
	Poa_gigantea_SAA526_Peterson21680
	Poa_glauca_AY237839
	Poa_glauca_EU792397
	Poa_gymnantha_SAA527_Peterson21733
	Poa_infirma_AF393012
	Poa_porsildii_GQ324538
	Poa_pratensis_SAA144_Goodrich22955
	Poa_pratensis_subsp_irrigata_GQ324541
	Podagrostis_aequivalvis_SAA568_Saarela1307
	Podophorus_bromoides_FR692035
	Polypogon_australis_SAA101_Peterson19678
	Polypogon_australis_SAA53_Peterson15551
	Polypogon_elongatus_SAA240_Peterson21182
	Polypogon_elongatus_SAA247_Peterson21234
	Polypogon_elongatus_SAA517_Peterson21688
	Polypogon_fugax_FJ821784
	Polypogon_fugax_KF713273
	Polypogon_fugax_KF713274
	Polypogon_fugax_KF713275
	Polypogon_fugax_KF713276
	Polypogon_fugax_KF713277
	Polypogon_fugax_KF713278
	Polypogon_fugax_KP135427
	Polypogon_fugax_KP135428
	Polypogon_interruptus_SAA516_Peterson21477
	Polypogon_maritimus_DQ336818
	Polypogon_monspeliensi_DQ146794
	Polypogon_monspeliensis_cloneM898_2cl10_JN040633
	Polypogon_monspeliensis_cloneM898_2cl1_JN040624
	Polypogon_monspeliensis_cloneM898_2cl2_JN040625
	Polypogon_monspeliensis_cloneM898_2cl5_JN040630
	Polypogon_monspeliensis_cloneM898_2cl8_JN040631
	Polypogon_monspeliensis_DQ146795
	Polypogon_monspeliensis_JN040624
	Polypogon_monspeliensis_KF713279
	Polypogon_monspeliensis_KF713280
	Polypogon_monspeliensis_KF850575
	Polypogon_monspeliensis_SAA83_Peterson19669
	Polypogon_viridis_DQ146796
	Polypogon_viridis_SAA239_Peterson20996
	Polypogon_viridis_SAA245_Peterson21309
	Polypogon_viridis_SAA515_Peterson21470
	Pseudarrhenatherum_longifolium_FM179430
	Pseudarrhenatherum_longifolium_FM956102
	Pseudobromus_africanus_SAA675_Schweickerdt6053
	Psilurus_incurvus_AF478493
	Puccinellia_angustata_GQ283095
	Puccinellia_angustata_GQ283096
	Puccinellia_banksiensis_GQ283104
	Puccinellia_bruggemannii_GQ283148
	Puccinellia_distans_AF532934
	Puccinellia_fasciculata_FM179431
	Puccinellia_frigida_JF904808
	Puccinellia_frigida_JF904809
	Puccinellia_hauptiana_GQ283159
	Puccinellia_lemmonii_GQ283122
	Puccinellia_nutkaensis_JN999430
	Puccinellia_parishii_GQ283123
	Puccinellia_phryganodes_GQ283153
	Puccinellia_pumila_GQ283124
	Puccinellia_stricta_EU792339
	Puccinellia_tenella_subsp_langeana_GQ283107
	Puccinellia_tenella_subsp_tenella_GQ283110
	Puccinellia_vahliana_EU792335
	Puccinellia_walkeri_subsp_chathamica_EU331103
	Puccinellia_wrightii_GQ283118
	Relchela_panicoides_JF904862
	Relchela_panicoides_SAA667_Peterson17364
	Relchela_panicoides_SAA668_Peterson17334
	Rostraria_cristata_DQ336833
	Rostraria_hispida_DQ539610
	Rostraria_litorea_DQ539611
	Rostraria_obtusiflora_DQ539612
	Rostraria_pumila_DQ336834
	Rostraria_pumila_SAA697_Rawi10915
	Rostraria_pumila_SAA730_Peterson14444
	Rostraria_pumila_SAA767_Clarke3442
	Rostraria_salzmannii_DQ539613
	Saxipoa_saxicola_GQ324557
	Saxipoa_saxicola_GQ324558
	Scolochloa_festucacea_DQ539564
	Scolochloa_festucacea_GB
	Scribneria_bolanderi_HE646612
	Sesleria_argentea_AF532931
	Sesleria_caerulea_DQ539586
	Sesleria_caerulea_EF5651321
	Sesleria_caerulea_EF5651322
	Sesleria_insularis_FM179435
	Sesleria_insularis_Soreng3889_GB
	Sesleria_tenerrima_EU792327
	Sphenopholis_filiformis_SAA628_Sorrie11538
	Sphenopholis_intermedia_DQ539599
	Sphenopholis_intermedia_HG797530
	Sphenopholis_intermedia_SAA260_Dugal4080
	Sphenopholis_intermedia_SAA262_Dugal4234
	Sphenopholis_nitida_HG797531
	Sphenopholis_obtusata_HG797532
	Sphenopholis_obtusata_major_SAA261_Darbyshire3412
	Sphenopholis_pensylvanica_HG797533
	Sphenopholis_pensylvanica_SAA673_Sharp40056
	Sphenopholis_pensylvanica_SAA745_Terrell3644
	Sphenopus_divaricatus_HE646613
	Sylvipoa_queenslandica_GQ324559
	Torreyochloa_pallida_pauciflora_SAA622_Saarela1187
	Torreyochloa_pallida_pauciflora_Soreng7413_FJ377679
	Tricholemma_jahandiezii_FM179407
	Tricholemma_jahandiezii_FM956101
	Tricholemma_jahandiezii_Z96840_Z96841
	Triplachne_nitens_DQ336816
	Trisetaria_dufourei_DQ539606
	Trisetaria_loeflingiana_DQ539608
	Trisetaria_ovata_DQ336832
	Trisetaria_panicea_DQ539609
	Trisetopsis_angusta_HG797535
	Trisetopsis_barbata_HG797545
	Trisetopsis_capensis_HG797555
	Trisetopsis_dodii_HG797565
	Trisetopsis_elongata_HG797566
	Trisetopsis_friesiorum_HG797573
	Trisetopsis_galpinii_HG797574
	Trisetopsis_hirtula_HG797584
	Trisetopsis_imberbis_HG797636
	Trisetopsis_lachnantha_HG797585
	Trisetopsis_leonina_HG797586
	Trisetopsis_longa_HG797597
	Trisetopsis_longifolia_HG797596
	Trisetopsis_mannii_HG797598
	Trisetopsis_namaquensis_HG797607
	Trisetopsis_natalensis_HG797616
	Trisetopsis_rogerellisii_HG797617
	Trisetopsis_roggeveldensis_HG797627
	Trisetopsis_umbrosa_HG797637
	Trisetum_andinum_SAA656_Sklenar9_3
	Trisetum_baregense_DQ539605
	Trisetum_bifidum_FJ766188
	Trisetum_bifidum_HQ600522
	Trisetum_bifidum_KF713281
	Trisetum_bifidum_KF713282
	Trisetum_bifidum_KF713283
	Trisetum_bifidum_KF713284
	Trisetum_bifidum_KF713285
	Trisetum_bifidum_KF713286
	Trisetum_bifidum_KF713287
	Trisetum_bifidum_KF713288
	Trisetum_bifidum_KF713289
	Trisetum_bifidum_KF713290
	Trisetum_bifidum_KF713291
	Trisetum_cernuum_canescens_SAA107_Peterson19720
	Trisetum_cernuum_canescens_SAA114_Peterson19790
	Trisetum_cernuum_canescens_SAA20_Peterson18723
	Trisetum_distichophyllum_SAA146_Buhrer207676
	Trisetum_drucei_AY752485
	Trisetum_durangense_SAA241_Peterson21245
	Trisetum_durangense_SAA242_Peterson21217
	Trisetum_flavescens_DQ336830
	Trisetum_flavescens_HG797638
	Trisetum_flavescens_SAA145_Kalheber78_379
	Trisetum_glaciale_DQ539614
	Trisetum_gracile_DQ539607
	Trisetum_hispidum_DQ336831
	Trisetum_irazuense_SAA655_Stergios20561
	Trisetum_macbridei_SAA522_Peterson21679
	Trisetum_montanum_SAA90_Peterson18397
	Trisetum_oreophilum_oreophilum_SAA659_Peterson9239
	Trisetum_oreophilum_SAA558_Peterson20273
	Trisetum_palmeri_SAA657_Hoge220
	Trisetum_phleoides_SAA653_Peterson17256
	Trisetum_preslii_SAA660_Peterson11467
	Trisetum_rosei_SAA233_Peterson21388
	Trisetum_sibiricum_FJ766189
	Trisetum_spicatum_AY752486
	Trisetum_spicatum_cumingii_SAA520_Peterson21934
	Trisetum_spicatum_Peterson10051_FJ377672
	Trisetum_spicatum_SAA405_Peterson17892
	Trisetum_spicatum_SAA521_Peterson21527
	Trisetum_spicatum_SAA559_Peterson20299
	Trisetum_spicatum_SAA761_vanRees252
	Trisetum_spicatum_SAA764_Chesterfield3126
	Trisetum_spicatum_SAA765_Walsh6731
	Trisetum_spicatum_SAA81_Peterson19768
	Trisetum_spicatum_spicatum_SAA523_Peterson21896
	Trisetum_tenellum_AY752487
	Trisetum_turcicum_Z96900
	Trisetum_viride_SAA237_Peterson21275
	Trisetum_viride_SAA244_Peterson21134
	Trisetum_viride_SAA60_Peterson18783
	Trisetum_virletii_SAA658_Nunez7926
	Trisetum_youngii_AY752488
	Vahlodea_atropurpurea_AM041216
	Vahlodea_atropurpurea_FM179439
	Vahlodea_atropurpurea_SAA21_Peterson18728
	Vulpia_brevis_AF478489
	Vulpia_bromoides_AF478485
	Vulpia_bromoides_Walsh4579_GB
	Vulpia_ciliata_AF478486
	Vulpia_ciliata_AY118094
	Vulpia_fasciulata_AF303402
	Vulpia_fontquerana_AF478488
	Vulpia_geniculata_AF478490
	Vulpia_membranacea_AY118090
	Vulpia_microstachys_EF584981
	Vulpia_muralis_AF478484
	Vulpia_octoflora_EF584982
	Vulpia_sicula_AY118089
	Vulpia_unilateralis_AF478492
	Wagenheimia_lima_AF478498
	xCalammophila_baltica_SAA159_PaszkoS_9
	xCalammophila_baltica_SAA160_PaszkoJ7
	Zingeria_biebersteiniana_DQ910765
	Zingeria_biebersteiniana_subsp_trichopoda_FJ196301
	Zingeria_kochii_FJ169905
	Zingeria_kochii_FJ169914
	Zingeria_pisidica_GU299764
	Zingeria_trichopoda_FM179441
;
end;
begin characters;
	dimensions nchar=1138;
	format datatype=dna missing=? gap=-;
	matrix
	Agrostis_breviculmis_SAA562_Peterson20294	----------------------------------ATCTTGGGAAATTTCATCGTGATGGGGATAGATCATTGCAATTGTTGGTCTTCAACGAGGAATGCCTAGTAAGCGCGAGTCATCAGCTCGCGTTGACTACGTCCCTGCCCTTTGTACACACCGCCCGTCGCTCCTACCGATTGAATGGTCCGGTGAAGTGTTCGGATCGCGGCGACGGGGGCGGTTCGCCGCCCCCGACGTCGCGAGAAGTCCATTGAACCTTATCATTTAGAGGAAGG-AGAAGTCGTAACAAGGTTTCCGTAGGTGAACCTGCGGAAGGATCATTGTCGTGACCCTG-ACCAAAATAGACCG-TGCACGCGTCATCCAG---CCTGCCG--GCGGC-G--GCAT--CGTCCGT…
	Agrostis_breviculmis_SAA748_Peterson17933	------------------------------------------AAATTTCATCGTGATGGGGATAGATCATTGCAATTGTTGGTCTTCAACGAGGAATGCCTAGTAAGCGCGAGTCATCAGCTCGCGTTGACTACGTCCCTGCCCTTTGTACACACCGCCCGTCGCTCCTACCGATTGAATGGTCCGGTGAAGTGTTCGGATCGCGGCGACGGGGGCGGTTCGCCGCCCCCGACGTCGCGAGAAGTCCATTGAACCTTATCATTTAGAGGAAGG-AGAAGTCGTAACAAGGTTTCCGTAGGTGAACCTGCGGAAGGATCATTGTCGTGACCCTG-ACCAAAATAGACCG-TGCACGCGTCATCCAG---CCTGCCG--GCGGC-G--GCAT--CGTCCGT…
	Agrostis_canina_FJ042809	----------------------------------------------------------------------------------------------------------------------------------------------------------------------------------------------------------------------------------------------------------------------------------------------------------------------------------TCGTGACCCTG-ACCAAAATAGACCG-TGCACGCGTCATCCAG---CCTGCCG--GCGGC-G--GCAC--CGTTCGT…
	Agrostis_canina_FJ042810	----------------------------------------------------------------------------------------------------------------------------------------------------------------------------------------------------------------------------------------------------------------------------------------------------------------------------------TCGTGACCCTG-ACCAAAATAGACCG-TGCACGCGTCATCCAG---CCTGCCG--GCGGC-G--GCAC--CGTTCGT…
	Agrostis_canina_FJ042812	----------------------------------------------------------------------------------------------------------------------------------------------------------------------------------------------------------------------------------------------------------------------------------------------------------------------------------TCGTGACCCTG-ACCAAAATAGACCG-TGCACGCGTCATCCTG---CCTTCCG--GCGGC-G--GCAC--CGTTCGT…
	Agrostis_canina_FJ042813	----------------------------------------------------------------------------------------------------------------------------------------------------------------------------------------------------------------------------------------------------------------------------------------------------------------------------------TCGTGACCCTG-ACCAAAATAGACCG-TGCACGCGTCATCCAG---CCTGCCG--GCGGC-G--GCAC--CGTTCGT…
	Agrostis_capillaris_AY520820	------------------------------------------------------------------------------------------------------------------------------------------------------------------------------------------------------------------------------------------------------------------------------------------------GGTTTCCGTAGGTGAACCTGCGGAAGGATCATTGTCGTGACCCTG-ACCAAAATAGACCG-CGCACGCGTAATCCAG---CCTGCCG--GCGAT-G--GCAT--CGTCCGT…
	Agrostis_capillaris_clone_col17_FJ042828	----------------------------------------------------------------------------------------------------------------------------------------------------------------------------------------------------------------------------------------------------------------------------------------------------------------------------------TCGTGACCCTG-ACCAAAATAGACCG-CGCACGCGTAATCCAG---CCTGCCG--GCGAT-G--GCAT--CGTCCGT…
	Agrostis_capillaris_DQ146767	---------------------------------------------------------------------------------------------------------------------------------------------------------------------------------------------------------------------------------------------------------------------------------------TCGTAACAAGGTTTCCGTAGGTGAACCTGCGGAAGGATCATTGTCGTGACCCTG-ACCAAAATAGACCG-CGCACGCGTAATCCAG---CCTGCCG--GCGAT-G--GCAT--CGTCCGT…
	Agrostis_capillaris_FM179384	----------------------------------------------------------------------------------------------------------------------------------------------------------------------------------------------------------------------------------------------------------------------------------------------------------------------------------TCGTGACC-TG-ACCAAAATAGACCG-CGCACGCGTAATCCAG---CCTGCCG--GCGAT-G--GCAT--CGTCCGT…
	Agrostis_capillaris_SAA115_Peterson19798	----------------------------------ATCTTGGGAAATTTCATCGTGATGGGGATAGATCATTGCAATTGTTGGTCTTCAACGAGGAATGCCTAGTAAGCGCGAGTCATCAGCTCGCGTTGACTACGTCCCTGCCCTTTGTACACACCGCCCGTCGCTCCTACCGATTGAATGGTCCGGTGAAGTGTTCGGATCGCGGCGACGGGGGCGGTTCGCCGCCCCCGACGTCGCGAGAAGTCCATTGAACCTTATCATTTAGAGGAAGG-AGAAGTCGTAACAAGGTTTCCGTAGGTGAACCTGCGGAAGGATCATTGTCGTGACCCTG-ACCAAAATAGACCG-CGCACGCGTAATCCAG---CCTGCCG--GCGAT-G--GCAC--CGTCCGT…
	Agrostis_capillaris_SAA18_Saarela249	---------------------------------------------------------------------------------------------------------------------------------------------------------------------------------------------------------------------------------------------------------------------------------------------------------------------------------------------------AATAGACCG-CGCACGCGTAATCCAG---CCTGCCG--GCGAT-G--GCAT--CGTCCGT…
	Agrostis_capillaris_SAA88_Saarela748	------------------------------------CTTGGGAAATTTCATCGTGATGGGGATAGATCATTGCAATTGTTGGTCTTCAACGAGGAATGCCTAGTAAGCGCGAGTCATCAGCTCGCGTTGACTACGTCCCTGCCCTTTGTACACACCGCCCGTCGCTCCTACCGATTGAATGGTCCGGTGAAGTGTTCGGATCGCGGCGACGGGGGCGGTTCGCCGCCCCCGACGTCGCGAGAAGTCCATTGAACCTTATCATTTAGAGGAAGG-AGAAGTCGTAACAAGGTTTCCGTAGGTGAACCTGCGGAAGGATCATTGTCGTGACCCTG-ACCAAAATAGACCG-CGCACGCGTAATCCAG---CCTGCCG--GCGAT-G--GCAT--CGTCCGT…
	Agrostis_castellana_DQ14676	---------------------------------------------------------------------------------------------------------------------------------------------------------------------------------------------------------------------------------------------------------------------------------------T-GTAACAAGGTTTCCGTAGGTGAACCTGCGGAAGGATCATTGTCGTGACCCTG-ACCAAAATAGACCG-CGCACGCGTAATCCAG---CCTGCCG--GCGAT-G--GCAT--CGTCCGT…
	Agrostis_castellana_DQ539591	---------------------------------------------------------------------------------------------------------------------------------------------------------------------------------------------------------------------------------------------------------------------------------------------------------------------------------------ACCCTG-ACCAAAATAGACCG-CGCACGCGTAATCCAG---CCTGCCG--GCGAT-G--GCAT--CGTCCGT…
	Agrostis_clavata_HQ600521	------------------------------------------------------------------------------------------------------------------------------------------------------------------------------------------------------------------------------------------------------------------------------------------------------------------------------ATTGTCGTGACCCTG-ACCAAAATAGACCG-TGCACGCGTCATCCAG---CCTGCCG--GCGGC-G--GCAC--CGTTCGT…
	Agrostis_clavata_KF713267	---------------------------------------------------------------------------------------------------------------------------------------------------------------------------------------------------------------------------------------------------------------------------------------------------------AGGTGAACCTGCGGAAGGATCATTGTCGTGACCCTG-ACCAAAATAGACCG-CGCACGCGTAATCCAG---CCTGCCG--GCGAT-G--GCAC--CGTCCGT…
	Agrostis_clavata_KF713268	---------------------------------------------------------------------------------------------------------------------------------------------------------------------------------------------------------------------------------------------------------------------------------------------------------AGGTGAACCTGCGGAAGGATCATTGTCGTGACCCTG-ACCAAAATAGACCG-CGCACGCGTAATCCAG---CCTGCCG--GCGAT-G--GCAC--CGTCCGT…
	Agrostis_clavata_KF713269	---------------------------------------------------------------------------------------------------------------------------------------------------------------------------------------------------------------------------------------------------------------------------------------------------------AGGTGAACCTGCGGAAGGATCATTGTCGTGACCCTG-ACCAAAATAGACCG-CGCACGCGTAATCCAG---CCTGCCG--GCGAT-G--GCAC--CGTCCGT…
	Agrostis_clavata_var_nukabo_FJ766144	-----------------------------------------------------------------------------------------------------------------------------------------------------------------------------------------------------------------------------------------------------------------------------------------------------------------------------------CGTGACCCTG-ACC-AAATAGACCG-TGCACGCGTCATCCAG---CCTGCCG--GCGGC-G--GCAC--CGTTCGT…
	Agrostis_exarata_clone_NGC_6_18S_DQ146770	---------------------------------------------------------------------------------------------------------------------------------------------------------------------------------------------------------------------------------------------------------------------------------------TCGTAACAAGGTTTCCGTAGGTGAACCTGCGGAAGGATCATTGTCGTGACCCTG-ACCAAAACAGACCG-CGCACGCGTCATCCAG---CCTGCCG--GCGGC-G--ACAC--CATTCGT…
	Agrostis_exarata_DQ114677	---------------------------------------------------------------------------------------------------------------------------------------------------------------------------------------------------------------------------------------------------------------------------------------TCGTAACAAGGTTTCCGTAGGTGAACCTGCGGAAGGATCATTGTCGTGACCCTG-ACCAAAACAGACCG-CGCACGCGTCATCCAG---CCTGCCG--GCGGC-G--ACAC--CATTCGT…
	Agrostis_exarata_SAA109_Peterson19730	----------------------------------ATCTTGGGAAATTTCATCGTGATGGGGATAGATCATTGCAATTGTTGGTCTTCAACGAGGAATGCCTAGTAAGCGCGAGTCATCAGCTCGCGTTGACTACGTCCCTGCCCTTTGTACACACCGCCCGTCGCTCCTACCGATTGAATGGTCCGGTGAAGTGTTCGGATCGCGGCGACGGGGGCGGTTCGCCGCCCCCGACGTCGCGAGAAGTCCATTGAACCTTATCATTTAGAGGAAGG-AGAAGTCGTAACAAGGTTTCCGTAGGTGAACCTGCGGAAGGATCATTGTCGTGACCCTG-ACCAAAACAGACCG-CGCACGCGTCATCCAG---CCTGCCG--GCGGC-G--ACAC--CATTCGT…
	Agrostis_exarata_SAA16_Saarela755	----------------------------------ATCTTGGGAAATTTCATCGTGATGGGGATAGATCATTGCAATTGTTGGTCTTCAACGAGGAATGCCTAGTAAGCGCGAGTCATCAGCTCGCGTTGACTACGTCCCTGCCCTTTGTACACACCGCCCGTCGCTCCTACCGATTGAATGGTCCGGTGAAGTGTTCGGATCGCGGCGACGGGGGCGGTTCGCCGCCCCCGACGTCGCGAGAAGTCCATTGAACCTTATCATTTAGAGGAAGG-AGAAGTCGTAACAAGGTTTCCGTAGGTGAACCTGCGGAAGGATCATTGTCGTGACCCTG-ACCAAAACAGACCG-CGCACGCGTCATCCAG---CCTGCCG--GCGGC-G--ACAC--CATTCGT…
	Agrostis_foliata_SAA532_Peterson21732	----------------------------------ATCTTGGGAAATTTCATCGTGATGGGGATAGATCATTGCAATTGTTGGTCTTCAACGAGGAATGCCTAGTAAGCGCGAGTCATCAGCTCGCGTTGACTACGTCCCTGCCCTTTGTACACACCGCCCGTCGCTCCTACCGATTGAATGGTCCGGTGAAGTGTTCGGATCGCGGCGACGGGGGCGGTTCGCCGCCCCCGACGTCGCGAGAAGTCCATTGAACCTTATCATTTAGAGGAAGG-AGAAGTCGTAACAAGGTTTCCGTAGGTGAACCTGCGGAAGGATCATTGTCGTGACCCTG-ACCAAAATAGACCG-TGCACGCGTCATCCAT---CCTGCCG--GCGGC-G--GCAT--CGTCCGT…
	Agrostis_gelida_SAA747_Peterson8862	-------------------------------------------AATTTCATCGTGATGGGGATAGATCATTGCAATTGTTGGTCTTCAACGAGGAATGCCTAGTAAGCGCGAGTCATCAGCTCGCGTTGACTACGTCCCTGCCCTTTGTACACACCGCCCGTCGCTCCTACCGATTGAATGGTCCGGTGAAGTGTTCGGATCGCGGCGACGGGGGCGGTTCGCCGCCCCCGACGTCGCGAGAAGTCCATTGAACCTTATCATTTAGAGGAAGG-AGAAGTCGTAACAAGGTTTCCGTAGGTGAACCTGCGGAAGGATCATTGTCGTGACCCTG-ACCAAAATAGACCG-TGCACGCGTCATCCAT---CCTGCCG--GCGGC-G--GCAT--CGTCCGT…
	Agrostis_gigantea_clone_EPR12_3_DQ146772	---------------------------------------------------------------------------------------------------------------------------------------------------------------------------------------------------------------------------------------------------------------------------------------TCGTAACAAGGTTTCCGTAGGTGAACCTGCGGAAGGATCATTGTCGTGACCCTG-ACCAAAATAGACCG-CGCACGCGTAATCCAG---CCTGCCG--GCGAT-G--GCAC--CGTCCGT…
	Agrostis_gigantea_clone_USNH32_9_DQ146771	---------------------------------------------------------------------------------------------------------------------------------------------------------------------------------------------------------------------------------------------------------------------------------------TCGTAACAAGGTTTCCGTAGGTGAACCTGCGGAAGGATCATTGTCGTGACCCTG-ACCAAAATAGACCG-CGCACGCGTAATCCAG---CCTGCCG--GCGAT-G--GCAT--CGTCCGT…
	Agrostis_gigantea_EF565133	--------------------------------------------------------------------------------------------------------------------------------------------------------------------------------------------------------------------------------------------------------------------------------------------ACAAGGTTTCCGTAGGCGAACCTGCGGAAGGATCATTGTCGTGACCCTG-ACCAAAATAGACCG-CGCACGCGTAATCCAG---CCTGCCG--GCGRY-G--GCAC--CGTCCGT…
	Agrostis_gigantea_FJ821787	----------------------------------------------------------------------------------------------------------------------------------------------------------------------------------------------------------------------------------------------------------------------------------------------------------------------------------TCGTGACCCTG-ACCAAAATAGACCG-TGCACGCGTCATCCAG---CCTGCCG--GCGGC-G--GCAC--CGTCTGT…
	Agrostis_gigantea_KM999951	-------------------------------------------------------------------------------------------------------------------------------------------------------------------------------------------------------------------------------------------------------------------------------------------------------------------------------------------------------------------------------------CG--GCGAT-G--GCAC--CGTCCGT…
	Agrostis_gigantea_KM999952	------------------------------------------------------------------------------------------------------------------------------------------------------------------------------------------------------------------------------------------------------------------------------------------------------------------------------------------------------------------------------------------------------------CGT…
	Agrostis_gigantea_KM999953	-----------------------------------------------------------------------------------------------------------------------------------------------------------------------------------------------------------------------------------------------------------------------------------------------------------------------------------------------------------------------------------------GC-AT-G--GCAC--CGTCCGT…
	Agrostis_gigantea_KM999954	-----------------------------------------------------------------------------------------------------------------------------------------------------------------------------------------------------------------------------------------------------------------------------------------------------------------------------------------------------------------------------------------GCGAT-G--GCAC--CGTCCGT…
	Agrostis_gigantea_KM999956	-----------------------------------------------------------------------------------------------------------------------------------------------------------------------------------------------------------------------------------------------------------------------------------------------------------------------AAGGATCATTGTCGTGACSCTG-ACCAAAWTAGACCG-CGCACGCGTAATCCAG---CYTGCCG--GCGAT-G--GCAC--CGTCCGT…
	Agrostis_gigantea_KM999957	-----------------------------------------------------------------------------------------------------------------------------------------------------------------------------------------------------------------------------------------------------------------------------------------------------------------------AAGGATCATKGTCGTGACCCTG-ACCAAARCRGACCG-CGCACGCGTAATC-AGAG----G-CG--GCGAT-G--GCAC--CGTCCGT…
	Agrostis_gigantea_SAA108_Peterson19724	----------------------------------ATCTTGGGAAATTTCATCGTGATGGGGATAGATCATTGCAATTGTTGGTCTTCAACGAGGAATGCCTAGTAAGCGCGAGTCATCAGCTCGCGTTGACTACGTCCCTGCCCTTTGTACACACCGCCCGTCGCTCCTACCGATTGAATGGTCCGGTGAAGTGTTCGGATCGCGGCGACGGGGGCGGTTCGCCGCCCCCGACGTCGCGAGAAGTCCATTGAACCTTATCATTTAGAGGAAGG-AGAAGTCGTAACAAGGTTTCCGTAGGTGAACCTGCGGAAGGATCATTGTCGTGACCCTG-ACCAAAATAGACCG-CGCACGCGTAATCCAG---CCTGCCG--GCGAT-G--GCAT--CGTCCGT…
	Agrostis_hallii_SAA104_Peterson19699	----------------------------------ATCTTGGGAAATTTCATCGTGATGGGGATAGATCATTGCAATTGTTGGTCTTCAACGAGGAATGCCTAGTAAGCGCGAGTCATCAGCTCGCGTTGACTACGTCCCTGCCCTTTGTACACACCGCCCGTCGCTCCTACCGATTGAATGGTCCGGTGAAGTGTTCGGATCGCGGCGACGGGGGCGGTTCGCCGCCCCCGACGTCGCGAGAAGTCCATTGAACCTTATCATTTAGAGGAAGG-AGAAGTCGTAACAAGGTTTCCGTAGGTGAACCTGCGGAAGGATCATTGTCGTGACCCTG-ACCAAAATAGACCG-TGCACGCGTCATCCAG---CCTGCCG--GCGGC-G--GCTC--CGTCCGT…
	Agrostis_hyemalis_HQ600526	------------------------------------------------------------------------------------------------------------------------------------------------------------------------------------------------------------------------------------------------------------------------------------------------------------------------------ATTGTCGTGACCCTG-ACCAAAATAGACCG-CGCACGCGTAATCCAG---CCTGCCG--GCGAT-G--GCAC--CGTCCGT…
	Agrostis_idahoensis_DQ146773	----------------------------------------------------------------------------------------------------------------------------------------------------------------------------------------------------------------------------------------------------------------------------------------CGTAACAAGGTTTCCGTAGGTGAACCTGCGGAAGGATCATTGTCGTGACCCTG-ACCAAAATAGACCG-TGCACGCGTCATCCAG---CCTGCCG--GTGGC-G--GCAC--TGTCCGT…
	Agrostis_imbecillata_AY705885	------------------------------------------------------------------------------------------------------------------------------------------------------------------------------------------------------------------------------------------------GAAGTCCATTGAACCTTATCATTTAGAGGAAGG-AGAAGTCGTAACAAGGTTTCCGTAGGTGAACCTGCGGAAGGATCATTGTCGTGACCCTG-ACCAAAATAGACCG-TGCACGCGTCATCCAG---CCTGCCG--GCGGC-G--GCAC--CGTTCGT…
	Agrostis_imberbis_SAA54_Soreng7218	------------------------------------------------------------------------------------------------------------------------------------------------------------------------------------------------------------------------------------------------------------------------------------------------------------TGAACCTGCGGAAGGATCATTGTCGTGACCCTG-ACCAAAATAGACCG-TGCACGCGTCATCCAG---CCTGCCG--GCGGC-G--GCAC--CGTCCGT…
	Agrostis_magellanica_AY705883	---------------------------------------------------------------------------------------------------------------------------------------------------------------------------------------------------------------------GGCGGTTCGCCGCCCCCGACGTCGCGAGAAGTCCATTGAACCTTATCATTTAGAGGAAGG-AGAAGTCGTAACAAGGTTTCCGTAGGTGAACCTGCGGAAGGATCATTGTCGTGACCCTG-ANCAAAATAGACCG-TGCACGCGTCATCCAG---CCTGCCG--GCGGC-G--GCAC--CGTYCGT…
	Agrostis_mertensii_DQ146774	-----------------------------------------------------------------------------------------------------------------------------------------------------------------------------------------------------------------------------------------------------------------------------------------GTAACAAGGTTTCCGTAGGTGAACCTGCGGAAGGATCATTGTCGTGACCCTG-ACCAAAATAGACCG-TGCACGCGTCATCCAG---CCTGCCG--GCGGC-G--GCAC--CGTCCGT…
	Agrostis_mertensii_Gillespie6802_GB	----------------------------------------------------------------------------------------------------------------------------------------------------------------------------------------------------------------------------------------------------------------------------------------------------------------------------------TCGTGACCCTG-ACCAAAATAGACCG-TGCACGCGTCATCCAG---CCTGCCG--GCGGC-G--GCAC--CGTTCGT…
	Agrostis_mertensii_SAA132_Peterson20895	------------------------------------------------------------------------------------------------------------------------------------------------------------------------------------------------------------------------------------------------------------------------------------------------------------------------------------------------------------------GCGTCATCCAG---CCTGCCG--GCGGC-G--GCAC--CGTNCGT…
	Agrostis_mertensii_SAA134_Peterson20884	------------------------------------CTTGGGAAATTTCATCGTGATGGGGATAGATCATTGCAATTGTTGGTCTTCAACGAGGAATGCCTAGTAAGCGCGAGTCATCAGCTCGCGTTGACTACGTCCCTGCCCTTTGTACACACCGCCCGTCGCTCCTACCGATTGAATGGTCCGGTGAAGTGTTCGGATCGCGGCGACGGGGGCGGTTCGCCGCCCCCGACGTCGCGAGAAGTCCATTGAACCTTATCATTTAGAGGAAGG-AGAAGTCGTAACAAGGTTTCCGTAGGTGAACCTGCGGAAGGATCATTGTCGTGACCCTG-ACCAAAATAGACCG-TGCACGCGTCATCCAG---CCTGCCG--GCGGC-G--GCAC--CGTTCGT…
	Agrostis_meyenii_SAA58_Soreng7209	------------------------------------------------------------------------------------------------------------------------------------------------------------------------------------------------------------------------------------------------------------------------------------------------------------------------AGGATCATTGTCGTGACCCTG-ACCAAAATAGACCG-TGCACGCGTCATCCAG---CCTGCCG--GCGGC-G--GCAA--CGTCCGT…
	Agrostis_muelleriana_AY705880	------------------------------------------------------------------------------------------------------------------------------------------------------------------------------------------------------------------------------------------------GAAGTCCATTGAACCTTATCATTTAGAGGAAGG-AGAAGTCGTAACAAGGTTTCCGTAGGTGAACCTGCGGAAGGATCATTGTCGTGACCCTG-ACCAAAATAGACCG-TGCACGCGTCATCCAG---CCTGCCG--GCGGC-G--GCAC--CGTYYGT…
	Agrostis_muscosa_AY705884	------------------------------------------------------------------------------------------------------------------------------------------------------------------------------------------------------------------------------------------------GAAGTCCATTGAACCTTATCATTTAGAGGAAGG-AGAAGTCGTAACAAGGTTTCCGTAGGTGAACCTGCGGAAGGATCATTGTCGTGACCCTG-ACCAAAATAGACCG-TGCACGCGTCATCCAG---CCTGCCG--GCGGC-G--GCAC--CGTTCGT…
	Agrostis_pallens_DQ146770	---------------------------------------------------------------------------------------------------------------------------------------------------------------------------------------------------------------------------------------------------------------------------------------------CAAGGTTTCCGTAGGTGAACCTGCGGAAGGATCATTGTCGTGACCCTG-ACCAAAATAGACCG-TGCACGCGTCATCCAG---CCTGCCG--GCGGT-G--GCAC--CGTCCGT…
	Agrostis_pallescens_AY705879	---------------------------------------------------------------------------------------------------------------------------------------------------------------------------------------------------------------------GGCGGTTCGCCGCCCCCGACGTYGCGAGAAGTCCATTGAACCTTATCATTTAGAGGAAGG-AGAAGTCGTAACAAGGTTTCCGTAGGTGAACCTGCGGAAGGATCATTGTCGTGACCCTG-ACCAAAATAGACCG-TGCACGCGTCATCCAG---CCTGCCG--GCGGC-G--GCAC--CGTTCGT…
	Agrostis_personata_AY705881	------------------------------------------------------------------------------------------------------------------------------------------------------------------------------------------------------------------------------------------------GAAGTCCATTGAACCTTATCATTTAGAGGAAGG-AGAAGTCGTAACAAGGTTTCCGTAGGTGAACCTGCGGAAGGATCATTGTCGTGACCCTG-ACCAAAATAGACCG-TGCACGCGTCATCCAG---CCTGCCG--GCGGC-G--GCAY--CGTTCGT…
	Agrostis_petriei_AY705882	---------------------------------------------------------------------------------------------------------------------------------------------------------------------------------------------------------------------GGCGGTTCGCCGCCCCCGACGTCGCGAGAAGTCCATTGAACCTTATCATTTAGAGGAAGG-AGAAGTCGTAACAAGGTTTCCGTAGGTGAACCTGCGGAAGGATCATTGTCGTGACCCTG-ACCAAAATAGACCG-TGCACGCGTCATCCAG---CCTGCCG--GCGGC-G--GCAC--CGTTCGT…
	Agrostis_rosei_SAA236_Peterson21269	----------------------------------------------------------------------------------------------------------------------------------------------------------------------------------------------------------------------------------------------------------------TATCATTTAGAGGAAGG-AGAAGTCGTAACAAGGTTTCCGTAGGTGAACCTGCGGAAGGATCATTGTCGTGACCCTG-ACCAAAACAGACCG-CGCACGCGTCATCCAG---CCTGCCG--GCGGC-G--GCAC--CGTTCGT…
	Agrostis_scabra_DQ146776	-------------------------------------------------------------------------------------------------------------------------------------------------------------------------------------------------------------------------------------------------------------------------------------------AACAAGGTTTCCGTAGGTGAACCTGCGGAAGGATCATTGTCGTGACCCTG-ACCAAAATAGACCG-TGCACGCGTCATCCAG---CCTGCCG--GCGGC-G--GCTC--CGTCCGT…
	Agrostis_scabra_SAA15_Peterson18491	----------------------------------ATCTTGGGAAATTTCATCGTGATGGGGATAGATCATTGCAATTGTTGGTCTTCAACGAGGAATGCCTAGTAAGCGCGAGTCATCAGCTCGCGTTGACTACGTCCCTGCCCTTTGTACACACCGCCCGTCGCTCCTACCGATTGAATGGTCCGGTGAAGTGTTCGGATCGCGGCGACGGGGGCGGTTCGCCGCCCCCGACGTCGCGAGAAGTCCATTGAACCTTATCATTTAGAGGAAGG-AGAAGTCGTAACAAGGTTTCCGTAGGTGAACCTGCGGAAGGATCATTGTCGTGACCCTG-ACCAAAATAGACCG-TGCACGCGTCATCCAG---CCTGCCG--GCGGC-G--GCAC--CGTCCGT…
	Agrostis_stolonifera_clone_crp02_FJ042868	----------------------------------------------------------------------------------------------------------------------------------------------------------------------------------------------------------------------------------------------------------------------------------------------------------------------------------TCGTGACCCTG-ACCAAAATAGACCG-TGCACGCGTCATCCAG---CCTGCCG--GCGGC-G--GCAC--CGTTCGT…
	Agrostis_stolonifera_clone_crp04_FJ042862	----------------------------------------------------------------------------------------------------------------------------------------------------------------------------------------------------------------------------------------------------------------------------------------------------------------------------------TCGTGACCCTG-ACCAAAATAGACCG-TGCACGCGTCATCCAG---CCTGCCG--GCGGC-G--GCAC--CGTTCGT…
	Agrostis_stolonifera_clone_GP_1_FPP6_3_DQ146787	--------------------------------------------------------------------------------------------------------------------------------------------------------------------------------------------------------------------------------------------------------------------------------------------ACAAGGTTTCCGTAGGTGAACCTGCGGAAGGATCATTGTCGTGACCCTG-ACCAAAATAGACCG-TGCACGCGTCATCCAG---CCTGCCG--GCGGC-G--GCAC--CGTTCGT…
	Agrostis_stolonifera_clone_NGC2_1_FPP8_2_DQ146789	-----------------------------------------------------------------------------------------------------------------------------------------------------------------------------------------------------------------------------------------------------------------------------------------GTAACAAGGTTTCCGTAGGTGAACCTGCGGAAGGATCATTGTCGTGACCCTG-ACCAAAATAGACCG-TGCACGCGTCATCCAG---CCTGCCG--GCGGC-G--GCAC--CGTTCGT…
	Agrostis_stolonifera_clone_WPR08_1_FPP2_10_DQ146783	-------------------------------------------------------------------------------------------------------------------------------------------------------------------------------------------------------------------------------------------------------------------------------------------------------GTAGGTGAACCTGCGGAAGGATCATTGTCGTGACCCTG-ACCAAAATAGACCG-TGCACGCGTCATCCAG---CCTGCCG--GCGGC-G--GCAC--CGTTCGT…
	Agrostis_stolonifera_cultivar_Penncross_KM999958	----------------------------------------------------------------------------------------------------------------------------------------------------------------------------------------------------------------------------------------------------------------------------------------------------------------------------------TCGTGACCCTG-ACCAAAATAGACCG-TGCACGCGTCATCCAG---CCTGCCG--GCGGC-G--GCAC--CGTTCGT…
	Agrostis_stolonifera_cultivar_Penncross_KM999960	----------------------------------------------------------------------------------------------------------------------------------------------------------------------------------------------------------------------------------------------------------------------------------------------------------------------------------TCGTGACCCTG-ACCAAAATAGACCG-TGCACGCGTCATCCAG---CCTGCCG--GCGGC-G--GCAC--CGTTCGT…
	Agrostis_stolonifera_cultivar_Penncross_KM999961	----------------------------------------------------------------------------------------------------------------------------------------------------------------------------------------------------------------------------------------------------------------------------------------------------------GGTGAACCTGCGGAAGGATCATTGTCGTGACCCTG-ACCAAAATAGACCG-TGCACGCGTCATCCAG---CCTGCCG--GCGGC-G--GCAC--CGTTCGT…
	Agrostis_stolonifera_EF541167	-----------------------------------------------------------------------------------------------------------------------------------------------------------------------------------------------------------------------------------------------------------------------------------------------------------------------------CATTGTCGTGACCCTG-ACCAAAATAGACCG-TGCACGYGTCATCCAG---CCTGCCG--GCGGC-G--GCAC--CGTTCGT…
	Agrostis_stolonifera_FJ821782	----------------------------------------------------------------------------------------------------------------------------------------------------------------------------------------------------------------------------------------------------------------------------------------------------------------------------------TCGTGACCCTG-ACCAAAATAGACCG-TGCACGCGTCATCCAG---CCTGCCG--GCGGC-G--GCAC--CGTCCGT…
	Agrostis_stolonifera_KM999962	-----------------------------------------------------------------------------------------------------------------------------------------------------------------------------------------------------------------------------------------------------------------------------------------------------------------------AAGGATCATTGTCGTGACCCTG-ACCAAAATAGACCG-TGCACGCGTCATCCAGAG----GCCG--GCGGC-G--GCAC--CGTTCGT…
	Agrostis_stolonifera_KM999963	-----------------------------------------------------------------------------------------------------------------------------------------------------------------------------------------------------------------------------------------------------------------------------------------------------------------------AAGGATCRTKGTCGTGACSCTG-ACCAAAATAGACSG-TGCACGCGTCATCCAG---CCMGSSG--GSGGC-G--GCAC--CGTTCGT…
	Agrostis_stolonifera_KM999964	----------------------------------------------------------------------------------------------------------------------------------------------------------------------------------------------------------------------------------------------------------------------------------------------------------GGTGAACCTGCGGAAGGATCATTGTCGTGACCCTG-ACCAAAATAGACCG-TGCACGCGTCATCCAG---CCTGCCG--GCGGC-G--GCAC--CGTTCGT…
	Agrostis_stolonifera_KM999965	----------------------------------------------------------------------------------------------------------------------------------------------------------------------------------------------------------------------------------------------------------------------------------------------------------------------------------TCGTGACCCTG-ACCAAAATAGACCG-TGCACGCGTCATCCAG---CCTGCCG--GCGGC-G--GCAC--CGTTCGT…
	Agrostis_stolonifera_SAA150_Soreng7582	----------------------------------ATCTTGGGAAATTTCATCGTGATGGGGATAGATCATTGCAATTGTTGGTCTTCAACGAGGAATGCCTAGTAAGCGCGAGTCATCAGCTCGCGTTGACTACGTCCCTGCCCTTTGTACACACCGCCCGTCGCTCCTACCGATTGAATGGTCCGGTGAAGTGTTCGGATCGCGGCGACGGGGGCGGTTCGCCGCCCCCGACGTCGCGAGAAGTCCATTGAACCTTATCATTTAGAGGAAGG-AGAAGTCGTAACAAGGTTTCCGTAGGTGAACCTGCGGAAGGATCATTGTCGTGACCCTG-ACCAAAATAGACCG-TGCACGCGTCATCCAG---CCTGCCG--GCGGC-G--GCAC--CGTTCGT…
	Agrostis_stolonifera_SAA17_Peterson18382	----------------------------------------------------------------------------------------------------------------------------------------------------------------------------------------------------------------------------------------------------------------------------------------------------------------------------------------------------------------ACGCGTCATCCAG---CCTGCCG--GCGGC-G--GCAC--CGTTCGT…
	Agrostis_stolonifera_SAA41_Saarela751	----------------------------------ATCTTGGGAAATTTCATCGTGATGGGGATAGATCATTGCAATTGTTGGTCTTCAACGAGGAATGCCTAGTAAGCGCGAGTCATCAGCTCGCGTTGACTACGTCCCTGCCCTTTGTACACACCGCCCGTCGCTCCTACCGATTGAATGGTCCGGTGAAGTGTTCGGATCGCGGCGACGGGGGCGGTTCGCCGCCCCCGACGTCGCGAGAAGTCCATTGAACCTTATCATTTAGAGGAAGG-AGAAGTCGTAACAAGGTTTCCGTAGGTGAACCTGCGGAAGGATCATTGTCGTGACCCTG-ACCAAAATAGACCG-TGCACGCGTCATCCAG---CCTGCCG--GCGGC-G--GCAC--CGTTCGT…
	Agrostis_stolonifera_x_Polypogon_monspeliensis_clone201_1ClB_cl10_JN040613	------------------------------------------------------------------------------------------------------------------------------------------------------------------------------------------------------------------------------------------------------------------------------------AAGTCGTAACAAGGTTTCCGTAGGTGAACCTGCGGAAGGATCATTGTCGTGACCCTG-ACCAAAACAGACCG-CGCACGCGTCATCCAG---CCTGCCG--GCGGC-G--ACAC--CGTTCGT…
	Agrostis_stolonifera_x_Polypogon_monspeliensis_clone201_1ClB_cl1_JN040607	---------------------------------------------------------------------------------------------------------------------------------------------------------------------------------------------------------------------------------------------------------------------------------------------------------------------------------------------------AATAGACCG-TGCACGCGTCATCCAG---CCTGCCG--GCGGC-G--GCAC--CGTTCGT…
	Agrostis_stolonifera_x_Polypogon_monspeliensis_clone201_1ClB_cl2_JN040608	---------------------------------------------------------------------------------------------------------------------------------------------------------------------------------------------------------------------------------------------------------------------------------------------------------------------------------------------------AATAGACCG-TGCACGCGTCATCCAG---CCTGCCG--GCGGC-G--GCAC--CGTTCGT…
	Agrostis_stolonifera_x_Polypogon_monspeliensis_clone201_1ClB_cl3_JN040609	------------------------------------------------------------------------------------------------------------------------------------------------------------------------------------------------------------------------------------------------------------------------------------AAGTCGTAACAAGGTTTCCGTAGGTGAACCTGCGGAAGGATCATTGTCGTGACCCTG-ACCAAAACAGACCG-CGCACGCGTCATCCAG---CCTGCCG--GCGGC-G--ACAC--TGTTCGT…
	Agrostis_stolonifera_x_Polypogon_monspeliensis_clone201_1ClB_cl6_JN040610	---------------------------------------------------------------------------------------------------------------------------------------------------------------------------------------------------------------------------------------------------------------------------------------------------------------------------------------------------AACAGACCG-CGCACGCGTCATCCAG---CCTGCCG--GCGGC-G--ACAC--TGTTCGT…
	Agrostis_stolonifera_x_Polypogon_monspeliensis_clone201_1ClB_cl7_JN040611	---------------------------------------------------------------------------------------------------------------------------------------------------------------------------------------------------------------------------------------------------------------------------------------------------------------------------------------------------AACAGACCG-CGCACGCGTCATCCAG---CCTGCCG--GCGGC-G--ACAC--CGTTCGT…
	Agrostis_stolonifera_x_Polypogon_monspeliensis_clone201_1ClB_cl8_JN040612	------------------------------------------------------------------------------------------------------------------------------------------------------------------------------------------------------------------------------------------------------------------------------------AAGTCGTAACAAGGTTTCCGTAGGTGAACCTGCGGAAGGATCATTGTCGTGACCCTG-ACCAAAACAGACCG-CGCACGCGTCATCCAG---CCTGCCG--GCGGC-G--ACAC--TGTTCGT…
	Agrostis_tolucensis_JF904802	----------------------------------------------------------------------------------------------------------------------------------------------------------------------------------------------------------------------------------------------------------------------------------------------------------------------------------TCGTGACCCTG-ACCAAAATAGACCG-TGCACGCGTCATCCAG---CCTGCCG--GCGGC-G--GCAC--CGTCCGT…
	Agrostis_tolucensis_SAA235_Peterson21338	----------------------------------ATCTTGGGAAATTTCATCGTGATGGGGATAGATCATTGCAATTGTTGGTCTTCAACGAGGAATGCCTAGTAAGCGCGAGTCATCAGCTCGCGTTGACTACGTCCCTGCCCTTTGTACACACCGCCCGTCGCTCCTACCGATTGAATGGTCCGGTGAAGTGTTCGGATCGCGGCGACGGGGGCGGTTCGCCGCCCCCGACGTCGCGAGAAGTCCATTGAACCTTATCATTTAGAGGAAGG-AGAAGTCGTAACAAGGTTTCCGTAGGTGAACCTGCGGAAGGATCATTGTCGTGACCCTG-ACCAAAATAGACCG-TGCACGCGTCATCCAG---CCTGCCG--GCGGC-G--GCAC--CGTCCGT…
	Agrostis_tolucensis_SAA530_Peterson21487	----------------------------------ATCTTGGGAAATTTCATCGTGATGGGGATAGATCATTGCAATTGTTGGTCTTCAACGAGGAATGCCTAGTAAGCGCGAGTCATCAGCTCGCGTTGACTACGTCCCTGCCCTTTGTACACACCGCCCGTCGCTCCTACCGATTGAATGGTCCGGTGAAGTGTTCGGATCGCGGCGACGGGGGCGGTTCGCTGCCCCCGACGTCGCGAGAAGTCCATTGAACCTTATCATTTAGAGGAAGG-AGAAGTCGTAACAAGGTTTCCGTAGGTGAACCTGCGGAAGGATCATTGTCGTGACCCTG-ACCAAAATAGACCG-TGCACGCGTCATCCAT---CCTGCCG--GCGGC-G--GCAT--CGTCCGT…
	Agrostis_tolucensis_SAA534_Peterson21670	----------------------------------ATCTTGGGAAATTTCATCGTGATGGGGATAGATCATTGCAATTGTTGGTCTTCAACGAGGAATGCCTAGTAAGCGCGAGTCATCAGCTCGCGTTGACTACGTCCCTGCCCTTTGTACACACCGCCCGTCGCTCCTACCGATTGAATGGTCCGGTGAAGTGTTCGGATCGCGGCGACGGGGGCGGTTCGCCGCCCCCGACGTCGCGAGAAGTCCATTGAACCTTATCATTTAGAGGAAGG-AGAAGTCGTAACAAGGTTTCCGTAGGTGAACCTGCGGAAGGATCATTGTCGTGACCCTG-ACCAAAATAGACCG-TGCACGCGTCATCCAG---CCTGCCG--GCGGC-G--GCAC--CATCCGT…
	Agrostis_tolucensis_SAA560_Peterson20271	-------------------CGACAGGCCCGGGTAATCTTGGGAAATTTCATCGTGATGGGGATAGATCATTGCAATTGTTGGTCTTCAACGAGGAATGCCTAGTAAGCGCGAGTCATCAGCTCGCGTTGACTACGTCCCTGCCCTTTGTACACACCGCCCGTCGCTCCTACCGATTGAATGGTCCGGTGAAGTGTTCGGATCGCGGCGACGGGGGCGGTTCGCCGCCCCCGACGTCGCGAGAAGTCCATTGAACCTTATCATTTAGAGGAAGG-AGAAGTCGTAACAAGGTTTCCGTAGGTGAACCTGCGGAAGGATCATTGTCGTGACCCTG-ACCAAAATAGACCG-TGCACGCGTCATCCAT---CCTGCCG--GCGGC-G--GCAT--CGTCCGT…
	Agrostis_vinealis_DQ146791	---------------------------------------------------------------------------------------------------------------------------------------------------------------------------------------------------------------------------------------------------------------------------------------TCG-AACAAGGTTTCCGTAGGTGAACCTGCGGAAGGATCATTGTCGTGACCCTG-ACCAAAATAGACCG-TGCACGCGTCATCCAG---CCTGCCG--GCGGC-G--GCAC--CGTCCGT…
	Agrostis_vinealis_FJ042802	----------------------------------------------------------------------------------------------------------------------------------------------------------------------------------------------------------------------------------------------------------------------------------------------------------------------------------TCGTGACCCTG-ACCAAAATAGACCG-TGCACGCGTCATCCAG---CCTGCCG--GCGGC-G--GCAC--CGTCCGT…
	Agrostis_vinealis_FJ042803	----------------------------------------------------------------------------------------------------------------------------------------------------------------------------------------------------------------------------------------------------------------------------------------------------------------------------------TCGTGACCCTG-ACCAAAATAGACCG-TGCACGCGTCATCCAG---CCTGCTG--GCGGC-G--GCAC--CGTCCGT…
	Agrostis_vinealis_FJ042804	----------------------------------------------------------------------------------------------------------------------------------------------------------------------------------------------------------------------------------------------------------------------------------------------------------------------------------TCGTGACCCTG-ACCAAAATAGACCG-TGCACGCGTCATCCAG---CCTGCTG--GCGGC-G--GCAC--CGTCCGT…
	Agrostis_vinealis_FJ042805	----------------------------------------------------------------------------------------------------------------------------------------------------------------------------------------------------------------------------------------------------------------------------------------------------------------------------------TCGTGACCCTG-ACCAAAATAGACCG-TGCACGCGTCATCCAG---CCTGCCG--GCGGT-G--GCAC--CGTCCGT…
	Agrostis_vinealis_FJ042806	----------------------------------------------------------------------------------------------------------------------------------------------------------------------------------------------------------------------------------------------------------------------------------------------------------------------------------TCGTGACCCTG-ACCAAAATAGACCG-TGCACGCGTCATCCAG---CCTGCCG--GCGGC-G--GCAC--CGTCCGT…
	Agrostis_vinealis_FJ042807	----------------------------------------------------------------------------------------------------------------------------------------------------------------------------------------------------------------------------------------------------------------------------------------------------------------------------------TCGTGACCCTG-ACCAAAATAGACCG-TGCACGCGTCATCCAG---CCTGCCG--GCGGC-G--GCAC--CGTCCGT…
	Agrostis_vinealis_FJ042808	----------------------------------------------------------------------------------------------------------------------------------------------------------------------------------------------------------------------------------------------------------------------------------------------------------------------------------TCGTGACCCTG-ACCAAAATAGACCG-TGCACGCGTCATCCAG---CCTGCCG--GCGGC-G--GCAC--CGTCCGT…
	Aira_caryophyllea_AM049252	----------------------------------------------------------------------------------------------------------------------------------------------------------------------------------------------------------------------------------------------------------------------------------------------------------------------------------TCGTGACCCTG-ACCAAAACAGACCG-CGCACGCGTCACCCAA---CCTGCCG--GCGAC-G--GCAT--CGTTCGT…
	Aira_caryophyllea_HQ600554	------------------------------------------------------------------------------------------------------------------------------------------------------------------------------------------------------------------------------------------------------------------------------------------------------------------------------ATTGTCGTGACCCTG-ACCAAAACAGACCG-CGAACGCGTCACCCAA---CCTGCCG--GCGAC-G--GCAT--CGTTCGT…
	Aira_praecox_FM179385	-------------------------------------------------------------------------------------------------------------------------------------------------------------------------------------------------------------------------------------------------------------------------------------------------------------------------------------------------------------------------------------------GAC-GG-ACAT--CGTTTGC…
	Airopsis_tenella_DQ539582	---------------------------------------------------------------------------------------------------------------------------------------------------------------------------------------------------------------------------------------------------------------------------------------------------------------------------------------------------------------------------------------------------------------…
	Alopecurus_aequalis_FJ821783	----------------------------------------------------------------------------------------------------------------------------------------------------------------------------------------------------------------------------------------------------------------------------------------------------------------------------------TCGTGACCCTG-ACCAAAACAGACCG-CGCACGCGTTATCTAA---CTTGCCG--GTGGC-G--GCAC--TGTCCGT…
	Alopecurus_aequalis_HQ600517	------------------------------------------------------------------------------------------------------------------------------------------------------------------------------------------------------------------------------------------------------------------------------------------------------------------------------ATTGTCGTGACCCTG-ACCAAAACAGACCG-CGCACGCGTTATCTAA---CTTGCCG--GTGGC-G--GCAC--TGTCCGT…
	Alopecurus_aequalis_KF713175	------------------------------------------------------------------------------------------------------------------------------------------------------------------------------------------------------------------------------------------------------------------------------------------------GGTTTCCGTAGGTGAACCTGCGGAAGGATCATTGTCGTGACCCTG-ACCAAAACAGACCG-CGCACGCGTTATCTAA---CTTGCCG--GTGGC-G--GCAC--TGTCCGT…
	Alopecurus_aequalis_KF713176	------------------------------------------------------------------------------------------------------------------------------------------------------------------------------------------------------------------------------------------------------------------------------------------------GGTTTCCGTAGGTGAACCTGCGGAAGGATCATTGTCGTGACCCTG-ACCAAAACAGACCG-CGCACGCGTTATCTAA---CTTGCCG--GTGGC-G--GCAC--TGTCCGT…
	Alopecurus_borealis_EU792345	----------------------------------------------------------------------------------------------------------------------------------------------------------------------------------------------------------------------------------------------------TCCNTTGAACCTTATCATTTAGAGGAAGG-AGAAGTCGTAACAAGGTTTCCGTAGGTGAACCTGCGGAAGGATCATTGTCGTGACCCTG-ACCAAAACAGACCG-CGCACGCGTTATCTAC---CTTGCCG--GCGGC-G--GCAC--TGTCCGT…
	Alopecurus_geniculatus_DQ539571	---------------------------------------------------------------------------------------------------------------------------------------------------------------------------------------------------------------------------------------------------------------------------------------------------------------------------------------ACCCTG-ACCAAAACAGACCG-CGCACGCGTTATCTAA---CTTGCCG--GTGGC-G--GCAC--TGTCCGT…
	Alopecurus_gerardii_EU792344	ACGAGTATATAGCCTTGGCCGACAGGCCCGGGTAATCTTGGGAAATTTCATCGTGATGGGGATAGATCATTGCAATTGTTGGTCTTCAACGAGGAATGCCTAGTAAGCGCGAGTCATCAGCTCGCGTTGACTACGTCCCTGCCCTTTGTACACACCGCCCGTCGCTCCTACCGATTGAATGGTCCGGTGAAGTGTTCGGATCGCGGCGACTGGGGCGGTTCGCCGCCCCCGACGTCGCGAGAAGTCCATTGAACCTTATCATTTAGAGGAAGG-AGAAGTCGTAACAAGGTTTCCGTAGGTGAACCTGCGGAAGGATCATTGTCGTGACCCTG-ACCAAAACAGACCG-CGCACGCGTTATCTAA---CTTGCTG--GCGGC-G--GCAC--CGTCCGT…
	Alopecurus_hitchcockii_JF904810	----------------------------------------------------------------------------------------------------------------------------------------------------------------------------------------------------------------------------------------------------------------------------------------------------------------------------------TCGTGACCCTG-ACCAAAACAGACCG-CGCACGCGTTATCTAA---CTTGCCG--GTGGC-G--GCAC--TGTCCGT…
	Alopecurus_japonicus_FJ766146	-----------------------------------------------------------------------------------------------------------------------------------------------------------------------------------------------------------------------------------------------------------------------------------------------------------------------------------CGTGACCCTG-ACCAAAACAGACCG-CGCACGCGTTATCTAC---CTTGCCG--GCGGC-G--GCAC--TGTCCGT…
	Alopecurus_japonicus_KF713177	------------------------------------------------------------------------------------------------------------------------------------------------------------------------------------------------------------------------------------------------------------------------------------------------GGTTTCCGTAGGTGAACCTGCGGAAGGATCATTGTCGTGACCCTG-ACCAAAACAGACCG-CGCACGCGTTATCTAA---CTTGCCG--GTGGC-G--GCAC--TGTCCGT…
	Alopecurus_magellanicus_SAA563_Peterson20626	----------------------------------ATCTTGGGAAATTTCATCGTGATGGGGATAGATCATTGCAATTGTTGGTCTTCAACGAGGAATGCCTAGTAAGCGCGAGTCATCAGCTCGCGTTGACTACGTCCCTGCCCTTTGTACACACCGCCCGTCGCTCCTACCGATTGAATGGTCCGGTGAAGTGTTCGGATCGCGGCGACTGGGGCGGTTCGCCGCCCCCGACGTCGCGAGAAGTCCATTGAACCTTATCATTTAGAGGAAGG-AGAAGTCGTAACAAGGTTTCCGTAGGTGAACCTGCGGAAGGATCATTGTCGTGACCCTG-ACCAAAACAGACCG-CGCACGCGTTATCTAC---CTTGCCG--GCGGC-G--GCAC--TGTCCGT…
	Ammochloa_palaestina_DQ539587	-----------------------------------------------------------------------------------------------------------------------------------------------------------------------------------------------------------------------------------------------------------------------------------------------------------------------------------------------------------------------------------------------------------TCGT…
	Ammophila_arenaria_DQ539590	---------------------------------------------------------------------------------------------------------------------------------------------------------------------------------------------------------------------------------------------------------------------------------------------------------------------------------------ACCCTG-ACCAAAACAGACCG-CGAACGTGTAATCTAG---CCTACCG--GCGGC-G--GCAT--CGTTCGT…
	Ammophila_arenaria_EF195130	-----------------------------------------------------------------------------------------------------------------------------------------------------------------------------------------------------------------------------------------------------------------------------------------------------------------------------------------------------------------------------------------GCGGC-G--GCAT--CGTTCGT…
	Ammophila_arenaria_SAA165_PaszkoS_7	----------------------------------ATCTTGGGAAATTTCATCGTGATGGGGATAGATCATTGCAATTGTTGGTCTTCAACGAGGAATGCCTAGTAAGCGCGAGTCATCAGCTCGCGTTGACTACGTCCCTGCCCTTTGTACACACCGCCCGTCGCTCCTACCGATTGAATGGTCCGGTGAAGTGTTCGGATCGCGGCGACGGGGGCGGTTCGCCGCCCCCGACGTCGCGAGAAGTCCATTGAACCTTATCATTTAGAGGAAGG-AGAAGTCGTAACAAGGTTTCCGTAGGTGAACCTGCGGAAGGATCATTGTCGTGACCCTG-ACCAAAACAGACCG-CGAACGTGTAATCTAG---CCTACCG--GCGGC-G--GCAT--CGTTCGT…
	Ammophila_arenaria_SAA78_Peterson19705	----------------------------------ATCTTGGGAAATTTCATCGTGATGGGGATAGATCATTGCAATTGTTGGTCTTCAACGAGGAATGCCTAGTAAGCGCGAGTCATCAGCTCGCGTTGACTACGTCCCTGCCCTTTGTACACACCGCCCGTCGCTCCTACCGATTGAATGGTCCGGTGAAGTGTTCGGATCGCGGCGACGGGGGCGGTTCGCCGCCCCCGACGTCGCGAGAAGTCCATTGAACCTTATCATTTAGAGGAAGG-AGAAGTCGTAACAAGGTTTCCGTAGGTGAACCTGCGGAAGGATCATTGTCGTGACCCTG-ACCAAAACAGACCG-CGAACGTGTAATCTAG---CCTACCG--GCGGC-G--GCAT--CGTTCGT…
	Ammophila_breviligulata_SAA123_Peterson20867	-------------------------------------------------------------------------------------------------------------------------------------------------------------------------------------------------------------------------------------------------------------------------------------------------------------------------------------------TG-ACCAAAACAGACCG-CGCACGTGTCATCCAG---CCTGCCG--GCGGC-G--GCAC--CGTTTGT…
	Ammophila_breviligulata_SAA564_Page_sn	----------------------------------ATCTTGGGAAATTTCATCGTGATGGGGATAGATCATTGCAATTGTTGGTCTTCAACGAGGAATGCCTAGTAAGCGCGAGTCATCAGCTCGCGTTGACTACGTCCCTGCCCTTTGTACACACCGCCCGTCGCTCCTACCGATTGAATGGTCCGGTGAAGTGTTCGGATCGCGGCGACGGGGGCGGTTCGCCGCCCCCGACGTCGCGAGAAGTCCATTGAACCTTATCATTTAGAGGAAGG-AGAAGTCGTAACAAGGTTTCCGTAGGTGAACCTGCGGAAGGATCATTGTCGTGACCCTG-ACCAAAACAGACCG-CGCACGNGTCATCCAG---CCTGCCG--GCGGC-G--GCAC--CGTTCGT…
	Amphibromus_fluitans_SAA751_Beauglehole82449	------------------------------------------------------------------------------------------------------------------------------------------------------------------------------------------------------------------------------------------------------------------------------------------------------------------------AGGATCATTGTCGTGACCCTG-ACCAAAACAGACCG-CGCACGCNNCATCCAT---CCTGCCG--GCGAT-G--GCAC--CGTTCAT…
	Amphibromus_fluitans_SAA752_AshtonSN	----------------------------------ATCTTGGGAAATTTCATCGTGATGGGGATAGATCATTGCAATTGTTGGTCTTCAACGAGGAATGCCTAGTAAGCGCGAGTCATCAGCTCGCGTTGACTACGTCCCTGCCCTTTGTACACACCGCCCGTCGCTCCTACCGATTGAATGGTCCGGTGAAGTGTTCGGATCGCGGCGACGGGGGCGGTTCGCCGCCCCCGACATCGCGAGAAGTCCATTGAACCTTATCATTTAGAGGAAGG-AGAAGTCGTAACAAGGTTTCCGTAGGTGAACCTGCGGAAGGATCATTGTCGTGACCCTG-ACCAAAACAGACCG-CGCACGCGTCATCCAT---CCTGCCG--GCGAT-G--GCAC--CGTTCAT…
	Amphibromus_macrorhinus_SAA753_Clarke2625	----------------------------------ATCTTGGGAAATTTCATCGTGATGGGGATAGATCATTGCAATTGTTGGTCTTCAACGAGGAATGCCTAGTAAGCGCGAGTCATCAGCTCGCGTTGACTACGTCCCTGCCCTTTGTACACACCGCCCGTCGCTCCTACCGATTGAATGGTCCGGTGAAGTGTTCGGATCGCGGCGACGGGGGCGGTTCGCCGCCCCCGACATCGCGAGAAGTCCATTGAACCTTATCATTTAGAGGAAGG-AGAAGTCGTAACAAGGTTTCCGTAGGTGAACCTGCGGAAGGATCATTGTCGTGACCCTG-ACCAAAACAGACCG-CGCACGCGTCATCCAT---CCTGCCG--GCGAT-G--ACAC--CGTTCGT…
	Amphibromus_macrorhinus_SAA759_Thomas586	----------------------------------ATCTTGGGAAATTTCATCGTGATGGGGATAGATCATTGCAATTGTTGGTCTTCAACGAGGAATGCCTAGTAAGCGCGAGTCATCAGCTCGCGTTGACTACGTCCCTGCCCTTTGTACACACCGCCCGTCGCTCCTACCGATTGAATGGTCCGGTGAAGTGTTCGGATCGCGGCGACGGGGGCGGTTCGCCGCCCCCGACATCGCGAGAAGTCCATTGAACCTTATCATTTAGAGGAAGG-AGAAGTCGTAACAAGGTTTCCGTAGGTGAACCTGCGGAAGGATCATTGTCGTGACCCTG-ACCAAAACAGACCG-CGCACGCGTCATCCAT---CCTGCCG--GCGAT-G--ACAC--CGTTCGT…
	Amphibromus_neesii_SAA755_Stajsic4243	----------------------------------ATCTTGGGAAATTTCATCGTGATGGGGATAGATCATTGCAATTGTTGGTCTTCAACGAGGAATGCCTAGTAAGCGCGAGTCATCAGCTCGCGTTGACTACGTCCCTGCCCTTTGTACACACCGCCCGTCGCTCCTACCGATTGAATGGTCCGGTGAAGTGTTCGGATCGCGGCGACGGGGGCGGTTCGCCGCCCCCGACATCGCGAGAAGTCCATTGAACCTTATCATTTAGAGGAAGG-AGAAGTCGTAACAAGGTTTCCGTAGGTGAACCTGCGGAAGGATCATTGTCGTGACCCTG-ACCAAACCAGACCG-CGCACGCGTCATCCAT---CCTGCCG--GCGAT-G--ACAC--CGTTCAT…
	Amphibromus_pithogastrus_SAA769_Clarke2535	----------------------------------ATCTTGGGAAATTTCATCGTGATGGGGATAGATCATTGCAATTGTTGGTCTTCAACGAGGAATGCCTAGTAAGCGCGAGTCATCAGCTCGCGTTGACTACGTCCCTGCCCTTTGTACACACCGCCCGTCGCTCCTACCGATTGAATGGTCCGGTGAAGTGTTCGGATCGCGGCGACGGGGGCGGTTCGCCGCCCCCGACATCGCGAGAAGTCCATTGAACCTTATCATTTAGAGGAAGG-AGAAGTCGTAACAAGGTTTCCGTAGGTGAACCTGCGGAAGGATCATTGTCGTGACCCTG-ACCAAAACAGACCG-CGCACGCGTCATCCAT---CCTGCCG--GCGAT-G--ACAC--CGTTTGT…
	Amphibromus_recurvatus_SAA757_WalkerSN	----------------------------------ATCTTGGGAAATTTCATCGTGATGGGGATAGATCATTGCAATTGTTGGTCTTCAACGAGGAATGCCTAGTAAGCGCGAGTCATCAGCTCGCGTTGACTACGTCCCTGCCCTTTGTACACACCGCCCGTCGCTCCTACCGATTGAATGGTCCGGTGAAGTGTTCGGATCGCGGCGACGGGGGCGGTTCGCCGCCCCCGACGTCGCGAGAAGTCCATTGAACCTTATCATTTAGAGGAAGG-AGAAGTCGTAACAAGGTTTCCGTAGGTGAACCTGCGGAAGGATCATTGTCGTGACCCTG-ACCAAAACAGACCG-CGCACGCGTCATCCAT---CCTGCCG--GCGAT-G--ACAC--CGTTCGT…
	Amphibromus_scabrivalvis_EU395913	----------------------------------------------------------------------------------------------------------------------------------------------------------------------------------------------------------------------------------------------------------------------------------------------------------------------------------TCGTGACCCTG-ACCAAAANAGACCG-CGCACGCGTCATCCAT---CCTGCCG--GCGGC-G--ACAC--CGTTCGT…
	Amphibromus_scabrivalvis_SAA158_Soreng7013	----------------------------------ATCTTGGGAAATTTCATCGTGATGGGGATAGATCATTGCAATTGTTGGTCTTCAACGAGGAATGCCTAGTAAGCGCGAGTCATCAGCTCGCGTTGACTACGTCCCTGCCCTTTGTACACACCGCCCGTCGCTCCTACCGATTGAATGGTCCGGTGAAGTGTTCGGATCGCGGCGACGGGGGCGGTTCGCCGCCCCCGACGTCGCGAGAAGTCCATTGAACCTTATCATTTAGAGGAAGG-AGAAGTCGTAACAAGGTTTCCGTAGGTGAACCTGCGGAAGGATCATTGTCGTGACCCTG-ACCAAAACAGACCG-CGCACGCGTCATCCAT---CCTGCCG--GCGGC-G--ACAC--CGTTCGT…
	Amphibromus_sinuatus_SAA756_Paget2257	----------------------------------ATCTTGGGAAATTTCATCGTGATGGGGATAGATCATTGCAATTGTTGGTCTTCAACGAGGAATGCCTAGTAAGCGCGAGTCATCAGCTCGCGTTGACTACGTCCCTGCCCTTTGTACACACCGCCCGTCGCTCCTACCGATTGAATGGTCCGGTGAAGTGTTCGGATCGCGGCGACGGGGGCGGTTCGCCGCCCCCGACATCGCGAGAAGTCCATTGAACCTTATCATTTAGAGGAAGG-AGAAGTCGTAACAAGGTTTCCGTAGGTGAACCTGCGGAAGGATCATTGTCGTGACCCTG-ACCAAAACAGACCG-CGCACGCGTCATCCAT---CCTGCCG--GCGAT-G--GCAC--CGTTCAT…
	Aniselytron_treutleri_EU792373	----------------------------------------------------------------------------TGTTGGTCTTCAACGAGGAATGCCTAGTAAGCGCGAGTCATCAGCTCGCGTTGACTACGTCCCTGCCCTTTGTACACACCGCCCGTCGCTCCTACCGATTGAATGGTCCGGTGAAGTGTTCGGATCGCGGCGACTGGGGCGGTTCGCCGCCCCCGACGTCGCGAGAAGTCCATTGAACCTTATCATTTAGAGGAAGG-AGAAGTCGTAACAAGGTTTCCGTAGGTGAACCTGCGGAAGGATCATTGTCGTGACCCTG-ACCAAAACAGACCG-TGAACGCGTCATCTAG---CCTGCCA--TCGGC-G--GCTC--TG-CCGT…
	Aniselytron_treutleri_GQ3244681	----------------------------------------------------------------------------------------------------------------------------------------------------------------------------------------------------------------------------------------------------------------------------------------------------------------------------------TCGTGACCCTG-ACCAAAACAGACCG-CGCACGTGTCATCTAG---CCTGCCG--GTGGC-G--GCAC--CGTCCGT…
	Aniselytron_treutleri_GQ3244682	----------------------------------------------------------------------------------------------------------------------------------------------------------------------------------------------------------------------------------------------------------------------------------------------------------------------------------TCGTGACCCTG-ACCAAAACAGACCG-CGCACGTGTCATCTAG---CCTGCCG--GTGGC-G--GCAC--CGTCCGT…
	Aniselytron_treutleri_GQ3244691	----------------------------------------------------------------------------------------------------------------------------------------------------------------------------------------------------------------------------------------------------------------------------------------------------------------------------------TCGTGACCCTG-ACCAAAACAGACCG-TGAACGCGTCATCTAG---CCTGCCA--TCGGC-G--GCTC--TG-CCGT…
	Aniselytron_treutleri_GQ3244692	----------------------------------------------------------------------------------------------------------------------------------------------------------------------------------------------------------------------------------------------------------------------------------------------------------------------------------TCGTGACCCTG-ACCAAAACAGACCG-TGAACGCGTCATCTAG---CCTGCCA--TCGGC-G--GCTC--TG-CCGT…
	Anthoxanthum_alpinum_EU093027	-------------------------------------------------------------------------------------------------------------------------------------------------------------------------------------------------------------------------------------------------------------------------GAGGAAGG-AGAAGTCGTAACAAGGTTTCCGTAGGTGAACCTGCGGAAGGATCATTGTCGTGACCCGTAACCAAAACAGACCG-AGCACGCGTCATCCAT---CCTGCCG--ACGAT-G--GCAT--CGTTCGT…
	Anthoxanthum_alpinum_FJ010629	-----------------------------------------------------------------------------------------------------------------------------------------------------------------------------------------------------------------------------------------------------------------------------------------------------CCGTAGGTGAACCTGCGGAAGGATCATTGTCGTGACCCGTAACCAAAACAGACCG-AGCACGCGTCATCCAT---CCTGCCG--ACGAT-G--GCAT--CGTTCGT…
	Anthoxanthum_alpinum_SAA198_PaszkoGPS210	----------------------------------ATCTTGGGAAATTTCATCGTGATGGGGATAGATCATTGCAATTGTTGGTCTTCAACGAGGAATGCCTAGTAAGCGCGAGTCATCAGCTCGCGTTGACTACGTCCCTGCCCTTTGTACACACCGCCCGTCGCTCCTACCGATTGAATGGTCCGGTGAAGTGTTCGGATCGCGGCGACGGGGGCGGTTCGCCGCCCCCGACGTCACGAGAAGTCCATTGAACCTTATCATTTAGAGGAAGG-AGAAGTCGTAACAAGGTTTCCGTAGGTGAACCTGCGGAAGGATCATTGTCGTGACCCGTAACCAAAACAGACCG-AGCACGCGTCATCCAT---CCTGCCG--ACGAT-G--GCAT--CGTTCGT…
	Anthoxanthum_alpinum_SAA199_PaszkoGPS225	----------------------------------ATCTTGGGAAATTTCATCGTGATGGGGATAGATCATTGCAATTGTTGGTCTTCAACGAGGAATGCCTAGTAAGCGCGAGTCATCAGCTCGCGTTGACTACGTCCCTGCCCTTTGTACACACCGCCCGTCGCTCCTACCGATTGAATGGTCCGGTGAAGTGTTCGGATCGCGGCGACGGGGGCGGTTCGCCGCCCCCGACGTCACGAGAAGTCCATTGAACCTTATCATTTAGAGGAAGG-AGAAGTCGTAACAAGGTTTCCGTAGGTGAACCTGCGGAAGGATCATTGTCGTGACCCGTAACCAAAACAGACCG-AGCACGCGTCATCCAT---CCTGCCG--ACGAT-G--GCAT--CGTTCGT…
	Anthoxanthum_amarum_DQ539584	---------------------------------------------------------------------------------------------------------------------------------------------------------------------------------------------------------------------------------------------------------------------------------------------------------------------------------------ACCCGTAACCAAAACAGACCG-AGCACGCGTCATCCAT---CCTGCCG--ACGAT-G--GCAT--TGTTCGT…
	Anthoxanthum_arcticum_KC512889	----------------------------------------------------------------------------------------------------------------------------------------------------------------------------------------------------------------------------------------------------------------------------------------------------------------------------------TCGTGACCCGTAACCAAAACAGACCG-AGCACGCGTCATCCAT---CCTGCCG--ACGAC-G--GCAT--CGTTCGT…
	Anthoxanthum_aristatum_DQ539585	---------------------------------------------------------------------------------------------------------------------------------------------------------------------------------------------------------------------------------------------------------------------------------------------------------------------------------------ACCCGTAACCAAAACAGACCG-AGCACGCGTCATCCAT---CCTGCCG--ACGAT-G--GCAT--TGTTCGT…
	Anthoxanthum_dregeanum_KC897900	------------------------------------------------------------------------------------------------------------------------------------------------------------------------------------------------------------------------------------------------------------------------------------------------------------TGAACCTGCGGAAGGATCATTGTCGTGACCCGTAACCAAAACAGACCG-AGCACGCGTCATCTAT---CTTGCCG--TCGAC-G--GCAT--CGTTCGT…
	Anthoxanthum_ecklonii_KC897902	------------------------------------------------------------------------------------------------------------------------------------------------------------------------------------------------------------------------------------------------------------------------------------------------------------TGAACCTGCGGAAGGATCATTGTCGTGACCCGTAACCAAAATAGACCG-AGCACGCGTCATCCAT---CTTGCTG--TCGAC-G--GCAT--CGTTCGT…
	Anthoxanthum_ecklonii_KC897903	------------------------------------------------------------------------------------------------------------------------------------------------------------------------------------------------------------------------------------------------------------------------------------------------------------------------------------------CGTAACCAAAACAGACCG-AGCACGCGTCATCCAT---CTTGCCG--TCGAC-G--ACAT--CGTTCGT…
	Anthoxanthum_ecklonii_KC897904	------------------------------------------------------------------------------------------------------------------------------------------------------------------------------------------------------------------------------------------------------------------------------------------------------------TGAACCTGCGGAAGGATCATTGTCGTGACCCGTAACCAAAACAGACCG-AGCACGCGTCATCCAT---CTTGCCG--TCGAC-G--GCAT--CGTTCGT…
	Anthoxanthum_gracile_KC897905	------------------------------------------------------------------------------------------------------------------------------------------------------------------------------------------------------------------------------------------------------------------------------------------------------------TCAACCTGCGGAAGGATCATTGTCGTGACCCTTAACCAAAACAGACCG-AGCACGCGTCATCCAT---CTTGCCG--ACGAT-G--GCAT--CGTTTGT…
	Anthoxanthum_gracile_KC897906	------------------------------------------------------------------------------------------------------------------------------------------------------------------------------------------------------------------------------------------------------------------------------------------------------------TCAACCTGCGGAAGGATCATTGTCGTGACCCGTAACCAAAATAGACCG-AGCACGCGTCATCCAT---CTTGCCG--ACGAT-G--ACAT--CGTTTGT…
	Anthoxanthum_gracile_KC897907	------------------------------------------------------------------------------------------------------------------------------------------------------------------------------------------------------------------------------------------------------------------------------------------------------------TCAACCTGCGGAAGGATCATTGTCGTGACCCGTAACCAAAATAGACCG-AGCACGCGTCATCCAT---CTTGCCG--ACGAT-G--ACAT--CGTTTGT…
	Anthoxanthum_gracile_KC897908	------------------------------------------------------------------------------------------------------------------------------------------------------------------------------------------------------------------------------------------------------------------------------------------------------------TCAACCTGCGGAAGGATCATTGTCGTGACCCGTAACCAAAATAGACCG-AGCACGCGTCATCCAT---CTTGCCG--ACGAT-G--ACAT--CGTTTGT…
	Anthoxanthum_hookeri_KC512897	----------------------------------------------------------------------------------------------------------------------------------------------------------------------------------------------------------------------------------------------------------------------------------------------------------------------------------TCGTGACCCGTAACCAAAATAGACCG-AGCACATGTCATCCAT---CTTGCCG--TCGAC-G--GCAT--CGTTCGT…
	Anthoxanthum_hookeri_KC897909	------------------------------------------------------------------------------------------------------------------------------------------------------------------------------------------------------------------------------------------------------------------------------------------------------------TGAACCTGCGGAAGGATCATTGTCGTGACCCGTAACCAAAATAGACCG-AGCACGCGTCATCCAT---CTTGCCG--TCGAC-G--GCAT--CGTTCGT…
	Anthoxanthum_horsfieldii_KC897910	------------------------------------------------------------------------------------------------------------------------------------------------------------------------------------------------------------------------------------------------------------------------------------------------------------TGAACCTGCGGAAGGATCATTGTCGTGACCCGTAACCAAAATAGACCG-AGCACGCGTCATCCAT---CTTGCCG--TCGAC-G--GCAT--CGTTCGT…
	Anthoxanthum_madagascariense_KC897911	----------------------------------------------------------------------------------------------------------------------------------------------------------------------------------------------------------------------------------------------------------------------------------------------------------------------GAAGGATCATTGTCGTGACCCGTAACCAAAACAGACTG-AGCACGCGTCATCCAT---CTTGCCG--TCGAY-G--GCAT--CGTTCGT…
	Anthoxanthum_maderense_KC897912	------------------------------------------------------------------------------------------------------------------------------------------------------------------------------------------------------------------------------------------------------------------------------------------------------------TCAACCTGCGGAAGGATCATTGTCGTGACCCGTAACCAAAACAGACCG-AGCACGCGTCATCCATA--CCTGCCG--ACGAT-G--GCAT--CGTTCGT…
	Anthoxanthum_monticola_alpinum_EU792323	---------------------------------------------------------------------------------------------------------------------------------------------------------------------------------------------------------------------------------------------------------------------------------------------------------------------GGAAGGATCATTGTCGTGACCCGTAACCAAAACAGACCG-AGCACGCGTCATCCAT---CCTGCCG--ACGAC-G--GCAT--CGTTCGT…
	Anthoxanthum_monticola_EF577511	------------------------------------------------------------------------------------------------------------------------------------------------------------------------------------------------------------------------------------------------------------ACCTYATCATTTAGAGGAAGG-AGAAGTCGTAACAAGGTTTCCGTAGGTGAACCTGCGGAAGGATCATTGTCGTGACCCGTAACCAAAAYAGACCG-AGCACGYGTCATCCAT---CCTGCCG--ACGAC-G--GCAT--CGTTCGT…
	Anthoxanthum_monticola_subsp_alpinum_Gillespie6859_GB	---------------------------------------------------------------------------------------------------------------------------------------------------------------------------------------------------------------------------------------------------------------------------------------------------------------------GGAAGGATCATTGTCGTGACCCGTAACCAAAACAGACCG-AGCACGCGTCATCCAT---CCTGCCG--ACGAC-G--GCAT--CGTTCGT…
	Anthoxanthum_nipponicum_KC512876	----------------------------------------------------------------------------------------------------------------------------------------------------------------------------------------------------------------------------------------------------------------------------------------------------------------------------------TCGTGACCCGTAACCAAAACAGACCG-AGCACGCGTCATCCAT---CCTGCCG--ACGAT-G--GCAT--YGTTCGT…
	Anthoxanthum_nitens_FM179410	--------------------------------------------------------------------------------------------------------------------------------------------------------------------------------------------------------------------------------------------------------------------------------------------------------------------------------------------TAACCAAAACCGACCG-AGCACGCGTCATCCAA---CCTGCCG--ACGAC-G--GCAT--CGTTCGT…
	Anthoxanthum_nitens_KC512882	----------------------------------------------------------------------------------------------------------------------------------------------------------------------------------------------------------------------------------------------------------------------------------------------------------------------------------TCGTGACCCGTAACCAAAACCGACCG-AGCACGCGTCATCCAA---CCTGCCG--ACGAC-G--GCAT--CGTTCGT…
	Anthoxanthum_nitens_KF713239	------------------------------------------------------------------------------------------------------------------------------------------------------------------------------------------------------------------------------------------------------------------------------------------------GGTTTCCGTAGGTGAACCTGCGGAAGGATCATTGTCGTGACCCGTAACCAAAACAGACCG-AGCACGCGTCATCCAA---CCTGCCG--ACGAC-G--GCAT--CGTTCGT…
	Anthoxanthum_nitens_KF713240	------------------------------------------------------------------------------------------------------------------------------------------------------------------------------------------------------------------------------------------------------------------------------------------------GGTTTCCGTAGGTGAACCTGCGGAAGGATCATTGTCGTGACCCGTAACCAAAACAGACCG-AGCACGCGTCATCCAA---CCTGCCG--ACGAC-G--GCAT--CGTTCGT…
	Anthoxanthum_nitens_SAA84_Saarela164	-----------------------------------TCTTGGGAAATTTCATCGTGATGGGGATAGATCATTGCAATTGTTGGTCTTCAACGAGGAATGCCTAGTAAGCGCGAGTCATCAGCTCGCGTTGACTACGTCCCTGCCCTTTGTACACACCGCCCGTCGCTCCTACCGATTGAATGGTCCGGTGAAGTGTTCGGATCGCGGCGACGGGGGCGGTTCGCCGCCCCCGACGTCGCGAGAAGTCCATTGAACCTTATCATTTAGAGGAAGG-AGAAGTCGTAACAAGGTTTCCGTAGGTGAACCTGCGGAAGGATCATTGTCGTGACCCGTAACCAAAANCGACCG-AGCACGCGTCATCCAA---CCTGCCG--ACGAC-G--GCAT--CGTTCGT…
	Anthoxanthum_nivale_KC897913	------------------------------------------------------------------------------------------------------------------------------------------------------------------------------------------------------------------------------------------------------------------------------------------------------------------TGCGGAAGGATCATTGTCGTGACCCGTAACCAAAACATACCG-AGCACGCGTCATCCAT---CCTGCTG--ACGAT-G--GCAT--CGTTCGT…
	Anthoxanthum_occidentale_KC512892	----------------------------------------------------------------------------------------------------------------------------------------------------------------------------------------------------------------------------------------------------------------------------------------------------------------------------------TCGTGACCCGTAACCAAAACAGACCG-AGCACGCGTCATCCAT---CCTGCCG--ACGAT-G--ACAT--TGTTCGT…
	Anthoxanthum_odoratum_FJ010630	-------------------------------------------------------------------------------------------------------------------------------------------------------------------------------------------------------------------------------------------------------------------------------------AGTCGTAACAAGGTTTCCGTAGGCGAACCTGCGGAAGGATCATTGTCGTGACCCGTAACCAAAACAGACCG-AGCACGCGTCATCCAT---CCTGCCG--ACGAT-G--GCAT--CGTTCGT…
	Anthoxanthum_odoratum_SAA23_Saarela459	----------------------------------ATCTTGGGAAATTTCATCGTGATGGGGATAGATCATTGCAATTGTTGGTCTTCAACGAGGAATGCCTAGTAAGCGCGAGTCATCAGCTCGCGTTGACTACGTCCCTGCCCTTTGTACACACCGCCCGTCGCTCCTACCGATTGAATGGTCCGGTGAAGTGTTCGGATCGCGGCGACGGGGGCGGTTCGCCGCCCCCGACGTCATGAGAAGTCCATTGAACCTTATCATTTAGAGGAAGG-AGAAGTCGTAACAAGGTTTCCGTAGGTGAACCTGCGGAAGGATCATTGTCGTGACCCGTAACCAAAACAGACCG-AGCACGCGTCATCCATA--CCTGCCG--ACGAT-G--GCAT--CGTTCGT…
	Anthoxanthum_odoratum_SAA85_Saarela500	----------------------------------ATCTTGGGAAATTTCATCGTGATGGGGATAGATCATTGCAATTGTTGGTCTTCAACGAGGAATGCCTAGTAAGCGCGAGTCATCAGCTCGCGTTGACTACGTCCCTGCCCTTTGTACACACCGCCCGTCGCTCCTACCGATTGAATGGTCCGGTGAAGTGTTCGGATCGCGGCGACGGGGGCGGTTCGCCGCCCCCGACGTCACGAGAAGTCCATTGAACCTTATCATTTAGAGGAAGG-AGAAGTCGTAACAAGGTTTCCGTAGGTGAACCTGCGGAAGGATCATTGTCGTGACCCGTAACCAAAACAGACCG-AGCACGCGTCATCCAT---CCTGCCG--ACGAT-G--GCAT--TGTTCGT…
	Anthoxanthum_puelii_KC512871	----------------------------------------------------------------------------------------------------------------------------------------------------------------------------------------------------------------------------------------------------------------------------------------------------------------------------------TCGTGACCCGTAACCAAAACAGACCG-AGCACGCGTCATCCAT---CCTGCCG--ACGAT-G--GCAT--CGTTCGT…
	Anthoxanthum_redolens_Soreng7232	-------------------------------------------------------------------------------------------------------------------------------------------------------------------------------------------------------------------------------------------------------------------------------------------------GTTTCCGTAGGTGAACCTGCGGAAGGATCATTGTCGTGACCCGTAACCAAAATAGACCG-AGCACGCGTCATCCAT---CCTGCCG--GCGAC-C--GCAT--CGTTCGT…
	Anthoxanthum_siamense_KC512898	----------------------------------------------------------------------------------------------------------------------------------------------------------------------------------------------------------------------------------------------------------------------------------------------------------------------------------TCGTGACCCGTAACCAAAATAGACCG-AGCACATGTCATCCAT---CTTGCCG--TCGAC-G--GCAT--CGTTCGT…
	Anthoxanthum_tongo_KC897932	------------------------------------------------------------------------------------------------------------------------------------------------------------------------------------------------------------------------------------------------------------------------------------------------------------TGAACCTGCGGAAGGATCATTGTCGTGACCCGTAACCAAAACAGACCG-AGCACGCGTCATCTAT---CTTGCCG--TCGAC-G--GCAT--CGTTCGT…
	Apera_interrupta_SAA87_Saarela647	----------------------------------ATCTTGGGAAATTTCATCGTGATGGGGATAGATCATTGCAATTGTTGGTCTTCAACGAGGAATGCCTAGTAAGCGCGAGTCATCAGCTCGCGTTGACTACGTCCCTGCCCTTTGTACACACCGCCCGTCGCTCCTACCGATTGAATGGTCCGGTGAAGTGTTCGGATCGCGGCGACTGGGGCGGTTCGCCGCCCCCGACGTCGCGAGAAGTCCATTGAACCTTATCATTTAGAGGAAGG-AGAAGTCGTAACAAGGTTTCCGTAGGTGAACCTGCGGAAGGATCATTGTCGTGACCCTG-ACCAAAACAGACCG-CGCACGCGTTATCTAT---CCGTCCA--GCGGC-G--GCAT--CATTCGT…
	Arctagrostis_latifolia_AY237843	---------------------------------------------------------------------------------------------------------------------------------------------------------------------------------------------------------------------------------------------------------------TTATCATTTAGAGGAAGG-AGAAGTCGTAACAAGGTTTCCGTAGGTGAACCTGCGGAAGGATCATTGTCGTGACCCTG-ACCAAAACAGACCG-CGCACGCGTCATCTAT---CTTGCCT--GTGGC-G--GCAC--TGTCCGC…
	Arctagrostis_latifolia_EU093029	------------------------------------------------------------------------------------------------------------------------------------------------------------------------------------------------------------------------------------------------------------------------------------------------------------------------------ATTGTCGKGACCCTG-ACCAAAACAGACCG-CGCACGCGTCATCTAT---CTTGCCT--GTGGC-G--GCAC--TGTCCGC…
	Arctagrostis_latifolia_EU792351	---------------------------------------------------------------------------------------------------------------------------------------------------------------------------------------------------------------GACTGGGGCGGTTCGCCGCCCCCGACGTCGCGAGAAGTCCATTGAACCTTATCATTTAGAGGAAGG-AGAAGTCGTAACAAGGTTTCCGTAGGTGAACCTGCGGAAGGATCATTGTCGTGACCCTG-ACCAAAACAGACCG-CGCACGCGTCATCTAT---CTTGCCT--GTGGC-G--GCAC--TGTCCGC…
	Arctagrostis_latifolia_EU792352	---------TAGCCTTGGCCGACAGGCCCGGGTAATCTTGGGAAATTTCATCGTGATGGGGATAGATCATTGCAATTGTTGGTCTTCAACGAGGAATGCCTAGTAAGCGCGAGTCATCAGCTCGCGTTGACTACGTCCCTGCCCTTTGTACACACCGCCCGTCGCTCCTACCGATTGAATGGTCCGGTGAAGTGTTCGGATCGCGGCGACTGGGGCGGTTCGCCGCCCCCGACGTCGCGAGAAGTCCATTGAACCTTATCATTTAGAGGAAGG-AGAAGTCGTAACAAGGTTTCCGTAGGTGAACCTGCGGAAGGATCATTGTCGTGACCCTG-ACCAAAACAGACCG-CGCACGCGTCATCTAT---CTTGCCT--GTGGC-G--GCAC--TGTCCGC…
	Arctagrostis_latifolia_EU921830	----------------------------------------------------------------------------------------------------------------------------------------------------------------------------------------------------------------------------------------------------------------------------GAAGG-AGAAGTCGTAACAAGGTTTCCGTAGGTGAACCTGCGGAAGGATCATTGTCGTGACCCTG-ACCAAAACAGACCG-CGCACGCGTCATCTAT---CTTGCCT--GTGGC-G--GCAC--TGTCCGC…
	Arctophila_fulva_AY237831	---------------------------------------------------------------------------------------------------------------------------------------------------------------------------------------------------------------------------------------------------------------TTATCATTTAGAGGAAGG-AGAAGTCGTAACAAGGTTTCCGTAGGTGAACCTGCGGAAGGATCATTGTCGTGACCCTG-ACCAAAACAGACCG-TGCACGCGTTATCTAG---CTTGCCG--GCGGC-G--GCAC--CGTCCGT…
	Arctophila_fulva_AY237832	---------------------------------------------------------------------------------------------------------------------------------------------------------------------------------------------------------------------------------------------------------------TTATCATTTAGAGGAAGG-AGAAGTCGTAACAAGGTTTCCGTAGGTGAACCTGCGGAAGGATCATTGTCGTGACCCTG-ACCAAAACAGACCG-TGCACGCGTTATCTAG---CTTGCCG--GCGGC-G--GCAC--CGTCCGT…
	Arctophila_fulva_EU792347	---------------------------------------------------------------------------------------------------------------------------------------------------------------------------------------------------------------------------------------------CGAGAAGTCCATTGAACCTTATCATTTAGAGGAAGG-AGAAGTCGTAACAAGGTTTCCGTAGGTGAACCTGCGGAAGGATCATTGTCGTGACCCTG-ACCAAAACAGACCG-TGCACGCGTTATCTAG---CTTGCCG--GCGGC-G--GCAC--CGTCCGT…
	Arctopoa_eminens_EU792366	---------------------------------------------------------------------------------------------------------------------------------------------------------------------------------------------------------------------------------------------------------------------------GG-AGG-AGAAGTCGTAACAAGGTTTCYGTAGGTGAACCTGCGGAAGGATCATTGTCGTGACCCTG-ACCAAAACAGACCG-CGCACGCGTCATCTAG---CCTGCCG--GCGGC-G--GCAC--CGTCCGT…
	Arctopoa_eminens_EU917442	-----------------------------------------------------------------------------------------------------------------------------------------------------------------------------------------------------------------------------------------------------------------------------------------------------------GTGAACCTGCGGAAGGATCATTGTCGTGACCCTG-ACCAAAACAGACCG-CGCACGCGTYATCTAG---CCTGCCG--GCGGC-G--GCAC--CGTCCGT…
	Arctopoa_eminens_GQ324470	----------------------------------------------------------------------------------------------------------------------------------------------------------------------------------------------------------------------------------------------------------------------------------------------------------------------------------TCGTGACCCTG-ACCAAAACAGACCG-CGCACGCGTYATCTAG---CCTGCCG--GCGGC-G--GCAC--CGTCCGT…
	Arctopoa_schischkinii_EU9355831	-------------------------------------------------------------------------------------------------------------------------------------------------------------------------------------------------------------------------------------------------------------------------------------------AACAAGGTTTCCGTAGGCGAACCTGCGGAAGGATCATTGTCGTGACCCTG-ACCAAAACAGACCG-CGCACGCGTCATCTAG---CCTGCCG--GYGGC-G--GCAC--CGTCCGT…
	Arctopoa_schischkinii_EU9355832	-------------------------------------------------------------------------------------------------------------------------------------------------------------------------------------------------------------------------------------------------------------------------------------------AACAAGGTTTCCGTAGGCGAACCTGCGGAAGGATCATTGTCGTGACCCTG-ACCAAAACAGACCG-CGCACGCGTCATCTAG---CCTGCCG--GYGGC-G--GCAC--CGTCCGT…
	Arctopoa_subfastigiata_EU792371	---------TAGCCTTGGCCGACAGGCCCGGGTAATCTTGGGAAATTTCATCGTGATGGGGATAGATCATTGCAATTGTTGGTCTTCAACGAGGAATGCCTAGTAAGCGCGAGTCATCAGCTCGCGTTGACTACGTCCCTGCCCTTTGTACACACCGCCCGTCGCTCCTACCGATTGAATGGTCCGGTGAAGTGTTCGGATCGCGGCGACTGGGGCGGTTCGCCGCCCCCGACGTCGCGAGAAGTCCATTGAACCTTATCATTTAGAGGAAGG-AGAAGTCGTAACAAGGTTTCCGTAGGTGAACCTGCGGAAGGATCATTGTCGTGACCCTG-ACCAAAACAGACCG-CGCACGCGTYATCTAG---CCTGCCG--GTGGC-G--GCAC--CGTCCGT…
	Arctopoa_subfastigiata_EU792372	---------TAGCCTTGGCCGACAGGCCCGGGTAATCTTGGGAAATTTCATCGTGATGGGGATAGATCATTGCAATTGTTGGTCTTCAACGAGGAATGCCTAGTAAGCGCGAGTCATCAGCTCGCGTTGACTACGTCCCTGCCCTTTGTACACACCGCCCGTCGCTCCTACCGATTGAATGGTCCGGTGAAGTGTTCGGATCGCGGCGACTGGGGCGGTTCGCCGCCCCCGACGTCGCGAGAAGTCCATTGAACCTTATCATTTAGAGGAAGG-AGAAGTCGTAACAAGGTTTCCGTAGGTGAACCTGCGGAAGGATCATTGTCGTGACCCTG-ACCAAAACAGACCG-CGCACGCGTYATCTAG---CCTGCCG--GTGGC-G--GCAC--CGTCCGT…
	Arctopoa_tibetica_EU792368	----------------------------------------------------------------------------------------------------------------------------------------------------------------------------------------------------------------------------------------------------TCCATTGAACCTTATCATTTAGAGGAAGG-AGAAGTCGTAACAAGGTTTCCGTAGGTGAACCTGCGGAAGGATCATTGTCGTGACCCTG-ACCAAAACAGACCG-CGCACGCGTTATCTAG---CCTGCCG--GCGGC-G--GCAC--CGTCCGT…
	Arctopoa_tibetica_EU792369	------------------------------------------------------------------------------------------------------------------------------------------------------------------------------------------------------------------------------------------------------------------------------------------------------------------------AGGATCATTGTCGTGACCCTG-ACCAAAACAGACCG-CGCACGCGTTATCTAG---CCTGCCG--GCGGC-G--GCAC--CGTCCGT…
	Arctopoa_tibetica_Soreng5481_GB	----------------------------------------------------------------------------------------------------------------------------------------------------------------------------------------------------------------------------------------------------TCCATTGAACCTTATCATTTAGAGGAAGG-AGAAGTCGTAACAAGGTTTCCGTAGGTGAACCTGCGGAAGGATCATTGTCGTGACCCTG-ACCAAAACAGACCG-CGCACGCGTTATCTAG---CCTGCCG--GCGGC-G--GCAC--CGTCCGT…
	Arrhenatherum_album_var_album_AJ632190	---------------------------------------------------------------------------------------------------------------------------------------------------------------------------------------------------------------------------------------------------------------------------------------------------------------------------------------------------------------------------------------------------------------…
	Arrhenatherum_album_var_album_AJ632191	-----------------------------------------------------------------------------------------------------------------------------------------------------------------------------------------------------------------------------------------------------------------------------------------------------------------------------CATTGTCGTGACCCTG-ACCAAAACAGACCG-CGCACGCGTAATCCAG---CCTG-TG-AGCGGC-G--GCAC--TGTCCGT…
	Arrhenatherum_album_var_album_AJ632192	---------------------------------------------------------------------------------------------------------------------------------------------------------------------------------------------------------------------------------------------------------------------------------------------------------------------------------------------------------------------------------------------------------------…
	Arrhenatherum_album_var_album_AJ632193	-----------------------------------------------------------------------------------------------------------------------------------------------------------------------------------------------------------------------------------------------------------------------------------------------------------------------------CATTGTCGTGACCCTG-ACCAAAACAGACCG-CGCACGCGTAATCCAG---CCTGCTG-AGCGGC-G--GCAC--TGTCCGT…
	Arrhenatherum_album_var_erianthum_AJ632180	-----------------------------------------------------------------------------------------------------------------------------------------------------------------------------------------------------------------------------------------------------------------------------------------------------------------------------CATTGTCGTGACCCTG-ACCAAAACAGACCG-CGGACGCGTAATCCAG---CCTGCTGCAGCGGC-G--GCAC--TGTCCGT…
	Arrhenatherum_album_var_erianthum_AJ632181	---------------------------------------------------------------------------------------------------------------------------------------------------------------------------------------------------------------------------------------------------------------------------------------------------------------------------------------------------------------------------------------------------------------…
	Arrhenatherum_album_var_erianthum_AJ632182	-----------------------------------------------------------------------------------------------------------------------------------------------------------------------------------------------------------------------------------------------------------------------------------------------------------------------------CATTGTCGTGACCCTG-ACCAAAACAGACCG-CGCACGCGTAATCCAG---CCTGCTG-AGCGGC-G--GCTC--TGTCCGT…
	Arrhenatherum_album_var_erianthum_AJ632183	-----------------------------------------------------------------------------------------------------------------------------------------------------------------------------------------------------------------------------------------------------------------------------------------------------------------------------CATTGTCGTGACCCTG-ACCAAAACAGACCG-CGCACGCGTAATCCAG---CCTGCTG-AGCGGC-G--GCTC--TGTCCGT…
	Arrhenatherum_album_var_erianthum_AJ632184	-----------------------------------------------------------------------------------------------------------------------------------------------------------------------------------------------------------------------------------------------------------------------------------------------------------------------------CATTGTCGTGACCCTG-ACCAAAACAGACCG-CGCACGCGTAATCCAG---CCTGCTG-AGCGGC-G--GCAC--TGTCCGT…
	Arrhenatherum_album_var_erianthum_AJ632194	---------------------------------------------------------------------------------------------------------------------------------------------------------------------------------------------------------------------------------------------------------------------------------------------------------------------------------------------------------------------------------------------------------------…
	Arrhenatherum_calderae_AJ632230	---------------------------------------------------------------------------------------------------------------------------------------------------------------------------------------------------------------------------------------------------------------------------------------------------------------------------------------------------------------------------------------------------------------…
	Arrhenatherum_calderae_AJ632231	-----------------------------------------------------------------------------------------------------------------------------------------------------------------------------------------------------------------------------------------------------------------------------------------------------------------------------------------CCTG-ACC-AAACAGACCG-CGCACGCGTAATCCAG---CCTGCTG-AGCGAG-G--GCAT--TGTCCGT…
	Arrhenatherum_calderae_DQ539596	-----------------------------------------------------------------------------------------------------------------------------------------------------------------------------------------------------------------------------------------------------------------------------------------------------------------------------------------CCTG-ACC-AAACAGACCG-CGCACGCGTAATCCAG---CCTGCTG-AGCGAG-G--GCAT--TGTCCGT…
	Arrhenatherum_elatius_DQ995405	----------------------------------------------------------------------------------------------------------------------------------------------------------------------------------------------------------------------------------------------------------------------------------------------------------------------------------TCGTGACCCTG-ACCAAAACAGACCG-CGCACGCGTAATCCAG---CCTGCTG-AGCGGC-G--GCAC--TGTCCGT…
	Arrhenatherum_elatius_elatius_FM956469	----------------------------------------------------------------------------------------------------------------------------------------------------------------------------------------------------------------------------------------------------------------------------------------------------------------------------------------------------ACAGACCG-CGCACGCGTAATCCAG---CCTGCTG-AGCGGC-G--GCAC--TGTCCGT…
	Arrhenatherum_elatius_SAA567_Saarela903	----------------------------------ATCTTGGGAAATTTCATCGTGATGGGGATAGATCATTGCAATTGTTGGTCTTCAACGAGGAATGCCTAGTAAGCGCGAGTCATCAGCTCGCGTTGACTACGTCCCTGCCCTTTGTACACACCGCCCGTCGCTCCTACCGATTGAATGGTCCGGTGAAGTGTTCGGATCGCGGCGACGGGGGCGGTTCGCCGCCCCCGACGTCGCGAGAAGTCCATTGAACCTTATCATTTAGAGGAAGG-AGAAGTCGTAACAAGGTTTCCGTAGGTGAACCTGCGGAAGGATCATTGTCGTGACCCTG-ACCAAAACAGACCG-CGCACGCGTAATCCAG---CCTGCTG-AGCGGC-G--GCAC--TGTCCGT…
	Arrhenatherum_elatius_subsp_sardoum_AJ632243	-----------------------------------------------------------------------------------------------------------------------------------------------------------------------------------------------------------------------------------------------------------------------------------------------------------------------------CATTGTCGTGACCCTG-ACCAAAACAGACCG-CGCACGCGTAATCCAG---CCTGCTG-AGCGGC-G--GCAT---GTCCGT…
	Arrhenatherum_elatius_subsp_sardoum_AJ632244	------------------------------------------------------------------------------------------------------------------------------------------------------------------------------------------------------------------------------------------------------------------------------------------------------------------------------------------------------------------GCGTAATCCAG---CCTGCTG-AGCGGC-G--GCAT--TGTCCGT…
	Arrhenatherum_elatius_subsp_sardoum_AJ632245	-----------------------------------------------------------------------------------------------------------------------------------------------------------------------------------------------------------------------------------------------------------------------------------------------------------------------------CATTGTCGTGACCCTG-ACCAAAACAGACCG-CGCACGCGTAATCCA----CCTGCTG-AGCGGC-G--GCAC--TGTCCGT…
	Arrhenatherum_elatius_subsp_sardoum_AJ632246	---------------------------------------------------------------------------------------------------------------------------------------------------------------------------------------------------------------------------------------------------------------------------------------------------------------------------------------------------------------------------------------------------------------…
	Arrhenatherum_elatius_subsp_sardoum_AJ632247	-----------------------------------------------------------------------------------------------------------------------------------------------------------------------------------------------------------------------------------------------------------------------------------------------------------------------------CATTGTCGTGACCCTG-ACCAAAACAGACCG-CGCACGCGTAATCCAG---CCTGCTG-AGCGGC-G--GCAC--TGTCCGT…
	Arrhenatherum_elatius_subsp_sardoum_AJ632248	-----------------------------------------------------------------------------------------------------------------------------------------------------------------------------------------------------------------------------------------------------------------------------------------------------------------------------CATTGTCGTGACCCTG-ACC-AAACAGACCG-CGCACGCGTAATCCAG---CCTGCTG-AGCGGC-G--GCAC--TGTCCGT…
	Arrhenatherum_kotschyi_AJ632233	-------------------------------------------------------------------------------------------------------------------------------------------------------------------------------------------------------------------------------------------------------------------------------------------------------------------------------------------------------GACCG-CGCACGCGTAATCCAG---CCTGCTG-AGCGGC-G--GCAC--TGTCCGT…
	Arrhenatherum_kotschyi_AJ632234	-------------------------------------------------------------------------------------------------------------------------------------------------------------------------------------------------------------------------------------------------------------------------------------------------------------------------------------------------------------------------------------TG-AGCGGC-G--GCAT--TGTCCGT…
	Arrhenatherum_kotschyi_AJ632235	--------------------------------------------------------------------------------------------------------------------------------------------------------------------------------------------------------------------------------------------------------------------------------------------------------------------------------------------------------------------------------------------------GCAC--TGTCCGT…
	Arrhenatherum_nebrodense_AJ632236	-----------------------------------------------------------------------------------------------------------------------------------------------------------------------------------------------------------------------------------------------------------------------------------------------------------------------------CATTGTCGTGACCCTG-ACCAAAACAGACCG-CGCACGCGTAATCCAG---CCTGCTG-AGCGGC-G--GCAC--TGTCCGT…
	Arrhenatherum_palaestinum_AJ632238	-----------------------------------------------------------------------------------------------------------------------------------------------------------------------------------------------------------------------------------------------------------------------------------------------------------------------------CATTGTCGTGACCCTG-ACCAAAACAGACCG-CGCACGCGTAATCCAG---CCTGCTG-AGCGGC-G--GCAC--TGTCCGT…
	Arrhenatherum_palaestinum_AJ632239	-----------------------------------------------------------------------------------------------------------------------------------------------------------------------------------------------------------------------------------------------------------------------------------------------------------------------------CATTGTCGTGACCCTG-ACCAAAACAGACCG-CGCACGCGTAATCCAG---CCTG-TG-AGCGGC-G--GCAC--TGTCCGT…
	Arrhenatherum_palaestinum_AJ632240	-----------------------------------------------------------------------------------------------------------------------------------------------------------------------------------------------------------------------------------------------------------------------------------------------------------------------------CATTGTCGTGACCCTG-ACCAAAACAGACCG-CGCACGCGTAATCCAG---CCTGCTG-AGCGGC-G--GCAC--TGTCCGT…
	Arrhenatherum_palaestinum_AJ632241	---------------------------------------------------------------------------------------------------------------------------------------------------------------------------------------------------------------------------------------------------------------------------------------------------------------------------------------------------------------------------------------------------------------…
	Arrhenatherum_palestinum_AJ632242	-----------------------------------------------------------------------------------------------------------------------------------------------------------------------------------------------------------------------------------------------------------------------------------------------------------------------------------------------------------------------------------------GCGGC-G--GCAC--TGTCCGT…
	Arrhenhatherum_nebrodense_AJ632237	-----------------------------------------------------------------------------------------------------------------------------------------------------------------------------------------------------------------------------------------------------------------------------------------------------------------------------------------------------------------------------------------GCGGC-G--GCAT--TGTCCGT…
	Austrofestuca_littoralis_AY327791	---------------------------------------------------------------------------------------------------------------------------------------------------------------------------------------------------------------------------------------------------------------------------------------------------TTCCGTAGGTGAACCTGCGGAAGGATCATTGTCGTGACCCTG-ACCAAAACAGACCG-TGAACCCGTCATGTTG---CCTGCC--AGCGGC-G--GCCC--TG-CCGT…
	Austrofestuca_littoralis_AY524824	------------------------------------------------------------------------------------------------------------------------------------------------------------------------------------------------------------------------------------------------------------------------------------------------------------------------AGGATCATTGTCGTGACCCTG-ACCAAAACAGACCG-TGAACCCGTCATGTTG---CCTGCC--AGCGGC-G--GCCC--TG-CCGT…
	Austrofestuca_pubinervis_EU792408	---------------------------------------------------------------------------------------------------------------------------------------------------------------------------------------------------------------------------------------------------------------------------------------------------------------ACCTGCGGAAGGATCATTGTCGTGNCCCTG-ACCAAAACAGACCG-TGAACCCGTCATGTTG---CCTGCC--AGCGGC-G--GCCC--TG-CCGT…
	Avellinia_michelii_JQ972935	---------------------------------------------------------------------------------------------------------------------------------------------------------------------------------------------------------------------------------------------------------------------------------------------------------------------------------------ACCCTG-ACCAAAACAGACCG-TGCACGCGTTATCAAG---CCCGCCG-AGCGG-------------TCCGC…
	Avellinia_michellii_SAA629_Peterson14246	------------------------------------------AAATTTCATCGTGATGGGGATAGATCATTGCAATTGTTGGTCTTCAACGAGGAATGCCTAGTAAGCGCGAGTCATCAGCTCGCGTTGACTACGTCCCTGCCCTTTGTACACACCGCCCGTCGCTCCTACCGATTGAATGGTCCGGTGAAGTGTTCGGATCGCGGCGACGGGGGCGGTTCGCCGCCCCCGACGTCGCGAGAAGTCCATTGAACCTTATCATTTAGAGGAAGG-AGAAGTCGTAACAAGGTTTCCGTAGGTGAACCTGCGGAAGGATCATTGTCGTGACCCTG-ACCAAAACAGACCG-TGCACGCGTTATCAAG---CCCGCCG-AGCGG-------------TCCGC…
	Avena_agadiriana_DQ341306	-----------------------------------------------------------------------------------------------------------------------------------------------------------------------------------------------------------------------------------------------------------------------------------------------------------------------------------------------------------------------------------------GTGGC-G--GCAC--CATC-GT…
	Avena_agadiriana_DQ995452	----------------------------------------------------------------------------------------------------------------------------------------------------------------------------------------------------------------------------------------------------------------------------------------------------------------------------------TCGTGACCCTG-ACCAAAACAGACCG-AGCACGCGTTATCTAT--TCCTGCTG-AGTGGC-G--GCAC--CGTC-GT…
	Avena_atlantica_DQ341307	-----------------------------------------------------------------------------------------------------------------------------------------------------------------------------------------------------------------------------------------------------------------------------------------------------------------------------------------------------------------------------------------GTGGC-G--GCAC--CGTC-GT…
	Avena_atlantica_DQ995464	----------------------------------------------------------------------------------------------------------------------------------------------------------------------------------------------------------------------------------------------------------------------------------------------------------------------------------TCGTGACCCTG-ACCAAAACAGACCG-AGCACGCGTTATCTAT--TCCTGCTG-AGTGGC-G--GCAC--CGTC-GT…
	Avena_barbata_DQ995454	----------------------------------------------------------------------------------------------------------------------------------------------------------------------------------------------------------------------------------------------------------------------------------------------------------------------------------TCGTGACCCTG-ACCAAAACAGACCG-AGCACGCGTTATCTAT--TCCTGCTG-AGTGGC-G--GCAA--CGTC-GT…
	Avena_brevis_DQ995403	----------------------------------------------------------------------------------------------------------------------------------------------------------------------------------------------------------------------------------------------------------------------------------------------------------------------------------TCGTGACCCTG-ACCAAAACAGACCG-AGCACGCGTTATCTAT--TCCTGCTG-AGTGGC-G--GCAA--CGTC-GT…
	Avena_brevis_DQ995418	----------------------------------------------------------------------------------------------------------------------------------------------------------------------------------------------------------------------------------------------------------------------------------------------------------------------------------TCGCGACCCTG-ACMAAAACAGACCG-AGCACGCGTTATCTAT--TCCTGCTG-AGTGGC-G--GCAC--CGTC-GT…
	Avena_byzantina_DQ092755	-----------------------------------------------------------------------------------------------------------------------------------------------------------------------------------------------------------------------------------------------------------------------------------------------------------------------------------------------------------------------------------------GTGGC-G--GCAC--CGTC-GT…
	Avena_canariensis_DQ995407	----------------------------------------------------------------------------------------------------------------------------------------------------------------------------------------------------------------------------------------------------------------------------------------------------------------------------------TCGTGACCCTG-ACCAAAACAGACCG-AGCACGCGTTATCTAT--TCCTGCTG-AGTGGC-G--GCAC--CGTC-GT…
	Avena_canariensis_DQ995414	----------------------------------------------------------------------------------------------------------------------------------------------------------------------------------------------------------------------------------------------------------------------------------------------------------------------------------TCGTGACCCTG-ACCAAAACAGACCG-AGCACGCGTTATCTAT--TCCTGCTG-AGTGGC-G--GCAC--CGTC-GT…
	Avena_clauda_DQ995460	----------------------------------------------------------------------------------------------------------------------------------------------------------------------------------------------------------------------------------------------------------------------------------------------------------------------------------TCGTGACCCTG-ACCAAAACAGACCG-CGCACGCGTTATCTAT---CC-GCTG-AGCGGC-G--GCAC--CGTCCGT…
	Avena_damascena_DQ995417	----------------------------------------------------------------------------------------------------------------------------------------------------------------------------------------------------------------------------------------------------------------------------------------------------------------------------------TCGTGACCCTG-ACCAAAACAGACCG-AGCACGCGTTATCTAT--TCCTGCTG-AGTGGC-G--GCAC--CGTC-GT…
	Avena_eriantha_DQ336822	-----------------------------------------------------------------------------------------------------------------------------------------------------------------------------------------------------------------------------------------------------------------------------------------------------------------------------------------------------------------------------------------GCGGC-A--GCAC--CGTCCGT…
	Avena_eriantha_DQ995409	----------------------------------------------------------------------------------------------------------------------------------------------------------------------------------------------------------------------------------------------------------------------------------------------------------------------------------TCGTGACCCTG-ACCAAAACAGACCG-CGCACGCGTTATCTAT---C--SCCG-AGCGGC-G--GCAC--CGTCCGT…
	Avena_eriantha_DQ995457	----------------------------------------------------------------------------------------------------------------------------------------------------------------------------------------------------------------------------------------------------------------------------------------------------------------------------------TCGTGACCCTG-ACCAAAACAGACCG-CGCACGCGTTATCTAT---CC-GCTG-AGCGGC-G--GCAC--CGTCCGT…
	Avena_eriantha_DQ995465	----------------------------------------------------------------------------------------------------------------------------------------------------------------------------------------------------------------------------------------------------------------------------------------------------------------------------------TCGTGACCCTG-ACCAAAACAGACCG-CGCACGCGTTATCTAT--TC--GCCG-AGCGGC-G--GCAC--CGTCCGT…
	Avena_fatua_DQ092756	-----------------------------------------------------------------------------------------------------------------------------------------------------------------------------------------------------------------------------------------------------------------------------------------------------------------------------------------------------------------------------------------GTGGC-G--GCAC--CGTC-GT…
	Avena_fatua_DQ995473	----------------------------------------------------------------------------------------------------------------------------------------------------------------------------------------------------------------------------------------------------------------------------------------------------------------------------------TCGTGACCCTG-ACCAAAACAGACCG-AGCACGCGTTATCTAT--TCCTGCTG-AGTGGC-G--GCAC--CGTC-GT…
	Avena_fatua_SAA89_Saarela779	-------------------------------------------------------------------------------------TCAACGAGGAATGCCTAGTAAGCGCGAGTCATCAGCTCGCGTTGACTACGTCCCTGCCCTTTGTACACACCGCCCGTCGCTCCTACCGATTGAATGGTCCGGTGAAGTGTTCGGATCGCGGCGACGGGGGCGGTTCGCCGCCCCCGACGTCGCGAGAAGTCCATTGAACCTTATCATTTAGAGGAAGG-AGAAGTCGTAACAAGGTTTCCGTAGGTGAACCTGCGGAAGGATCATTGTCGTGACCCTG-ACCAAAACAGACCG-AGCACGCGTTATCTAT--TCCTACTG-AGTGGC-G--GCAC--CGTC-GT…
	Avena_hirtula_DQ995408	----------------------------------------------------------------------------------------------------------------------------------------------------------------------------------------------------------------------------------------------------------------------------------------------------------------------------------TCGTGACCCTG-ACCAAGACAGACCG-AGCGCGCGTTATCTAT--TCCTGCTG-AGTGGC-G--GCAC--CGTC-GT…
	Avena_insularis_DQ995448	----------------------------------------------------------------------------------------------------------------------------------------------------------------------------------------------------------------------------------------------------------------------------------------------------------------------------------TCGTGACCCTG-ACCAAAACAGACCG-AGCACGCGTTATCTAT--TCCTGCTG-AGTGGC-G--GCAC--CGTC-GT…
	Avena_longiglumis_DQ995420	----------------------------------------------------------------------------------------------------------------------------------------------------------------------------------------------------------------------------------------------------------------------------------------------------------------------------------TCGTGACCCTG-ACCAAAACAGACCG-AGCACGCGTTATCTAT--TCCTGCTG-AGTGGC-G--GCAC--CGTC-GT…
	Avena_longiglumis_DQ995459	----------------------------------------------------------------------------------------------------------------------------------------------------------------------------------------------------------------------------------------------------------------------------------------------------------------------------------TCGTGACCCTG-ACAAAAACAGACCG-AGCACGCGTTATCTAT--TCCTGCTG-AGTGGC-G--GCAC--CGTC-GT…
	Avena_longiglumis_DQ995466	----------------------------------------------------------------------------------------------------------------------------------------------------------------------------------------------------------------------------------------------------------------------------------------------------------------------------------TCGTGACCCTG-ACCAAAACAGACCG-AGCACGCGTTATCTAT--TCCTGCTG-AGTGGC-G--GCAC--CGTC-GT…
	Avena_lusitanica_DQ995406	----------------------------------------------------------------------------------------------------------------------------------------------------------------------------------------------------------------------------------------------------------------------------------------------------------------------------------TCGTGACCCTG-ACCAAAACAGACCG-AGCACGCGTTATCTAT--TCCTGCTG-AGTGGC-G--ACAA--CGTC-GT…
	Avena_lusitanica_DQ995468	----------------------------------------------------------------------------------------------------------------------------------------------------------------------------------------------------------------------------------------------------------------------------------------------------------------------------------TCGTGACCCTG-ACCAAAACAGACCG-AGCACGCGTTATCTAT--TCCCGCTG-AGTGGC-G--GCAC--CGTC-GT…
	Avena_macrostachya_DQ995467	-------------------------------------------------------------------------------------------------------------------------------------------------------------------------------------------------------------------------------------------------------------------------------------------------------------------------------------------------------------A-CACGCGTTATCTAT---CCCACCG-AGCGGC-G--GCAC--CGTCCGT…
	Avena_macrostachya_FM956099	-----------------------------------------------------------------------------------------------------------------------------------------------------------------------------------------------------------------------------------------------------------------------------------------------------------------------------------------------------CAGACCG-CGCACGCGTTATCTAT---CCCGCCG-AGCGAC-G--GCAC--CGTCCGT…
	Avena_magna_DQ995439	----------------------------------------------------------------------------------------------------------------------------------------------------------------------------------------------------------------------------------------------------------------------------------------------------------------------------------TCGTGACCCTG-ACCAAAACAGACCG-AGCACGCGTTATCTAT--TCCTGCTG-AGTTGC-G--GCAC--CGTC-GT…
	Avena_maroccana_DQ995462	----------------------------------------------------------------------------------------------------------------------------------------------------------------------------------------------------------------------------------------------------------------------------------------------------------------------------------TCGTGACCCTG-ACCAAAACAGACCG-AGCACGCGTTATCTAT--TCCTGCTG-AGTTGC-G--GCAC--CGTC-GT…
	Avena_murphyi_DQ995463	----------------------------------------------------------------------------------------------------------------------------------------------------------------------------------------------------------------------------------------------------------------------------------------------------------------------------------TCGTGACCCTG-ACCAAAACAGACCG-AGCACGCGTTATCTAT--TCCTGCTG-AGTGGC-G--GCAC--CGTC-GT…
	Avena_prostrata_DQ995410	----------------------------------------------------------------------------------------------------------------------------------------------------------------------------------------------------------------------------------------------------------------------------------------------------------------------------------TCGTGACCCTG-ACCAAAACAGACCG-AGCACGCGTTATCTAT--TCCTGCTG-AGTGGC-G--GCAC--CATC-GT…
	Avena_prostrata_DQ995471	----------------------------------------------------------------------------------------------------------------------------------------------------------------------------------------------------------------------------------------------------------------------------------------------------------------------------------TCGTGACCCTG-ACCAAAACAGACCG-AGCACGCGTTATCTAT--TCCTGCTG-AGTGGC-G--GCAC--CGTC-GT…
	Avena_sativa_DQ995434	----------------------------------------------------------------------------------------------------------------------------------------------------------------------------------------------------------------------------------------------------------------------------------------------------------------------------------TCGTGACCCTG-ACCAAAACAGACCG-AGCACGCGTTATCTAT--TCCTGCTG-AGTGGC-G--GCAC--CGTC-GT…
	Avena_sativa_SAA570_Saarela775	----------------------------------ATCTTGGGAAATTTCATCGTGATGGGGATAGATCATTGCAATTGTTGGTCTTCAACGAGGAATGCCTAGTAAGCGCGAGTCATCAGCTCGCGTTGACTACGTCCCTGCCCTTTGTACACACCGCCCGTCGCTCCTACCGATTGAATGGTCCGGTGAAGTGTTCGGATCGCGGCGACGGGGGCGGTTCGCCGCCCCCGACGTCGCGAGAAGTCCATTGAACCTTATCATTTAGAGGAAGG-AGAAGTCGTAACAAGGTTTCCGTAGGTGAACCTGCGGAAGGATCATTGTCGTGACCCTG-ACCAAAACAGACCG-AGCACGCGTTATCTAT--TCCTNCTG-AGTGGC-G--GCAC--CGTC-GT…
	Avena_sterilis_DQ406585	-----------------------------------------------------------------------------------------------------------------------------------------------------------------------------------------------------------------------------------------------------------------------------------------------------------------------------------------------------------------------------------------GTGGC-G--GCAC--CGTC-GG…
	Avena_sterilis_DQ995458	----------------------------------------------------------------------------------------------------------------------------------------------------------------------------------------------------------------------------------------------------------------------------------------------------------------------------------TCGTGACCCTG-ACCAAAACAGACCG-AGCACGCGTTATCTAT--TCCTGCTG-AGTGGC-G--GCAC--CGTC-GT…
	Avena_strigosa_DQ435067	-----------------------------------------------------------------------------------------------------------------------------------------------------------------------------------------------------------------------------------------------------------------------------------------------------------------------------------------------------------------------------------------GTGGC-G--GCAC--CGTC-GT…
	Avena_strigosa_DQ995428	----------------------------------------------------------------------------------------------------------------------------------------------------------------------------------------------------------------------------------------------------------------------------------------------------------------------------------TYGTGACCCTG-ACCAAAACAGACCG-AGCACGCGTTATCTAT--TCCTGCTG-AGTGGC-G--GCAA--CGTC-GT…
	Avena_vaviloviana_DQ995456	----------------------------------------------------------------------------------------------------------------------------------------------------------------------------------------------------------------------------------------------------------------------------------------------------------------------------------TCGTGACCCTG-ACCAAAACAGACCG-AGCACGCGTTATCTAT--TCCTGCTG--GTGGC-G--GCAA--CGTC-GT…
	Avena_ventricosa_DQ995451	----------------------------------------------------------------------------------------------------------------------------------------------------------------------------------------------------------------------------------------------------------------------------------------------------------------------------------TCGTGACCCTG-ACCAAAACAGACCG-CGCACGCGTTATCTAA--TC---CCG--GCGGC-G--GCAC--CGTCCGT…
	Avenella_flexuosa_AM041231	----------------------------------------------------------------------------------------------------------------------------------------------------------------------------------------------------------------------------------------------------------------------------------------------------------------------------------TCGTGACCCTG-ACCAAAACAGACCG-CGCACGCGTCACCCAA---CCTGTCG--GCGAC-G--GCTC--CGTTCGT…
	Avenella_flexuosa_AY237846	---------------------------------------------------------------------------------------------------------------------------------------------------------------------------------------------------------------------------------------------------------------TTATCATTTAGAGGAAGG-AGAAGTCGTAACAAGGTTTCCGTAGGTGAACCTGCGGAAGGATCATTGTCGTGACCCTG-ACCAAAACAGACCG-CGCACGTGTCACCCAA---CCTGTCG--GCGAC-G--GCAC--CGTTCGT…
	Avenella_flexuosa_JQ972936	---------------------------------------------------------------------------------------------------------------------------------------------------------------------------------------------------------------------------------------------------------------------------------------------------------------------------------------ACCCTG-ACCAAAACAGACCG-CGCACGCGTCACCCAA---CCTGTCG--GCGAC-G--GCTC--CGTTCGT…
	Avenula_pubescens_FM956100	----------------------------------------------------------------------------------------------------------------------------------------------------------------------------------------------------------------------------------------------------------------------------------------------------------------------------------TCGTGACC-TG-ACCAAAACAGACCG-TGCACGCGTCATCTAT---CTTGCCG--GCGGC-G--GCAT--CGTTCGT…
	Avenula_pubescens_Z9687_Z96876	----------------------------------------------------------------------------------------------------------------------------------------------------------------------------------------------------------------------------------------------------------------------------------------------------------------------------------TCGTGACCCTG-ACCAAAACAGACCG-TGCACGCGTCATCTAT---CTTGCCG--GCGGC-G--GCAT--CGTTCGT…
	Beckmannia_syzigachne_EU792342	-------------------------------------------------------------------------------------------------------------------------------------------------------------------------------------------------------------------------------------------CGCGAGAAGTCCATTGAACCTTATCATTTAGAGGAAGG-AGAAGTCGTAACAAGGTTTCCGTAGGTGAACCTGCGGAAGGATCATTGTCGTGACCCTG-ACCAAAATAGACCG-TGCACGCGTCATCTAT---CCTGCCG--GCGGC-G--GCAC--TGTTCGT…
	Beckmannia_syzigachne_FJ766150	-----------------------------------------------------------------------------------------------------------------------------------------------------------------------------------------------------------------------------------------------------------------------------------------------------------------------------------CGTGACCCTG-ACCAAAATAGACCG-TGCACGCGTCATCTAT---CCTGCCG--GCGGC-G--ACAC--TGTTCGT…
	Beckmannia_syzigachne_FJ821780	----------------------------------------------------------------------------------------------------------------------------------------------------------------------------------------------------------------------------------------------------------------------------------------------------------------------------------TCGTGACCCTG-ACCAAAATAGACCG-TGCACGCGTCATCTAT---CCTGCCG--GCGGC-G--GCAC--TGTTCGT…
	Beckmannia_syzigachne_KF713181	------------------------------------------------------------------------------------------------------------------------------------------------------------------------------------------------------------------------------------------------------------------------------------------------GGTTTCCGTAGGTGAACCTGCGGAAGGATCATTGTCGTGACCCTG-ACCAAAATAGACCG-TGCACGCGTCATCTAT---CCTGCCG--GCGGC-G--GCAC--TGTTCGT…
	Bellardiochloa_polycrhroa_EU792363	------------------------------------CTTGGGAAATTTCATCGTGATGGGGATAGATCATTGCAATTGTTGGTCTTCAACGAGGAATGCCTAGTAAGCGCGAGTCATCAGCTCGCGTTGACTACGTCCCTGCCCTTTGTACACACCGCCCGTCGCTCCTACCGATTGAATGGTCCGGTGAAGTGTTCGGATCGCGGCGACTGGGGCGGTTCGCCGCCCCCGACGTCGCGAGAAGTCCATTGAACCTTATCATTTASAGGAAGG-AGAAGTCGTAACAAGGTTTCCGTAGGTGAACCTGCGGAAGGATCATTGTCGTGACCCTG-ACCAAAACAGACCG-CGCACGCGTTATCTAT---CCGTCCAG-GCGGC-G--GCA------CCGT…
	Bellardiochloa_polylchroa_FM179390	--------------------------------------------------------------------------------------------------------------------------------------------------------------------------------------------------------------------------------------------------------------------------------------------------------------------------------------------------------ACCG-CGCACGCGTTATCTAT---CCGTCCAG-GCGGC-G--GCA------CCGT…
	Bellardiochloa_variegata_EU792361	-------------------------------------------------------------------------------------------------------------------------------------------------------------------------------------------------------------------GGGGCGGTTCGCCGCCCCCGACGTCGCGAGAAGTCCATTGAACCTTATCATTTAGAGGAAGG-AGAAGTCGTAACAAGGTTTCCGTAGGTGAACCTGCGGAAGGATCATTGTCGTGACCCTG-ACCAAAACAGACCG-CGCACGCGTTATCTAT---CCGTCCAG-GCGGC-G--GCA------CCGT…
	Bellardiochloa_variegata_EU792362	------------------------------------------------------------------------------------------------------------------------------------------------------------------------------------------------------------------------------------------TCGCGAGAAGTCCATTGAACCTTATCATTTAGAGGAAGG-AGAAGTCGTAACAAGGTTTCCGTAGGTGAACCTGCGGAAGGATCATTGTCGTGACCCTG-ACCAAAACAGACCG-CGCACGCGTTATCTAT---CCGTCCAG-GCGGC-G--GCA------CCGT…
	Bellardiochloa_violacea_subsp_aetensis_FM179391	----------------------------------------------------------------------------------------------------------------------------------------------------------------------------------------------------------------------------------------------------------------------------------------------------------------------------------------------ACCAAAACAGACCG-TGCACGCGTTATCTAT---CCGTCCAG-GCGGC-G--GCA------CCGT…
	Briza_elatior_EU935582	----------------------------------------------------------------------------------------------------------------------------------------------------------------------------------------------------------------------------------------------------------------------TTAGAGGAAGG-AGAAGTCGTAACAAGGTTTCCGTAGGTGAACCTGCGGAAGGATCATTGTCGTGACCCTG-ACCAAAATAGACTG-TGCACGCGTCATCCAT---CCTGCTG--GCGGC-G--GCAT--CGTTCGT…
	Briza_humilis_HE802178	----------------------------------------------------------------------------------------------------------------------------------------------------------------------------------------------------------------------------------------------------------------------------------------------------------------------------------TCGTGACCC-G-TACAAAACAGACCG-TGCACGCGTCATCTAT---CC-GCC--AGCGGC-G--GCAT--CGTCCGT…
	Briza_marcowicziii_FJ008711	----------------------------------------------------------------------------------------------------------------------------------------------------------------------------------------------------------------------------------------------------------------------TTAGAGGAAGG-AGAAGTCGTAACAAGGTTTCCGTAGGTGAACCTGCGGAAGGATCATTGTCGTGACCCTG-ACCAAAACAGACTG-TGCACGCGTCATCCAT---CCTGCCG--GCGGC-G--GCAT--CGTTCGT…
	Briza_maxima_EU532607	---------------------------------------------------------------------------------------------------------------------------------------------------------------------------------------------------------------------------------------------------------------------------------------------------------AG-T-AACCTGCGGAAGGATCATTGTCGTGACCCTG-ACCAAAACAGACCG-TGCACGCGTTATCTAA---TCTGCGG-AGCTGC-G--GCAC--CGTCCGT…
	Briza_maxima_KJ598893	-----------------------------------------------------------------------------------------------------------------------------------------------------------------------------------------------------------------------------------------------------------------------------------------------------------------------------CATTGTCGTGACCCTG-ACCAAAACAGACCG-TGCACGCGTTATCTAA---TCTGCGG-AGCTGC-G--GCAC--CGTCCGT…
	Briza_media_DQ539583	---------------------------------------------------------------------------------------------------------------------------------------------------------------------------------------------------------------------------------------------------------------------------------------------------------------------------------------ACCCTG-ACCAAAACAGACTG-TGCACGCGTCATCCAT---CNTGCCG--GCGGC-G--GCAT--CGTTCGT…
	Briza_media_FM179393	------------------------------------------------------------------------------------------------------------------------------------------------------------------------------------------------------------------------------------------------------------------------------------------------------------------------------------GTGAC-CTG-A-CAAAACAGACTG-TGCACGCGTCATCCAT---CCTGCCG--GCGGC-G--GCAT--CGTTCGT…
	Briza_minor_EU395924	----------------------------------------------------------------------------------------------------------------------------------------------------------------------------------------------------------------------------------------------------------------------------------------------------------------------------------TCGTGACCCTG-ACCAAAACAGATTG-TGCACGCGTTATCCAT---CCCGCTG--GTGAC-G--GCAT--CGTCCGT…
	Briza_minor_EU935584	---------------------------------------------------------------------------------------------------------------------------------------------------------------------------------------------------------------------------------------------------------------------------------------------------------------------GGAAGGATCATTGTCGTGACCCTG-ACCAAAACAGATTG-TGCACGCGTTATCCAT---CCCGCTG--GTGAC-G--GCAT--CGTTCGT…
	Briza_minor_KJ598892	-----------------------------------------------------------------------------------------------------------------------------------------------------------------------------------------------------------------------------------------------------------------------------------------------------------------------------CA-TGTCGTGACCCTG-ACCAAAACAGATTG-TGCACGCGTTATCCAT---CCCGCTG--GTGAC-G--GCAT--CGTTCGT…
	Briza_minor_L36510	------------------------------------------------------------------------------------------------------------------------------------------------------------------------------------------------------------------------------------------------------------------------------------------------------------------------------------------------------------------------------------------TGAC-G--GCAT--CGTCCGT…
	Briza_minor_May1_GB	--------------------------------------------------------------------------------------------------------------------------------------------------------------------------------------------------------------------------------------------------------------------------------------------------------------------------------TGTCGTGACCCTG-ACCAAAACAGATTG-TGCACGCGTTATCCAT---CCCGCTG--GTGAC-G--GCAT--CGTTCGT…
	Briza_minor_SAA529_Peterson21636	----------------------------------ATCTTGGGAAATTTCATCGTGATGGGGATAGATCATTGCAATTGTTGGTCTTCAACGAGGAATGCCTAGTAAGCGCGAGTCATCAGCTCGCGTTGACTACGTCCCTGCCCTTTGTACACACCGCCCGTCGCTCCTACCGATTGAATGGTCCGGTGAAGTGTTCGGATCGCGGCGACGGTGGCGGTTCGCCGCCCCCGACGTCGCGAGAAGTCCATTGAACCTTATCATTTAGAGGAAGG-AGAAGTCGTAACAAGGTTTCCGTAGGTGAACCTGCGGAAGGATCATTGTCGTGACCCTG-ACCAAAACAGATTG-TGCACGCGTTATCCAT---CCCGCTG--GTGAC-G--GCAT--CGTTCGT…
	Bromus_vulgaris_SAA304_Peterson19695	----------------------------------ATCTTGGGAAATTTCATCGTGATGGGGATAGATCATTGCAATTGTTGGTCTTCAACGAGGAATGCCTAGTAAGCGCGAGTCATCAGCTCGCGTTGACTACGTCCCTGCCCTTTGTACACACCGCCCGTCGCTCCTACCGATTGAATGGTCCGGTGAAGTGTTCGGATCGCGGCGACGGGGGCGGTTCGCCGCCCCCGACGTCGCGAGAAGTCCATTGAACCTTATCATTTAGAGGAAGG-AGAAGTCGTAACAAGGTTTCCGTAGGTGAACCTGCGGAAGGATCATTGTCGTGACCCTG-ACCAAAATAGACCG-CGCACGCGTCATCCAA---TCCGTCG--ACGATGG--GCAT--CGTCCAT…
	Calamagrostis_angustifolia_angustifolia_SAA140_CAN408378	----------------------------------ATCTTGGGAAATTTCATCGTGATGGGGATAGATCATTGCAATTGTTGGTCTTCAACGAGGAATGCCTAGTAAGCGCGAGTCATCAGCTCGCGTTGACTACGTCCCTGCCCTTTGTACACACCGCCCGTCGCTCCTACCGATTGAATGGTCCGGTGAAGTGTTCGGATCGCGGCGACGGGGGCGGTTCGCCGCCCCCGACGTCGCGAGAAGTCCATTGAACCTTATCATTTAGAGGAAGG-AGAAGTCGTAACAAGGTTTCCGTAGGTGAACCTGCGGAAGGATCATTGTCGTGACCCTG-ACCAAAACAGACCG-CGCACGCGTCATCCAG---CCTGCCG--GCGGC-A--GCAC--CGTTTGT…
	Calamagrostis_angustifolia_SAA141_CAN408441	---------------------------------------------------------------------------------------------------------------------------------------------------------------------------------------------------------------------------------------------------------------------------------------------------------------------------------------------------------------------------------------------------------------…
	Calamagrostis_anthoxanthoides_HG797488	-------------------------------------------------------------------------------------------------------------------------------------------------------------------------------------------------------------------------------------------------------------------------------------------------------------------------------------------------------GACCG-CGCACGCGTCATCCAG---CCTGCCG--GCGGC-A--GCAT--CGTTTGT…
	Calamagrostis_anthoxanthoides_laguroides_SAA139_Vassilczenko4771	-----------------------------------------------------------------------------------------------------------------------------------------------------------------------------------------------------------------------------------------------------------------------------------------------------------------------------------------------------------------------------------------GCGGC-A--GCTT--CGTTTGT…
	Calamagrostis_anthoxanthoides_laguroides_SAA143_Tolmacheva7087	----------------------------------ATCTTGGGAAATTTCATCGTGATGGGGATAGATCATTGCAATTGTTGGTCTTCAACGAGGAATGCCTAGTAAGCGCGAGTCATCAGCTCGCGTTGACTACGTCCCTGCCCTTTGTACACACCGCCCGTCGCTCCTACCGATTGAATGGTCCGGTGAAGTGTTCGGATCGCGGCGACGGGGGCGGTTCGCCGCCCCCGACGTCGCGAGAAGTCCATTGAACCTTATCATTTAGAGGAAGG-AGAAGTCGTAACAAGGTTTCCGTAGGTGAACCTGCGGAAGGATCATTGTCGTGACCCTG-ACCAAAACAGACCG-CGCACGCGTCATCCAG---CCTGCCG--GCGGC-G--GCAC--CGTTCGT…
	Calamagrostis_anthoxanthoides_SAA135_CAN327539	----------------------------------ATCTTGGGAAATTTCATCGTGATGGGGATAGATCATTGCAATTGTTGGTCTTCAACGAGGAATGCCTAGTAAGCGCGAGTCATCAGCTCGCGTTGACTACGTCCCTGCCCTTTGTACACACCGCCCGTCGCTCCTACCGATTGAATGGTCCGGTGAAGTGTTCGGATCGCGGCGACGGGGGCGGTTCGCCGCCCCCGACGTCGCGAGAAGTCCATTGAACCTTATCATTTAGAGGAAGG-AGAAGTCGTAACAAGGTTTCCGTAGGTGAACCTGCGGAAGGATCATTGTCGTGACCCTG-ACCAAAACAGACCG-CGCACGCGTCATCCAG---CCTGCCG--GCGGC-G--GCAC--CGTTCGT…
	Calamagrostis_arundinacea_HQ600531	------------------------------------------------------------------------------------------------------------------------------------------------------------------------------------------------------------------------------------------------------------------------------------------------------------------------------ATTGTCGTGACCCTG-ACCAAAACAGACCG-CGCACGCGTCATCCAG---CCTGCCG--GCGGC-A--GCAC--CGTTTGT…
	Calamagrostis_arundinacea_SAA12_Peterson18747	------------------------------------------------------------------------------------------------------------------------------------------------------------------------------------------------------------------------------------------------------------------------------------------------------------------------------------------------CAAAACAGACCG-CGCACGCGTCATCCAG---CCTGCCG--GCGGC-A--GCAC--CGTTTGT…
	Calamagrostis_arundinacea_SAA191_PaszkoA_BG3	------------------------------------------------------------------------------------------------------------------------------------------------------------------------------------------------------------GGCGACGGGGGCGGTTCGCCGCCCCCGACGTCGCGAGAAGTCCATTGAACCTTATCATTTAGAGGAAGG-AGAAGTCGTAACAAGGTTTCCGTAGGTGAACCTGCGGAAGGATCATTGTCGTGACCCTG-ACCAAAACAGACCG-CGCACGCGTCATCCAG---CCTGCCG--GCGGC-G--GCAC--CGTTCGT…
	Calamagrostis_arundinacea_SAA193_Paszko_Svetnov2a	----------------------------------------------------------------------------------------ACGAGGAATGCCTAGTAAGCGCGAGTCATCAGCTCGCGTTGACTACGTCCCTGCCCTTTGTACACACCGCCCGTCGCTCCTACCGATTGAATGGTCCGGTGAAGTGTTCGGATCGCGGCGACGGGGGCGGTTCGCCGCCCCCGACGTCGCGAGAAGTCCATTGAACCTTATCATTTAGAGGAAGG-AGAAGTCGTAACAAGGTTTCCGTAGGTGAACCTGCGGAAGGATCATTGTCGTGACCCTG-ACCAAAACAGACCG-CGCACGCGTCATCCAG---CCTGCCG--GCGGC-G--GCAC--CGTTCGT…
	Calamagrostis_arundinacea_SAA206_Soreng5186	-------------------------------------TTGGGAAATTTCATCGTGATGGGGATAGATCATTGCAATTGTTGGTCTTCAACGAGGAATGCCTAGTAAGCGCGAGTCATCAGCTCGCGTTGACTACGTCCCTGCCCTTTGTACACACCGCCCGTCGCTCCTACCGATTGAATGGTCCGGTGAAGTGTTCGGATCGCGGCGACGGGGGCGGTTCGCCGCCCCCGACGTCGCGAGAAGTCCATTGAACCTTATCATTTAGAGGAAGG-AGAAGTCGTAACAAGGTTTCCGTAGGTGAACCTGCGGAAGGATCATTGTCGTGACCCTG-ACCAAAACAGACCG-CGCACGCGTCATCCAG---CCTGCCG--GCGCC-A--GCAC--CGTCTGT…
	Calamagrostis_arundinacea_SAA207_Soreng5599	-----------------------------------TCTTGGGAAATTTCATCGTGATGGGGATAGATCATTGCAATTGTTGGTCTTCAACGAGGAATGCCTAGTAAGCGCGAGTCATCAGCTCGCGTTGACTACGTCCCTGCCCTTTGTACACACCGCCCGTCGCTCCTACCGATTGAATGGTCCGGTGAAGTGTTCGGATCGCGGCGACGGGGGCGGTTCGCCGCCCCCGACGTCGCGAGAAGTCCATTGAACCTTATCATTTAGAGGAAGG-AGAAGTCGTAACAAGGTTTCCGTAGGTGAACCTGCGGAAGGATCATTGTCGTGACCCTG-ACCAAAACAGACCG-CGCACGNGTCATCCAG---CCTGCCG--GCGAC-A--GCAC--CGTCTGT…
	Calamagrostis_bolanderi_SAA121_Peterson19694_4	----------------------------------ATCTTGGGAAATTTCATCGTGATGGGGATAGATCATTGCAATTGTTGGTCTTCAACGAGGAATGCCTAGTAAGCGCGAGTCATCAGCTCGCGTTGACTACGTCCCTGCCCTTTGTACACACCGCCCGTCGCTCCTACCGATTGAATGGTCCGGTGAAGTGTTCGGATCGCGGCGACGGGGGCGGTTCGCCGCCCCCGACGTCGCGAGAAGTCCATTGAACCTTATCATTTAGAGGAAGG-AGAAGTCGTAACAAGGTTTCCGTAGGTGAACCTGCGGAAGGATCATTGTCGTGACCCTG-ACCAAAACAGACCG-CGCACGCGTCATCCAG---CCTGCCG--GCGGC-G--GCAC--CGTTCGT…
	Calamagrostis_bolanderi_SAA47_Peterson19694_2	----------------------------------ATCTTGGGAAATTTCATCGTGATGGGGATAGATCATTGCAATTGTTGGTCTTCAACGAGGAATGCCTAGTAAGCGCGAGTCATCAGCTCGCGTTGACTACGTCCCTGCCCTTTGTACACACCGCCCGTCGCTCCTACCGATTGAATGGTCCGGTGAAGTGTTCGGATCGCGGCGACGGGGGCGGTTCGCCGCCCCCGACGTCGCGAGAAGTCCATTGAACCTTATCATTTAGAGGAAGG-AGAAGTCGTAACAAGGTTTCCGTAGGTGAACCTGCGGAAGGATCATTGTCGTGACCCTG-ACCAAAACAGACCG-CGCACGCGTCATCCAG---CCTGCCG--GCGGC-G--GCAC--CGTTCGT…
	Calamagrostis_brachytricha_SAA646_US3174890	-------------------------------------------------------------------------------------------------------------------------------------------------------------------------------------------------------ATCGCGGCGACGGGGGCGGTTCNCCGCCCCCGACGTCGCGAGAAGTCCATTGANCCTTATCATTTAGAGGAAGG-AGAAGTCGTAACAAGGTTTCCGTATGTGAACCTGCGGAAGGATCATTGTCGTGACCCTG-ACCAAAACAGACCG-CGCACGCGTCATCCAG---CCTGCCG--GCGAC-A--GCAC--CGTCTGT…
	Calamagrostis_cainii_SAA124_Peterson20796	----------------------------------ATCTTGGGAAATTTCATCGTGATGGGGATAGATCATTGCAATTGTTGGTCTTCAACGAGGAATGCCTAGTAAGCGCGAGTCATCAGCTCGCGTTGACTACGTCCCTGCCCTTTGTACACACCGCCCGTCGCTCCTACCGATTGAATGGTCCGGTGAAGTGTTCGGATCGCGGCGACGGGGGCGGTTCGCCGCCCCCGACGTCGCGAGAAGTCCATTGAACCTTATCATTTAGAGGAAGG-AGAAGTCGTAACAAGGTTTCCGTAGGTGAACCTGCGGAAGGATCATTGTCGTGACCCTG-ACCAAAACAGACCG-CGCACGCGTCATCCAG---CCTGCCG--GCGGC-G--GCAC--CGTTCGT…
	Calamagrostis_cainii_SAA131_Peterson20795	-----------------------------------------------------------------------------------------------------------------------------------------------------------------------------------------------------------------------------------------------------------------------------------------------------------------------------------------------------------------CGCGTCATCAAG---CCTGCCG--GCGGC-G--GCAC--CGTTCGT…
	Calamagrostis_canadensis_canadensis_SAA119_Peterson19822	----------------------------------ATCTTGGGAAATTTCATCGTGATGGGGATAGATCATTGCAATTGTTGGTCTTCAACGAGGAATGCCTAGTAAGCGCGAGTCATCAGCTCGCGTTGACTACGTCCCTGCCCTTTGTACACACCGCCCGTCGCTCCTACCGATTGAATGGTCCGGTGAAGTGTTCGGATCGCGGCGACGGGGGCGGTTCGCCGCCCCCGACGTCGCGAGAAGTCCATTGAACCTTATCATTTAGAGGAAGG-AGAAGTCGTAACAAGGTTTCCGTAGGTGAACCTGCGGAAGGATCATTGTCGTGACCCTG-ACCAAAACAGACCG-CGCACGCGTCATCCAG---CCTGCCG--GCGGC-A--GCAC--CGTTTGT…
	Calamagrostis_canadensis_canadensis_SAA31_Peterson18761	----------------------------------ATCTTGGGAAATTTCATCGTGATGGGGATAGATCATTGCAATTGTTGGTCTTCAACGAGGAATGCCTAGTAAGCGCGAGTCATCAGCTCGCGTTGACTACGTCCCTGCCCTTTGTACACACCGCCCGTCGCTCCTACCGATTGAATGGTCCGGTGAAGTGTTCGGATCGCGGCGACGGGGGCGGTTCGCCGCCCCCGACGTCGCGAGAAGTCCATTGAACCTTATCATTTAGAGGAAGG-AGAAGTCGTAACAAGGTTTCCGTAGGTGAACCTGCGGAAGGATCATTGTCGTGACCCTG-ACCAAAACAGACCG-CGCACGCGTCATCCAG---CCTGCCG--GCGGC-A--GCAC--CGTTTGT…
	Calamagrostis_canadensis_HQ114381	-------------------------------------------------------------------------------------------------------------------------------------------------------------------------------------------------------------------------------------------------------------------------------------------------------------------------------------------------------------------------CCAG---GCTGCCG--GCGGC-A--GCAC--CGTTTGT…
	Calamagrostis_canadensis_HQ114382	-------------------------------------------------------------------------------------------------------------------------------------------------------------------------------------------------------------------------------------------------------------------------------------------------------------------------------------------------------------------------CCAG---CCTGCCG--GCGGC-A--GCAC--CGTTTGT…
	Calamagrostis_canadensis_langsdorffii_SAA11_Peterson18766	--------------------------------------------------------------------------------------------------------------------------------------------------------------------------CCGATTGAATGGTCCGGTGAAGTGTTCGGATCGCGGCGACGGGGGCGGTTCNCCGCCCCCGACGTCGCGAGAAGTCCATTGAACCTTATCATTTAGAGGAAGG-AGAAGTCGTAACAAGGTTTCCGTAGGTGAACCTGCGGAAGGATCATTGTCGTGACCCTG-ACCAAAACAGACCG-CGCACGCGTCATCCAG---CCTGCCG--GCGGC-A--GCAC--CGTTTGT…
	Calamagrostis_canadensis_langsdorffii_SAA4_Peterson18455	-----------------------------------------------------------------------------------------------------------------------------------------------------------------------------------------------------------------------------------------------------------------------------------------------------------------------------------------------------------------CGCGTCATCCAG---CCTGCCG--GCGGC-A--GCAC--CGTTTGT…
	Calamagrostis_canadensis_langsdorffii_SAA5_Peterson18743	---------------------------------------------------------------------------------------------------------------------------------------------------------------------------------------------------------------------------------------------------------------------------------------------------------------------------------------------------------------------TCATCCAG---CCTGCCG--GCGGC-A--GCAC--CGTTTGT…
	Calamagrostis_canadensis_langsdorffii_SAA7_Peterson18765	-----------------------------------------------------------------------------------------------------------------------------------------------------------------------------------------------------------------------------------------------------------------------------------------------------------------------------------------------------------------------------------------------------C--CGTTTGT…
	Calamagrostis_canadensis_Soreng6062_FJ377628	--------------------------------------------------------------------------------------------------------------------------------------------------------------------------------------------------------------------------------------------------------------CTTATCATTTAGAGGAAGG-AGAAGTCGTAACAAGGTTTCCGTAGGTGAACCTGCGGAAGGATCATTGTCGTGACCCTG-ACCAAAACAGACCG-CGCACGCGTCATCCAG---CCTGCCG--GCGGC-A--GCAC--CGTTTGT…
	Calamagrostis_canadensis_Soreng7414_FJ377632	---------------------------------------------------------------------------------------------------------------------------------------------------------------------------------------------------------------------------------------------------------TGAACCTTATCATTTAGAGGAAGG-AGAAGTCGTAACAAGGTTTCCGTAGGTGAACCTGCGGAAGGATCATTGTCGTGACCCTG-ACCAAAACAGACCG-CGCACGCGTCATCCAG---CCTGCCG--GCGGC-A--GCAC--CGTTTGT…
	Calamagrostis_canescens_SAA167_PaszkoD17_07GPS247	----------------------------------ATCTTGGGAAATTTCATCGTGATGGGGATAGATCATTGCAATTGTTGGTCTTCAACGAGGAATGCCTAGTAAGCGCGAGTCATCAGCTCGCGTTGACTACGTCCCTGCCCTTTGTACACACCGCCCGTCGCTCCTACCGATTGAATGGTCCGGTGAAGTGTTCGGATCGCGGCGACGGGGGCGGTTCGCCGCCCCCGACGTCGCGAGAAGTCCATTGAACCTTATCATTTAGAGGAAGG-AGAAGTCGTAACAAGGTTTCCGTAGGTGAACCTGCGGAAGGATCATTGTCGTGACCCTG-ACCAAAACAGACCG-CGCACGCGTCATCCAG---CCTGCCG--GCGGC-A--GCAC--CGTTTGT…
	Calamagrostis_canescens_SAA168_PaszkoC_Zbijow3	----------------------------------ATCTTGGGAAATTTCATCGTGATGGGGATAGATCATTGCAATTGTTGGTCTTCAACGAGGAATGCCTAGTAAGCGCGAGTCATCAGCTCGCGTTGACTACGTCCCTGCCCTTTGTACACACCGCCCGTCGCTCCTACCGATTGAATGGTCCGGTGAAGTGTTCGGATCGCGGCGACGGGGGCGGTTCGCCGCCCCCGACGTCGCGAGAAGTCCATTGAACCTTATCATTTAGAGGAAGG-AGAAGTCGTAACAAGGTTTCCGTAGGTGAACCTGCGGAAGGATCATTGTCGTGACCCTG-ACCAAAACAGACCG-CGCACGCGTCATCCAG---CCTGCCG--GCGGC-A--GCAC--CGTTTGT…
	Calamagrostis_canescens_SAA169_PaszkoSvetnov1c_GPS107	-------------------------------------------AATTTCATCGTGATGGGGATAGATCATTGCAATTGTTGGTCTTCAACGAGGAATGCCTAGTAAGCGCGAGTCATCAGCTCGCGTTGACTACGTCCCTGCCCTTTGTACACACCGCCCGTCGCTCCTACCGATTGAATGGTCCGGTGAAGTGTTCGGATCGCGGCGACGGGGGCGGTTCGCCGCCCCCGACGTCGCGAGAAGTCCATTGAACCTTATCATTTAGAGGAAGG-AGAAGTCGTAACAAGGTTTCCGTAGGTGAACCTGCGGAAGGATCATTGTCGTGACCCTG-ACCAAAACAGACCG-CGCACGCGTCATCCAG---CCTGCCG--GCGGC-A--GCAC--CGTTTGT…
	Calamagrostis_carchiensis_SAA661_Laegaard101730	------------------------------------------AAATTTCATCGTGATGGGGATAGATCATTGCAATTGTTGGTCTTCAACGAGGAATGCCTAGTAAGCGCGAGTCATCAGCTCGCGTTGACTACGTCCCTGCCCTTTGTACACACCGCCCGTCGCTCCTACCGATTGAATGGTCCGGTGAAGTGTTCGGATCGCGGCGACGGGGGCGGTTCGCCGCCCCCGACGTCGCGAGAAGTCCATTGAACCTTATCATTTAGAGGAAGG-AGAAGTCGTAACAAGGTTTCCGTAGGTGAACCTGCGGAAGGATCATTGTCGTGACCCTG-ACCAAAACAGACCG-CGCACGCGTCATCCAG---CCTGCCG--GCGGC-G--GCAC--CGTTCGT…
	Calamagrostis_cf_purpurascens_SAA136_Nechaev560888	----------------------------------ATCTTGGGAAATTTCATCGTGATGGGGATAGATCATTGCAATTGTTGGTCTTCAACGAGGAATGCCTAGTAAGCGCGAGTCATCAGCTCGCGTTGACTACGTCCCTGCCCTTTGTACACACCGCCCGTCGCTCCTACCGATTGAATGGTCCGGTGAAGTGTTCGGATCGCGGCGACGGGGGCGGTTCGCCGCCCCCGACGTCGCGAGAAGTCCATTGAACCTTATCATTTAGAGGAAGG-AGAAGTCGTAACAAGGTTTCCGTAGGTGAACCTGCGGAAGGATCATTGTCGTGACCCTG-ACCAAAACAGACCG-CGCACGCGTCATCCAG---CCTGCCG--GCGGC-G--GCAC--CGTTCGT…
	Calamagrostis_chalybaea_SAA181_PaszkoD17_31GPS256	----------------------------------ATCTTGGGAAATTTCATCGTGATGGGGATAGATCATTGCAATTGTTGGTCTTCAACGAGGAATGCCTAGTAAGCGCGAGTCATCAGCTCGCGTTGACTACGTCCCTGCCCTTTGTACACACCGCCCGTCGCTCCTACCGATTGAATGGTCCGGTGAAGTGTTCGGATCGCGGCGACGGGGGCGGTTCGCCGCCCCCGACGTCGCGAGAAGTCCATTGAACCTTATCATTTAGAGGAAGG-AGAAGTCGTAACAAGGTTTCCGTAGGTGAACCTGCGGAAGGATCATTGTCGTGACCCTG-ACCAAAACAGACCG-CGCACGCGTCATCCAG---CCTGCCG--GCGGC-G--GCAC--CGTTNGT…
	Calamagrostis_chalybaea_SAA182_PaszkoD16_03GPS243	----------------------------------ATCTTGGGAAATTTCATCGTGATGGGGATAGATCATTGCAATTGTTGGTCTTCAACGAGGAATGCCTAGTAAGCGCGAGTCATCAGCTCGCGTTGACTACGTCCCTGCCCTTTGTACACACCGCCCGTCGCTCCTACCGATTGAATGGTCCGGTGAAGTGTTCGGATCGCGGCGACGGGGGCGGTTCGCCGCCCCCGACGTCGCGAGAAGTCCATTGAACCTTATCATTTAGAGGAAGG-AGAAGTCGTAACAAGGTTTCCGTAGGTGAACCTGCGGAAGGATCATTGTCGTGACCCTG-ACCAAAACAGACCG-CGCACGCGTCATCCAG---CCTGCCG--GCGGC-G--GCAC--CGTTCGT…
	Calamagrostis_coahuilensis_SAA72_Peterson8399_FJ377633	---------------------------------------------------------------------------------------------------------------------------------------------------------------------------------------------------------------------------------------------------------TGAACCTTATCATTTAGAGGAAGG-AGAAGTCGTAACAAGGTTTCCGTAGGTGAACCTGCGGAAGGATCATTGTCGTGACCCTG-ACCAAAACAGACCG-CGCACGCGTCATCCAG---CCCGCCG--GCGG-------------TCCGC…
	Calamagrostis_coarctata_SAA128_Peterson20818	----------------------------------ATCTTGGGAAATTTCATCGTGATGGGGATAGATCATTGCAATTGTTGGTCTTCAACGAGGAATGCCTAGTAAGCGCGAGTCATCAGCTCGCGTTGACTACGTCCCTGCCCTTTGTACACACCGCCCGTCGCTCCTACCGATTGAATGGTCCGGTGAAGTGTTCGGATCGCGGCGACGGGGGCGGTTCGCCGCCCCCGACGTCGCGAGAAGTCCATTGAACCTTATCATTTAGAGGAAGG-AGAAGTCGTAACAAGGTTTCCGTAGGTGAACCTGCGGAAGGATCATTGTCGTGACCCTG-ACCAAAACAGACCG-CGAACGTGTCATCTAG---CCTGCCG--GCGGC-G--GCAT--CGTTCGT…
	Calamagrostis_deschampsioides_SAA252_Bennett06_381	----------------------------------ATCTTGGGAAATTTCATCGTGATGGGGATAGATCATTGCAATTGTTGGTCTTCAACGAGGAATGCCTAGTAAGCGCGAGTCATCAGCTCGCGTTGACTACGTCCCTGCCCTTTGTACACACCGCCCGTCGCTCCTACCGATTGAATGGTCCGGTGAAGTGTTCGGATCGCGGCGACGGGGGCGGTTCGCCGCCCCCGACGTCGCGAGAAGTCCATTGAACCTTATCATTTAGAGGAAGG-AGAAGTCGTAACAAGGTTTCCGTAGGTGAACCTGCGGAAGGATCATTGTCGTGACCCTG-ACCAAAACAGACCG-CGCACGCGTCATCCAG---CCTGCCG--GCGGC-G--GCAC--CGTTCGT…
	Calamagrostis_deschampsioides_SAA253_Bennett06_123	----------------------------------ATCTTGGGAAATTTCATCGTGATGGGGATAGATCATTGCAATTGTTGGTCTTCAACGAGGAATGCCTAGTAAGCGCGAGTCATCAGCTCGCGTTGACTACGTCCCTGCCCTTTGTACACACCGCCCGTCGCTCCTACCGATTGAATGGTCCGGTGAAGTGTTCGGATCGCGGCGACGGGGGCGGTTCGCCGCCCCCGACGTCGCGAGAAGTCCATTGAACCTTATCATTTAGAGGAAGG-AGAAGTCGTAACAAGGTTTCCGTAGGTGAACCTGCGGAAGGATCATTGTCGTGACCCTG-ACCAAAACAGACCG-CGCACGCGTCATCCAG---CCTGCCG--GCGGC-G--GCAC--CGTTCGT…
	Calamagrostis_distantiflora_SAA147_Probatova5806	----------------------------------ATCTTGGGAAATTTCATCGTGATGGGGATAGATCATTGCAATTGTTGGTCTTCAACGAGGAATGCCTAGTAAGCGCGAGTCATCAGCTCGCGTTGACTACGTCCCTGCCCTTTGTACACACCGCCCGTCGCTCCTACCGATTGAATGGTCCGGTGAAGTGTTCGGATCGCGGCGACGGGGGCGGTTCGCCGCCCCCGACGTCGCGAGAAGTCCATTGAACCTTATCATTTAGAGGAAGG-AGAAGTCGTAACAAGGTTTCCGTAGGTGAACCTGCGGAAGGATCATTGTCGTGACCCTG-ACCAAAACAGACCG-CGCACGCGTCATCCAG---CCTGCCG--GCGGC-A--GCAC--CGTTTGT…
	Calamagrostis_divaricata_SAA243_Peterson21267	----------------------------------------------------------------------------TGTTGGTCTTCAACGAGGAATGCCTAGTAAGCGCGAGTCATCAGCTCGCGTTGACTACGTCCCTGCCCTTTGTACACACCGCCCGTCGCTCCTACCGATTGAATGGTCCGGTGAAGTGTTCGGATCGCGGCGACGGGGGCGGTTCGCNGCCCCCGACGTCGCGAGAAGTCCATTGAACCTTATCATTTAGAGGAAGG-AGAAGTCGTAACAAGGTTTCCGTAGGTGAACCTGCGGAAGGATCATTGTCGTGACCCTG-ACCAAAACAGACCG-CGCACGCGTCATCCAG---CCTGCCG-AGCGG-------------TCTGC…
	Calamagrostis_divaricata_SAA74_Peterson17774	----------------------------------ATCTTGGGAAATTTCATCGTGATGGGGATAGATCATTGCAATTGTTGGTCTTCAACGAGGAATGCCTAGTAAGCGCGAGTCATCAGCTCGCGTTGACTACGTCCCTGCCCTTTGTACACACCGCCCGTCGCTCCTACCGATTGAATGGTCCGGTGAAGTGTTCGGATCGCGGCGACGGGGGCGGTTCGCCGCCCCCGACGTCGCGAGAAGTCCATTGAACCTTATCATTTAGAGGAAGG-AGAAGTCGTAACAAGGTTTCCGTAGGTGAACCTGCGGAAGGATCATTGTCGTGACCCTG-ACCAAAACAGACCG-CGCACGCGTCATCCAG---CCTGCCG-AGCGG-------------TCTGC…
	Calamagrostis_emodensis_SAA13_Peterson18749	---------------------------------------------------------------------------------------------------------------------------------------------------------------------------------------------------------------------------------------------------------------------------------------------------------------------GGAAGGATCATTGTCGTGACCCTA-ACCAAAACAGACCG-CGCACTTGTCATCCAG---CCTGCCG--GCGGC-G--GCAC--CGTTCGT…
	Calamagrostis_emodensis_SAA201_Soreng5350	----------------------------------ATCTTGGGAAATTTCATCGTGATGGGGATAGATCATTGCAATTGTTGGTCTTCAACGAGGAATGCCTAGTAAGCGCGAGTCATCAGCTCGCGTTGACTACGTCCCTGCCCTTTGTACACACCGCCCGTCGCTCCTACCGATTGAATGGTCCGGTGAAGTGTTCGGATCGCGGCGACGGGGGCGGTTCGCCGCCCCCGACGTCGCGAGAAGTCCATTGAACCTTATCATTTAGAGGAAGG-AGAAGTCGTAACAAGGTTTCCGTAGGTGAACCTGCGGAAGGATCATTGTCGTGACCCTA-ACCAAAACAGACCG-CGCACGNGTCATCCAG---CCTGNCG--GCGGC-G--GCAT--CGTTCGT…
	Calamagrostis_epigeios_AJ306448	-----------------------------------------------------------------------------------------------------------------------------------------------------------------------------------------------------------------------------------------------------------------------------------------------------------------------------------------------------------------------------------------GCGGC-G--GCAY--CGTTCGT…
	Calamagrostis_epigeios_FJ821781	----------------------------------------------------------------------------------------------------------------------------------------------------------------------------------------------------------------------------------------------------------------------------------------------------------------------------------TCGTGACCCTG-ACCAAAACAGACCG-CGCACGCGTCATCCAG---CCTGCCG--GCGGC-G--GCAC--CGTTCGT…
	Calamagrostis_epigeios_HQ600525	------------------------------------------------------------------------------------------------------------------------------------------------------------------------------------------------------------------------------------------------------------------------------------------------------------------------------ATTGTCGTGACCCTG-ACCAAAACAGACCG-CGCACGCGTCATCCAG---CCTGCCG--GCGGC-G--GCAT--CGTTCGT…
	Calamagrostis_epigeios_KF713208	------------------------------------------------------------------------------------------------------------------------------------------------------------------------------------------------------------------------------------------------------------------------------------------------GGTTTCCGTAGGTGAACCTGCGGAAGGATCATTGTCGTGACCCTG-ACCAAAACAGACCG-CGCACGCGTCATCCAG---CCTGCCG--GCGGC-G--GCAT--CGTTCGT…
	Calamagrostis_epigeios_KF713209	------------------------------------------------------------------------------------------------------------------------------------------------------------------------------------------------------------------------------------------------------------------------------------------------GGTTTCCGTAGGTGAACCTGCGGAAGGATCATTGTCGTGACCCTG-ACCAAAACAGACCG-CGCACGCGTCATCCAG---CCTGCCG--GCGGC-G--GCAT--CGTTCGT…
	Calamagrostis_epigeios_KF713210	------------------------------------------------------------------------------------------------------------------------------------------------------------------------------------------------------------------------------------------------------------------------------------------------GGTTTCCGTAGGTGAACCTGCGGAAGGATCATTGTCGTGACCCTG-ACCAAAACAGACCG-CGCACGCGTCATCCAG---CCTGCCG--GCGGC-G--GCAT--CGTTCGT…
	Calamagrostis_epigeios_KF713211	------------------------------------------------------------------------------------------------------------------------------------------------------------------------------------------------------------------------------------------------------------------------------------------------GGTTTCCGTAGGTGAACCTGCGGAAGGATCATTGTCGTGACCCTG-ACCAAAACAGACCG-CGCACGCGTCATCCAG---CCTGCCG--GCGGC-G--GCAT--CGTTCGT…
	Calamagrostis_epigeios_SAA148_Aiken86_005	--------------------------------------TGGGAAATTTCATCGTGATGGGGATAGATCATTGCAATTGTTGGTCTTCAACGAGGAATGCCTAGTAAGCGCGAGTCATCAGCTCGCGTTGACTACGTCCCTGCCCTTTGTACACACCGCCCGTCGCTCCTACCGATTGAATGGTCCGGTGAAGTGTTCGGATCGCGGCGACGGGGGCGGTTCGCCGCCCCCGACGTCGCGAGAAGTCCATTGAACCTTATCATTTAGAGGAAGG-AGAAGTCGTAACAAGGTTTCCGTAGGTGAACCTGCGGAAGGATCATTGTCGTGACCCTG-ACCAAAACAGACCG-CGCACGCGTCATCCAG---CCTGCCG--GCGGC-G--GCAT--CGTTCGT…
	Calamagrostis_epigeios_SAA155_Soreng7674	----------------------------------ATCTTGGGAAATTTCATCGTGATGGGGATAGATCATTGCAATTGTTGGTCTTCAACGAGGAATGCCTAGTAAGCGCGAGTCATCAGCTCGCGTTGACTACGTCCCTGCCCTTTGTACACACCGCCCGTCGCTCCTACCGATTGAATGGTCCGGTGAAGTGTTCGGATCGCGGCGACGGGGGCGGTTCGCCGCCCCCGACGTCGCGAGAAGTCCATTGAACCTTATCATTTAGAGGAAGG-AGAAGTCGTAACAAGGTTTCCGTAGGTGAACCTGCGGAAGGATCATTGTCGTGACCCTG-ACCAAAACAGACCG-CGCACGCGTCATCCAG---CCTGCCG--GCGGC-A--GCAC--CGTTNGT…
	Calamagrostis_epigeios_SAA156_Soreng7637	----------------------------------------------------------------------------------------------------------------------AGCTCGCGTTGACTACGTCCCTGCCCTTTGTACACACCGCCCGTCGCTCCTACCGATTGAATGGTCCGGTGAAGTGTTCGGATCGCGGCGACGGGGGCGGTTCGCCGCCCCCGACGTCGCGAGAAGTCCATTGAACCTTATCATTTAGAGGAAGG-AGAAGTCGTAACAAGGTTTCCGTAGGTGAACCTGCGGAAGGATCATTGTCGTGACCCTG-ACCAAAACAGACCG-CGCACGCGTCATCCAG---CCTGCCG--GCGGC-G--GCAC--CGTTCGT…
	Calamagrostis_epigeios_SAA178_PaszkoJ11	----------------------------------ATCTTGGGAAATTTCATCGTGATGGGGATAGATCATTGCAATTGTTGGTCTTCAACGAGGAATGCCTAGTAAGCGCGAGTCATCAGCTCGCGTTGACTACGTCCCTGCCCTTTGTACACACCGCCCGTCGCTCCTACCGATTGAATGGTCCGGTGAAGTGTTCGGATCGCGGCGACGGGGGCGGTTCGCCGCCCCCGACGTCGCGAGAAGTCCATTGAACCTTATCATTTAGAGGAAGG-AGAAGTCGTAACAAGGTTTCCGTAGGTGAACCTGCGGAAGGATCATTGTCGTGACCCTG-ACCAAAACAGACCG-CGCACGCGTCATCCAG---CCTGCCG--GCGGC-G--GCAT--CGTTCGT…
	Calamagrostis_epigeios_SAA180_PaszkoGermany1	----------------------------------ATCTTGGGAAATTTCATCGTGATGGGGATAGATCATTGCAATTGTTGGTCTTCAACGAGGAATGCCTAGTAAGCGCGAGTCATCAGCTCGCGTTGACTACGTCCCTGCCCTTTGTACACACCGCCCGTCGCTCCTACCGATTGAATGGTCCGGTGAAGTGTTCGGATCGCGGCGACGGGGGCGGTTCGCCGCCCCCGACGTCGCGAGAAGTCCATTGAACCTTATCATTTAGAGGAAGG-AGAAGTCGTAACAAGGTTTCCGTAGGTGAACCTGCGGAAGGATCATTGTCGTGACCCTG-ACCAAAACAGACCG-CGCACGCGTCATCCAG---CCTGCCG--GCGGC-G--GCAT--CGTTCGT…
	Calamagrostis_epigeios_SAA200_Soreng5161	----------------------------------ATCTTGGGAAATTTCATCGTGATGGGGATAGATCATTGCAATTGTTGGTCTTCAACGAGGAATGCCTAGTAAGCGCGAGTCATCAGCTCGCGTTGACTACGTCCCTGCCCTTTGTACACACCGCCCGTCGCTCCTACCGATTGAATGGTCCGGTGAAGTGTTCGGATCGCGGCGACGGGGGCGGTTCGCCGCCCCCGACGTCGCGAGAAGTCCATTGAACCTTATCATTTAGAGGAAGG-AGAAGTCGTAACAAGGTTTCCGTAGGTGAACCTGCGGAAGGATCATTGTCGTGACCCTG-ACCAAAACAGACCG-CGCACGCGTCATCCAG---CCTGCCG--GCGGC-G--GCAT--CGTTCGT…
	Calamagrostis_erectifolia_SAA62_Peterson19105	---------------------------------------------------------------------------------------------------------------------------------------------------------------------------------------------------------------------------------------------------------TGAACCTTATCATTTAGAGGAAGG-AGAAGTCGTAACAAGGTTTCCGTAGGTGAACCTGCGGAAGGATCATTGTCGTGACCCTG-ACCAAAACAGACCG-CGCACGCGTCATCCAG---CCCGCCG-AGCGG-------------TCCGC…
	Calamagrostis_erectifolia_SAA63_Peterson19106	----------------------------------------------TTCATCGTGATGGGGATAGATCATTGCAATTGTTGGTCTTCAACGAGGAATGCCTAGTAAGCGCGAGTCATCAGCTCGCGTTGACTACGTCCCTGCCCTTTGTACACACCGCCCGTCGCTCCTACCGATTGAATGGTCCGGTGAAGTGTTCGGATCGCGGCGACGGGGGCGGTTCGCCGCCCCCGACGTCGCGAGAAGTCCATTGAACCTTATCATTTAGAGGAAGG-AGAAGTCGTAACAAGGTTTCCGTAGGTGAACCTGCGGAAGGATCATTGTCGTGACCCTG-ACCAAAACAGACCG-CGCACGCGTCATCCAG---CCCGCCG-AGCGG-------------TCCGC…
	Calamagrostis_erectifolia_SAA64_Peterson19097	----------------------------------------------------------------------------------------------------------------------------------------------------------------------------------------------------------------------------------------------------------------------------------------------------TCCGTAGGTGAACCTGCGGAAGGATCATTGTCGTGACCCTG-ACCAAAACAGACCG-CGCACGCGTCATCCAG---CCCGCCG-AGCGG-------------TCCGC…
	Calamagrostis_eriantha_SAA67_Iltis952	---------------------------------------------------------------------------------------------------------------------------------------------------------------------------------------------------------------------------------------------------------TGAACCTTATCATTTAGAGGAAGG-AGAAGTCGTAACAAGGTTTCCGTAGGTGAACCTGCGGAAGGATCATTGTCGTGACCCTG-ACCAAAACAGACCG-CGCACGCGTCATCCAG---CCCGCCG-AGCGG-------------TCCGC…
	Calamagrostis_eriantha_SAA68_Nee33190	--------------------------------------------------------------------------------------------------------------------------------------------------------------------------------------------------------------------------------------------------------------CTTATCATTTAGAGGAAGG-AGAAGTCGTAACAAGGTTTCCGTAGGTGAACCTGCGGAAGGATCATTGTCGTGACCCTG-ACCAAAACAGACCG-CGCACGCGTCATCCAG---CCCGCCG-AGCGG-------------TCCGC…
	Calamagrostis_foliosa_SAA76_Peterson19697	----------------------------------ATCTTGGGAAATTTCATCGTGATGGGGATAGATCATTGCAATTGTTGGTCTTCAACGAGGAATGCCTAGTAAGCGCGAGTCATCAGCTCGCGTTGACTACGTCCCTGCCCTTTGTACACACCGCCCGTCGCTCCTACCGATTGAATGGTCCGGTGAAGTGTTCGGATCGCGGCGACGGGGGCGGTTCGCCGCCCCCGACGTCGCGAGAAGTCCATTGAACCTTATCATTTAGAGGAAGG-AGAAGTCGTAACAAGGTTTCCGTAGGTGAACCTGCGGAAGGATCATTGTCGTGACCCTG-ACCAAAACAGACCG-CGCACGCGTCATCCAG---CCTGCCG--TCGGC-G--GCAC--TGTTCGT…
	Calamagrostis_guatemalensis_SAA632_Koninck143	-------------------------------------------------------------------------------------------------------------CGAGTCATCAGCTCGCGTTGACTAC-TCCCTGCCCTTTGTACACACCGCCCGTCGCTCCTACCGATTGAATGGTCCGGTGAAGTGTTCGGATCGCGGCGACGGGGGCGGTTCGCCGCCCCCGACGTCGCGAGAAGTCCATTGAACCTTATCATTTAGAGGAAGG-AGAAGTCGTAACAAGGTTTCCGTAGGTGAACCTGCGGAAGGATCATTGTCGTGACCCTG-ACCAAAACAGACCG-CGCACGCGTCATCCAG---CCTGCCG--GCGGC-G--ACAC--CGTTCGT…
	Calamagrostis_holciformis_SAA205_Soreng7697	----------------------------------ATCTTGGGAAATTTCATCGTGATGGGGATAGATCATTGCAATTGTTGGTCTTCAACGAGGAATGCCTAGTAAGCGCGAGTCATCAGCTCGCGTTGACTACGTCCCTGCCCTTTGTACACACCGCCCGTCGCTCCTACCGATTGAATGGTCCGGTGAAGTGTTCGGATCGCGGCGACGGGGGCGGTTCGCCGCCCCCGACGTCGCGAGAAGTCCATTGAACCTTATCATTTAGAGGAAGG-AGAAGTCGTAACAAGGTTTCCGTAGGTGAACCTGCGGAAGGATCATTGTCGTGACCCTG-ACCAAAACAGACCG-CGCACGCGTCATCCAG---CCTGTCG--GCGGC-G--GCAC--CGTTCGT…
	Calamagrostis_howellii_SAA138_Spellenberg1189	-----------------------------------------------------------------------------------------------------------------------------------------------------------------------------------------------------------------------------------------------------------------------------------------------------------------------------------------------------------------CGCGTCATCCAT---CCTGCCG--GCGGC-G--GCAC--CGTTCGT…
	Calamagrostis_koeleriodes_SAA44_Peterson19795	----------------------------------ATCTTGGGAAATTTCATCGTGATGGGGATAGATCATTGCAATTGTTGGTCTTCAACGAGGAATGCCTAGTAAGCGCGAGTCATCAGCTCGCGTTGACTACGTCCCTGCCCTTTGTACACACCGCCCGTCGCTCCTACCGATTGAATGGTCCGGTGAAGTGTTCGGATCGCGGCGACGGGGGCGGTTCGCCGCCCCCGACGTCGCGAGAAGTCCATTGAACCTTATCATTTAGAGGAAGG-AGAAGTCGTAACAAGGTTTCCGTAGGTGAACCTGCGGAAGGATCATTGTCGTGACCCTG-ACCAAAACAGACCG-CGCACGCGTCATCCAG---CCTGCCG--GCGGC-G--GCAC--CGTTCGT…
	Calamagrostis_koeleriodes_SAA45_Peterson19786	----------------------------------ATCTTGGGAAATTTCATCGTGATGGGGATAGATCATTGCAATTGTTGGTCTTCAACGAGGAATGCCTAGTAAGCGCGAGTCATCAGCTCGCGTTGACTACGTCCCTGCCCTTTGTACACACCGCCCGTCGCTCCTACCGATTGAATGGTCCGGTGAAGTGTTCGGATCGCGGCGACGGGGGCGGTTCGCCGCCCCCGACGTCGCGAGAAGTCCATTGAACCTTATCATTTAGAGGAAGG-AGAAGTCGTAACAAGGTTTCCGTAGGTGAACCTGCGGAAGGATCATTGTCGTGACCCTG-ACCAAAACAGACCG-CGCACGCGTCATCCAG---CCTGCCG--GCGGC-G--GCAC--CGTTCGT…
	Calamagrostis_lapponica_SAA171_PaszkoD12_05GPS211	----------------------------------ATCTTGGGAAATTTCATCGTGATGGGGATAGATCATTGCAATTGTTGGTCTTCAACGAGGAATGCCTAGTAAGCGCGAGTCATCAGCTCGCGTTGACTACGTCCCTGCCCTTTGTACACACCGCCCGTCGCTCCTACCGATTGAATGGTCCGGTGAAGTGTTCGGATCGCGGCGACGGGGGCGGTTCGCCGCCCCCGACGTCGCGAGAAGTCCATTGAACCTTATCATTTAGAGGAAGG-AGAAGTCGTAACAAGGTTTCCGTAGGTGAACCTGCGGAAGGATCATTGTCGTGACCCTG-ACCAAAACAGACCG-CGCACGCGTCATCCAG---CCTGCCG--GCGGC-N--GCAC--CGTTTGT…
	Calamagrostis_lapponica_SAA27_Peterson18559	----------------------------------------------TTCATCGTGATGGGGATAGATCATTGCAATTGTTGGTCTTCAACGAGGAATGCCTAGTAAGCGCGAGTCATCAGCTCGCGTTGACTACGTCCCTGCCCTTTGTACACACCGCCCGTCGCTCCTACCGATTGAATGGTCCGGTGAAGTGTTCGGATCGCGGCGACGGGGGCGGTTCGCCGCCCCCGACGTCGCGAGAAGTCCATTGAACCTTATCATTTAGAGGAAGG-AGAAGTCGTAACAAGGTTTCCGTAGGTGAACCTGCGGAAGGATCATTGTCGTGACCCTG-ACCAAAACAGACCG-CGCACGCGTCATCCAG---CCTGCCG--GCGGC-G--GCAC--CGTTCGT…
	Calamagrostis_lapponica_SAA29_Peterson18561	----------------------------------------------TTCATCGTGATGGGGATAGATCATTGCAATTGTTGGTCTTCAACGAGGAATGCCTAGTAAGCGCGAGTCATCAGCTCGCGTTGACTACGTCCCTGCCCTTTGTACACACCGCCCGTCGCTCCTACCGATTGAATGGTCCGGTGAAGTGTTCGGATCGCGGCGACGGGGGCGGTTCGCCGCCCCCGACGTCGCGAGAAGTCCATTGAACCTTATCATTTAGAGGAAGG-AGAAGTCGTAACAAGGTTTCCGTAGGTGAACCTGCGGAAGGATCATTGTCGTGACCCTG-ACCAAAACAGACCG-CGCACGCGTCATCCAG---CCTGCCG--GCGGC-A--GCAC--CGTTTGT…
	Calamagrostis_lapponica_SAA2_Peterson18585	-----------------------------------------------------------------------------------------------------------------------------------------------------------------------------------------------------------------------------------------------------------------------------------------------------------------------------------------------------------------CGCGTCATCCAG---CCTGCCG--GCGGC-G--GCAC--CGTTCGT…
	Calamagrostis_llanganatensis_SAA732_Laegaard55455	------------------------------------------AAATTTCATCGTGATGGGGATAGATCATTGCAATTGTTGGTCTTCAACGAGGAATGCCTAGTAAGCGCGAGTCATCAGCTCGCGTTGACTACGTCCCTGCCCTTTGTACACACCGCCCGTCGCTCCTACCGATTGAATGGTCCGGTGAAGTGTTCGGATCGCGGCGACGGGGGCGGTTCGCCGCCCCCGACGTCGCGAGAAGTCCATTGAACCTTATCATTTAGAGGAAGG-AGAAGTCGTAACAAGGTTTCCGTAGGTGAACCTGCGGAAGGATCATTGTCGTGACCCTG-ACCAAAACAGACCG-CGCACCCGTTATCCAG---CCTGCCG--GCGGC-G--GCAT--CGTTCGT…
	Calamagrostis_macrolepis_SAA202_Soreng5120	------------------------------------------------------------------------------------------------------------------------------------------------------------------------------------------------------------------------------------------------------------------------------------------------------------TGAACCTGCGGAAGGATCATTGTCGTGACCCTG-ACCAAAACAGACCG-CGCACGCGTCATCCAG---CCTGCCG--GCGGC-A--GCAC--CGTTTGT…
	Calamagrostis_muriana_SAA257_Peterson20930	----------------------------------ATCTTGGGAAATTTCATCGTGATGGGGATAGATCATTGCAATTGTTGGTCTTCAACGAGGAATGCCTAGTAAGCGCGAGTCATCAGCTCGCGTTGACTACGTCCCTGCCCTTTGTACACACCGCCCGTCGCTCCTACCGATTGAATGGTCCGGTGAAGTGTTCGGATCGCGGCGACGGGGGCGGTTCGCCGCCCCCGACGTCGCGAGAAGTCCATTGAACCTTATCATTTAGAGGAAGG-AGAAGTNGTAACAAGGTTTCCGTAGGTGAACCTGCGGAAGGATCATTGTCGTGACCCTG-ACCAAAACAGACCG-CGCACGCGTCATCCAG---CCTGCCG--GCGGC-G-GGCAC--CGTTCGC…
	Calamagrostis_nutkaensis_SAA46_Peterson19706	----------------------------------ATCTTGGGAAATTTCATCGTGATGGGGATAGATCATTGCAATTGTTGGTCTTCAACGAGGAATGCCTAGTAAGCGCGAGTCATCAGCTCGCGTTGACTACGTCCCTGCCCTTTGTACACACCGCCCGTCGCTCCTACCGATTGAATGGTCCGGTGAAGTGTTCGGATCGCGGCGACGGGGGCGGTTCGCCGCCCCCGACGTCGCGAGAAGTCCATTGAACCTTATCATTTAGAGGAAGG-AGAAGTCGTAACAAGGTTTCCGTAGGTGAACCTGCGGAAGGATCATTGTCGTGACCCTG-ACCAAAACAGACCG-CGCACGCGTCATCCAG---CCTGCCG--GCGGC-A--GCAC--CGTTTGT…
	Calamagrostis_nutkaensis_SAA75_Peterson19718	-----------------------------------------------------------------------------GTTGGTCTTCAACGAGGAATGCCTAGTAAGCGCGAGTCATCAGCTCGCGTTGACTACGTCCCTGCCCTTTGTACACACCGCCCGTCGCTCCTACCGATTGAATGGTCCGGTGAAGTGTTCGGATCGCGGCGACGGGGGCGGTTCGCCGCCCCCGACGTCGCGAGAAGTCCATTGAACCTTATCATTTAGAGGAAGG-AGAAGTCGTAACAAGGTTTCCGTAGGTGAACCTGCGGAAGGATCATTGTCGTGACCCTG-ACCAAAACAGACCG-CGCACGCGTCATCCAG---CCTGCCG--GCGGC-A--GCAC--CGTTTGT…
	Calamagrostis_perplexa_SAA127_Peterson20925	---------------------------------------------------------------------------------------------------------------------------------------------------------------------------------------------------------------------------------------------------------------------------------------------------------------------------------------------------------------------------------------------------------------…
	Calamagrostis_perplexa_SAA77_Howard465	----------------------------------ATCTTGGGAAATTTCATCGTGATGGGGATAGATCATTGCAATTGTTGGTCTTCAACGAGGAATGCCTAGTAAGCGCGAGTCATCAGCTCGCGTTGACTACGTCCCTGCCCTTTGTACACACCGCCCGTCGCTCCTACCGATTGAATGGTCCGGTGAAGTGTTCGGATCGCGGCGACGGGGGCGGTTCGCCGCCCCCGACGTCGCGAGAAGTCCATTGAACCTTATCATTTAGAGGAAGG-AGAAGTCGTAACAAGGTTTCCGTAGGTGAACCTGCGGAAGGATCATTGTCGTGACCCTG-ACCAAAACAGACCG-CGCACGCGTCATCCAG---CCTGCCG--GCGGC-N--GCAC--CGTTTGT…
	Calamagrostis_phragmitoides_FJ010633	-------------------------------------------------------------------------------------------------------------------------------------------------------------------------------------------------------------------------------------------------------------------------GAGGAAGG-AGAAGTCGTAACAAGGTTTCCGTAGGTGAACCTGCGGAAGGATCATTGTCGTGACCCTG-ACCAAAACAGACCG-CGCACGCGTCATCCAG---CCTGCCG--GCGGC-A--GCAC--CGTTTGT…
	Calamagrostis_phragmitoides_SAA177_PaszkoKaliste4	----------------------------------ATCTTGGGAAATTTCATCGTGATGGGGATAGATCATTGCAATTGTTGGTCTTCAACGAGGAATGCCTAGTAAGCGCGAGTCATCAGCTCGCGTTGACTACGTCCCTGCCCTTTGTACACACCGCCCGTCGCTCCTACCGATTGAATGGTCCGGTGAAGTGTTCGGATCGCGGCGACGGGGGCGGTTCGCCGCCCCCGACGTCGCGAGAAGTCCATTGAACCTTATCATTTAGAGGAAGG-AGAAGTCGTAACAAGGTTTCCGTAGGTGAACCTGCGGAAGGATCATTGTCGTGACCCTG-ACCAAAACAGACCG-CGCACGCGTCATCCAG---CCTGCCG--GCGGC-A--GCAC--CGTTTGT…
	Calamagrostis_phragmitoides_SAA186_PaszkoD16_01GPS241	----------------------------------ATCTTGGG-AATTTCATCGTGATGGGGATAGATCATTGCAATTGTTGGTCTTCAACGAGGAATGCCTAGTAAGCGCGAGTCATCAGCTCGCGTTGACTACGTCCCTGCCCTTTGTACACACCGCCCGTCGCTCCTACCGATTGAATGGTCCGGTGAAGTGTTCGGATCGCGGCGACGGGGGCGGTTCGCCGCCCCCGACGTCGCGAGAAGTCCATTGAACCTTATCATTTAGAGGAAGG-AGAAGTCGTAACAAGGTTTCCGTAGGTGAACCTGCGGAAGGATCATTGTCGTGACCCTG-ACCAAAACAGACCG-CGCACGCGTCATCCAG---CCTGCCG--GCGGC-A--GCAC--CGTTTGT…
	Calamagrostis_phragmitoides_SAA189_PaszkoD17_01GPS246	--------------------------------------------------------------------------------GGTCTTCAACGAGGAATGCCTAGTAAGCGCGAGTCATCAGCTCGCGTTGACTACGTCCCTGCCCTTTGTACACACCGCCCGTCGCTCCTACCGATTGAATGGTCCGGTGAAGTGTTCGGATCGCGGCGACGGGGGCGGTTCGCCGCCCCCGACGTCGCGAGAAGTCCATTGAACCTTATCATTTAGAGGAAGG-AGAAGTCGTAACAAGGTTTCCGTAGGTGAACCTGCGGAAGGATCATTGTCGTGACCCTG-ACCAAAACAGACCG-CGCACGCGTCATCCAG---CCTGCCG--GCGGC-A--GCAC--CGTTTGT…
	Calamagrostis_pickeringii_SAA122_Peterson20899	----------------------------------------------TTCATCGTGATGGGGATAGATCATTGCAATTGTTGGTCTTCAACGAGGAATGCCTAGTAAGCGCGAGTCATCAGCTCGCGTTGACTACGTCCCTGCCCTTTGTACACACCGCCCGTCGCTCCTACCGATTGAATGGTCCGGTGAAGTGTTCGGATCGCGGCGACGGGGGCGGTTCGCCGCCCTCGACGTCGCGAGAAGTCCATTGAACCTTATCATTTAGAGGAAGG-AGAAGTCGTAACAAGGTTTCCGTAGGTGAACCTGCGGAAGGATCATTGTCGTGACCCTG-ACCAAAACAGACCG-CGCACGCGTCATCNAG---CCTGCCG--GCGGC-G--GCAC--CGTTCGT…
	Calamagrostis_pickeringii_SAA130_Peterson20857	---------------------------------------------------------------------------------------------------------------------------------------------------------------------------------------------------------------------------------------------------------------------------------------------------------------------------------------------------------------------------------CTGCCG--GCGGC-G--GCNN--NGTTCGT…
	Calamagrostis_porteri_porteri_SAA126_Peterson20830	-----------------------------------TCTTGGGAAATTTCATCGTGATGGGGATAGATCATTGCAATTGTTGGTCTTCAACGAGGAATGCCTAGTAAGCGCGAGTCATCAGCTCGCGTTGACTACGTCCCTGCCCTTTGTACACACCGCCCGTCGCTCCTACCGATTGAATGGTCCGGTGAAGTGTTCGGATCGCGGCGACGGGGGCGGTTCGCCGCCCCCGACGTCGCGAGAAGTCCATTGAACCTTATCATTTAGAGGAAGG-AGAAGTCGTAACAAGGTTTCCGTAGGTGAACCTGCGGAAGGATCATTGTCGTGACCCTG-ACCAAAACAGACCG-CGCACGCGTCATCCAG---CCTGCCG--GCGGC-G--GCAC--CGTTCGT…
	Calamagrostis_porteri_porteri_SAA129_Peterson20835	----------------------------------ATCTTGGGAAATTTCATCGTGATGGGGATAGATCATTGCAATTGTTGGTCTTCAACGAGGAATGCCTAGTAAGCGCGAGTCATCAGCTCGCGTTGACTACGTCCCTGCCCTTTGTACACACCGCCCGTCGCTCCTACCGATTGAATGGTCCGGTGAAGTGTTCGGATCGCGGCGACGGGGGCGGTTCGCCGCCCCCGACGTCGCGAGAAGTCCATTGAACCTTATCATTTAGAGGAAGG-AGAAGTCGTAACAAGGTTTCCGTAGGTGAACCTGCGGAAGGATCATTGTCGTGACCCTG-ACCAAAACAGACCG-CGCACGCGTCATCCAG---CCTGCCG--GCGGC-G--GCAC--CGTTCGT…
	Calamagrostis_pringlei_Peterson15366_FJ377675	--------------------------------------------------------------------------------------------------------------------------------------------------------------------------------------------------------------------------------------------------------------CTTATCATTTAGAGGAAGG-AGAAGTCGTAACAAGGTTTCCGTAGGTGAACCTGCGGAAGGATCATTGTCGTGACCCTG-ACCAAAACAGACCG-CGCACGCGTCATCCAG---CCCGCCG-AGCGG-------------TCCGC…
	Calamagrostis_pringlei_SAA248_Peterson21257	-----------------------------------------------------------------------------------------------------------------------GCTCGCGTTGACTACGTCCCTGCCCTTTGTACACACCGCCCGTCGCTCCTACCGATTGAATGGTCCGGTGAAGTGTTCGGATCGCGGCGACGGGGGCGGTTCGCCGCCCCCGACGTCGCGAGAAGTCCATTGAACCTTATCATTTAGAGGAAGG-AGAAGTCGTAACAAGGTTTCCGTAGGTGAACCTGCGGAAGGATCATTGTCGTGACCCTG-ACCAAAACAGACCG-CGCACGCGTCATCCAG---CCTGCCG-AGCGG-------------TCTGC…
	Calamagrostis_pringlei_SAA65_Spellenberg8878	---------------------------------------------------------------------------------------------------------------------------------------------------------------------------------------------------------------------------------------------------------TGAACCTTATCATTTAGAGGAAGG-AGAAGTCGTAACAAGGTTTCCGTAGGTGAACCTGCGGAAGGATCATTGTCGTGACCCTG-ACCAAAACAGACCG-CGCACGCGTCATCCAG---CCCGCCG-AGCGG-------------TCCGC…
	Calamagrostis_pseudophragmites_FJ821786	----------------------------------------------------------------------------------------------------------------------------------------------------------------------------------------------------------------------------------------------------------------------------------------------------------------------------------TCGTGACCCTG-ACCAAAATAGACCG-CGCACGCGTCATCCAG---CCTGCCG--GCGGC-G--GCAC--CGTTCGT…
	Calamagrostis_pseudophragmites_SAA164_PaszkoOblaz_pseudo2	-----------------------------------------------------------------------------------------------------------------------------------------------------------------------------------------------------------------------------------------------------------------------------------------------------------------------------------------------------------------------------------GCCG--GCG-C-G--GCAC--CGTTCGT…
	Calamagrostis_pseudophragmites_SAA208_Soreng5107	----------------------------------ATCTTGGGAAATTTCATCGTGATGGGGATAGATCATTGCAATTGTTGGTCTTCAACGAGGAATGCCTAGTAAGCGCGAGTCATCAGCTCGCGTTGACTACGTCCCTGCCCTTTGTACACACCGCCCGTCGCTCCTACCGATTGAATGGTCCGGTGAAGTGTTCGGATCGCGGCGACGGGGGCGGTTCGCCGCCCCCGACGTCGCGAGAAGTCCATTGAACCTTATCATTTAGAGGAAGG-AGAAGTCGTAACAAGGTTTCCGTAGGTGAACCTGCGGAAGGATCATTGTCGTGACCCTG-ACCAAAATAGACCG-CGCACGCGTCATCCAG---CCTGCCG--GCGGC-G--GCAC--CGTTCGT…
	Calamagrostis_pseudophragmites_SAA209_Soreng5455	----------------------------------ATCTTGGGAAATTTCATCGTGATGGGGATAGATCATTGCTATTGTTGGTCTTCAACGAGGAATGCCTAGTAAGCGCGAGTCATCAGCTCGCGTTGACTACGTCCCTGCCCTTTGTACACACCGCCCGTCGCTCCTACCGATTGAATGGTCCGGTGAAGTGTTCGGATCGCGGCGACGGGGGCGGTTCGCCGCCCCCGACGTCGCGAGAAGTCCATTGAACCTTATCATTTAGAGGAAGG-AGAAGTCGTAACAAGGTTTCCGTAGGTGAACCTGCGGAAGGATCATTGTCGTGACCCTG-ACCAAAATAGACCG-CGCACGCGTCATCCAG---CCTGCCG--GCGGC-G--GCAC--CGTTCGT…
	Calamagrostis_pseudophragmites_tartarica_SAA153_Soreng7534	----------------------------------ATCTTGGGAAATTTCATCGTGATGGGGATAGATCATTGCAATTGTTGGTCTTCAACGAGGAATGCCTAGTAAGCGCGAGTCATCAGCTCGCGTTGACTACGTCCCTGCCCTTTGTACACACCGCCCGTCGCTCCTACCGATTGAATGGTCCGGTGAAGTGTTCGGATCGCGGCGACGGGGGCGGTTCGCCGCCCCCGACGTCGCGAGAAGTCCATTGAACCTTATCATTTAGAGGAAGG-AGAAGTCGTAACAAGGTTTCCGTAGGTGAACCTGCGGAAGGATCATTGTCGTGACCCTG-ACCAAAATAGACCG-CGCACGCGTCATCCAG---CCTGCCG--GCGGC-G--GCAC--CGTTCGT…
	Calamagrostis_pseudophragmites_tartarica_SAA154_Soreng7556	-------------------------------------------AATTTCATCGTGATGGGGATAGATCATTGCAATTGTTGGTCTTCAACGAGGAATGCCTAGTAAGCGCGAGTCATCAGCTCGCGTTGACTACGTCCCTGCCCTTTGTACACACCGCCCGTCGCTCCTACCGATTGAATGGTCCGGTGAAGTGTTCGGATCGCGGCGACGGGGGCGGTTCGCCGCCCCCGACGTCGCGAGAAGTCCATTGAACCTTATCATTTAGAG-AAGG-AGAAGTCGTAACAAGGTTTCCGTAGGTGAACCTGCGGAAGGATCATTGTCGTGACCCTG-ACCAAAATAGACCG-CGCACGCGTCATCCAG---CCTGCCG--GCGGC-G--GCAC--CGTTCGT…
	Calamagrostis_purpurascens_SAA33_Peterson18569	----------------------------------------------------------------------------------------------------------------------------------------------------------------------------------------------------------------------------------------------------------------------------------------------------------------------------------------------------------------------------------------------------------TTCGT…
	Calamagrostis_purpurascens_SAA35_Peterson18500	------------------------------------------------------------------------------------------------------------------------------------------------------------------------------------------------------------------------------------------------------------------------------------------------------------------------------------------------------------------GCGTCATCCAG---CCTGCCG--GCGGC-G--GCAC--CGTTCGT…
	Calamagrostis_purpurascens_SAA36_Peterson18415	------------------------------------------------------------------------------------------------------------------------------------------------------------------------------------------------------------------------------------------------------------------------------------------------------------------------------------------------------------------GCGTCATCCAG---CCTGCCG--GCGGC-G--NCAC--CGTTCGT…
	Calamagrostis_purpurascens_SAA38_Peterson18492	---------------------------------------------------------------------------------------------------------------------------------------------------------------------------------------------------------------------------------------------------------------------------------------------------------------------------------------------------------------------TCATCCAG---CCTGCCG--GCGGC-G--GCAC--CGTTCGT…
	Calamagrostis_purpurascens_SAA6_Peterson18474	-----------------------------------------------------------------------------------------------------------------------------------------------------------------------------------------------------------------------------------------------------------------------------------------------------------------------------------------------CCAAAACAGACCG-CGCACGCGTCATCCAG---CCTGCCG--GCGGC-G--GCAC--CGTTCGT…
	Calamagrostis_purpurascens_Soreng5996_FJ377617	--------------------------------------------------------------------------------------------------------------------------------------------------------------------------------------------------------------------------------------------------------------CTTATCATTTAGAGGAAGG-AGAAGTCGTAACAAGGTTTCCGTAGGTGAACCTGCGGAAGGATCATTGTCGTGACCCTG-ACCAAAACAGACCG-CGCACGCGTCATCCAG---CCTGCCG--GCGGC-G--GCAC--CGTTCGT…
	Calamagrostis_purpurascens_Soreng6301_FJ377651	----------------------------------------------------------------------------------------------------------------------------------------------------------------------------------------------------------------------------------------------------------GAACCTTATCATTTAGAGGAAGG-AGAAGTCGTAACAAGGTTTCCGTAGGTGAACCTGCGGAAGGATCATTGTCGTGACCCTG-ACCAAAACAGACCG-CGCACGCGTCATCCAG---CCTGCCG--GCGGC-G--GCAC--CGTTCGT…
	Calamagrostis_purpurea_FJ013223	--------------------------------------------------------------------------------------------------------------------------------------------------------------------------------------------------------------------------------------------------------------------------------G-AGAAGTCGTAACAAGGTTTCCGTAGGTGAACCTGCGGAAGGATCATTGTCGTGACCYTG-ACCAAAACAGACGG-CGCACGCGTCATCCAG---CCTGCCG--GCGGC-A--GCAC--CGTTTGT…
	Calamagrostis_rivalis_SAA195_Paszko_Wald5	----------------------------------ATCTTGGGAAATTTCATCGTGATGGGGATAGATCATTGCAATTGTTGGTCTTCAACGAGGAATGCCTAGTAAGCGCGAGTCATCAGCTCGCGTTGACTACGTCCCTGCCCTTTGTACACACCGCCCGTCGCTCCTACCGATTGAATGGTCCGGTGAAGTGTTCGGATCGCGGCGACGGGGGCGGTTCGCCGCCCCCGACGTCGCGAGAAGTCCATTGAACCTTATCATTTAGAGGAAGG-AGAAGTCGTAACAAGGTTTCCGTAGGTGAACCTGCGGAAGGATCATTGTCGTGACCCTG-ACCAAAATAGACCG-CGCACGCGTCATCCAG---CCTGCCG--GCGGC-G--GCAC--CGTTCGT…
	Calamagrostis_rivalis_SAA197_Paszko_Welch3	----------------------------------ATCTTGGGAAATTTCATCGTGATGGGGATAGATCATTGCAATTGTTGGTCTTCAACGAGGAATGCCTAGTAAGCGCGAGTCATCAGCTCGCGTTGACTACGTCCCTGCCCTTTGTACACACCGCCCGTCGCTCCTACCGATTGAATGGTCCGGTGAAGTGTTCGGATCGCGGCGACGGGGGCGGTTCGCCGCCCCCGACGTCGCGAGAAGTCCATTGAACCTTATCATTTAGAGGAAGG-AGAAGTCGTAACAAGGTTTCCGTAGGTGAACCTGCGGAAGGATCATTGTCGTGACCCTG-ACCAAAATAGACCG-CGCACGCGTCATCCAG---CCTGCCG--GCGGC-G--GCAC--CGTTCGT…
	Calamagrostis_rubescens_SAA10_Peterson18741	--------------------------------------------------------------------------------------------------------------------------------------------------------------------------------------------------------------------------------------------------------------------------------------------------------------------------------------------------AAACAGACCG-CGCACGCGTCATCCAG---CCTGCCG--GCGGC-G--ACAC--CGTTCGT…
	Calamagrostis_rubescens_SAA1_Peterson18769	----------------------------------ATCTTGGGAAATTTCATCGTGATGGGGATAGATCATTGCAATTGTTGGTCTTCAACGAGGAATGCCTAGTAAGCGCGAGTCATCAGCTCGCGTTGACTACGTCCCTGCCCTTTGTACACACCGCCCGTCGCTCCTACCGATTGAATGGTCCGGTGAAGTGTTCGGATCGCGGCGACGGGGGCGGTTCGCCGCCCCCGACGTCGCGAGAAGTCCATTGAACCTTATCATTTAGAGGAAGG-AGAAGTCGTAACAAGGTTTCCGTAGGTGAACCTGCGGAAGGATCATTGTCGTGACCCTG-ACCAAAACAGACCG-CGCACGCGTCATCCAG---CCTGCCG--GCGGC-N--GCAC--CGTTTGT…
	Calamagrostis_rupestris_HG797493	-------------------------------------------------------------------------------------------------------------------------------------------------------------------------------------------------------------------------------------------------------------------------------------------------------------------------------------------------------GACCG-CGCACGCGTCATCCAG---CCCGCCG-AGCGG-------------TCCGC…
	Calamagrostis_scopulorum_SAA137_Franklin5569	---------------------------------------------------------------------------------------------------------------------------------------------------------------------------------------------------------------------------------------------------------------------------------------------------------------------------------------------------------------------TCATCCAG---CCTGCCG--GCGGC-G--ACAC--CGTTCGT…
	Calamagrostis_scopulorum_SAA56_Soreng7423	-------------------------------------------------------------------------------------------------------------------------------------------------------------------------------------------------------------------------------------------------------------CCTTATCATTTAGAGGAAGG-AGAAGTCGTAACAAGGTTTCCGTAGGTGAACCTGCGGAAGGATCATTGTCGTGACCCTG-ACCAAAACAGACCG-CGCACGCGTCATCCAG---CCTGCCG--GCGGC-G--ACAC--CGTTCGT…
	Calamagrostis_sesquiflora_SAA259_Cheney_sn	----------------------------------ATCTTGGGAAATTTCATCGTGATGGGGATAGATCATTGCAATTGTTGGTCTTCAACGAGGAATGCCTAGTAAGCGCGAGTCATCAGCTCGCGTTGACTACGTCCCTGCCCTTTGTACACACCGCCCGTCGCTCCTACCGATTGAATGGTCCGGTGAAGTGTTCGGATCGCGGCGACGGGGGCGGTTCGCCGCCCCCGACGTCGCGAGAAGTCCATTGAACCTTATCATTTAGAGGAAGG-AGAAGTCGTAACAAGGTTTCCGTAGGTGAACCTGCGGAAGGATCATTGTCGTGACCCTG-ACCAAAACAGACCG-CGCACGCGTTATCCAG---CCTGCCG--GCGGC-G--GCAC--CGTTCGT…
	Calamagrostis_sesquiflora_SAA566_Saarela1223	----------------------------------ATCTTGGGAAATTTCATCGTGATGGGGATAGATCATTGCAATTGTTGGTCTTCAACGAGGAATGCCTAGTAAGCGCGAGTCATCAGCTCGCGTTGACTACGTCCCTGCCCTTTGTACACACCGCCCGTCGCTCCTACCGATTGAATGGTCCGGTGAAGTGTTCGGATCGCGGCGACGGGGGCGGTTCGCCGCCCCCGACGTCGCGAGAAGTCCATTGAACCTTATCATTTAGAGGAAGG-AGAAGTCGTAACAAGGTTTCCGTAGGTGAACCTGCGGAAGGATCATTGTCGTGACCCTG-ACCAAAACAGACCG-CGCACGCGTTATCCAG---CCTGCCG--GCGGC-G--GCAC--CGTTCGT…
	Calamagrostis_sesquiflora_SAA571_Saarela1229	----------------------------------ATCTTGGGAAATTTCATCGTGATGGGGATAGATCATTGCAATTGTTGGTCTTCAACGAGGAATGCCTAGTAAGCGCGAGTCATCAGCTCGCGTTGACTACGTCCCTGCCCTTTGTACACACCGCCCGTCGCTCCTACCGATTGAATGGTCCGGTGAAGTGTTCGGATCGCGGCGACGGGGGCGGTTCGCCGCCCCCGACGTCGCGAGAAGTCCATTGAACCTTATCATTTAGAGGAAGG-AGAAGTCGTAACAAGGTTTCCGTAGGTGAACCTGCGGAAGGATCATTGTCGTGACCCTG-ACCAAAACAGACCG-CGCACGCGTTATCCAG---CCTGCCG--GCGGC-G--GCAC--CGTTCGT…
	Calamagrostis_stricta_groenlandica_SAA249_Bennett06_132	----------------------------------ATCTTGGGAAATTTCATCGTGATGGGGATAGATCATTGCAATTGTTGGTCTTCAACGAGGAATGCCTAGTAAGCGCGAGTCATCAGCTCGCGTTGACTACGTCCCTGCCCTTTGTACACACCGCCCGTCGCTCCTACCGATTGAATGGTCCGGTGAAGTGTTCGGATCGCGGCGACGGGGGCGGTTCGCCGCCCCCGACGTCGCGAGAAGTCCATTGAACCTTATCATTTAGAGGAAGG-AGAAGTCGTAACAAGGTTTCCGTAGGTGAACCTGCGGAAGGATCATTGTCGTGACCCTG-ACCAAAACAGACCG-CGCACGCGTCATCCAG---CCTGCCG--GCGGC-G--GCAC--CGTTCGT…
	Calamagrostis_stricta_groenlandica_SAA251_Bennett06_246	----------------------------------ATCTTGGGAAATTTCATCGTGATGGGGATAGATCATTGCAATTGTTGGTCTTCAACGAGGAATGCCTAGTAAGCGCGAGTCATCAGCTCGCGTTGACTACGTCCCTGCCCTTTGTACACACCGCCCGTCGCTCCTACCGATTGAATGGTCCGGTGAAGTGTTCGGATCGCGGCGACGGGGGCGGTTCGCCGCCCCCGACGTCGCGAGAAGTCCATTGAACCTTATCATTTAGAGGAAGG-AGAAGTCGTAACAAGGTTTCCGTAGGTGAACCTGCGGAAGGATCATTGTCGTGACCCTG-ACCAAAACAGACCG-CGCACGCGTCATCCAG---CCTGCCG--GCGGC-G--GCAC--CGTTCGT…
	Calamagrostis_stricta_groenlandica_SAA59_Soreng6204	-------------------------------------------------------------------------------------------------------------------------------------------------------------------------------------------------------------------------------------------------------------------------------------------------------GTAGGTGA-CCTGCGGA-GGATCATTGTCGTGACCCTG-ACCAAAACAGACCG-CGCACGCGTCATCCAG---CCTGCCG--ACGGC-G--GCAC--CGTTCGT…
	Calamagrostis_stricta_inexpansa_SAA399_TalbotADA052_20	---------------------------------------------------------------------------------------------------------------------------------------TCCCTGCCCTTTGTACACACCGCCCGTCGCTCCTACCGATTGAATGGTCCGGTGAAGTGTTCGGATCGCGGCGACGGGGGCGGTTCGCCGCCCCCGACGTCGCGAGAAGTCCATTGAACCTTATCATTTAGAGGAAGG-AGAAGTCGTAACAAGGTTTCCGTAGGTGAACCTGCGGAAGGATCATTGTCGTGACCCTG-ACCAAAACAGANCG-TGCACGCGTCATCCAG---CCTGCCG--GCGGC-A--GCAC--CGTTTGT…
	Calamagrostis_stricta_inexpansa_SAA401_TalbotADA030_25	-------------------------------------------------------------------------------------------------------------CGAGTCATCAGCTCGCGTTGACTACGTCCCTGCCCTTTGTACACACCGCCCGTCGCTCCTACCGATTGAATGGTCCGGTGAAGTGTTCGGATCGCGGCGACGGGGGCGGTTCGCCGCCCCCGACGTCGCGAGAAGTCCATTGAACCTTATCATTTAGAGGAAGG-AGAAGTCGTAACAAGGTTTCCGTAGGTGAACCTGCGGAAGGATCATTGTCGTGACCCTG-ACCAAAACAGACCG-TGCACGCGTCATCCAG---CCTGCCG--GCGGC-A--GCAC--CGTTTGT…
	Calamagrostis_stricta_inexpansa_SAA9_Peterson18618	----------------------------------------------------------------------------------------------------------------------------------------------------------------------------------------------------------------------------------------------------------------------------------------------------------------------------------------------------------CG-TGCACGCGTCATCCAG---CCTGCCG--GCGGC-A--GCAC--CGTTTGT…
	Calamagrostis_stricta_SAA161_PaszkoD12_01GPS206	-----------------------------------------------------------------------------------------------------------------------------------------------------------------------------------------------------------------------------------------------------------------------------------------------------------------------------------------------------------------------------------GCCG--GCGGC-A--GCAC--CGTTTGT…
	Calamagrostis_stricta_SAA162_PaszkoSvalbard2	----------------------------------ATCTTGGGAAATTTCATCGTGATGGGGATAGATCATTGCAATTGTTGGTCTTCAACGAGGAATGCCTAGTAAGCGCGAGTCATCAGCTCGCGTTGACTACGTCCCTGCCCTTTGTACACACCGCCCGTCGCTCCTACCGATTGAATGGTCCGGTGAAGTGTTCGGATCGCGGCGACGGGGGCGGTTCGCCGCCCCCGACGTCGCGAGAAGTCCATTGAACCTTATCATTTAGAGGAAGG-AGAAGTCGTAACAAGGTTTCCGTAGGTGAACCTGCGGAAGGATCATTGTCGTGACCCTN-ACCAAAACAGACCG-TGCACGCGTCATCCAG---CCTGCCG--GCGGC-A--GCAC--CGTTTGT…
	Calamagrostis_stricta_SAA163_PaszkoIceland2_5	----------------------------------ATCTTGGGAAATTTCATCGTGATGGGGATAGATCATTGCAATTGTTGGTCTTCAACGAGGAATGCCTAGTAAGCGCGAGTCATCAGCTCGCGTTGACTACGTCCCTGCCCTTTGTACACACCGCCCGTCGCTCCTACCGATTGAATGGTCCGGTGAAGTGTTCGGATCGCGGCGACGGGGGCGGTTCGCCGCCCCCGACGTCGCGAGAAGTCCATTGAACCTTATCATTTAGAGGAAGG-AGAAGTCGTAACAAGGTTTCCGTAGGTGAACCTGCGGAAGGATCATTGTCGTGACCCTA-ACCAAAACAGACCG-TGCACGCGTCATCCAG---CCTGCCG--GCGGC-A--GCAC--CGTTTGT…
	Calamagrostis_stricta_SAA636_Peterson17119	------------------------------------------AAATTTCATCGTGATGGGGATAGATNATTGCAATTGTTGGTCTTCAACGAGGAATGCCTAGTAAGCGCGAGTCATCAGCTCGCGTTGACTACGTCCCTGCCCTTTGTACACACCGCCCGTCGCTCCTACCGATTGAATGGTCCGGTGAAGTGTTCGGATCGCGGCGACGGGGGCGGTTCGCCGCCCCCGACGTCGCGAGAAGTCCATTGAACCTTATCATTTAGAGGAAGG-AGAAGTCGTAACAAGGTTTCCGTAGGTGAACCTGCGGAAGGATCATTGTCGTGACCCTA-ACCAAAACAGACCG-TGCACGCGTCATCCAG---CCTGCCG--GCGGC-A--GCAC--CGTTTGT…
	Calamagrostis_stricta_SAA706_Peterson17076	------------------------------------------AAATTTCATCGTGATGGGGATAGATCATTGCAATTGTTGGTCTTCAACGAGGAATGCCTAGTAAGCGCGAGTCATCAGCTCGCGTTGACTACGTCCCTGCCCTTTGTACACACCGCCCGTCGCTCCTACCGATTGAATGGTCCGGTGAAGTGTTCGGATCGCGGCGACGGGGGCGGTTCGCCGCCCCCGACGTCGCGAGAAGTCCATTGAACCTTATCATTTAGAGGAAGG-AGAAGTCGTAACAAGGTTTCCGTAGGTGAACCTGCGGAAGGATCATTGTCGTGACCCTA-ACCAAAACAGACCG-TGCACGCGTCATCCAG---CCTGCCG--GCGGC-A--GCAC--CGTTTGT…
	Calamagrostis_stricta_Soreng7322	-----------------------------------------------------------------------------------------------------------------------------------------------------------------------------------------------------------------------------------------------------------------------------------------------------CCGTAGGTGA-CCTGCGG-AGGATCATTGTCGTGACCCTA-ACCAAAACAGACCG-TGCACGCGTCATCCAG---CCTGCCG--GCGGC-A--GCAC--CGTTTGT…
	Calamagrostis_stricta_stricta_FJ010632	-------------------------------------------------------------------------------------------------------------------------------------------------------------------------------------------------------------------------------------------------------------------------------------------AACAAGGTTTCCGTAGGTGAACCTGCGGAAGGATCATTGTCGTGACCCTR-ACCAAAACAGACCG-TGCACGCGTCATCCAG---CCTGCCG--GCGGC-A--GCAC--CGTTTGT…
	Calamagrostis_stricta_stricta_SAA204_Soreng7722	----------------------------------ATCTTGGGAAATTTCATCGTGATGGGGATAGATCATTGCAATTGTTGGTCTTCAACGAGGAATGCCTAGTAAGCGCGAGTCATCAGCTCGCGTTGACTACGTCCCTGCCCTTTGTACACACCGCCCGTCGCTCCTACCGATTGAATGGTCCGGTGAAGTGTTCGGATCGCGGCGACGGGGGCGGTTCGCCGCCCCCGACGTCGCGAGAAGTCCATTGAACCTTATCATTTAGAGGAAGG-AGAAGTCGTAACAAGGTTTCCGTAGGTGAACCTGCGGAAGGATCATTGTCGTGACCCTA-ACCAAAACAGACCG-TGCACGCGTCATCCAG---CCTGCCG--GCGGC-A--GCAC--CGTTTGT…
	Calamagrostis_stricta_stricta_SAA30_Peterson18616	----------------------------------------------------------------------------------------------------------------------------------------------------------------------------------------------------------------------------------------------------------------------------------------------------------------------------------------------------------------------------------------------------------TTTGT…
	Calamagrostis_stricta_stricta_SAA3_Peterson18604	-----------------------------------------------------------------------------------------------------------------------------------------------------------------------------------------------------------------------------------------------------------------------------------------------------------------------------------------------------------------------------------GCCG--GCGGC-A--GCAC--CGTTTGT…
	Calamagrostis_tolucensis_HG797489	------------------------------------------------------------------------------------------------------------------------------------------------------------------------------------------------------------------------------------------------------------------------------------------------------------------------------------------------------AGACCG-CGCACGCGTCATCCAG---CCCGCCG-AGCGG-------------TCCGC…
	Calamagrostis_tolucensis_SAA69_Peterson16152	---------------------------------------------------------------------------------------------------------------------------------------------------------------------------------------------------------------------------------------------------------TGAACCTTATCATTTAGAGGAAGG-AGAAGTCGTAACAAGGTTTCCGTAGGTGAACCTGCGGAAGGATCATTGTCGTGACCCTG-ACCAAAACAGACCG-CGCACGCGTCATCCAG---CCCGCCG-AGCGG-------------TCCGC…
	Calamagrostis_tolucensis_SAA70_Gereau1969_FJ377660	---------------------------------------------------------------------------------------------------------------------------------------------------------------------------------------------------------------------------------------------------------TGAACCTTATCATTTAGAGGAAGG-AGAAGTCGTAACAAGGTTTCCGTAGGTGAACCTGCGGAAGGATCATTGTCGTGACCCTG-ACCAAAACAGACCG-CGCACGCGTCATCCAG---CCCGCCG-AGCGG-------------TCCGC…
	Calamagrostis_valida_SAA71_Villa921	---------------------------------------------------------------------------------------------------------------------------------------------------------------------------------------------------------------------------------------------------------TGAACCTTATCATTTAGAGGAAGG-AGAAGTCGTAACAAGGTTTCCGTAGGTGAACCTGCGGAAGGATCATTGTCGTGACCCTG-ACCAAAACAGACCG-CGCACGCGTCATCCAG---CCCGCCG-AGCGG-------------TCCGC…
	Calamagrostis_varia_SAA174_Paszkova_Bocz	----------------------------------ATCTTGGGAAATTTCATCGTGATGGGGATAGATCATTGCAATTGTTGGTCTTCAACGAGGAATGCCTAGTAAGCGCGAGTCATCAGCTCGCGTTGACTACGTCCCTGCCCTTTGTACACACCGCCCGTCGCTCCTACCGATTGAATGGTCCGGTGAAGTGTTCGGATCGCGGCGACGGGGGCGGTTCTCCGCCCCCGACCTCGCGAGAAGTCCATTGAACCTTATCATTTAGAGGAAGG-AGAAGTCGTAACAAGGTTTCCGTAGGTGAACCTGCGGAAGGATCATTGTCGTGACCCTG-ACCAAAACAGACCG-CGCACGCGTCATCCAG---CCTGCCG--GCGGC-G--GCAC--CGTTCGT…
	Calamagrostis_varia_SAA175_PaszkoD22_11GPS263	----------------------------------------------TTCATCGTGATGGGGATAGATCATTGCAATTGTTGGTCTTCAACGAGGAATGCCTAGTAAGCGCGAGTCATCAGCTCGCGTTGACTACGTCCCTGCCCTTTGTACACACCGCCCGTCGCTCCTACCGATTGAATGGTCCGGTGAAGTGTTCGGATCGCGGCGACGGGGGCGGTTCGCCGCCCCCGACGTCGCGAGAAGTCCATTGAACCTTATCATTTAGAGGAAGG-AGAAGTCGTAACAAGGTTTCCGTAGGTGAACCTGCGGAAGGATCATTGTCGTGACCCTG-ACCAAAACAGACCG-CGCACGCGTCATCCAG---CCTGCCG--GCGGC-G--GCAC--CGTTCGT…
	Calamagrostis_varia_SAA176_PaszkoSchmittenhohevar4GPS288	----------------------------------ATCTTGGGAAATTTCATCGTGATGGGGATAGATCATTGCAATTGTTGGTCTTCAACGAGGAATGCCTAGTAAGCGCGAGTCATCAGCTCGCGTTGACTACGTCCCTGCCCTTTGTACACACCGCCCGTCGCTCCTACCGATTGAATGGTCCGGTGAAGTGTTCGGATCGCGGCGACGGGGGCGGTTCGCCGCCCCCGACGTCGCGAGAAGTCCATTGAACCTTATCATTTAGAGGAAGG-AGAAGTCGTAACAAGGTTTCCGTAGGTGAACCTGCGGAAGGATCATTGTCGTGACCCTG-ACCAAAACAGACCG-CGCACGCGTCATCCAG---CCTGCCG--GCGGC-G--GCAC--CGTTCGT…
	Calamagrostis_vicunarum_HG797504	-------------------------------------------------------------------------------------------------------------------------------------------------------------------------------------------------------------------------------------------------------------------------------------------------------------------------------------------------------GACCG-CGCACGCGTCATCCAG---CCCGCCG-AGCGG-------------TCCGC…
	Calamagrostis_villosa_SAA183_PaszkoHundstein1villosaGPS278	----------------------------------ATCTTGGGAAATTTCATCGTGATGGGGATAGATCATTGCAATTGTTGGTCTTCAACGAGGAATGCCTAGTAAGCGCGAGTCATCAGCTCGCGTTGACTACGTCCCTGCCCTTTGTACACACCGCCCGTCGCTCCTACCGATTGAATGGTCCGGTGAAGTGTTCGGATCGCGGCGACGGGGGCGGTTCGCCGCCCCCGACGTCGCGAGAAGTCCATTGAACCTTATCATTTAGAGGAAGG-AGAAGTCGTAACAAGGTTTCCGTAGGTGAACCTGCGGAAGGATCATTGTCGTGACCCTG-ACCAAAACAGACCG-CGCACGCGTCATCCAG---CCTGCCG--GCGGC-A--GCAC--CGTTTGT…
	Calamagrostis_villosa_SAA184_Paszko_vi3_BG	----------------------------------ATCTTGGGAAATTTCATCGTGATGGGGATAGATCATTGCAATTGTTGGTCTTCAACGAGGAATGCCTAGTAAGCGCGAGTCATCAGCTCGCGTTGACTACGTCCCTGCCCTTTGTACACACCGCCCGTCGCTCCTACCGATTGAATGGTCCGGTGAAGTGTTCGGATCGCGGCGACGGGGGCGGTTCGCCGCCCCCGACGTCGCGAGAAGTCCATTGAACCTTATCATTTAGAGGAAGG-AGAAGTCGTAACAAGGTTTCCGTAGGTGAACCTGCGGAAGGATCATTGTCGTGACCCTG-ACCAAAACAGACCG-CGCACGCGTCATCCAG---CCTGCCG--GCGGC-A--GCAC--CGTTTGT…
	Calamagrostis_villosa_SAA185_PaszkoCikhaj1GPS109	----------------------------------ATCTTGGGAAATTTCATCGTGATGGGGATAGATCATTGCAATTGTTGGTCTTCAACGAGGAATGCCTAGTAAGCGCGAGTCATCAGCTCGCGTTGACTACGTCCCTGCCCTTTGTACACACCGCCCGTCGCTCCTACCGATTGAATGGTCCGGTGAAGTGTTCGGATCGCGGCGACGGGGGCGGTTCGCCGCCCCCGACGTCGCGAGAAGTCCATTGAACCTTATCATTTAGAGGAAGG-AGAAGTCGTAACAAGGTTTCCGTAGGTGAACCTGCGGAAGGATCATTGTCGTGACCCTG-ACCAAAACAGACCG-CGCACGCGTCATCCAG---CCTGCCG--GCGGC-A--GCAC--CGTTTGT…
	Calamagrostis_vulcanica_SAA73_Gallardo9092	---------------------------------------------------------------------------------------------------------------------------------------------------------------------------------------------------------------------------------------------------------TGAACCTTATCATTTAGAGGAAGG-AGAAGTCGTAACAAGGTTTCCGTAGGTGAACCTGCGGAAGGATCATTGTCGTGACCCTG-ACCAAAACAGACCG-CGCACGCGTCATCCAG---CCCGCCG-AGCGG-------------TCCGC…
	Calamagrostis_xacutiflora_SAA190_PaszkoD23_03GPS264	---------------------------------------------------------------------------------------------------------------------------------------------------------------------------------------------------------------------------------------------------------------------------------------------CAAGGTTTCCGTAGGTGAACCTGCGGAAGGATCATTGTCGTGACCCTG-ACCAAAACAGACCG-CGCACGCGTCATCCAG---CCTGCCG--GCGGC-G--GCAT--CGTTCGT…
	Calamagrostis_xacutiflora_SAA57_Soreng7411	-----------------------------------------------------------------------------------------------------------------------------------------------------------------------------------------------------------------------------------------------------------------------------------------------------------------------------------------CCTG-ACCAAAACAGACCG-CGCACGCGTCATCCAG---CCTGCCG--GCGGC-G--GCAT--CGTTCGT…
	Calamagrostis_xacutiflora_SAA8_Peterson18748	-----------------------------------------------------------------------------------------------------------------------------------------------------------------------CTACCGATTGAATGGTCCGGTGAAGTGTTCGGATCGCGGCGAC-GGGGCGGTTCGCCGCCCCCGACGTCGCGAGAAGTCCATTGAACCTTATCATTTAGAGGAAGG-AGAAGTCGTAACAAGGTTTCCGTAGGTGAACCTGCGGAAGGATCATTGTCGTGACCCTG-ACCAAAACAGACCG-CGCACGCGTCATCCAG---CCTGCCG--GCGGC-G--GCAT--CGTTCGT…
	Calamagrostis_xgracilescens_SAA170_PaszkoC_gr_XZ	----------------------------------ATCTTGGGAAATTTCATCGTGATGGGGATAGATCATTGCAATTGTTGGTCTTCAACGAGGAATGCCTAGTAAGCGCGAGTCATCAGCTCGCGTTGACTACGTCCCTGCCCTTTGTACACACCGCCCGTCGCTCCTACCGATTGAATGGTCCGGTGAAGTGTTCGGATCGCGGCGACGGGGGCGGTTCGCCGCCCCCGACGTCGCGAGAAGTCCATTGAACCTTATCATTTAGAGGAAGG-AGAAGTCGTAACAAGGTTTCCGTAGGTGAACCTGCGGAAGGATCATTGTCGTGACCCTA-ACCAAAACAGACCG-TGCACGCGTCATCCAG---CCTGCCG--GCGGC-A--GCAC--CGTTTGT…
	Castellia_tuberculosa_AF532954	----------------------------------------------------------------------------------------------------------------------------------------------------------------------------------------------------------------------------------------------------------------------------------------------------------------------------------TCGTGACCCTG-ACCAAAACAGACCG-CGCACGCGTCATCCAT---TCCGCCGG-GCGGC-G--GCGC--TGTCCGT…
	Catabrosa_aquatica_DQ539565	---------------------------------------------------------------------------------------------------------------------------------------------------------------------------------------------------------------------------------------------------------------------------------------------------------------------------------------ACCCTG-ACCAAAAGAGACCG-TGCACGCGTCATCTAG---CCTGCCG--GCGGC-A--GCAA--TGTTCGT…
	Catabrosa_aquatica_EF577510	-----------------------------------------------------------------------------------------------------------------------------------------------------------------------------------------------------------------------------------------------------------------------------------------------------------------CTGCGGAAGGATCATTGTCGTGACCCTG-ACCAAAAGAGACCG-TGCACGCGTCATCTAG---CCTGCCG--GCGGC-A--GCAA--TGTTCGT…
	Catabrosa_aquatica_EU792334	----------------------------------------------------------------------------------------------------------------------------------------------------------------------------------------------------------------------------------------CGTCGCGAGAAGTCCATTGAACCTTATCATTTAGAGGAAGG-AGAAGTYGTAACAAGGTTTCCGTAGGTGAACCTGCGGAAGGATCATTGTCGTGACCCTG-ACCAAAARAGACCG-TGAACGCGTCATCTAG---CCTGCCG--GCGGC-A--GCAA--TGTTCGT…
	Catabrosa_aquatica_FM179396	---------------------------------------------------------------------------------------------------------------------------------------------------------------------------------------------------------------------------------------------------------------------------------------------------------------------------------------------------AAGAGACCG-TGCACGCGTCATCTAG---CCTGCCG--GCGGC-A--GCAA--TGTTCGT…
	Catabrosa_capusii_FJ196299	--------------------------------------------------------------------------------------------------------------------------------------------------------------------------------------------------------------------------------------------------------------------------------------------------TTTCCGTAGGTGAACCTGCGGAAGGATCATTGTCGTGACCCTG-ACCAAAAGAGACCG-TGCACGCGTCATCTAG---CCTGCCG--GCGGC-A--GCAA--TGTTCGT…
	Catabrosa_werdermannii_EU792333	---------------------ACAGGCCCGGGTAATCTTGGGAAATTTCATCGTGATGGGGATAGATCATTGCAATTGTTGGTCTTCAACGAGGAATGCCTAGTAAGCGCGAGTCATCAGCTCGCGTTGACTACGTCCCTGCCCTTTGTACACACCGCCCGTCGCTCCTACCGATTGAATGGTCCGGTGAAGTGTTCGGATCGCGGCGACTGGGGCGGTTCGCCGCCCCCGACGTCGCGAGAAGTCCATTGAACCTTATCATTTAGAGGAAGG-AGAAGTCGTAACAAGGTTTCCGTAGGTGAACCTGCGGAAGGATCATTGTCGTGACCCTG-ACCAAAAGAGACCG-TGSACGCGTCATCTAG---CCTGCCG--GCGGC-A--GCAA--TGTTCGT…
	Catabrosella_araratica_FJ1963001	-------------------------------------------------------------------------------------------------------------------------------------------------------------------------------------------------------------------------------------------------------------------------------------------------GTTTCCGTAGGTGAACCTGCGGAAGGATCATTGTCGTGACCCTG-ACCAAAACAGACCG-TGCACGCGTCATCTAT---CCAGCCG--GTGGC-G--GCAT--CGTCCGT…
	Catabrosella_araratica_FJ1963002	-------------------------------------------------------------------------------------------------------------------------------------------------------------------------------------------------------------------------------------------------------------------------------------------------GTTTCCGTAGGTGAACCTGCGGAAGGATCATTGTCGTGACCCTG-ACCAAAACAGACCG-TGCACGCGTCATCTAT---CCAGCCG--GTGGC-G--GCAT--CGTCCGT…
	Catabrosella_subornata_FJ0132251	------------------------------------------------------------------------------------------------------------------------------------------------------------------------------------------------------------------------------------------------------------------------AGAGGAAGG-AGAAGTCGTAACAAGGTTTCCGTAGGTGAACCTGCGGAAGGATCATTGTNGTGACCCTG-ACCAAAACAGACCG-TGCATGCGTTATCTAG---CCTGCCG--GCGGC-G--GCAT--CGTTCGT…
	Catabrosella_subornata_FJ0132252	------------------------------------------------------------------------------------------------------------------------------------------------------------------------------------------------------------------------------------------------------------------------AGAGGAAGG-AGAAGTCGTAACAAGGTTTCCGTAGGTGAACCTGCGGAAGGATCATTGTNGTGACCCTG-ACCAAAACAGACCG-TGCATGCGTTATCTAG---CCTGCCG--GCGGC-G--GCAT--CGTTCGT…
	Catabrosella_variegata_AY862811	------------------------------------------------------------------------------------------------------------------------------------------------------------------------------------------------------------------------------------------------------------------------------------AAGTCGTAACAAGGTTTCCGTAGGTGAACCTGCGGAAGGATCATTGTCGTGACCCTG-ACCAAAACAGACCG-TGCATGCGTTATNTAG---CCTGCCG--GCGGC-G--GCAT--CGTTCGT…
	Catabrosella_variegata_EU792332	---------TAGCCTTGGCCGACAGGCCCGGGTAATCTTGGGAAATTTCATCGTGATGGGGATAGATCATTGCAATTGTTGGTCTTCAACGAGGAATGCCTAGTAAGCGCGAGTCATCAGCTCGCGTTGACTACGTCCCTGCCCTTTGTACACACCGCCCGTCGCTCCTACCGATTGAATGGTCCGGTGAAGTGTTCGGATCGCGGCGATTGGGGTGGTTCGCCGCCCCCGACGTTGCGAGAAGTCCATTGAACCTTATCATTTAGAGGAAGG-AGAAGTCGTAACAAGGTTTCCGTAGGTGAACCTGCGGAAGGATCATTGTCGTGACCCTG-ACCAAAACAGACCG-TGCATGCGTTATCTAG---CCTGCCG--GCGGC-G--GCAT--CGTTCGT…
	Chaetopogon_fasciculatus_DQ539593	---------------------------------------------------------------------------------------------------------------------------------------------------------------------------------------------------------------------------------------------------------------------------------------------------------------------------------------------------------------------------------------------------------------…
	Chascolytrum_ambiguum_EU414262	----------------------------------------------------------------------------------------------------------------------------------------------------------------------------------------------------------------------------------------------------------------------------------------------------------------------------------TCGTGACCCTG-ACCAAAACAGACCG-CGCACGCGTTATCCAG---CCTGCCG--GCGGC-G--GCAC--CGTTCGT…
	Chascolytrum_brizoides_EU395918	----------------------------------------------------------------------------------------------------------------------------------------------------------------------------------------------------------------------------------------------------------------------------------------------------------------------------------TCGTGACCCTG-ACCAAAACAGACCG-CGCACGTGTCATCCAG---CCTGCCG--GCGGC-G--GCAC--CGTTCGT…
	Chascolytrum_brizoides_SAA157_Soreng7014	----------------------------------ATCTTGGGAAATTTCATCGTGATGGGGATAGATCATTGCAATTGTTGGTCTTCAACGAGGAATGCCTAGTAAGCGCGAGTCATCAGCTCGCGTTGACTACGTCCCTGCCCTTTGTACACACCGCCCGTCGCTCCTACCGATTGAATGGTCCGGTGAAGTGTTCGGATCGCGGCGACGGGGGCGGTTCGCCGCCCCCGACGTCGCGAGAAGTCCATTGAACCTTATCATTTAGAGGAAGG-AGAAGTCGTAACAAGGTTTCCGTAGGTGAACCTGCGGAAGGATCATTGTCGTGACCCTG-ACCAAAACAGACCG-CGCACGTGTCATCCAG---CCTGCCG--GCGGC-G--GCAC--CGTTCGT…
	Chascolytrum_calotheca_EU528613	---------------------------------------------------------------------------------------------------------------------------------------------------------------------------------------------------------------------------------------------------------------------------------------------TAAGGTTTCCGTAGGTGAACCTGCGGAAGGATCATTGTCGTGACCCTG-ACCAAAACAGACCG-CGCACGCGTTATCCAG---CCTGCCG--GCGGC-G--GCAC--CGTTCGT…
	Chascolytrum_erectum_EU528598	---------------------------------------------------------------------------------------------------------------------------------------------------------------------------------------------------------------------------------------------------------------------------------------------TAAGGTTTCCGTATGTGAACCTGCGGAAGGATCATTGTCGTGACCCTG-ACC-AAACAGACCG-CGCACGCGTTATCCAG---CCTGCCG--GCGGC-G--GCAC--CGTTCGT…
	Chascolytrum_erectum_EU528599	----------------------------------------------------------------------------------------------------------------------------------------------------------------------------------------------------------------------------------------------------------------------------------------------AAGGTTTCCGTAGGTGAACCTGCGGAAGGATCATTGTCGTGACCCTG-ACCAAAACAGACCG-CGCACGCGTTATCCAG---CCTGCCG--GCGGC-G--GCAC--CGTTCGT…
	Chascolytrum_erectum_EU528600	---------------------------------------------------------------------------------------------------------------------------------------------------------------------------------------------------------------------------------------------------------------------------------------------TAAGGTTTCCGTAGGTGAACCTGCGGAAGGATCATTGTCGTGACCCTG-ACC-AAACAGACCG-TGCACGCGTTATCCAG---CCTGCCG--GCGGC-G--GCAC--CGTTCGT…
	Chascolytrum_erectum_EU532606	----------------------------------------------------------------------------------------------------------------------------------------------------------------------------------------------------------------------------------------------------------------------------------------------------------------------------------------------------------------------------G---CCTGCCG--GCGGC-G--GCAC--CGTTCGT…
	Chascolytrum_juergensii_EU395917	----------------------------------------------------------------------------------------------------------------------------------------------------------------------------------------------------------------------------------------------------------------------------------------------------------------------------------TCGTGACCCTG-ACCAAAACAGACCG-CGCACGTGTTATCCAG---CCTGCCG--GCGGC-G--GCAC--CGTTCGT…
	Chascolytrum_juergensii_EU395921	----------------------------------------------------------------------------------------------------------------------------------------------------------------------------------------------------------------------------------------------------------------------------------------------------------------------------------TCGTGACCCTG-ACCAAAACAGACCG-CGCACGTGTTATCCAG---CCTGCCG--GCGGC-G--GCAC--CGTTCGT…
	Chascolytrum_lamarckianum_EU395922	--------------------------------------------------------------------------------------------------------------------------------------------------------------------------------------------------------------------------------------------------------------------------------------------------------------------------------------------------------------------------------CCTGCCG--GCGGC-G--GCAC--CGTTCGT…
	Chascolytrum_monandrum_EU532609	---------------------------------------------------------------------------------------------------------------------------------------------------------------------------------------------------------------------------------------------------------------------------------------------TAAGGTTTCCGTAGGTGAACCTGCGGAAGGATCATTGTCGTGACCCTG-ACCAAAACAGACCG-CGCACGCGTCATCCAG---CCTGCCG--GCGGC-G--GCAC--AGTTCGT…
	Chascolytrum_monandrum_EU532610	---------------------------------------------------------------------------------------------------------------------------------------------------------------------------------------------------------------------------------------------------------------------------------------------------------------------------------------------------------------------------------------------------------------…
	Chascolytrum_monandrum_SAA518_Peterson21704	-----------------------------------TCTTGGGAAATTTCATCGTGATGGGGATAGATCATTGCAATTGTTGGTCTTCAACGAGGAATGCCTAGTAAGCGCGAGTCATCAGCTCGCGTTGACTACGTCCCTGCCCTTTGTACACACCGCCCGTCGCTCCTACCGATTGAATGGTCCGGTGAAGTGTTCGGATCGCGGCGACGGGGGCGGTTCGCCGCCCCCGACGTCGCGAGAAGTCCATTGAACCTTATCATTTAGAGGAAGG-AGAAGTCGTAACANGGTTTCCGTAGGTGAACCTGCGGAAGGATCATTGTCGTGACCCTG-ACCAAAACAGACCG-CGCACGCGTCATCCAG---CCTGCCG--GCGGC-G--GCAC--AGTTCGT…
	Chascolytrum_monandrum_SAA525_Peterson21861	-----------------------------------TCTTGGGAAATTTCATCGTGATGGGGATAGATCATTGCAATTGTTGGTCTTCAACGAGGAATGCCTAGTAAGCGCGAGTCATCAGCTCGCGTTGACTACGTCCCTGCCCTTTGTACACACCGCCCGTCGCTCCTACCGATTGAATGGTCCGGTGAAGTGTTCGGATCGCGGCGACGGGGGCGGTTCGCCGCCCCCGACGTCGCGAGAAGTCCATTGAACCTTATCATTTAGAGGAAGG-AGAAGTCGTAACAAGGTTTCCGTAGGTGAACCTGCGGAAGGATCATTGTCGTGACCCTG-ACCAAAACAGACCG-CGCACGCGTCATCCAG---CCTGCCG--GCGGC-G--GCAC--AGTTCGT…
	Chascolytrum_palaeapiliferum_EU528609	---------------------------------------------------------------------------------------------------------------------------------------------------------------------------------------------------------------------------------------------------------------------------------------------------------------------------------------------------------------------TTATCCAG---CCTGNNN--NCGGC-G--GCAC--CGTTCGT…
	Chascolytrum_paleapiliferum_EU528608	-------------------------------------------------------------------------------------------------------------------------------------------------------------------------------------------------------------------------------------------------------------------------------------------------------------------------------------------------------------------------------------------GGC-G--GCAC--CGTTCGT…
	Chascolytrum_parodianum_EU395925	----------------------------------------------------------------------------------------------------------------------------------------------------------------------------------------------------------------------------------------------------------------------------------------------------------------------------------TCGTGACCCTG-ACCAAAACMGACCG-CGCACKYGTTATCCAG---CCTGTCG--GCGGC-G--GCAC--CGTTCGT…
	Chascolytrum_rufum_var__sparsipilosa__EU528610	---------------------------------------------------------------------------------------------------------------------------------------------------------------------------------------------------------------------------------------------------------------------------------------------TAAGGTTTCCGTAGGTGAACCTGCGGAAGGATCATTGTCGTGACCCTG-ACCAAAACAGACCG-CGCACGCGTCATCCAG---CCTGCCG--GCGGC-G--GCAC--CGTTCGT…
	Chascolytrum_rufum_var_rufum_EU528611	---------------------------------------------------------------------------------------------------------------------------------------------------------------------------------------------------------------------------------------------------------------------------------------------TAAGGTTTCCGTAGGTGAACCTGCGGAAGGATCATTGTCGTGACCCTG-ACCAAAACAGACCG-CGCACGCGTCATCCAG---CCTGCCG--GCGGC-G--GCAC--CGTTCGT…
	Chascolytrum_scabrum_EU395927	---------------------------------------------------------------------------------------------------------------------------------------------------------------------------------------------------------------------------------------------------------------------------------------------------------------------------------------------------------------------TTATCCAG---CCTGCCG--GCGGC-G--GCAC--CGTTCGT…
	Chascolytrum_subaristatum_KJ598958	---------------------------------------------------------------------------------------------------------------------------------------------------------------------------------------------------------------------------------------------------------------------------------------------------------------------------------------------------------CCG-TGCACGCGTTATNNNG---CCTGCCG--GCGGC-G--GCAC--CGTTCGT…
	Chascolytrum_subaristatum_SAA49_Soreng7020	--------------------------------------------------------------------------------------------------------------------------------------------------------------------------------------------------------------------------------------------------------------CTTATCATTTAGAGGAAGG-AGAAGTCGTAACAAGGTTTCCGTAGGTGAACCTGCGGAAGGATCATTGTCGTGACCCTG-ACCAAAACAGACCG-CGCACGCGTTATCCAG---CCTGCCG--GCGGC-G--GCAC--CGTTCGT…
	Chascolytrum_subaristatum_SAA51_Soreng7005	---------------------------------------------------------------------------------------------------------------------------------------------------------------------------------------------------------------------------------------------------------TGAACCTTATCATTTAGAGGAAGG-AGAAGTCGTAACAAGGTTTCCGTAGGTGAACCTGCGGAAGGATCATTGTCGTGACCCTG-ACCAAAACAGACCG-CGCACGCGTTATCCAG---CCTGCCG--GNGGC-G--GCAC--CGTTCGT…
	Chascolytrum_uniolae_EU528605	----------------------------------------------------------------------------------------------------------------------------------------------------------------------------------------------------------------------------------------------------------------------------------------------AAGGTTTCCGTAGGTGAACCTGCGGAAGGATCATTGTCGTGACCCTG-ACCAAAACAGACCG-CGCACGCGTTATCCAG---CCTGCCG--GCGGC-G--GCAC--CGTTCGT…
	Cinna_arundinacea_EU792343	-----------------------------------TCTTGGGAAATTTCATCGTGATGGGGATAGATCATTGCAATTGTTGGTCTTCAACGAGGAATGCCTAGTAAGCGCGAGTCATCAGCTCGCGTTGACTACGTCCCTGCCCTTTGTACACACCGCCCGTCGCTCCTACCGATTGAATGGTCCGGTGAAGTGTTCGGATCGCGGCGACTGGGGCGGTTCGCCGCCCCCGACGTCGCGAGAAGTCCATTGAACCTTATCATTTAGAGGAAGG-AGAAGTCGTAACAAGGTTTCCGTAGGTGAACCTGCGGAAGGATCATTGTCGTGACCCTG-ACCAAAACAGACCG-CGCACGCGTTATCTAG---CCTGCTG--GCGGC-G--GCAC--CGTCCGT…
	Cinna_latifolia_DQ539569	----------------------------------------------------------------------------------------------------------------------------------------------------------------------------------------------------------------------------------------------------------------------------------------------------------------------------------------------------------------ACGCGTTATCTAG---CCTGCC---GCGGC-G--GCAC--CGTCCGT…
	Cinna_latifolia_FJ026731	----------------------------------------------------------------------------------------------------------------------------------------------------------------------------------------------------------------------------------------------------------------------------------AGAAGTCGTAACAAGGTTTCCGTAGGTGAACCTGCGGAAGGATCATTGTCGTGACCCTG-ACCAAAACTGACCG-CGCACGCGTTATCTAG---CCTGCCG--GCGGC-G--GCAC--CGTCCGT…
	Colpodium_versicolor_AJ867445	-------------------------------------------------------------------------------------------------------------------------------------------------------------------------------------------------------------------------------------------------------------------------------------------------GTTTCCGTAGGTGAACCTGCGGAAGGATCATTGTCGTGACCCTA-ACCAAAACAGACCG-TGCACGCGTTATCTTG---CCTGCCT--GTGGC-G--GCTT--CGTCCGT…
	Colpodium_versicolor_AY497472	-------------------------------------------------------------------------------------------------------------------------------------------------------------------------------------------------------------------------------------------------------------------------------------------------------------GAACCTGCGGAAGGATCATTGTCGTGACCCTA-ACCAAAACAGACCG-TGCACGCGTTAMCTTG---CCTGCCT--GTGGC-G--GCTT--CGTCCGT…
	Corynephorus_canescens_DQ539578	---------------------------------------------------------------------------------------------------------------------------------------------------------------------------------------------------------------------------------------------------------------------------------------------------------------------------------------ACCCTG-ACCAAAATAGACCG-CGCACGCGTCATCCAA---TCTGCCG--ACGAC-G--GCTT--TGTCCGT…
	Ctenopsis_delicatula_AF478499	----------------------------------------------------------------------------------------------------------------------------------------------------------------------------------------------------------------------------------------------------------------------------------------------------------------------------------TCGTGACCCTG-ACCAAAACAGACCG-CGCACGCGTCATCCTG---CCAGCCGG-GCGGC-G--GCAC--CGTTTGT…
	Cutandia_maritima_AF478496	---------------------------------------------------------------------------------------------------------------------------------------------------------------------------------------------------------------------------------------------------------------------------------------------------------------------------------------------------------------------------------------------------------------…
	Cynosurus_cristatus_AF532938	----------------------------------------------------------------------------------------------------------------------------------------------------------------------------------------------------------------------------------------------------------------------------------------------------------------------------------TCGTGACCCTG-ACCAAAACAGACCG-AGCACGCGTCATCCAT---CCTGCTGG-GCGCC-G--GATC--CGTCCGT…
	Cynosurus_cristatus_HE646602	----------------------------------------------------------------------------------------------------------------------------------------------------------------------------------------------------------------------------------------------------------------------------------------------------------------------------------------------A-CAAAATAGACCG-AGCACGCGTCATCCAT---CCTGCTGG-GCGCC-G--GATC--CGTCCGT…
	Cynosurus_cristatus_JQ972939	---------------------------------------------------------------------------------------------------------------------------------------------------------------------------------------------------------------------------------------------------------------------------------------------------------------------------------------ACCCTG-ACCAAAACAGACCG-AGCACGCGTCATCCAT---CCTGCTGG-GCGCC-G--GATC--CGTCCGT…
	Cynosurus_echinatus_AF532937	----------------------------------------------------------------------------------------------------------------------------------------------------------------------------------------------------------------------------------------------------------------------------------------------------------------------------------TCGTGACCNTG-ACC-AAACAGACCG-CGCACGCGTCATCCAT---CCCGCTGG-GCGAC-G--GCTC--CGTTGTT…
	Dactylis_glomerata_AF393013	----------------------------------------------------------------------------------------------------------------------------------------------------------------------------------------------------------------------------------------------------------------------------------------------------------------------------------TCGTGACCCTG-ACCAAAATAGACCG-CGCACCCGTAATCCTG---CCCGCCGG-GCGGC----GCAC--CGTTTGT…
	Dactylis_glomerata_HQ600543	------------------------------------------------------------------------------------------------------------------------------------------------------------------------------------------------------------------------------------------------------------------------------------------------------------------------------ATTGTCGTGACCCTG-ACCAAAACAGACCG-CGCACCCGTAATCCTG---CCCGCCGG-GCGGC----GCAC--CGTTTGT…
	Dactylis_glomerata_Stewart345_GB	-------------------------------------------------------------------------------------------------------------------------------------------------------------------------------------------------------------------------------------------------------------------------------------------------------------------------GGATCATTGTCGTGACCCTG-ACCAAAATAGACCG-CGCACCCGTAATCCTG---CCCGCCGG-GCGGC----GCAC--CGTTTGT…
	Dactylis_glomerata_subsp_hispanica_Soreng3682_GB	----------------------------------------------------------------------------------------------------------------------------------------------------------------------------------------------------------------------------------------------------------------------------------------------------------------------------------TCGTGACCCTG-ACCAAAATAGACCG-CGCACCCGTAATCCTG---CCCGCCGG-GCGGC----GCAC--CGTTTGT…
	Dactylis_hispanica_AF393014	----------------------------------------------------------------------------------------------------------------------------------------------------------------------------------------------------------------------------------------------------------------------------------------------------------------------------------TCGTGACCCTG-ACCAAAATAGACCG-CGCACCCGTAATCTTG---CCCGCCGG-GCGGC----GCAC--CGTTTGT…
	Deschampsia_alpina_AY237845	---------------------------------------------------------------------------------------------------------------------------------------------------------------------------------------------------------------------------------------------------------------TTATCATTTAGAGGAAGG-AGAAGTCGTAACAAGGTTTCCGTAGGTGAACCTGCGGAAGGATCATTGTCGTGACCCTG-ACCAAAACAGACCG-TGCACGCGTTATCCAA---CCTGCCG--GCGGT-G--GCAC--CGTCCGT…
	Deschampsia_antarctica_AM041215	----------------------------------------------------------------------------------------------------------------------------------------------------------------------------------------------------------------------------------------------------------------------------------------------------------------------------------TCGTGACCCTG-ACCAAAATAGACCG-CGCACGCGTAATCCAA---CCTGCCG--GCGGC-G--GCAT--CGTCCGT…
	Deschampsia_antarctica_GU181209	----------------------------------------------------------------------------------------------------------------------------------------------------------------------------------------------------------------------------------------------------------------------------------------------------------------------------------TCGTGACCCTG-ACCAAAATAGACCG-CGCACGCGTAATCCAA---CCTGCCG--GCGGC-G--GCAT--CGTCCGT…
	Deschampsia_antarctica_JF904807	----------------------------------------------------------------------------------------------------------------------------------------------------------------------------------------------------------------------------------------------------------------------------------------------------------------------------------TCGTGACCCTG-ACCAAAATAGACCG-CGCACGCGTAATCCAA---CCTGCCG--GCGGC-G--GCAY--CGTCCGT…
	Deschampsia_berteroana_AM041217	----------------------------------------------------------------------------------------------------------------------------------------------------------------------------------------------------------------------------------------------------------------------------------------------------------------------------------TCGTGACCCTG-ACCAAAATAGACCG-CGCACACGTAATCCAA---CCTGCCG--GCGGC-G--GCAC--CGTCCGT…
	Deschampsia_brevifolia_Gillespie6810b_GB	-------------------------------------------------------------------------------------------------------------------------------------------------------------------------------------------------------------------GGGGCGGTTCGCCGCCCCCGACGTCGCGAGAAGTCCATTGAACCTTATCATTTAGAGGAAGG-AGAAGTCGTAACAAGGTTTCCGTAGGTGAACCTGCGGAAGGATCATTGTCGTGACCCTG-ACCAAAACAGACCG-TGCACGCGTCATCCAA---CCTGCCG--GCGGT-G--GCAC--CGTCCGT…
	Deschampsia_cespitosa_AF53292	----------------------------------------------------------------------------------------------------------------------------------------------------------------------------------------------------------------------------------------------------------------------------------------------------------------------------------TCGTGACCCTG-ACCAAAACAGACCG-TGCACGCGTCATCCAA---CCTGCCG--GCGGT-G--GCAC--CGTCCAT…
	Deschampsia_cespitosa_alpina_AM041219	----------------------------------------------------------------------------------------------------------------------------------------------------------------------------------------------------------------------------------------------------------------------------------------------------------------------------------TCGTGACCCTG-ACCAAAACAGACCG-TGCACGCGTCATCCAA---CCTGCCG--GCGGT-G--GCAC--CGTCCGT…
	Deschampsia_cespitosa_AM041224	----------------------------------------------------------------------------------------------------------------------------------------------------------------------------------------------------------------------------------------------------------------------------------------------------------------------------------TCGTGACCCTG-ACCAAAATAGACCG-CGCACCCGTAAACCAA---CCTGCCG--GCGGC-G--GCAC--CGTCCTT…
	Deschampsia_cespitosa_AM041225	----------------------------------------------------------------------------------------------------------------------------------------------------------------------------------------------------------------------------------------------------------------------------------------------------------------------------------TCGTGACCCTG-ACCAAAATAGACCG-CGCACCCGTAAACCAA---CCTGCCG--GCGGC-G--GCAC--CGTCCGT…
	Deschampsia_cespitosa_bottnica_AM041220	----------------------------------------------------------------------------------------------------------------------------------------------------------------------------------------------------------------------------------------------------------------------------------------------------------------------------------TCGTGACCCTG-ACCAAAACAGACCG-TGCACGCGTCATCCAA---CCTGCCG--GCGGT-G--GCAC--CGTCCGT…
	Deschampsia_cespitosa_GU444008	---------------------------------------------------------------------------------------------------------------------------------------------------------------------------------------------------------------------------------------------------------------------------------------------------------------------------------GTCGTGACCCTG-ACCAAAACAGACCG-TGCACGCGTCATCCAA---CCTGCCG--GCGGT-G--GCAC--CGTCCGT…
	Deschampsia_cespitosa_HQ114292	-------------------------------------------------------------------------------------------------------------------------------------------------------------------------------------------------------------------------------------------------------------------------------------------------------------------------------------------------------------------------CCAA---CCTGCCG--GCGGT-G--GCAC--CGTCCGT…
	Deschampsia_cespitosa_HQ114293	-------------------------------------------------------------------------------------------------------------------------------------------------------------------------------------------------------------------------------------------------------------------------------------------------------------------------------------------------------------------------CCAA---CCTGCCG--GCGGT-G--GCAC--CGTCCGT…
	Deschampsia_cespitosa_HQ114294	-------------------------------------------------------------------------------------------------------------------------------------------------------------------------------------------------------------------------------------------------------------------------------------------------------------------------------------------------------------------------CCAA---CCTGCCG--GCGGT-G--GCAC--CGTCCGT…
	Deschampsia_cespitosa_HQ114295	-------------------------------------------------------------------------------------------------------------------------------------------------------------------------------------------------------------------------------------------------------------------------------------------------------------------------------------------------------------------------CCAA---CCTGCCG--GCGGT-G--GCAC--CGTCCGT…
	Deschampsia_cespitosa_HQ114296	------------------------------------------------------------------------------------------------------------------------------------------------------------------------------------------------------------------------------------------------------------------------------------------------------------------------------------------------------------------------------------------------------------CGT…
	Deschampsia_cespitosa_SAA110_Peterson19754	-----------------------------------------------------------------ATCATTGCAATTGTTGGTCTTCAACGAGGAATGCCTAGTAAGCGCGAGTCATCAGCTCGCGTTGACTACGTC-CTGCCCTTTGTACACACCGCCCGTCGCTCCTACCGATTGAATGGTCCGGTGAAGTGTTCGGATCGCGGCGACGGGGGCGGTTCGCCGCCCCCGACGTCGCGAGAAGTCCATTGAACCTTATCATTTAGAGGAAGG-AGAAGTCGTAACAAGGTTTCCGTAGGTGAACCTGCGGAAGGATCATTGTCGTGACCCTG-ACCAAAACAGACCG-TGCACGCGTCATCCAA---CCTGCCG--GCGGT-G--GCAC--CGTCCAT…
	Deschampsia_cespitosa_SAA133_Peterson18410	----------------------------------ATCTTGAGAAATTTCATCGTGATGGGGATAGATCATTGCAATTGTTGGTCTTCAACGAGGAATGCCTAGTAAGCGCGAGTCATCAGCTCGCGTTGACTACGTCCCTGCCCTTTGTACACACCGCCCGTCGCTCCTACCGATTGAATGGTCCGGTGAAGTGTTCGGATCGCGGCGACGGGGGCGGTTCGCCGCCCCCGACGTCGCGAGAAGTCCATTGAACCTTATCATTTAGAGGAAGG-AGAAGTCGTAACAAGGTTTCCGTAGGTGAACCTGCGGAAGGATCATTGTCGTGACCCTG-ACCAAAACAGACCG-TGCACGCGTCATCCAA---CCTGCCG--GCGGT-G--GCAC--NGTCCGT…
	Deschampsia_cespitosa_SAA19_Peterson18367	----------------------------------ATCTTGAGAAATTTCATCGTGATGGGGATAGATCATTGCAATTGTTGGTCTTCAACGAGGAATGCCTAGTAAGCGCGAGTCATCAGCTCGCGTTGACTACGTCCCTGCCCTTTGTACACACCGCCCGTCGCTCCTACCGATTGAATGGTCCGGTGAAGTGTTCGGATCGCGGCGACGGGGGCGGTTCGCCGCCCCCGACGTCGCGAGAAGTCCATTGAACCTTATCATTTAGAGGAAGG-AGAAGTCGTAACAAGGTTTCCGTAGGTGAACCTGCGGAAGGATCATTGTCGTGACCCTG-ACCAAAACAGACCG-TGCACGCGTCATCCAA---CCTGCCG--GCGGT-G--GCAC--CGTCCGT…
	Deschampsia_cespitosa_SAA52_Peterson15587	------------------------------------CTTGAGAAATTTCATCGTGATGGGGATAGATCATTGCAATTGTTGGTCTTCAACGAGGAATGCCTAGTAAGCGCGAGTCATCAGCTCGCGTTGACTACGTCCCTGCCCTTTGTACACACCGCCCGTCGCTCCTACCGATTGAATGGTCCGGTGAAGTGTTCGGATCGCGGCGACGGGGGCGGTTCGCCGCCCCCGACGTCACGAGAAGTCCATTGAACCTTATCATTTAGAGGAAGG-AGAAGTCGTAACAAGGTTTCCGTAGGTGAACCTGCGGAAGGATCATTGTCGTGACCCTA-ACCAAAACAGACCG-TGCACGCGTCATCCAA---CCTGCCG--GCGGC-G--GCAC--CGTCNGT…
	Deschampsia_cespitosa_var_alpina_KC691710	---------------------------------------------------------------------------------------------------------------------------------------------------------------------------------------------------------------------------------------------------------------------------------------------------------------------------------------------------------------------------------------------------------------…
	Deschampsia_chapmanii_AM041226	----------------------------------------------------------------------------------------------------------------------------------------------------------------------------------------------------------------------------------------------------------------------------------------------------------------------------------TCGTGACCCTG-ACCAAAATAGACCG-AGCACGCGTAATCCAA---CCTGCCG--GCGGC-G--GCAT--CGTCCGT…
	Deschampsia_chapmanii_AY752476	------------------------------------------------------------------------------------------------------------------------------------------------------------------------------------------------------------------------------------------------GAAGTCCATTGAACCTTATCATTTAGAGGAAGG-AGAAGTCGTAACAAGGTTTCCGTAGGTGAACCTGCGGAAGGATCATTGTCGTGACCCTG-ACCAAAATAGACCG-CGCACGCGTAATCCAA---CCTGCCG--GCAGC-G--GCAT--CGTCCGT…
	Deschampsia_christophersenii_AF486267	----------------------------------------------------------------------------------------------------------------------------------------------------------------------------------------------------------------------------------------------------------------------------------------------------------------------------------TCGTGACCCTG-ACCAAAACAGACCG-TGCACGCGTCATCCAA---CCTGCCG--GCGGC-G--GCAC--CGTCCGT…
	Deschampsia_christophersenii_AM041227	----------------------------------------------------------------------------------------------------------------------------------------------------------------------------------------------------------------------------------------------------------------------------------------------------------------------------------TCGTGACCCTG-ACCAAAACAGACCG-TGCACGCGTCATCCAA---CCTGCCG--GCGGC-G--GCAC--CGTCCGT…
	Deschampsia_christophersenii_AM041228	----------------------------------------------------------------------------------------------------------------------------------------------------------------------------------------------------------------------------------------------------------------------------------------------------------------------------------TCGTGACCCTG-ACCAAAACAGACCG-TGCACGCGTCATCCAA---CCTGCCG--GCGGC-G--GCAC--CGTCCGT…
	Deschampsia_danthonioides_AM041229	----------------------------------------------------------------------------------------------------------------------------------------------------------------------------------------------------------------------------------------------------------------------------------------------------------------------------------TCGTGACCCTG-ACCAAAACAGACCG-TGCACGCGTCATCCAA---CCTGCCG--GCGGT-G--GCAC--CGTCCGT…
	Deschampsia_elongata_AM041230	----------------------------------------------------------------------------------------------------------------------------------------------------------------------------------------------------------------------------------------------------------------------------------------------------------------------------------TCGTGACCCTG-ACCAAAATAGACCG-CGCACGCGTAATCCAA---CCTGCCG--GCGGC-G--GCAC--CGTCCGT…
	Deschampsia_elongata_SAA116_Peterson19801	----------------------------------ATCTTGAGAAATTTCATCGTGATGGGGATAGATCATTGCAATTGTTGGTCTTCAACGAGGAATGCCTAGTAAGCGCGAGTCATCAGCTCGCGTTGACTACGTCCCTGCCCTTTGTACACACCGCCCGTCGCTCCTACCGATTGAATGGTCCGGTGAAGTGTTCGGATCGCGACGACGGGGGNGGTTCGCCGCCCCCGACNTCGCGAGAAGTCCATTGAACCTTATCATTTAGAGGAAGG-AGAAGTCGTAACAAGGTTTCCGTAGGTGAACCTGCGGAAGGATCATTGTCGTGACCCTG-ACCAAAACAGACCG-TGCACGCGTCATCCAA---CCTGCCG--GCGGT-G--GCAC--CGTCCGT…
	Deschampsia_elongata_SAA99_Peterson19657	----------------------------------ATCTTGAGAAATTTCATCGTGATGGGGATAGATCATTGCAATTGTTGGTCTTCAACGAGGAATGCCTAGTAAGCGCGAGTCATCAGCTCGCGTTGACTACGTCCCTGCCCTTTGTACACACCGCCCGTCGCTCCTACCGATTGAATGGTCCGGTGAAGTGTTCGGATCGCGACGACGGGGGCGGTTCGCCGCCCCCGACGTCGCGAGAAGTCCATTGAACCTTATCATTTAGAGGAAGG-AGAAGTCGTAACAAGGTTTCCGTAGGTGAACCTGCGGAAGGATCATTGTCGTGACCCTG-ATCAAAACAGACCG-TGCACGCGTNATCCAA---CCTGCCG--GCGGT-G--GCAC--CGTCCGT…
	Deschampsia_kingii_AM041235	----------------------------------------------------------------------------------------------------------------------------------------------------------------------------------------------------------------------------------------------------------------------------------------------------------------------------------TCGTGACCCTG-ACCAAAATAGACCG-CGCACCCGTAAACCAA---CCTGCCG--GCGGC-G--GCAC--CGTCCGT…
	Deschampsia_kingii_AM041236	----------------------------------------------------------------------------------------------------------------------------------------------------------------------------------------------------------------------------------------------------------------------------------------------------------------------------------TCGTGACCCTG-ACCAAAATAGACCG-CGCACCCGTAAACCAA---CCTGCCG--GCGGC-G--GCAC--CGTCCGT…
	Deschampsia_klossii_AM041237	----------------------------------------------------------------------------------------------------------------------------------------------------------------------------------------------------------------------------------------------------------------------------------------------------------------------------------TCGTGACCCTG-ACCAAAACAGACCG-TGCACGCGTCATCCAA---CCTGCCG--GCGGT-G--GCAC--CGTCCGT…
	Deschampsia_laxa_AM041238	----------------------------------------------------------------------------------------------------------------------------------------------------------------------------------------------------------------------------------------------------------------------------------------------------------------------------------TCGTGACCCTG-ACCAAAATAGACCG-CGCACCCGTAAACCAA---CCTGCCG--GCGGC-G--GCAC--CGTCCGT…
	Deschampsia_maderensis_DQ539616	---------------------------------------------------------------------------------------------------------------------------------------------------------------------------------------------------------------------------------------------------------------------------------------------------------------------------------------ACCCTG-ACCAAAACAGACCG-CGCACGCGTCACCCAA---CCTGTCG--ACGAC-G--ACAT--CGTTCGT…
	Deschampsia_mejlandii_AF486268	----------------------------------------------------------------------------------------------------------------------------------------------------------------------------------------------------------------------------------------------------------------------------------------------------------------------------------TCGTGACCCTG-ACCAAAATAGACCG-TGCACGCGTCATCCAA---CCTGCCG--GCGGC-G--GCAC--CGTCCGT…
	Deschampsia_mejlandii_AM041239	----------------------------------------------------------------------------------------------------------------------------------------------------------------------------------------------------------------------------------------------------------------------------------------------------------------------------------TCGTGACCCTG-ACCAAAATAGACCG-TGCACGCGTCATCCAA---CCTGCCG--GCGGC-G--GCAC--CGTCCGT…
	Deschampsia_nubigena_AM041246	----------------------------------------------------------------------------------------------------------------------------------------------------------------------------------------------------------------------------------------------------------------------------------------------------------------------------------TCGTGACCCTG-ACCAAAACAGACCG-TGCACGCGTCATCCAA---CCTGCCG--GCGGT-G--GCAC--CGTCCAT…
	Deschampsia_parvula_AM041240	----------------------------------------------------------------------------------------------------------------------------------------------------------------------------------------------------------------------------------------------------------------------------------------------------------------------------------TCGTGACCCTG-ACCAAAATAGACCG-CGCACGCGTAATCCAA---CCTGCCG--GCGGT-G--GCAC--CGTCCGT…
	Deschampsia_patula_AM041241	----------------------------------------------------------------------------------------------------------------------------------------------------------------------------------------------------------------------------------------------------------------------------------------------------------------------------------TCGTGACCCTG-ACCAAAACAGACCG-TGCACGCGTCATCCAA---CCTGCCG--GCGGT-G--GCAC--CGTCCGT…
	Deschampsia_setacea_AM041242	----------------------------------------------------------------------------------------------------------------------------------------------------------------------------------------------------------------------------------------------------------------------------------------------------------------------------------TCGTGACCCTG-ACCAAAATAGACCG-CGCACGCGTAATCCAA---CCTGCCG--GCGGC-G--GCAC--CGTCCGT…
	Deschampsia_setacea_AM041243	----------------------------------------------------------------------------------------------------------------------------------------------------------------------------------------------------------------------------------------------------------------------------------------------------------------------------------TCGTGACCCTG-ACCAAAATAGACCG-CGCACGCGTAATCCAA---CCTGCCG--GCGGC-G--GCAC--CGTCCGT…
	Deschampsia_setacea_DQ539615	---------------------------------------------------------------------------------------------------------------------------------------------------------------------------------------------------------------------------------------------------------------------------------------------------------------------------------------ACCCTG-ACCAAAATAGACCG-CGCACGCGTAATCCAA---CCTGCCG--GCGGC-G--GCAC--CGTCCGT…
	Deschampsia_sukatschewii_AY237844	---------------------------------------------------------------------------------------------------------------------------------------------------------------------------------------------------------------------------------------------------------------TTATCATTTAGAGGAAGG-AGAAGTCGTAACAAGGTTTCCGTAGGTGAACCTGCGGAAGGATCATTGTCGTGACCCTG-ACCAAAACAGACCG-TGCACGCGTCATCCAA---CCTGCCG--GCGGT-G--GCAC--CGTCCGT…
	Deschampsia_tenella_AM041244	----------------------------------------------------------------------------------------------------------------------------------------------------------------------------------------------------------------------------------------------------------------------------------------------------------------------------------TCGTGACCCTG-ACCAAAATAGACCG-CGCACGCGTAATCCAA---CCTGCCG--GCGGC-G--GCAT--CGTCCGT…
	Deschampsia_tenelli_AY752475	------------------------------------------------------------------------------------------------------------------------------------------------------------------------------------------------------------------------------------------------GAAGTCCATTGAACCTTATCATTTAGAGGAAGG-AGAAGTCGTAACAAGGTTTCCGTAGGTGAACCTGCGGAAGGATCATTGTCGTGACCCTG-ACCAAAATAGACCG-YGCACGYGTAATCCAA---CCTGCCG--GCGGC-G--GCAT--CGTCCGT…
	Deschampsia_venustula_AM041245	----------------------------------------------------------------------------------------------------------------------------------------------------------------------------------------------------------------------------------------------------------------------------------------------------------------------------------TCGTGACCCTG-ACCAAAATAGACCG-CGCACGCGTAATCCAA---CCTGCCG--GCGGC-G--GCAT--CGTCCGT…
	Desmazeria_philistaea_HE646603	----------------------------------------------------------------------------------------------------------------------------------------------------------------------------------------------------------------------------------------------------------------------------------------------------------------------------------TCGTGA-CCTG-ACCAAAATAGACCG-TGCACGCGTCATCCAG---CCCGCTG-AGCGGC-G--GCTC--CGTTTGT…
	Desmazeria_sicula_EF584917	----------------------------------------------------------------------------------------------------------------------------------------------------------------------------------------------------------------------------------------------------------------------------------------------------------------------------------TCGTGACCCTG-ACCAAAACAGACCG-TGCACGCGTCATCTAG---CCCGCTG-AGCGGC-G--GCTC--CGTTCGT…
	Desmazeria_sicula_HE646604	----------------------------------------------------------------------------------------------------------------------------------------------------------------------------------------------------------------------------------------------------------------------------------------------------------------------------------TCGTGA-CCTG-A-CAAAACAGACCG-TGCACGCGTCATCTAG---CCCGCTG-AGCGGC-G--GCTC--CGTTCGT…
	Deyeuxia_aucklandia_AY705888	------------------------------------------------------------------------------------------------------------------------------------------------------------------------------------------------------------------------------------------------GAAGTCCATTGAACCTTATCATTTAGAGGAAGG-AGAAGTCGTAACAAGGTTTCCGTAGGTGAACCTGCGGAAGGATCATTGTCGTGACCCTG-ACCAAAACAGACCG-CGCACGCGTCATCYAG---CCTGCCG--RCGGC-G--GCAC--CGTTCGT…
	Deyeuxia_aurea_SAA640_Peterson9081	------------------------------------------AAATTTCATCGTGATGGGGATAGATCATTGCAATTGTTGGTCTTCAACGAGGAATGCCTAGTAAGCGCGAGTCATCAGCTCGCGTTGACTACGTCCCTGCCCTTTGTACACACCGCCCGTCGCTCCTACCGATTGAATGGTCCGGTGAAGTGTTCGGATCGCGGCGACGGGGGCGGTTCGCCGCCCCCGACGTCGCGAGAAGTCCATTGAACCTTATCATTTAGAGGAAGG-AGAAGTCGTAACAAGGTTTCCGTAGGTGAACCTGCGGAAGGATCATTGTCGTGACCCTG-ACCAAAACAGACCG-TGCACGCGTCATCCAA---CCTGCCG--GCGGC-G--GCAC--CGTCCGT…
	Deyeuxia_avenoides_AY705889	---------------------------------------------------------------------------------------------------------------------------------------------------------------------------------------------------------------------GGCGGTTCGCCGCCCCCGACGTCGCGAGAAGTCCATTGAACCTTATCATTTAGAGGAAGG-AGAAGTCGTAACAAGGTTTCCGTAGGTGAACCTGCGGAAGGATCATTGTCGTGACCCTG-ACCAAAACAGACCG-CGCACGCGTCATCCAG---CCTGCCG-A-CGGC-G--GCAC--CGTTCGT…
	Deyeuxia_breviaristata_SAA222_Peterson15720	----------------------------------ATCTTGGGAAATTTCATCGTGATGGGGATAGATCATTGCAATTGTTGGTCTTCAACGAGGAATGCCTAGTAAGCGCGAGTCATCAGCTCGCGTTGACTACGTCCCTGCCCTTTGTACACACCGCCCGTCGCTCCTACCGATTGAATGGTCCGGTGAAGTGTTCGGATCGCGGCGACGGGGGCGGTTCGCCGCCCCCGACGTCGCGAGAAGTCCATTGAACCTTATCATTTAGAGGAAGG-AGAAGTCGTAACAAGGTTTCCGTAGGTGAACCTGCGGAAGGATCATTGTCGTGACCCTG-ACCAAAACAGACCG-CGCACGCGTCATCCAG---CCCGCCG-AGCGG-------------TCCGC…
	Deyeuxia_breviaristata_SAA223_Peterson12825	----------------------------------ATCTTGGGAAATTTCATCGTGATGGGGATAGATCATTGCAATTGTTGGTCTTCAACGAGGAATGCCTAGTAAGCGCGAGTCATCAGCTCGCGTTGACTACGTCCCTGCCCTTTGTACACACCGCCCGTCGCTCCTACCGATTGAATGGTCCGGTGAAGTGTTCGGATCGCGGCGACGGGGGCGGTTCGCCGCCCCCGACGTCGCGAGAAGTCCATTGAACCTTATCATTTAGAGGAAGG-AGAAGTCGTAACAAGGTTTCCGTAGGTGAACCTGCGGAAGGATCATTGTCGTGACCCTG-ACCAAAACAGACCG-CGCACGCGTCATCCAG---CCCGCCG-AGCGG-------------TCCGC…
	Deyeuxia_breviaristata_SAA641_Peterson12842	------------------------------------------------------------------------------------------------------------------------------------------------------------------------------------------------------------------------------CCGCCCCCGACGTCGCGAGAAGTCCATTGAACCTTATCATTTAGAGGAAGG-AGAAGTCGTAACAAGGTTTCCGTAGGTGAACCTGCGGAAGGATCATTGTCGTGACCCTG-ACCAAAACAGACCG-CGCACGCGTCATCCAG---CCCGCCG-AGCGG-------------TCCGC…
	Deyeuxia_brevifolia_HG797490	-------------------------------------------------------------------------------------------------------------------------------------------------------------------------------------------------------------------------------------------------------------------------------------------------------------------------------------------------------GACCG-CGCACGCGTCATCCAG---CCCGCCG-AGCGG-------------TCCGC…
	Deyeuxia_brevifolia_SAA712_Peterson15459	----------------------------------------------------------------------------------------------------------------------------------------------------------------------------------------------------------------------------------------------------------------------------------------------------------------------GAAGGATCATTGTCGTGACCCTG-ACCAAAACAGACCG-CGCACGCGTCATCCAG---CCCGCCG-AGCGG-------------TCCGC…
	Deyeuxia_brevifolia_SAA713_Peterson12708	----------------------------------ATCTTGGGAAATTTCATCGTGATGGGGATAGATCATTGCAATTGTTGGTCTTCAACGAGGAATGCCTAGTAAGCGCGAGTCATCAGCTCGCGTTGACTACGTCCCTGCCCTTTGTACACACCGCCCGTCGCTCCTACCGATTGAATGGTCCGGTGAAGTGTTCGGATCGCGGCGACGGGGGCGGTTCGCCGCCCCCGACGTCGCGAGAAGTCCATTGAACCTTATCATTTAGAGGAAGG-AGAAGTCGTAACAAGGTTTCCGTAGGTGAACCTGCGGAAGGATCATTGTCGTGACCCTG-ACCAAAACAGACCG-CGCACGCGTCATCCAG---CCCGCCG-AGCGG-------------TCCGC…
	Deyeuxia_cabrerae_SAA711_Peterson15574	------------------------------------------AAATTTCATCGTGATGGGGATAGATCATTGCAATTGTTGGTCTTCAACGAGGAATGCCTAGTAAGCGCGAGTCATCAGCTCGCGTTGACTACGTCCCTGCCCTTTGTACACACCGCCCGTCGCTCCTACCGATTGAATGGTCCGGTGAAGTGTTCGGATCGCGGCGANGGGGGCGGTTCGCCGCCCCCGACGTCGCGAGAAGTCCATTGAACCTTATCATTTAGAGGAAGG-AGAAGTCGTAACAAGGTTTCCGTAGGTGAACCTGCGGAAGGATCATTGTCGTGACCCTG-ACCAAAACAGACCG-CGCACGCGTCATCCAG---CCCGCCG-AGCGG-------------TCCGC…
	Deyeuxia_chrysantha_chrysantha_SAA715_Peterson14822	------------------------------------------AAATTTCATCGTGATGGGGATAGATCATTGCAATTGTTGGTCTTCAACGAGGAATGCCTAGTAAGCGCGAGTCATCAGCTCGCGTTGACTACGTCCCTGCCCTTTGTACACACCGCCCGTCGCTCCTACCGATTGAATGGTCCGGTGAAGTGTTCGGATCGCGGCGACGGGGGCGGTTCGCCGCCCCCGACGTCNCGAGAAGTCCATTGAACCTTATCATTTAGAGGAAGG-AGAAGTCGTAACAAGGTTTCCGTAGGTGAACCTGCGGAAGGATCATTGTCGTGACCCTG-ACCAAAATNGACCG-TGCACGCGTCATCCAA---CCTGCCN--NNGGC-G--GCAN--CGTCCGT…
	Deyeuxia_chrysantha_phalaroides_SAA225_Peterson13064	----------------------------------ATCTTGAGAAATTTCATCGTGATGGGGATAGATCATTGCAATTGTTGGTCTTCAACGAGGAATGCCTAGTAAGCGCGAGTCATCAGCTCGCGTTGACTACGTCCCTGCCCTTTGTACACACCGCCCGTCGCTCCTACCGATTGAATGGTCCGGTGAAGTGTTCGGATCGCGGCGACGGGGGCGGTTCGCCGCCCCCGACGTCGCGAGAAGTCCATTGAACCTTATCATTTAGAGGAAGG-AGAAGTCGTAACAAGGTTTCCGTAGGTGAACCTGCGGAAGGATCATTGTCGTGACCCTA-ACCAAAATAGACCG-TGCACGCGTNATCCAA---CCTGCCG--GTGGC-G--GCAC--CGTCCGT…
	Deyeuxia_chrysophylla_SAA716_Peterson13027	-------------------------------------------AATTTCATCGTGATGGGGATAGATCATTGCAATTGTTGGTCTTCAACGAGGAATGCCTAGTAAGCGCGAGTCATCAGCTCGCGTTGACTACGTCCCTGCCCTTTGTACACACCGCCCGTCGCTCCTACCGATTGAATGGTCCGGTGAAGTGTTCGGATCGCGGCGACGGGGGCGGTTCGCCGCCCCCGACGTCGCGAGAAGTCCATTGAACCTTATCATTTAGAGGAAGG-AGAAGTCGTAACAAGGTTTCCGTAGGTGAACCTGCGGAAGGATCATTGTCGTGACCCTG-ACCAAAACAGACCG-CGCACGCGTCATCCAG---CCCGCCG-AGCGG-------------TCCGC…
	Deyeuxia_coarctata_SAA228_Peterson14064	----------------------------------ATCTTGGGAAATTTCATCGTGATGGGGATAGATCATTGCAATTGTTGGTCTTCAACGAGGAATGCCTAGTAAGCGCGAGTCATCAGCTCGCGTTGACTACGTCCCTGCCCTTTGTACACACCGCCCGTCGCTCCTACCGATTGAATGGTCCGGTGAAGTGTTCGGATCGCGGCGACGGGGGCGGTTCGCCGCCCCCGACGTCGCGAGAAGTCCATTGAACCTTATCATTTAGAGGAAGG-AGAAGTCGTAACAAGGTTTCCGTAGGTGAACCTGCGGAAGGATCATTGTCGTGACCCTG-ACCAAAACAGACCG-TGCACGCGTTATCCAG---CCCGCCG-AGCGG-------------TCCGC…
	Deyeuxia_crispa_SAA717_Peterson12875	-------------------------------------------AATTTCATCGTGATGGGGATAGATCATNGCAATTGTTGGTCTTCAACGAGGAATGCCTAGTAAGCGCGAGTCATCAGCTCGCGTTGACTACGTCCCTGCCCTTTGTACACACCGCCCGTCGCTCCTACCGATTGAATGGTCCGGTGAAGTGTTCGGATCGCGGCGACGGGGGCGGTTCGCCGCCCCCGACGTCGCGAGAAGTCCATTGAACCTTATCATTTAGAGGAAGG-AGAAGTCGTAACAAGGTTTCCGTAGGTGAACCTGCGGAAGGATCATTGTCGTGACCCTG-ACCAAAACAGACCG-CGCACGCGTCATCCAG---CCCGCCG-AGCGGC-G-------------AC…
	Deyeuxia_crispa_SAA718_Peterson12942	------------------------------------------AAATTTCATCGTGATGGGGATAGATCATTGCAATTGTTGGTCTTCAACGAGGAATGCCTAGTAAGCGCGAGTCATCAGCTCGCGTTGACTACGTCCCTGCCCTTTGTACACACCGCCCGTCGCTCCTACCGATTGAATGGTCCGGTGAAGTGTTCGGATCGCGGCGACGGGGGCGGTTCGCCGCCCCCGACGTCGCGAGAAGTCCATTGAACCTTATCATTTAGAGGAAGG-AGAAGTCGTAACAAGGTTTCCGTAGGTGAACCTGCGGAAGGATCATTGTCGTGACCCTG-ACCAAAACAGACCG-CGCACGCGTCATCCAG---CCCGCCG-AGCGG-------------TCCGC…
	Deyeuxia_curvula_SAA719_Peterson13194	------------------------------------------AAATTTCATCGTGATGGGGATAGATCATTGCAATTGTTGGTCTTCAACGAGGAATGCCTAGTAAGCGCGAGTCATCAGCTCGCGTTGACTACGTCCCTGCCCTTTGTACACACCGCCCGTCGCTCCTACCGATTGAATGGTCCGGTGAAGTGTTCGGATCGCGGCGACGGGGGCGGTTCGCCGCCCCCGACGTCGCGAGAAGTCCATTGAACCTTATCATTTAGAGGAAGG-AGAAGTCGTAACAAGGTTTCCGTAGGTGAACCTGCGGAAGGATCATTGTCGTGACCCTG-ACCAAAACAGACCG-CGCACGCGTCATCCAG---CCCGCCG-AGCGG-------------TCCGC…
	Deyeuxia_densiflora_SAA630_Peterson17943	--------------------------------------------------------------------ATTGCAATTGTTGGTCTTCAACGAGGAATGCCTAGTAAGCGCGAGTCATCAGCTCGCGTTGACTACGTCCCTGCCCTTTGTACACACCGCCCGTCGCTCCTACCGATTGAATGGTCCGGTGAAGTGTTCGGATCGCGGCGACGGGGGCGGTTCGCCGCCCCCGACGTCGCGAGAAGTCCATTGAACCTTATCATTTAGAGGAAGG-AGAAGTCGTAACAAGGTTTCCGTAGGTGAACCTGCGGAAGGATCATTGTCGTGACCCTG-ACCAAAACAGACCG-CGCACGCGTCATCCAG---CCCGCCG-AGAGG-------------TCCGC…
	Deyeuxia_densiflora_SAA721_Cook22	------------------------------------------AAATTTCATCGTGATGGGGATAGATCATTGCAATTGTTGGTCTTCAACGAGGAATGCCTAGTAAGCGCGAGTCATCAGCTCGCGTTGACTACGTCCCTGCCCTTTGTACACACCGCCCGTCGCTCCTACCGATTGAATGGTCCGGTGAAGTGTTCGGATCGCGGCGACGGGGGCGGTTCGCCGCCCCCGACGTCGCGAGAAGTCCATTGAACCTTATCATTTAGAGGAAGG-AGAAGTCGTAACAAGGTTTCCGTAGGTGAACCTGCGGAAGGATCATTGTCGTGACCCTG-ACCAAAATAGACCG-CGCACGCGTCATCCAG---CCCGCCG-AGAGG-------------TCCGC…
	Deyeuxia_deserticola_breviaristata_SAA722_Peterson15726	----------------------------------ATCTTGGGAAATTTCATCGTGATGGGGATAGATCATTGCAATTGTTGGTCTTCAACGAGGAATGCCTAGTAAGCGCGAGTCATCAGCTCGCGTTGACTACGTCCCTGCCCTTTGTACACACCGCCCGTCGCTCCTACCGATTGAATGGTCCGGTGAAGTGTTCGGATCGCGGCGACGGGGGCGGTTCGCCGCCCCCGACGTCGCGAGAAGTCCATTGAACCTTATCATTTAGAGGAAGG-AGAAGTCGTAACAAGGTTTCCGTAGGTGAACCTGCGGAAGGATCATTGTCGTGACCCTG-ACCAAAACAGACCG-CGCACGCGTCATCCAG---CCCGCCG-AGCGG-------------TCCGC…
	Deyeuxia_deserticola_breviaristata_SAA723_Peterson13007A	----GTATATAGCCTTGGCCGACAGGCCCGGGTAATCTTGGGAAATTTCATCGTGATGGGGATAGATCATTGCAATTGTTGGTCTTCAACGAGGAATGCCTAGTAAGCGCGAGTCATCAGCTCGCGTTGACTACGTCCCTGCCCTTTGTACACACCGCCCGTCGCTCCTACCGATTGAATGGTCCGGTGAAGTGTTCGGATCGCGGCGACGGGGGCGGTTCGCCGCCCCCGACGTCGCGAGAAGTCCATTGAACCTTATCATTTAGAGGAAGG-AGAAGTCGTAACAAGGTTTCCGTAGGTGAACCTGCGGAAGGATCATTGTCGTGACCCTG-ACCAAAACAGACCG-CGCACGCGTCATCCAG---CCCGCCG-AGCGG-------------TCCGC…
	Deyeuxia_diffusa_SAA212_Soreng5272	----------------------------------------------TTCATCGTGATGGGGATAGATCATTGCAATTGTTGGTCTTCAACGAGGAATGCCTAGTAAGCGCGAGTCATCAGCTCGCGTTGACTACGTCCCTGCCCTTTGTACACACCGCCCGTCGCTCCTACCGATTGAATGGTCCGGTGAAGTGTTCGGATCGCGGCGACGGGGGCGGTTCGCCGCCCCCGACGTCGCGAGAAGTCCATTGAACCTTATCATTTAGAGGAAGG-AGAAGTCGTAACAAGGTTTCCGTAGGTGAACCTGCGGAAGGATCATTGTCGTGACCCTG-ACCAAAACAGACCG-CGCACGCGTAATCCAG---CCTGCCG--GCGGC-G--GCAC--CGTTCGT…
	Deyeuxia_diffusa_SAA213_Soreng5233b	----------------------------------ATCTTGGGAAATTTCATCGTGATGGGGATAGATCATTGCAATTGTTGGTCTTCAACGAGGAATGCCTAGTAAGCGCGAGTCATCAGCTCGCGTTGACTACGTCCCTGCCCTTTGTACACACCGCCCGTCGCTCCTACCGATTGAATGGTCCGGTGAAGTGTTCGGATCGCGGCGACGGGGGCGGTTCGCCGCCCCCGACGTCGCGAGAAGTCCATTGAACCTTATCATTTAGAGGAAGG-AGAAGTCGTAACAAGGTTTCCGTAGGTGAACCTGCGGAAGGATCATTGTCGTGACCCTG-ACCAAAACAGACCG-CGCACGCGTAATCCAG---CCTGCCG--GCGGC-G--GCAC--CGTTCGT…
	Deyeuxia_effusa_SAA714_Gomez21	----------------------------------ATCTTGGGAAATTTCATCGTGATGGGGATAGATCATTGCAATTGTTGGTCTTCAACGAGGAATGCCTAGTAAGCGCGAGTCATCAGCTCGCGTTGACTACGTCCCTGCCCTTTGTACACACCGCCCGTCGCTCCTACCGATTGAATGGTCCGGTGAAGTGTTCGGATCGCGGCGACGGGGGCGGTTCGCCGCCCCCGACGTCGCGAGAAGTCCATTGAACCTTATCATTTAGAGGAAGG-AGAAGTCGTAACAAGGTTTCCGTAGGTGAACCTGCGGAAGGATCATTGTCGTGACCCTA-ACCAAAACAGACCG-CGCACGCGTCATCCAG---CCTGCCG--GCGGC-G--GCAC--CGTTCGT…
	Deyeuxia_effusa_SAA741_Stergios19875	----------------------------------ATCTTGGGAAATTTCATCGTGATGGGGATAGATCATTGCAATTGTTGGTCTTCAACGAGGAATGCCTAGTAAGCGCGAGTCATCAGCTCGCGTTGACTACGTCCCTGCCCTTTGTACACACCGCCCGTCGCTCCTACCGATTGAATGGTCCGGTGAAGTGTTCGGATCGCGGCGACGGGGGCGGTTCGCCGCCCCCGACGTCGCGAGAAGTCCATTGAACCTTATCATTTAGAGGAAGG-AGAAGTCGTAACAAGGTTTCCGTAGGTGAACCTGCGGAAGGATCATTGTCGTGACCCAA-ACCAAAACAGACCG-CGCACGCGTCATCCAG---CCTGCCG--GCGGC-G--GCAC--CGTTCGT…
	Deyeuxia_eminens_inclusa_SAA724_Peterson19307	----------------------------------ATCTTGAGAAATTTCATCGTGATGGGGATAGATCATTGCAATTGTTGGTCTTCAACGAGGAATGCCTAGTAAGCGCGAGTCATCAGCTCGCGTTGACTACGTCCCTGCCCTTTGTACACACCGCCCGTCGCTCCTACCGATTGAATGGTCCGGTGAAGTGTTCGGATCGCGGCGACGGGGGCGGTTCGCCGCCCCCGACGTCACGAGAAGTCCATTGAACCTTATCATTTAGAGGAAGG-AGAAGTCGTAACAAGGTTTCCGTAGGTGAACCTGCGGAAGGATCATTGTCGTGACCCTG-ACCAAAACAGACCG-TGCACGCGTCATCCAA---CCTGCCG--GNGGC-G--GCAT--CGTCCGT…
	Deyeuxia_fiebrigii_SAA725_Peterson12966	-------------------------------------------------------------------------------------------------------------------------------------------------------------------------------------------------------------------------------------------------------------------------------------------------------------------------GGATCATTGTCGTGACCCTG-ACCAAAACAGACCG-CGCACGCGTCATCCAG---CCCGCCG-AGCGG-------------TCCGC…
	Deyeuxia_filifolia_HG797491	--------------------------------------------------------------------------------------------------------------------------------------------------------------------------------------------------------------------------------------------------------------------------------------------------------------------------------------------------------------------------------CCCGCCG-AGCGG-------------TCCGC…
	Deyeuxia_filifolia_SAA226_Peterson13196	--------------------------------------TGGGAAATTTCATCGTGATGGGGATAGATCATTGCAATTGTTGGTCTTCAACGAGGAATGCCTAGTAAGCGCGAGTCATCAGCTCGCGTTGACTACGTCCCTGCCCTTTGTACACACCGCCCGTCGCTCCTACCGATTGAATGGTCCGGTGAAGTGTTCGGATCGCGGCGACGGGGGCGGTTCGCCGCCCCCGACGTCGCGAGAAGTCCATTGAACCTTATCATTTAGAGGAAGG-AGAAGTCGTAACAAGGTTTCCGTAGGTGAACCTGCGGAAGGATCATTGTCGTGACCCTG-ACCAAAACAGACCG-CGCACGCGTCATCCAG---CCCGCCG-AGCGG-------------TCCGC…
	Deyeuxia_filifolia_SAA726_Peterson13099	----------------------------------ATCTTGGGAAATTTCATCGTGATGGGGATAGATCATTGCAATTGTTGGTCTTCAACGAGGAATGCCTAGTAAGCGCGAGTCATCAGCTCGCGTTGACTACGTCCCTGCCCTTTGTACACACCGCCCGTCGCTCCTACCGATTGAATGGTCCGGTGAAGTGTTCGGATCGCGGCGACGGGGGCGGTTCGCCGCCCCCGACGTCGCGAGAAGTCCATTGAACCTTATCATTTAGAGGAAGG-AGAAGTCGTAACAAGGTTTCCGTAGGTGAACCTGCGGAAGGATCATTGTCGTGACCCTG-ACCAAAACAGACCG-CGCACGCGTCATCCAG---CCCGCCG-AGCGG-------------TCCGC…
	Deyeuxia_glacialis_SAA698_Peterson12608	----------------------------------ATCTTGGGAAATTTCATCGTGATGGGGATAGATCATTGCAATTGTTGGTCTTCAACGAGGAATGCCTAGTAAGCGCGAGTCATCAGCTCGCGTTGACTACGTCCCTGCCCTTTGTACACACCGCCCGTCGCTCCTACCGATTGAATGGTCCGGTGAAGTGTTCGGATCGCGGCGACGGGGGCGGTTCGCCGCCCCCGACGTCGCGAGAAGTCCATTGAACCTTATCATTTAGAGGAAGG-AGAAGTCGTAACAAGGTTTCCGTAGGTGAACCTGCGGAAGGATCATTGTCGTGACCCTG-ACCAAAACAGACCG-CGCACGCGTCATCCAG---CCCGCCG-AGCGG-------------TCCGC…
	Deyeuxia_hackelii_SAA699_Peterson13032	----------------------------------ATCTTGAGAAATTTCATCGTGATGGGGATAGATCATTGCAATTGTTGGTCTTCAACGAGGAATGCCTAGTAAGCGCGAGTCATCAGCTCGCGTTGACTACGTCCCTGCCCTTTGTACACACCGCCCGTCGCTCCTACCGATTGAATGGTCCGGTGAAGTGTTCGGATCGCGGCGACGGGGGCGGTTCGCCGCCCCCGACNTCACGAGAAGTCCATTGAACCTTATCATTTAGAGGAAGG-AGAAGTCGTAACAAGGTTTCCGTAGGTGAACCTGCGGAAGGATCATTGTCGTGACCCTG-ACCAAAANAGACCG-NGCACCCGTCATCCAA---CCTGCCN--GTGGC-G--GCAT--CGTCCGT…
	Deyeuxia_heterophylla_SAA227_Peterson14129	----------------------------------ATCTTGGGAAATTTCATCGTGATGGGGATAGATCATTGCAATTGTTGGTCTTCAACGAGGAATGCCTAGTAAGCGCGAGTCATCAGCTCGCGTTGACTACGTCCCTGCCCTTTGTACACACCGCCCGTCGCTCCTACCGATTGAATGGTCCGGTGAAGTGTTCGGATCGCGGCGACGGGGGCGGTTCGCCGCCCCCGACGTCGCGAGAAGTCCATTGAACCTTATCATTTAGAGGAAGG-AGAAGTCGTAACAAGGTTTCCGTAGGTGAACCTGCGGAAGGATCATTGTCGTGACCCTG-ACCAAAACAGACCG-CGCACGCGTCATCCAG---CCCGCCG-AGCGG-------------TCCGC…
	Deyeuxia_heterophylla_SAA546_Peterson21561	-----------------------------------TCTTGGGAAATTTCATCGTGATGGGGATAGATCATTGCAATTGTTGGTCTTCAACGAGGAATGCCTAGTAAGCGCGAGTCATCAGCTCGCGTTGACTACGTCCCTGCCCTTTGTACACACCGCCCGTCGCTCCTACCGATTGAATGGTCCGGTGAAGTGTTCGGATCGCGGCGACGGGGGCGGTTCGCCGCCCCCGACGTCGCGAGAAGTCCATTGAACCTTATCATTTAGAGGAAGG-AGAAGTCGTAACAAGGTTTCCGTAGGTGAACCTGCGGAAGGATCATTGTCGTGACCCTG-ACCAAAACAGACCG-CGCACGCGTCATCCAG---CCCGCCG-AGCGG-------------TCCGC…
	Deyeuxia_intermedia_SAA700_Sklenar86_19	------------------------------------------AAATTTCATCGTGATGGGGATAGATCATTGCAATTGTTGGTCTTCAACGAGGAATGCCTAGTAAGCGCGAGTCATCAGCTCGCGTTGACTACGTCCCTGCCCTTTGTACACACCGCCCGTCGCTCCTACCGATTGAATGGTCCGGTGAAGTGTTCGGATCGCGGCGACGAGGGTGGTTCGCCGCCCCCGACGTCGCGAGAAGTCCATTGAACCTTATCATTTAGAGGAAGG-AGAAGTCGTAACAAGGTTTCCGTAGGTGAACCTGCGGAAGGATCATTGTCGTGACCCTG-ACCAAAACAGACCG-TGCACGCGTCATCCAG---CCCGCCG-AGCGG-------------TCCGC…
	Deyeuxia_jamesonii_SAA707_Peterson13195	------------------------------------------AAATTTCATCGTGATGGGGATAGATCATTGCAATTGTTGGTCTTCAACGAGGAATGCCTAGTAAGCGCGAGTCATCAGCTCGCGTTGACTACGTCCCTGCCCTTTGTACACACCGCCCGTCGCTCCTACCGATTGAATGGTCCGGTGAAGTGTTCGGATCGCGGCGACGGGGGCGGTTCGCCGCCCCCGACGTCGCGAGAAGTCCATTGAACCTTATCATTTAGAGGAAGG-AGAAGTCGTAACAAGGTTTCCGTAGGTGAACCTGCGGAAGGATCATTGTCGTGACCCTG-ACCAAAATAGACCG-CGCACGCGTCATCCAG---CCCGCNG-AGCGG-------------TCCGC…
	Deyeuxia_lacustris_AY705887	------------------------------------------------------------------------------------------------------------------------------------------------------------------------------------------------------------------------------------------------GAAGTCCATTGAACCTTATCATTTAGAGGAAGG-AGAAGTCGTAACAAGGTTTCCGTAGGTGAACCTGCGGAAGGATCATTGTCGTGACCCTG-ACCAAAACAGACCG-CGCACCCGTCATCCAG---CCTGCYG--GCGGC-G--GCAC--CGTTCGT…
	Deyeuxia_lagurus_SAA631_Soreng18311	------------------------------------------AAATTTCATCGTGATGGGGATAGATCATTGCAATTGTTGGTCTTCAACGAGGAATGCCTAGTAAGCGCGAGTCATCAGCTCGCGTTGACTACGTCCCTGCCCTTTGTACACACCGCCCGTCGCTCCTACCGATTGAATGGTCCGGTGAAGTGTTCGGATCGCGGCGACGGGGGCGGTTCGCCGCCCCCGACGTCACGAGAAGTCCATTGAACCTTATCATTTAGAGGAAGG-AGAAGTCGTAACAAGGTTTCCGTAGGTGAACCTGCGGAAGGATCATTGTCGTGACCCTG-ACCAAAACAGACCG-CGCACGCGTTATCCAG---CCTGCCG-AGCGG-------------TCCGC…
	Deyeuxia_lagurus_SAA731_Peterson13031	------------------------------------------AAATTTCATCGTGATGGGGATAGATCATTGCAATTGTTGGTCTTCAACGAGGAATGCCTAGTAAGCGCGAGTCATCAGCTCGCGTTGACTACGTCCCTGCCCTTTGTACACACCGCCCGTCGCTCCTACCGATTGAATGGTCCGGTGAAGTGTTCGGATCGCGGCGACGGGGGCGGTTCGCCGCCCCCGACGTCACGAGAAGTCCATTGAACCTTATCATTTAGAGGAAGG-AGAAGTCGTAACAAGGTTTCCGTAGGTGAACCTGCGGAAGGATCATTGTCGTGACCCTG-ACCAAAACAGACCG-CGCACGCGTTATCCAG---CCTGCCG-AGCGG-------------TCCGC…
	Deyeuxia_ligulata_SAA743_Sklenar46_1	------------------------------------------AAATTTCATCGTGATGGGGATAGATCATTGCAATTGTTGGTCTTCAACGAGGAATGCCTAGTAAGCGCGAGTCATCAGCTCGCGTTGACTACGTCCCTGCCCTTTGTACACACCGCCCGTCGCTCCTACCGATTGAATGGTCCGGTGAAGTGTTCGGATCGCGGCGACGGGGGCGGTTCGCCGCCCCCGACGTCGCGAGAAGTCCATTGAACCTTATCATTTAGAGGAAGG-AGAAGTCGTAACAAGGTTTCCGTAGGTGAACCTGCGGAAGGATCATTGTCGTGACCCTG-ACCAAAATAGACCG-CGCACGCGTAATCCAA---CCTGCCG--GCGGC-G--GCAC--CGTCCGT…
	Deyeuxia_malamalensis_SAA733_Solomon15046	----------------------------------ATCTTGGGAAATTTCATCGTGATGGGGATAGATCATTGCAATTGTTGGTCTTCAACGAGGAATGCCTAGTAAGCGCGAGTCATCAGCTCGCGTTGACTACGTCCCTGCCCTTTGTACACACCGCCCGTCGCTCCTACCGATTGAATGGTCCGGTGAAGTGTTCGGATCGCGGCGACGGGGGCGGTTCGCCGCCCCCGACGTCGCGAGAAGTCCATTGAACCTTATCATTTAGAGGAAGG-AGAAGTCGTAACAAGGTTTCCGTAGGTGAACCTGCGGAAGGATCATTGTCGTGACCCTG-ACCAAAACAGACCG-CGCACGCGTCATCCAG---CCCGCCG-AGCGG-------------TCCGC…
	Deyeuxia_mandoniana_SAA734_Renvoize4784	--------------------------------------------------------------------------------------------------------------------------------------------------------------------------------------------------------------------------------------------------------------------------------------------------------TAGGTGAACCTGCGGAAGGATCATTGTCGTGACCCTG-ACCAAAACAGACCG-CGCACGCGTCATCCAG---CCCGCCG-AGCGG-------------TCCGC…
	Deyeuxia_mandoniana_SAA735_Peterson13197	----------------------------------ATCTTGGGAAATTTCATCGTGATGGGGATAGATCATTGCAATTGTTGGTCTTCAACGAGGAATGCCTAGTAAGCGCGAGTCATCAGCTCGCGTTGACTACGTCCCTGCCCTTTGTACACACCGCCCGTCGCTCCTACCGATTGAATGGTCCGGTGAAGTGTTCGGATCGCGGCGACGGGGGCGGTTCGCCGCCCCCGACGTCGCGAGAAGTCCATTGAACCTTATCATTTAGAGGAAGG-AGAAGTCGTAACAAGGTTTCCGTAGGTGAACCTGCGGAAGGATCATTGTCGTGACCCTG-ACCAAAATAGACCG-CGCACGCGTCATCCAG---CCCGCCG-AGCGG-------------TCCGC…
	Deyeuxia_mazzettii_SAA215_Soreng5314	----------------------------------ATCTTGGGAAATTTCATCGTGATGGGGATAGATCATTGCAATTGTTGGTCTTCAACGAGGAATGCCTAGTAAGCGCGAGTCATCAGCTCGCGTTGACTACGTCCCTGCCCTTTGTACACACCGCCCGTCGCTCCTACCGATTGAATGGTCCGGTGAAGTGTTCGGATCGCGGCGACGGGGGCGGTTCGCCGCCCCCGACGTCGCGAGAAGTCCATTGAACCTTATCATTTAGAGGAAGG-AGAAGTCGTAACAAGGTTTCCGTAGGTGAACCTGCGGAAGGATCATTGTCGTGACCCTG-ACCAAAACAGACCG-CGCACGCGTTATCCAG---TCTACCG--GCGGC-G--GCAC--CGTTCGT…
	Deyeuxia_nitidula_SAA737_Peterson14204	---------------------------------------------------------------------------------------------------------------------------------------------------------------------------------------------------------------------------------------------------------------------------------------------------------------------------------------------------------------------------------------------------------------…
	Deyeuxia_nitidula_SAA738_Solomon13638	------------------------------------------AAATTTCATCGTGATGGGGATAGATCATTGCAATTGTTGGTCTTCAACGAGGAATGCCTAGTAAGCGCGAGTCATCAGCTCGCGTTGACTACGTCCCTGCCCTTTGTACACACCGCCCGTCGCTCCTACCGATTGAATGGTCCGGTGAAGTGTTCGGATCGCGGCGACGGGGGCGGTTCGCCGCCCCCGACGTCGCGAGAAGTCCATTGAACCTTATCATTTAGAGGAAGG-AGAAGTCGTAACAAGGTTTCCGTAGGTGAACCTGCGGAAGGATCATTGTCGTGACCCTG-ACCAAAATAGACCG-CGCACGCGTCATCCAG---CCCGCCG-AGAGG-------------TCCGC…
	Deyeuxia_nitidula_SAA746_Peterson18120	----------------------------------------------------------------------------------------------------------------------------------------------------------------------------------------------------------------------------------------------------------------------TTAGAGGAAGG-AGAAGTCGTAACAAGGTTTCCGTAGGTGAACCTGCGGAAGGATCATTGTCGTGACCCTG-ACCAAAATAGACCG-CGCACGCGTCATCCAG---CCCGCCG-AGCGG-------------TCCGC…
	Deyeuxia_nivicola_SAA220_Soreng5648	----------------------------------------------TTCATCGTGATGGGGATAGATCATTGCAATTGTTGGTCTTCAACGAGGAATGCCTAGTAAGCGCGAGTCATCAGCTCGCGTTGACTACGTCCCTGCCCTTTGTACACACCGCCCGTCGCTCCTACCGATTGAATGGTCCGGTGAAGTGTTCGGATCGCGGCGACGGGGGCGGTTCGCCGCCCCCGACGTCGCGAGAAGTCCATTGAACCTTATCATTTAGAGGAAGG-AGAAGTCGTAACAAGGTTTCCGTAGGTGAACCTGCGGAAGGATCATTGTCGTGACCCTG-ACCAAAACAGACCG-CGCACGCGTCATCCAG---CCTGCCG--GCGGC-G--GCAC--CGTTCGT…
	Deyeuxia_nyingchiensis_SAA214_Soreng5578	----------------------------------ATCTTGGGAAATTTCATCGTGATGGGGATAGATCATTGCAATTGTTGGTCTTCAACGAGGAATGCCTAGTAAGCGCGAGTCATCAGCTCGCGTTGACTACGTCCCTGCCCTTTGTACACACCGCCCGTCGCTCCTACCGATTGAATGGTCCGGTGAAGTGTTCGGATCGCGGCGACGGGGGCGGTTCGCCGCCCCCGACGTCGCGAGAAGTCCATTGAACCTTATCATTTAGAGGAAGG-AGAAGTCGTAACAAGGTTTCCGTAGGTGAACCTGCGGAAGGATCATTGTCGTGACCCTG-ACCAAAACAGACCG-CGAACGTGTCATCTAG---CCTGCCG--GCGGC-G--GCAT--CGTTCGT…
	Deyeuxia_ovata_ovata_SAA739_Peterson14579	------------------------------------------AAATTTCATCGTGATGGGGATAGATCATTGCAATTGTTGGTCTTCAACGAGGAATGCCTAGTAAGCGCGAGTCATCAGCTCGCGTTGACTACGTCCCTGCCCTTTGTACACACCGCCCGTCGCTCCTACCGATTGAATGGTCCGGTGAAGTGTTCGGATCGCGGCGACGGGGGCGGTTCGCCGCCCCCGACGTCACGAGAAGTCCATTGAACCTTATCATTTAGAGGAAGG-AGAAGTCGTAACAAGGTTTCCGTAGGTGAACCTGCGGAAGGATCATTGTCGTGACCCTG-ACCAAAATAAACCG-TGCACGCGTCATCCAA---CCTGCCT--GCGGC-G--GCAC--CGTCCGT…
	Deyeuxia_ovata_SAA554_Peterson21675	----------------------------------ATCTTGAGAAATTTCATCGTGATGGGGATAGATCATTGCAATTGTTGGTCTTCAACGAGGAATGCCTAGTAAGCGCGAGTCATCAGCTCGCGTTGACTACGTCCCTGCCCTTTGTACACACCGCCCGTCGCTCCTACCGATTGAATGGTCCGGTGAAGTGTTCGGATCGCGGCGACGGGGGCGGTTCGCCGCCCCCGACGTCACGAGAAGTCCATTGAACCTTATCATTTAGAGGAAGG-AGAAGTCGTAACAAGGTTTCCGTAGGTGAACCTGCGGAAGGATCATTGTCGTGACCCTG-ACCAAAACAGACCG-TGCACGCGTCATCCAA---CCTGCCG--GCGGC-G--GCAC--CGTCCGT…
	Deyeuxia_planifolia_SAA742_Peterson9129	----------------------------------ATCTTGGGAAATTTCATCGTGATGGGGATAGATCATTGCAATTGTTGGTCTTCAACGAGGAATGCCTAGTAAGCGCGAGTCATCAGCTCGCGTTGACTACGTCCCTGCCCTTTGTACACACCGCCCGTCGCTCCTACCGATTGAATGGTCCGGTGAAGTGTTCGGATCGCGGCGACGGGGGCGGTTCGCCGCCCCCGACGTCGCGAGAAGTCCATTGAACCTTATCATTTAGAGGAAGG-AGAAGTCGTAACAAGGTTTCCGTAGGTGAACCTGCGGAAGGATCATTGTCGTGACCCTG-ACCAAAACAGACCG-CGCACGCGTCATCCAG---CCCGCCG-AGCGG-------------TCCGC…
	Deyeuxia_podophora_SAA666_Laegaard21546	---------------------------------------------------------------------------------------------------------------------------------------------------------------------------------------------------------------------------------------------------------------------------------------------------TTCCGTAGGTGAACCTGCGGAAGGATCATTGTCGTGACCCTG-ACCAAAANAGACCG-CGCACGCGTCATCCAA---CCTGCCG--GCGGC-G--GCAC--CGTCCGT…
	Deyeuxia_preslii_SAA55_Peterson18047	---------------------------------------------------------------------------------------------------------------------------------------------------------------------------------------------------------------------------------------------------------TGAACCTTATCATTTAGAGGAAGG-AGAAGTCGTAACAAGGTTTCCGTAGGTGAACCTGCGGAAGGATCATTGTCGTGACCCTG-ACCAAAACAGACCG-CGCACGCGTCATCCAG---CCCGCCG--GCGG-------------TCCGC…
	Deyeuxia_preslii_SAA736_Peterson14100	------------------------------------------AAATTTCATCGTGATGGGGATAGATCATTGCAATTGTTGGTCTTCAACGAGGAATGCCTAGTAAGCGCGAGTCATCAGCTCGCGTTGACTACGTCCCTGCCCTTTGTACACACCGCCCGTCGCTCCTACCGATTGAATGGTCCGGTGAAGTGTTCGGATCGCGGCGACGGGGGCGGTTCGCCGCCCCCGACGTCACGAGAAGTCCATTGAACCTTATCATTTAGAGGAAGG-AGAAGTCGTAACAAGGTTTCCGTAGGTGAACCTGCGGAAGGATCATTGTCGTGACCCTG-ACCAAAACAGACCG-CGCACGCGTTATCCAG---CCTGCCG-AGCGG-------------TCCGC…
	Deyeuxia_pulchella_SAA210_Soreng5586	----------------------------------ATCTTGGGAAATTTCATCGTGATGGGGATAGATCATTGCAATTGTTGGTCTTCAACGAGGAATGCCTAGTAAGCGCGAGTCATCAGCTCGCGTTGACTACGTCCCTGCCCTTTGTACACACCGCCCGTCGCTCCTACCGATTGAATGGTCCGGTGAAGTGTTCGGATCGCGGCGACGGGGGCGGTTCGCCGCCCCCGACGTCGCGAGAAGTCCATTGAACCTTATCATTTAGAGGAAGG-AGAAGTCGTAACAAGGTTTCCGTAGGTGAACCTGCGGAAGGATCATTGTCGTGACCCTG-ACCAAAACAGACCG-CGAACGCGTCATCCAG---CCTGCCG--GCGGC-A--GCAC--CGTTTGT…
	Deyeuxia_pulchella_SAA218_Soreng5278	----------------------------------ATCTTGGGAAATTTCATCGTGATGGGGATAGATCATTGNAANTGTTGGTCTTCAACGAGGAATGCCTAGTAAGCGCGAGTCATCAGCTCGCGTTGACTACGTCCCTGCCCTTTGTACACACCGCCCGTCGCTCCTACCGATTGAATGGTCCGGTGAAGTGTTCGGATCGCGGCGACGGGGGCGGTTCGCCGCCCCCGACGTCGCGAGAAGTCCATTGAACCTTATCATTTAGAGGAAGG-AGAAGTCGTAACAAGGTTTCCGTAGGTGAACCTGCGGAAGGATCATTGTCGTGACCCTG-ACCAAAACAGACCG-CGCACGCGTCATCCAG---CCTGCCG--GCGAC-A--GCAC--CGTCTGT…
	Deyeuxia_quadriseta_AY705890	------------------------------------------------------------------------------------------------------------------------------------------------------------------------------------------------------------------------------------------------GAAGTCCATTGAACCTTATCATTTAGAGGAAGG-AGAAGTCGTAACAAGGTTTCCGTAGGTGAACCTGCGGAAGGATCATTGTCGTGACCCTG-ACCAAAACAGACCG-CGCACCCGTCATCCAG---CCTGCCG--GCGAC-G--GCAC--CGTTCRT…
	Deyeuxia_recta_SAA710_Gomez32	------------------------------------------AAATTTCATCGTGATGGGGATAGATCATTGCAATTGTTGGTCTTCAACGAGGAATGCCTAGTAAGCGCGAGTCATCAGCTCGCGTTGACTACGTCCCTGCCCTTTGTACACACCGCCCGTCGCTCCTACCGATTGAATGGTCCGGTGAAGTGTTCGGATCGCGGCGACGAGGGTGGTTCGCCGCCCCCGACGTCGCGAGAAGTCCATTGAACCTTATCATTTAGAGGAAGG-AGAAGTCGTAACAAGGTTTCCGTAGGTGAACCTGCGGAAGGATCATTGTCGTGACCCTG-ACCAAAACAGACCG-TGCACGCGTCATCCAG---CCCGCCG-AGCGG-------------TCCGC…
	Deyeuxia_rigescens_SAA552_Peterson21744	------------------------------------------------------------------------CAATTGTTGGT-TTCAACGAGGAATGCCTAGTAAGCGCGAGTCATCAGCTCGCGTTGACTACGTCCCTGCCCTTTGTACACACCGCCCGTCGCTCCTACCGATTGAATGGTCCGGTGAAGTGTTCGGATCGCGGCGACGGGGGCGGTTCGCCGCCCCCGACGTCGCGAGAAGTCCATTGAACCTTATCATTTAGAGGAAGG-AGAAGTCGTAACAAGGTTTCCGTAGGTGAACCTGCGGAAGGATCATTGTCGTGACCCTG-ACCAAAACAGACCG-CGCACGCGTCATCCAG---CCCGTCG-AGCGG-------------TCCGC…
	Deyeuxia_rigescens_SAA553_Peterson21516	----------------------------------ATCTTGGGAAATTTCATCGTGATGGGGATAGATCATTGCAATTGTTGGTCTTCAACGAGGAATGCCTAGTAAGCGCGAGTCATCAGCTCGCGTTGACTACGTCCCTGCCCTTTGTACACACCGCCCGTCGCTCCTACCGATTGAATGGTCCGGTGAAGTGTTCGGATCGCGGCGACGGGGGCGGTTCGCCGCCCCCGACGTCGCGAGAAGTCCATTGAACCTTATCATTTAGAGGAAGG-AGAAGTCGTAACAAGGTTTCCGTAGGTGAACCTGCGGAAGGATCATTGTCGTGACCCTG-ACCAAAACAGACCG-CGCACGCGTCATCCAG---CCCGTCG-AGCGG-------------TCCGC…
	Deyeuxia_rigida_HG797492	--------------------------------------------------------------------------------------------------------------------------------------------------------------------------------------------------------------------------------------------------------------------------------------------------------------------------------------------------------------------------------CCCGCCG-AGCGG-------------TCCGC…
	Deyeuxia_rigida_SAA663_Peterson9143	------------------------------------------AAATTTCATCGTGATGGGGATAGATCATTGCAATTGTTGGTCTTCAACGAGGAATGCCTAGTAAGCGCGAGTCATCAGCTCGCGTTGACTACGTCCCTGCCCTTTGTACACACCGCCCGTCGCTCCTACCGATTGAATGGTCCGGTGAAGTGTTCGGATCGCGGCGACGGGGGCGGTTCGCCGCCCCCGACGTCGCGAGAAGTCCATTGAACCTTATCATTTAGAGGAAGG-AGAAGTCGTAACAAGGTTTCCGTAGGTGAACCTGCGGAAGGATCATTGTCGTGACCCTG-ACCAAAACAGACCG-CGCACGCGTCATCCAG---CCCGCCG-AGCGG-------------TCCGC…
	Deyeuxia_rigida_SAA664_Peterson12678	------------------------------------------AAATTTCATCGTGATGGGGATAGATCATTGCAATTGTTGGTCTTCAACGAGGAATGCCTAGTAAGCGCGAGTCATCAGCTCGCGTTGACTACGTCCCTGCCCTTTGTACACACCGCCCGTCGCTCCTACCGATTGAATGGTCCGGTGAAGTGTTCGGATCGCGGCGACGGGGGCGGTTCGCCGCCCCCGACGTCGCGAGAAGTCCATTGAACCTTATCATTTAGAGGAAGG-AGAAGTCGTAACAAGGTTTCCGTAGGTGAACCTGCGGAAGGATCATTGTCGTGACCCTG-ACCAAAATAGACCG-CGCACGCGTCATCCAG---CCCGCCG-AGCGG-------------TCCGC…
	Deyeuxia_rupestris_SAA634_Scur920	------------------------------------------AAATTTCATCGTGATGGGGATAGATCATTGCAATTGTTGGTCTTCAACGAGGAATGCCTAGTAAGCGCGAGTCATCAGCTCGCGTTGACTACGTCCCTGCCCTTTGTACACACCGCCCGTCGCTCCTACCGATTGAATGGTCCGGTGAAGTGTTCGGATCGCGGCGACGGGGGCGGTTCGCCGCCCCCGACGTCGCGAGAAGTCCATTGAACCTTATCATTTAGAGGAAGG-AGAAGTCGTAACAAGGTTTCCGTAGGTGAACCTGCGGAAGGATCATTGTCGTGACCCTG-ACCAAAACAGACCG-CGCACGCGTCATCCAG---CCCGCCG-AGCGG-------------TCCGT…
	Deyeuxia_rupestris_SAA708_Renvoize4176	------------------------------------------AAATTTCATCGTGATGGGGATAGATNATTGCAATTGTTGGTCTTCAACGAGGAATGCCTAGTAAGCGCGAGTCATCAGCTCGCGTTGACTACGTCCCTGCCCTTTGTACACACCGCCCGTCGCTCCTACCGATTGAATGGTCCGGTGAAGTGTTCGGATCGCGGCGACGGGGGCGGTTCGCCGCCCCCGACGTCGCGAGAAGTCCATTGAACCTTATCATTTAGAGGAAGG-AGAAGTCGTAACAAGGTTTCCGTAGGTGAACCTGCGGAAGGATCATTGTCGTGACCCTG-ACCAAAACAGACCG-CGCACGCGTCATCCAG---CCCGCCG-AGCGG-------------TCCGC…
	Deyeuxia_scabrescens_SAA216_Soreng5613	-----------------------------------TCTTGGGAAATTTCATCGTGATGGGGATAGATCATTGCAATTGTTGGTCTTCAACGAGGAATGCCTAGTAAGCGCGAGTCATCAGCTCGCGTTGACTACGTCCCTGCCCTTTGTACACACCGCCCGTCGCTCCTACCGATTGAATGGTCCGGTGAAGTGTTCGGATCGCGGCGACGGGGGCGGTTCGCCGCCCCCGACGTCGCGAGAAGTCCATTGAACCTTATCATTTAGAGGAAGG-AGAAGTCGTAACAAGGTTTCCGTAGGTGAACCTGCGGAAGGATCATTGTCGTGACCCTG-ACCAAAACAGACCG-CGCACGCGTCATCCAG---CCTGCCG--GCGGC-A--GCAC--CGTTTGT…
	Deyeuxia_scabrescens_SAA217_Soreng5424	----------------------------------ATCTTGGGAAATTTCATCGTGATGGGGATAGATCATTGCAATTGTTGGTCTTCAACGAGGAATGCCTAGTAAGCGCGAGTCATCAGCTCGCGTTGACTACGTCCCTGCCCTTTGTACACACCGCCCGTCGCTCCTACCGATTGAATGGTCCGGTGAAGTGTTCGGATCGCGGCGACGGGGGCGGTTCGCCGCCCCCGACGTCGCGAGAAGTCCATTGAACCTTATCATTTAGAGGAAGG-AGAAGTCGTAACAAGGTTTCCGTAGGTGAACCTGCGGAAGGATCATTGTCGTGACCCTG-ACCAAAACAGACCG-CGCACGCGTCATCCAG---CCTGCCG--GCGGC-A--GCAC--CGTTTGT…
	Deyeuxia_setiflora_SAA635_Peterson15727	----------------------------------ATCTTGGGAAATTTCATCGTGATGGGGATAGATCATTGCAATTGTTGGTCTTCAACGAGGAATGCCTAGTAAGCGCGAGTCATCAGCTCGCGTTGACTACGTCCCTGCCCTTTGTACACACCGCCCGTCGCTCCTACCGATTGAATGGTCCGGTGAAGTGTTCGGATCGCGGCGACGGGGGCGGTTCGCCGCCCCCGACGTCGCGAGAAGTCCATTGAACCTTATCATTTAGAGGAAGG-AGAAGTCGTAACAAGGTTTCCGTAGGTGAACCTGCGGAAGGATCATTGTCGTGACCCTG-ACCAAAACAGACCG-CGCACGCGTCATCCAG---CCCGCCG-AGCGG-------------TCCGC…
	Deyeuxia_sichuanensis_SAA221_Soreng5659	------------------------------------------------------------------------------------------------------------------------------------------------------------------------------------------------------------------------------------------------------------------------------------------------------CGTAGGTGAACCTGCGGAAGGATCATTGTCGTNACCCTG-ACCAAAACAGACCG-CGAACGTGTCATCTAG---CCTACCG--GCGGC-G--GCAT--CGTTCGT…
	Deyeuxia_spicigera_SAA627_Peterson18275	------------------------------------------AAATTTCATCGTGATGGGGATAGATCATTGCAATTGTTGGTCTTCAACGAGGAATGCCTAGTAAGCGCGAGTCATCAGCTCGCGTTGACTACGTCCCTGCCCTTTGTACACACCGCCCGTCGCTCCTACCGATTGAATGGTCCGGTGAAGTGTTCGGATCGCGGCGACGGGGGCGGTTCGCCGCCCCCGACGTCGCGAGAAGTCCATTGAACCTTATCATTTAGAGGAAGG-AGAAGTCGTAACAAGGTTTCCGTAGGTGAACCTGCGGAAGGATCATTGTCGTGACCCTG-ACCAAAATAGACCG-CGCACGCGTCATCCAG---CCCGCCG-AGAGG-------------TCCGC…
	Deyeuxia_tarmensis_HG797503	----------------------------------------------------------------------------------------------------------------------------------------------------------------------------------------------------------------------------------------------------------------------------------------------------------------------------------TCGTGACCCTG-ACCAAAACAGACCG-CGCACGCGTCATCCAG---CCCGCCG-AGCGG-------------TCCGC…
	Deyeuxia_tarmensis_SAA637_Peterson13929	-----------------------------------------------------------------------------------CTTCAACGAGGAATGCCTAGTAAGCGCGAGTCATCAGCTCGCGTTGACTACGTCCCTGCCCTTTGTACACACCGCCCGTCGCTCCTACCGATTGAATGGTCCGGTGAAGTGTTCGGATCGCGGCGACGGGGGCGGTTCGCCGCCCCCGACGTCGCGAGAAGTCCATTGAACCTTATCATTTAGAGGAAGG-AGAAGTCGTAACAAGGTTTCCGTAGGTGAACCTGCGGAAGGATCATTGTCGTGACCCTG-ACCAAAACAGACCG-TGCACGCGTCATCCAG---CCCGTCG-AGCGG-------------TCCGC…
	Deyeuxia_trichodonta_SAA638_Peterson12960	--------------------------------------------------------------------------------------------------------------------------------------------------------------------------------------------------------------------------------------------------------------------------------------------------------------------CGGAAGGATCATTGTCGTGACCCTG-ACCAAAAAAGACCG-CGCACGCGTCATCCAG---CCCGCCG-AGCGG-------------TCCGC…
	Deyeuxia_tripilifera_SAA219_Soreng5385	----------------------------------ATCTTGGGAAATTTCATCGTGATGGGGATAGATCATTGCAATTGTTGGTCTTCAACGAGGAATGCCTAGTAAGCGCGAGTCATCAGCTCGCGTTGACTACGTCCCTGCCCTTTGTACACACCGCCCGTCGCTCCTACCGATTGAATGGTCCGGTGAAGTGTTCGGATCGCGGCGACGGGGGCGGTTCGCCGCCCCCGACGTCGCGAGAAGTCCATTGAACCTTATCATTTAGAGGAAGG-AGAAGTCGTAACAAGGTTTCCGTAGGTGAACCTGCGGAAGGATCATTGTCGTGACCCTG-ACCAAAACAGACCG-CGCACGCGTCATCCAG---CCTGCCG--GCGGC-G--GCAC--CGTTCGT…
	Deyeuxia_velutina_SAA229_Peterson15489	----------------------------------------------------------------------------------------------------------------------------------------------------------------------------------------------------------------------GCGGTTCGCCGCCCCCGACGTCGCGAGAAGTCCATTGAACCTTATCATTTAGAGGAAGG-AAAAGTCGTAACAAGGTTTCCGTAGGTGAACCTGCGGAAGGATCATTGTCGTGACCCTG-ACCAAAACAGACCG-CGCACGCGTCATCCAG---CCCGCCG-AGCGG-------------TCCGC…
	Deyeuxia_velutina_SAA639_Peterson15484	--------------------------------------------------------------------------------------------------------------------------------------------------------------------------------------------------------------------------------------------------------------------------------------------------------------------------------------------------------------------GTCATCTAG---CCCGCCG-AGCGG-------------TCCGC…
	Deyeuxia_vicunarum_SAA550_Peterson21580	------------------------------------CTTGGGAAATTTCATCGTGATGGGGATAGATCATTGCAATTGTTGGTCTTCAACGAGGAATGCCTAGTAAGCGNGAGTCATCAGCTCGCGTNGACTACGTCCCTGCCCTTTGTACACACCGCCCGTCGCTCCTACCGATTGAATGGTCCGGTGAAGTGTTCGGATCGCGGCGACGGGGGCGGTTCGCCGCCCCCGACGTCGCGAGAAGTTCATTGAACCTTATCATTTAGAGGAAGG-AGAAGTCGTAACAAGGTTTCCGTAGGTGAACCTGCGGAAGGATCATTGTCGTGACCCTG-ACCAAAACAGACCG-CGCACGTGTCATCCAG---CCCGTCG-AGCGG-------------TCCGC…
	Deyeuxia_vicunarum_SAA643_Peterson13824	------------------------------------CTTGGGAAATTTCATCGTGATGGGGATAGATCATTGCAATTGTTGGTCTTCAACGAGGAATGCCTAGTAAGCGCGAGTCATCAGCTCGCGTTGACTACGTCCCTGCCCTTTGTACACACCGCCCGTCGCTCCTACCGATTGAATGGTCCGGTGAAGTGTTCGGATCGCGGCGACGGGGGCGGTTCGCCGCCCCCGACGTCGCGAGAAGTCCATTGAACCTTATCATTTAGAGGAAGG-AGAAGTCGTAACAAGGTTTCCGTAGGTGAACCTGCGGAAGGATCATTGTCGTGACCCTG-ACCAAAACAGACCG-CGCACGNGTCATCCAG---CCCGTCG-AGCGG-------------TCCGC…
	Deyeuxia_violacea_puberula_SAA705_Peterson13202	----------------------------------ATCTTGGGAAATTTCATCGTGATGGGGATAGATCATTGCAATTGTTGGTCTTCAACGAGGAATGCCTAGTAAGCGCGAGTCATCAGCTCGCGTTGACTACGTCCCTGCCCTTTGTACACACCGCCCGTCGCTCCTACCGATTGAATGGTCCGGTGAAGTGTTCGGATCGCGGCGACGGGGGCGGTTCGCCGCCCCCGACGTNGCGAGAAGTCCATTGAACCTTATCATTTAGAGGAAGG-AGAAGTCGTAACAAGGTTTCCGTAGGTGAACCTGCGGAAGGATCATTGTCGTGACCCTG-ACCAAAACAGACCG-CGCACGCGTCATCCAG---CCCGCCG-AGCGG-------------TCCGC…
	Deyeuxia_violacea_SAA644_Peterson12965	--------------------------------------------------------------------------------------------------------------------------------------------------------------------------------------------GAAGTGTTCGGATCGAGGCGACGGGGGCGGGTCGCCGCCCCCGACGTCGCGAGAAGTCCATTGAACCTTATCATTTAGAGGAAGG-AGAAGTCGTAACAAGGTTTCCGTAGGTGAACCTGCGGAAGGATCATTGTCGTGACCCTG-ACCAAAACAGACCG-CGCACGCGTCATCCAG---CCCGCCG-AGCGG-------------TCCGC…
	Deyeuxia_viridiflavescens_montevidensis_SAA709_Barreto17	------------------------------------------AAATTTCATCGTGATGGGGATAGATCATTGCAATTGTTGGTCTTCAACGAGGAATGCCTAGTAAGCGCGAGTCATCAGCTCGCGTTGACTACGTCCCTGCCCTTTGTACACACCGCCCGTCGCTCCTACCGATTGAATGGTCCGGTGAAGTGTTCGGATCGCGGCGACGGGGGCGGTTCGCCGCCCCCGACGTCGCGAGAAGTCCATTGAACCTTATCATTTAGAGGAAGG-AGAAGTCGTAACAAGGTTTCCGTAGGTGAACCTGCGGAAGGATCATTGTCGTGACCCTG-ACCAAAACAGACCG-CGCACGCGTCATCCAG---CCCGTCG-AGCGG-------------TCCGC…
	Deyeuxia_viridiflavescens_SAA633_Soreng15032	-------------------------------------------AATTTCATCGTGATGGGGATAGATCATTGCAATTGTTGGTCTTCAACGAGGAATGCCTAGTAAGCGCGAGTCATCAGCTCGCGTTGACTACGTCCCTGCCCTTTGTACACACCGCCCGTCGCTCCTACCGATTGAATGGTCCGGTGAAGTGTTCGGATCGCGGCGACGGGGGCGGTTCGCCGCCCCCGACGTCGCGAGAAGTCCATTGAACCTTATCATTTAGAGGAAGG-AGAAGTCGTAACAAGGTTTCCGTAGGTGAACCTGCGGAAGGATCATTGTCGTGACCCTG-ACCAAAACAGACCG-CGCACGCGTCATCCAG---CCCGCCG-AGCGG-------------TCCGC…
	Deyeuxia_viridiflavescens_SAA704_Scur1150	------------------------------------------AAATTTCATCGTGATGGGGATAGATCATTGCAATTGTTGGTCTTCAACGAGGAATGCCTAGTAAGCGCGAGTCATCAGCTCGCGTTGACTACGTCCCTGCCCTTTGTACACACCGCCCGTCGCTCCTACCGATTGAATGGTCCGGTGAAGTGTTCGGATCGCGGCGACGGGGGCGGTTCGCCGCCCCCGACGTCGCGAGAAGTCCATTGAACCTTATCATTTAGAGGAAGG-AGAAGTCGTAACAAGGTTTCCGTAGGTGAACCTGCGGAAGGATCATTGTCGTGACCCTG-ACCAAAACAGACCG-CGCACGCGTCATCCAG---CCCGTCG-AGCGG-------------TCCGC…
	Deyeuxia_viridis_SAA645_Peterson17371	--------------------------------------------ATTTCATCGTGATGGGGATAGATCATTGCAATTGTTGGTCTTCAACGAGGAATGCCTAGTAAGCGCGAGTCATCAGCTCGCGTTGACTACGTCCCTGCCCTTTGTACACACCGCCCGTCGCTCCTACCGATTGAATGGTCCGGTGAAGTGTTCGGATCGCGGCGACGGGGGCGGTTCGCCGCCCCCGACGTCGCGAGAAGTCCATTGAACCTTATCATTTAGAGGAAGG-AGAAGTCGTAACAAGGTTTCCGTAGGTGAACCTGCGGAAGGATCATTGTCGTGACCCTG-ACCAAAACAGACCG-CGCACGCGTCATCCAG---CCCGCCG-AGCGG-------------TCCGC…
	Dichelachne_inaequiglumis_AY705891	------------------------------------------------------------------------------------------------------------------------------------------------------------------------------------------------------------------------------------------------GAAGTCCATTGAACCTTATCATTTAGAGGAAGG-AGAAGTCGTAACAAGGTTTCCGTAGGTGAACCTGCGGAAGGATCATTGTCGTGACCCTG-ACCAAAACAGACCG-CGCACCCGTCATCCAG---CCTGCCG--GCGGC-G--GCAC--CGTTCGT…
	Dichelachne_lautumia_AY705893	---------------------------------------------------------------------------------------------------------------------------------------------------------------------------------------------------------------------------------------------------GTCCATTGAACCTTATCATTTAGAGGAAGG-AGAAGTCGTAACAAGGTTTCCGTAGGTGAACCTGCGGAAGGATCATTGTCGTGACCCTG-ACCAAAACAGACCG-CGCACCCGTCATCCAG---CCTGCCG--GCGGC-G--GCAC--CGTTCGT…
	Dichelachne_micrantha_AY705892	------------------------------------------------------------------------------------------------------------------------------------------------------------------------------------------------------------------------------------------------GAAGTCCATTGAACCTTATCATTTAGAGGAAGG-AGAAGTCGTAACAAGGTTTCCGTAGGTGAACCTGCGGAAGGATCATTGTCGTGACCCTG-ACCAAAATAGACCG-CGCACCCGTCATCCAG---CCTGCCG--GCGGC-G--GCAC--CGTTCGT…
	Dichelachne_sp_FM179401	----------------------------------------------------------------------------------------------------------------------------------------------------------------------------------------------------------------------------------------------------------------------------------------------------------------------------------TCGTGA-CCTG-ACCAAAACAGACCG-CGCACCCGTCATCCAG---YCTGCCG--GCGGC-G--GCAC--CGTTCGT…
	Dielsiochloa_floribunda_DQ539563	---------------------------------------------------------------------------------------------------------------------------------------------------------------------------------------------------------------------------------------------------------------------------------------------------------------------------------------A-CCTG-ACCAAAACAGACCGTCGCACGTGTCATCCTG---CCTGCCGG-GCGGC-G--GCAC--CGTTTGT…
	Dielsiochloa_floribunda_JF697719	----------------------------------------------------------------------------------------------------------------------------------------------------------------------------------------------------------------------------------------------------------------------------------------------------------------------------------TCGTGACCCTG-ACCAAAACAGACCG-TGCACGTGTCATCCTG---CCTGCCGG-GCGGC-G--GCAC--CGTTTGT…
	Dielsiochloa_floribunda_JF904805	----------------------------------------------------------------------------------------------------------------------------------------------------------------------------------------------------------------------------------------------------------------------------------------------------------------------------------TCGTGACCCTG-ACCAAAACAGACCG-CGCACGTGTCATCCTG---CCTGCCGG-GCGGC-G--GCAC--CGTTTGT…
	Dryopoa_dives_GQ324474	----------------------------------------------------------------------------------------------------------------------------------------------------------------------------------------------------------------------------------------------------------------------------------------------------------------------------------TCGTGACCCTG-ACCAAAACAGACCG-CGCACGCGTCATCTAG---CCTGCCG--GCGAC-G--GCAC--CGTTCGT…
	Dupontia_fisheri_AY237847	---------------------------------------------------------------------------------------------------------------------------------------------------------------------------------------------------------------------------------------------------------------TTATCATTTAGAGGAAGG-AGAAGTCGTAACAAGGTTTCCGTAGGTGAACCTGCGGAAGGATCATTGTCGTGACCCTG-ACCAAAACAGACCG-TGCACGCGTTATCTAG---CTTGCCG--GCGGC-G--GCAC--CGTCCGT…
	Echinaria_capitata_JQ972938	---------------------------------------------------------------------------------------------------------------------------------------------------------------------------------------------------------------------------------------------------------------------------------------------------------------------------------------ACCCTG-ACCAAAACAGACCG-CGCACGCGTTATCTAA---CCTGCCT-AGCGGC-G--GCAT--CGTCCGT…
	Echinopogon_caespitosus_caespitosus_SAA152_Soreng5900	----------------------------------ATCTTGGGAAATTTCATCGTGATGGGGATAGATCATTGCAATTGTTGGTCTTCAACGAGGAATGCCTAGTAAGCGCGAGTCATCAGCTCGCGTTGACTACGTCCCTGCCCTTTGTACACACCGCCCGTCGCTCCTACCGATTGAATGGTCCGGTGAAGTGTTCGGATCGCGGCGACGGGGGCGGTTCGCCGCCCCCGACGTCGCGAGAAGTCCATTGAACCTTATCATTTAGAGGAAGG-AGAAGTCGTAACAAGGTTTCCGTAGGTGAACCTGCGGAAGGATCATTGTCGTGACCCTG-ACCAAAACAGACCG-CGAACGTGTCATCTAT---CCTGCCG--GCGGC-G----------TTCGT…
	Echinopogon_sp_FM179403	----------------------------------------------------------------------------------------------------------------------------------------------------------------------------------------------------------------------------------------------------------------------------------------------------------------------------------------------------ACAGACCG-CGAACGTGTCATCCTA---CCTGCCG--GCGGC-G----------TTCGT…
	Festuca_altissima_AF303411	----------------------------------------------------------------------------------------------------------------------------------------------------------------------------------------------------------------------------------------------------------------------------------------------------------------------------------TCGTGACCCTG-ACCAAAACAGACCG-CGCACGCGTCATCCAG---CCTGCTGG-GCGGC-G--GCAC--CATCCGT…
	Festuca_argentina_EF584923	----------------------------------------------------------------------------------------------------------------------------------------------------------------------------------------------------------------------------------------------------------------------------------------------------------------------------------TCGTGACCCTG-ACCAAAATAGACCG-CGCACGCGTCATCCAG---CCCGTTGG-GCGGC-G--GCAT--CGTCCGT…
	Festuca_arizonica_EF397143	-------------------------------------------------------------------------------------------------------------------------------------------------------------------------------------------------------------------------------------------------------------------------GAGGAAGGGAGAAGTCGTAACAAGGTTTCCGTAGGTGAACCTGCGGAAGGATCATTGTCGTGACCCTG-ACCAAAACAGACCG-CGCACGCGTCATCCTG---CCTGCCGG-GCGGC-G--GCAC--CGTCTGT…
	Festuca_arundinacea_AF519976	----------------------------------------------------------------------------------------------------------------------------------------------------------------------------------------------------------------------------------------------------------------------------------------------------------------------------------TCGTGACCCTG-ACCAAAACAGACCG-CGCACGAGTTATCTAG---CCCGCTGG-GCGGC-G--GCAT--CGTCCGT…
	Festuca_arundinacea_Leeman_sn_GB	-------------------------------------------------------------------------------------------------------------------------------------------------------------------------------------------------------------------------------------------------------------------------------------------------------------------------GGATCATTGTCGTGACCCTG-ACCAAAACAGACCG-CGCACGAGTTATCTAG---CCCGCTGG-GCGGC-G--GCAT--CGTCCGT…
	Festuca_atlantigena_AJ240155	----------------------------------------------------------------------------------------------------------------------------------------------------------------------------------------------------------------------------------------------------------------------------------------------------------------------------------TCGTGA-CCTG-ACCAAAAAAGACCG-CGCACGCGTTATCCAA---CCTGCTGG-GCGGC-G--GCAT--CGTCTGC…
	Festuca_baffinensis_EF584925	----------------------------------------------------------------------------------------------------------------------------------------------------------------------------------------------------------------------------------------------------------------------------------------------------------------------------------TCGTGACCCTG-ACCAAAACAGACCG-CGCACGGGTCATCCTG---CCTGCCGG-GCGGC-G--GCAC--CGTCTGT…
	Festuca_baffinensis_Gillespie6920_GB	----------------------------------------------------------------------------------------------------------------------------------------------------------------------------------------------------------------------------------------------------------------------------------------------------------------------------------TCGTGACCCTG-ACCAAAACAGACCG-CGCACGCGTCATCCTG---CCTGCCGG-GCGGC-G--GCAC--CGTCTGT…
	Festuca_brachyphylla_EF584927	----------------------------------------------------------------------------------------------------------------------------------------------------------------------------------------------------------------------------------------------------------------------------------------------------------------------------------TCGTGACCCTG-ACCAAAACAGACCG-CGCACGCGTCATCCTG---CCTGCCGG-GCGGC-G--GCAC--CGTCTGT…
	Festuca_breviglumis_AY367952	----------------------------------------------------------------------------------------------------------------------------------------------------------------------------------------------------------------------------------------------------------------------------------------------------------------------------------TCGTGACCCTG-ACCAAAACAGACCG-CGCACGCGTCATCTAA---CCCGCTGT-GCGGC-G--GCAC--CGTCCGT…
	Festuca_caerulescens_AF303427	----------------------------------------------------------------------------------------------------------------------------------------------------------------------------------------------------------------------------------------------------------------------------------------------------------------------------------TCGTGATCCTG-ACCAAAACAGACCG-CGCACGAGTCATCTAG---CCCGCCGG-GCGGC-G--GCAC--CGTTCGT…
	Festuca_clementei_AF478482	----------------------------------------------------------------------------------------------------------------------------------------------------------------------------------------------------------------------------------------------------------------------------------------------------------------------------------TCGTGACCCTG-ACCAAAACAGACCG-CGCACGCGTCATCCTG---CCTGCCGG-GCGGC-G--ACAC--CGTTTGT…
	Festuca_dichoclada_EF584933	----------------------------------------------------------------------------------------------------------------------------------------------------------------------------------------------------------------------------------------------------------------------------------------------------------------------------------TCGTGACCCTG-ACCAAAACAGACCG-CGGTTGCGTCATCCAA---CCCGCTGG-GTGGC-G--GCAT--CGTCCGT…
	Festuca_donax_EF584935	----------------------------------------------------------------------------------------------------------------------------------------------------------------------------------------------------------------------------------------------------------------------------------------------------------------------------------TCGTGACCCTG-ACCAAAACAGACCG-CGCACGCGTCATCTAG---CCCGCTGG-GCGGC-G--GCAC--CGTCCGT…
	Festuca_idahoensis_EF397187	-----------------------------------------------------------------------------------------------------------------------------------------------------------------------------------------------------------------------------------------------------------------------TAGAGGAAGGGAGAAGTCGTAACAAGGTTTCCGTAGGTGAACCTGCGGAAGGATCATTGTCGTGACCCTG-ACCAAAACAGACCG-CGCACGCGTCATCCTG---CCCGCCGG-GCGGC-G--GCAC--CGTCTGT…
	Festuca_kingii_AF303410	----------------------------------------------------------------------------------------------------------------------------------------------------------------------------------------------------------------------------------------------------------------------------------------------------------------------------------TCGTGACCCTG-ACCAAAATAGACCG-CGCACGCGTCATCCAG---CCCGCTGG-GCGGC-G--GCAT--CGTCCGT…
	Festuca_modesta_EF584953	----------------------------------------------------------------------------------------------------------------------------------------------------------------------------------------------------------------------------------------------------------------------------------------------------------------------------------TCGTGACCCTG-ACCAAAACAGACCG-YGCACGCGTCATCCAG---CCCGCTGG-GCGGC-G--GCAT--TGTTCGT…
	Festuca_occidentalis_EF397235	------------------------------------------------------------------------------------------------------------------------------------------------------------------------------------------------------------------------------------------------------------------------AGAGGAAGGGAGAAGTCGTAACAAGGTTTCCGTAGGTGAACCTGCGGAAGGATCATTGTCGTGACCCTG-ACCAAAACAGACCG-CGCACGCGTCATCCTG---CCTGCCGG-GCGGC-G--GCAC--CGTTTGT…
	Festuca_pratensis_AF303421	----------------------------------------------------------------------------------------------------------------------------------------------------------------------------------------------------------------------------------------------------------------------------------------------------------------------------------TCGTGACCCTG-ACCAAAACAGACCG-CGCACGAGTTATCTAG---CCCGCTGG-GCGGC-G--GCAT--CGTCCGT…
	Festuca_roemeri_EF397231	-------------------------------------------------------------------------------------------------------------------------------------------------------------------------------------------------------------------------------------------------------------------------GAGGAAGGGAGAAGTCGTAACAAGGTTTCCGTAGGTGAACCTGCGGAAGGATCATTGTCGTGACCCTG-ACCAAAACAGACCG-CGCACGCGTCATCCTG---YCCGCCGG-GCGGC-G--GCAC--CGTCTGT…
	Festuca_saximontana_EF584969	----------------------------------------------------------------------------------------------------------------------------------------------------------------------------------------------------------------------------------------------------------------------------------------------------------------------------------TCGTGACCCTG-ACCAAAACAGACCG-CGCACGCGTCATCCTG---CCTGCCGG-GCGGC-G--GCAC--CGTCTGT…
	Festuca_scabriculmis_EF584970	----------------------------------------------------------------------------------------------------------------------------------------------------------------------------------------------------------------------------------------------------------------------------------------------------------------------------------TCGTGACCCTG-ACCAAAACAGACCG-CGCACGCGTCATCCAG---CCCGCCGG-GCGGT-G--GCAC--CGTTCGT…
	Festuca_tolucensis_EF584976	----------------------------------------------------------------------------------------------------------------------------------------------------------------------------------------------------------------------------------------------------------------------------------------------------------------------------------TCGTGACCCTG-ACCAAAACAGACCG-CGCACGTGTCATCCTG---CCTGCCGG-GCGGC-G--GCAC--CGTTTGT…
	Festucella_eriopoda_AY559122	-----------------------------------------------------------------------------------------------------------------------------------------------------------------------------------------------------------------------------------------------------------------------------------------------------------------------------CATTGTCGTGACCCTG-ACCAAAACAGACCG-CGCACGCGTCATCTAT---CTTGCCA--GTGGC-G--GCAC--TGTCCGC…
	Festucella_eriopoda_EU792349	---------------------------------AATCTTGGGAAATTTCRTCGTGATGGGGATAGATCATTGCAATTGTTGGTCTTCAACGAGGAATGCCTAGTAAGCGCGAGTCATCAGCTCGCGTTGACTACGTCCCTGCCCTTTGTACACACCGCCCGTCGCTCCTACCGATTGAATGGTCCGGTGAAGTGTTCGGATCGCGGCGACTGGGGCGGTTCGCCGCCCCCGACGTCGCGAGAAGTCCATTGAACCTTATCATTTAGAGGAAGG-AGAAGTCGTAACAAGGTTTCCGTAGGTGAACCTGCGGAAGGATCATTGTCGTGACCCTG-ACCAAAACAGACCG-CGCACGCGTCATCTAT---CTTGCCA--GTGGC-G--GCAC--TGTCCGC…
	Festucella_eriopoda_EU792350	---------------------------------------------------------------------------------------------------------------------------------------------------------------------------------------------------------------------------------CCCCCGACGTCGCGAGAAGTCCATTGAACCTTATCATTTAGAGGAAGG-AGAAGTCGTAACAAGGTTTCCGTAGGTGAACCTGCGGAAGGATCATTGTCGTGACCCTG-ACCAAAACAGACCG-CGCACGCGTCATCTAT---CTTGCCA--GTGGC-G--GCAC--TGTCCGC…
	Gastridium_ventricosum_DQ336817	---------------------------------------------------------------------------------------------------------------------------------------------------------------------------------------------------------------------------------------------------------------------------------------------------------------------------------------ACCCTG-ACCAAAACAGACCG-TGCACGCGTCATCCAG---CCTGCCG--GCGGC-G--GATC--CGTTCGT…
	Gaudinia_fragilis_SAA670_Seijo2557	------------------------------------------AAATTTCATCGTGATGGGGATAGATCATTGCAATTGTTGGTCTTCAACGAGGAATGCCTAGTAAGCGCGAGTCATCAGCTCGCGTTGACTACGTCCCTGCCCTTTGTACACACCGCCCGTCGCTCCTACCGATTGAATGGTCCGGTGAAGTGTTCGGATCGCGGCGACGNGGGCGGTTCGCCGCCCCCGACGTCGCGAGAAGTCCATTGAACCTTATCATTTAGAGGAAGG-AGAAGTCGTAACAAGGTTTCCGTAGGTGAACCTGCGGAAGGATCATTGTCGTGACCCTG-ACCAAAACAGACCG-CGCACGCGTCATCCAG---CCCGCCG-AGCGG-------------TCCGC…
	Gaudinia_fragilis_SAA758_Stajsic4229	----------------------------------ATCTTGGGAAATTTCATCGTGATGGGGATAGATCATTGCAATTGTTGGTCTTCAACGAGGAATGCCTAGTAAGCGCGAGTCATCAGCTCGCGTTGACTACGTCCCTGCCCTTTGTACACACCGCCCGTCGCTCCTACCGATTGAATGGTCCGGTGAAGTGTTCGGATCGCGGCGACGAGGGCGGTTCGCCGCCCCCGACGTCGCGAGAAGTCCATTGAACCTTATCATTTAGAGGAAGG-AGAAGTCGTAACAAGGTTTCCGTAGGTGAACCTGCGGAAGGATCATTGTCGTGACCCTG-ACCAAAACAGACCG-CGCACGCGTCATCCAG---CCCGCCG-AGCGG-------------TCCGC…
	Gaudinia_fragilis_SAA768_Paget1558	----------------------------------ATCTTGGGAAATTTCATCGTGATGGGGATAGATCATTGCAATTGTTGGTCTTCAACGAGGAATGCCTAGTAAGCGCGAGTCATCAGCTCGCGTTGACTACGTCCCTGCCCTTTGTACACACCGCCCGTCGCTCCTACCGATTGAATGGTCCGGTGAAGTGTTCGGATCGCGGCGACGAGGGCGGTTCGCCGCCCCCGACGTCGCGAGAAGTCCATTGAACCTTATCATTTAGAGGAAGG-AGAAGTCGTAACAAGGTTTCCGTAGGTGAACCTGCGGAAGGATCATTGTCGTGACCCTG-ACCAAAACAGACCG-CGCACGCGTCATCCAG---CCCGCCG-AGCGG-------------TCCGC…
	Graphephorum_melicoides_HG797505	-------------------------------------------------------------------------------------------------------------------------------------------------------------------------------------------------------------------------------------------------------------------------------------------------------------------------------------------------AAAACAGACCG-CGCACGCGTCATCCAG---CCCGCCG-AGCGG-------------TCCGC…
	Graphephorum_wolfii_DQ336823	-----------------------------------------------------------------------------------------------------------------------------------------------------------------------------------------------------------------------------------------------------------------------------------------------------------------------------------------CCTG-ACCAAAACAGACCG-CGCACGCGTCATCCAG---CCCGCCG-AGCGG-------------TCCGC…
	Graphephorum_wolfii_HG797506	---------------------------------------------------------------------------------------------------------------------------------------------------------------------------------------------------------------------------------------------------------------------------------------------------------------------------------------------------AACAGACCG-CGCACGCGTCATCCAG---CCCGCCG-AGCGG-------------TCCGC…
	Graphephorum_wolfii_SAA142_Porsild22911	----------------------------------ATCTTGGGAAATTTCATCGTGATGGGGATAGATCATTGCAATTGTTGGTCTTCAACGAGGAATGCCTAGTAAGCGCGAGTCATCAGCTCGCGTTGACTACGTCCCTGCCCTTTGTACACACCGCCCGTCGCTCCTACCGATTGAATGGTCCGGTGAAGTGTTCGGATCGCGGCGACGGGGGCGGTTCGCCGCCCCCGACGTCGCGAGAAGTCCATTGAACCTTATCATTTAGAGGAAGG-AGAAGTCGTAACAAGGTTTCCGTAGGTGAACCTGCGGAAGGATCATTGTCGTGACCCTG-ACCAAAACAGACCG-CGCACGCGTCATCCAG---CCCGCCG-AGCGG-------------TCCGC…
	Hainardia_cylindrica_AF532941	----------------------------------------------------------------------------------------------------------------------------------------------------------------------------------------------------------------------------------------------------------------------------------------------------------------------------------TCGTGACCCTG-ACCAAAACAGACCG-CGCACACGTCATCCAG---CCCGCTG-AGCGGC-G--GCTC--CGTTTGT…
	Helicotrichon_filifolium_DQ336819	-----------------------------------------------------------------------------------------------------------------------------------------------------------------------------------------------------------------------------------------------------------------------------------------------------------------------------------------------------------------------------------------GCGGC-G--GCAC--CGTCCGT…
	Helictochloa_aetolica_FM956466	----------------------------------------------------------------------------------------------------------------------------------------------------------------------------------------------------------------------------------------------------------------------------------------------------------------------------------TCGTGACC-TG-ACCAAAATAGACCG-TGAACGCGTAATCCAG---CCCGCCG--TCGGC-G--ACTC--ACCTCGT…
	Helictochloa_aetolica_Soreng7514_GB	--------------------------------------------------TCGTGATGGGGATAGATCATTGCAATTGTTGGTCTTCAACGAGGAATGCCTAGTAAGCGCGAGTCATCAGCTCGCGTTGACTACGTCCCTGCCCTTTGTACACACCGCCCGTCGCTCCTACCGATTGAATGGTCCGGTGAAGTGTTCGGATCGCGGCGACGGGGGCGGTTCGCCGCCCCCGACGTCGCGAGAAGTTCATTGAACCTTATCATTTAGAGGAAGG-AGAAGTCGTAACAAGGTTTCCGTAGGTGAACCTGCGGAAGGATCATTGTCGTGACCCTG-ACCAAAATAGACCG-TGAACGCGTAATCCAG---CCCGCCG--TCGGC-G--ACTC--ACCTCGT…
	Helictochloa_albinervis_DQ539595	---------------------------------------------------------------------------------------------------------------------------------------------------------------------------------------------------------------------------------------------------------------------------------------------------------------------------------------ACCCTG-ACCAAAATAGACCG-TGAACGCGTAATCCAG---CCCGCCG--TCGGC-G--ACTC--ACCTCGT…
	Helictochloa_albinervis_FM956464	----------------------------------------------------------------------------------------------------------------------------------------------------------------------------------------------------------------------------------------------------------------------------------------------------------------------------------TCGTGACC-TG-ACCAAAATAGACCG-TGAATGCGTAATCCAG---CCCGCCG--TCGGC-G--ACTC--ACCTCGT…
	Helictochloa_armeniaca_Z968	----------------------------------------------------------------------------------------------------------------------------------------------------------------------------------------------------------------------------------------------------------------------------------------------------------------------------------TCGTGACCCTG-ACCAAAATAGACCG-TGAACGCGTAATCCAG---CCCGCCG--TCGG-----ACTC--ACCTCGT…
	Helictochloa_blaui_Z96894_Z96895	----------------------------------------------------------------------------------------------------------------------------------------------------------------------------------------------------------------------------------------------------------------------------------------------------------------------------------TCGTGACCCTG-ACCAAAATAGACCG-TGAACGCGTAATCCAG---CCCGCCG--TCGGC-G--ACTC--ACCTCGT…
	Helictochloa_bromoides_bromoides_FM956463	----------------------------------------------------------------------------------------------------------------------------------------------------------------------------------------------------------------------------------------------------------------------------------------------------------------------------------TCGTGACC-TG-ACCAAAATAGACCG-TGAACGCGTAATCCAG---CCCGCCG--TCGGC-G--ACTC--ACCTCGT…
	Helictochloa_bromoides_JQ972940	---------------------------------------------------------------------------------------------------------------------------------------------------------------------------------------------------------------------------------------------------------------------------------------------------------------------------------------ACCCTG-ACCAAAATAGACCG-TGAACGCGTAATCCAG---CCCGCCG--TCGGC-G--ACTC--ACCTCGT…
	Helictochloa_bromoides_Z96844_Z96845	----------------------------------------------------------------------------------------------------------------------------------------------------------------------------------------------------------------------------------------------------------------------------------------------------------------------------------TCGTGACCCTG-ACCAAAATAGACCG-TGAACGCGTAATCCAG---CCCGCCG--TCGGC-G--ACTC--ACCTCGT…
	Helictochloa_cincinnata_FM999034	----------------------------------------------------------------------------------------------------------------------------------------------------------------------------------------------------------------------------------------------------------------------------------------------------------------------------------------------ACCAAAATAGACCG-TGAACGCGTAATCCAG---CCCGCCG--TCGGC-G--ACTC--ACCTCGT…
	Helictochloa_cincinnata_FM999035	----------------------------------------------------------------------------------------------------------------------------------------------------------------------------------------------------------------------------------------------------------------------------------------------------------------------------------TCGTGACCCTG-ACCAAAATAGACCG-TGAACGCGTAATCCAG---CCCGCCG--TCGGC-G--ACTC--ACCTCGT…
	Helictochloa_cincinnata_FM999037	----------------------------------------------------------------------------------------------------------------------------------------------------------------------------------------------------------------------------------------------------------------------------------------------------------------------------------TCGTGACCCTG-ACCAAAATAGACCG-TGAACGCGTAATCCAG---CCCGCCG--TCGGC-G--ACTC--ACCTCGT…
	Helictochloa_cincinnata_FM999038	------------------------------------------------------------------------------------------------------------------------------------------------------------------------------------------------------------------------------------------------------------------------------------------------------------------------------------GTGACCCTG-ACCAAAATAGACCG-TGTACGCGTAATCCAG---CCCGCCG--TCGGC-G--ACTC--ACCTCGT…
	Helictochloa_cincinnata_FM999039	----------------------------------------------------------------------------------------------------------------------------------------------------------------------------------------------------------------------------------------------------------------------------------------------------------------------------------------------ACCAAAATAGACCG-TGAACGCGTAATCCAG---CCCGCCG--TCGGC-G--ACTC--ACCTCGT…
	Helictochloa_cincinnata_FM999040	-----------------------------------------------------------------------------------------------------------------------------------------------------------------------------------------------------------------------------------------------------------------------------------------------------------------------------------------CCTG-ACCAAAATAGACCG-TGAACGCGTAATCCAG---CCCGCCG--TCGGC-G--ACTC--ACCTCGT…
	Helictochloa_compressa_Z96848_Z96849	----------------------------------------------------------------------------------------------------------------------------------------------------------------------------------------------------------------------------------------------------------------------------------------------------------------------------------TCGTGACCCTG-ACCAAAATAGACCG-TGAACGCGTAATCCAG---CCCGCCA--TCGGC-G--ACTC--ACCTCGT…
	Helictochloa_gervaisii_subsp_arundanum_FM999043	----------------------------------------------------------------------------------------------------------------------------------------------------------------------------------------------------------------------------------------------------------------------------------------------------------------------------------------------ACCAAAATAGACCG-TGAACGCGTAATCCAG---CCCGCCG--TCGGC-G--ACTC--ACCTCGT…
	Helictochloa_gervaisii_subsp_arundanum_FM999045	------------------------------------------------------------------------------------------------------------------------------------------------------------------------------------------------------------------------------------------------------------------------------------------------------------------------------------GTGACCCTG-ACCAAAATAGACCG-TGAACGCGTAATCCAG---CCCGCCG--TCGGC-G--ACTC--ACCTCGT…
	Helictochloa_gervaisii_subsp_arundanum_FM999050	----------------------------------------------------------------------------------------------------------------------------------------------------------------------------------------------------------------------------------------------------------------------------------------------------------------------------------TCGTGACCCTG-ACCAAAATAGACCG-TGAACGCGTAATCCAG---CCCACCG--TCGGT-G--ACTC--ACCTCGT…
	Helictochloa_gervaisii_subsp_arundanum_FM999051	----------------------------------------------------------------------------------------------------------------------------------------------------------------------------------------------------------------------------------------------------------------------------------------------------------------------------------TCGTGACCCTG-ACCAAAATAGACCG-TGAACGCGTAATCCAG---CCCACCG--TCGGC-G--ACTC--ACCTCGT…
	Helictochloa_hackelii_Z96850_Z96851	----------------------------------------------------------------------------------------------------------------------------------------------------------------------------------------------------------------------------------------------------------------------------------------------------------------------------------TCGTGACCCTG-ACCAAAATAGACCG-TGAACGCGTAATCCAG---CCCGCTG--TCGGC-G--ACTC--ACCTCGT…
	Helictochloa_hookeri_hookeri_FN984915	-----------------------------------------------------------------------------------------------------------------------------------------------------------------------------------------------------------------------------------------------------------------------------------------------------------------------------CATTGTCGTGACC-TG-ACCAAAATAGACCG-TGAACGCGTAATCCAG---CCCGCCG--TCGGC-G--ACTC--ACCTCGT…
	Helictochloa_hookeri_schelliana_FM179409	----------------------------------------------------------------------------------------------------------------------------------------------------------------------------------------------------------------------------------------------------------------------------------------------------------------------------------------------------ATAGACCG-TGAACGCGTAATCCAG---CCCGCCG--TCGGC-G--ACTC--ACCTCGT…
	Helictochloa_levis_FM958416	----------------------------------------------------------------------------------------------------------------------------------------------------------------------------------------------------------------------------------------------------------------------------------------------------------------------------------TCGTGACC-TG-ACC-AAATAGACCG-TGAACGTGTAATCCAG---CCTGCCG--TCGGC-G--ACTC--ACCTCGT…
	Helictochloa_marginata_FM956465	----------------------------------------------------------------------------------------------------------------------------------------------------------------------------------------------------------------------------------------------------------------------------------------------------------------------------------TCGTGACC-TG-ACC-AAATAGACCG-TGAACGTGTAATCCAG---CCCGCCG--TCGGC-G--ACTC--ACCTCGT…
	Helictochloa_pratensis_Z96860_Z96861	----------------------------------------------------------------------------------------------------------------------------------------------------------------------------------------------------------------------------------------------------------------------------------------------------------------------------------TCGTGACCCTG-ACCAAAATAGACCG-TGAACGCGTAATCCAG---CCCGCCG--TCGGC-G--ACTC--ACCTCGT…
	Helictochloa_versicolor_versicolor_FM956467	----------------------------------------------------------------------------------------------------------------------------------------------------------------------------------------------------------------------------------------------------------------------------------------------------------------------------------TCGTGACC-TG-ACCAAAATAGACCG-TGAACGCGTAATCCAG---CCCGCCG--TCGGC-G--ACTC--ACCTCGT…
	Helictotrichon_asiaticum_AY870327	-----------------------------------------------------------------------------------------------------------------------------------------------------------------------------------------------------------------------------------------------------------------------------------------------------------GTGAACCTGCGGAAGGATCATTGTCGTGACCCTG-ACCAAAATAGACCG-TGAACGCGTAATCCAG---CCCGCCG--TCGGC-G--ACTC--ACCTCGT…
	Helictotrichon_cantabricum_Z96830_Z96831	----------------------------------------------------------------------------------------------------------------------------------------------------------------------------------------------------------------------------------------------------------------------------------------------------------------------------------TCGTGACCCTG-ACCAAAACAGACCG-CGCACGCGTCATCCAG---CCCGCCG-AGCGGC-G--GCAC--CGTCCGT…
	Helictotrichon_convolutum_FM956461	----------------------------------------------------------------------------------------------------------------------------------------------------------------------------------------------------------------------------------------------------------------------------------------------------------------------------------TCGTGACC-TG-ACCAAAACAGACCG-CGCACGCGTCATCCAG---CCCGCCG-AGCGGC-G--GCAC--CGTCCGT…
	Helictotrichon_convolutum_Soreng3803_GB	-------------------------------------TTGGGAAATTTCATCGTGATGGGGATAGATCATTGCAATTGTTGGTCTTCAACGAGGAATGCCTAGTAAGCGCGAGTCATCAGCTCGCGTTGACTACGTCCCTGCCCTTTGTACACACCGCCCGTCGCTCCTACCGATTGAATGGTCCGGTGAAGTGTTCGGATCGCGGCGACGGGGGCGGTTCGCCGCCCCCGACGTCGCGAGAAGTCCATTGAACCTTATCATTTAGAGGAAGG-AGAAGTCGTAACAAGGTTTCCGTAGGTGAACCTGCGGAAGGATCATTGTCGTGACCCTG-ACCAAAACAGACCG-CGCACGCGTCATCCAG---CCCGCCG-AGCGGC-G--GCAC--CGTCCGT…
	Helictotrichon_convolutum_Z96821_Z96820	----------------------------------------------------------------------------------------------------------------------------------------------------------------------------------------------------------------------------------------------------------------------------------------------------------------------------------TCGTGACCCTG-ACCAAAACAGACCG-CGCACGCGTCATCCAG---CCCGCCG--GCGGC-G--GCAC--CGTCCGT…
	Helictotrichon_desertorum_altaicum_FM956103	----------------------------------------------------------------------------------------------------------------------------------------------------------------------------------------------------------------------------------------------------------------------------------------------------------------------------------TCGTGACC-TG-ACCAAAACAGACCG-CGCACGCGTCATCCAG---CCCGCCG-AGCGGC-G--GCAC--CGTCCGT…
	Helictotrichon_filifolium_Z96826_Z96827	----------------------------------------------------------------------------------------------------------------------------------------------------------------------------------------------------------------------------------------------------------------------------------------------------------------------------------TCGTGACCCTG-ACCAAAACAGACCG-CGCACG-GTCATCCTG---CCCGCCG-AGCGGC-G--GCAC--CGTCCGT…
	Helictotrichon_parlatorei_FM956105	----------------------------------------------------------------------------------------------------------------------------------------------------------------------------------------------------------------------------------------------------------------------------------------------------------------------------------TCGTGACC-TG-ACCAAAACAGACCG-CGCACGCGTCATCCAG---CCCGCCG-AGCGGC-G--GCAC--TGTCCGT…
	Helictotrichon_sarracenorum_FM956462	----------------------------------------------------------------------------------------------------------------------------------------------------------------------------------------------------------------------------------------------------------------------------------------------------------------------------------TCGTGACC-TG-ACCAAAACAGACCG-CGCACGCGTCATCCAG---CCCGCCG-AGCGGC-G--GCAC--CGTCCGT…
	Helictotrichon_sarracenorum_Z96814_Z96815	----------------------------------------------------------------------------------------------------------------------------------------------------------------------------------------------------------------------------------------------------------------------------------------------------------------------------------TCGTGACCCTG-ACCAAAACAGACCG-CGCACGAGTCATCCAT---CCCGCCG-AGCGGC-G--GCAC--CGTCCGT…
	Helictotrichon_sedenense_GB	-----------------------------------------------------------------------------------------------------------------------------------------------------------------------------------------------------------------------------------------------------------------------------------------------------------------------------------------------------------------------------------------GCGGC-G--GCAC--CGTCCGT…
	Helictotrichon_sedenense_sedenense_FM956104	----------------------------------------------------------------------------------------------------------------------------------------------------------------------------------------------------------------------------------------------------------------------------------------------------------------------------------TCGTGACC-TG-ACCAAAACAGACCG-CGCACGCGTCATCCAG---CCCGCCG-AGCGGC-G--GCAC--CGTCCGT…
	Helictotrichon_sempervirens_Soreng4622_GB	------------------------------------------------------------------------------------------------------------------------------------------------------------------------------------------------------------------------------------------------------------------------------------------------------------------------------------GTGACCCTG-ACCAAAACAGACCG-CGCACGCGTCATCCAG---CCCGCCGA-GCGGC-G--GCAC--CGTCCGT…
	Helictotrichon_sempervirens_Z96834_Z96835	----------------------------------------------------------------------------------------------------------------------------------------------------------------------------------------------------------------------------------------------------------------------------------------------------------------------------------TCGTGACCCTG-ACCAAAACAGACCG-CGCACGCGTCATCCAG---CCCGCCG-AGCGGC-G--GCAC--CGTTCGT…
	Helictotrichon_setaceum_petzense_FM956468	----------------------------------------------------------------------------------------------------------------------------------------------------------------------------------------------------------------------------------------------------------------------------------------------------------------------------------TCGTGACC-TG-ACCAAAACAGACCG-CGCACGCGTCATCCAG---CCCGCCG-AGCGGC-G--GCAC--CGTCCGT…
	Helictotrichon_tianschanicum_SAA149_Soreng7580	----------------------------------ATCTTGGGAAATTTCATCGTGATGGGGATAGATCATTGCAATTGTTGGTCTTCAACGAGGAATGCCTAGTAAGCGCGAGTCATCAGCTCGCGTTGACTACGTCCCTGCCCTTTGTACACACCGCCCGTCGCTCCTACCGATTGAATGGTCCGGTGAAGTGTTCGGATCGCGGCGACGGGGGCGGTTCGCCGCCCCCGACGTCGCGAGAAGTCCATTGAACCTTATCATTTAGAGGAAGG-AGAAGTCGTAACAAGGTTTCCGTAGGTGAACCTGCGGAAGGATCATTGTCGTGACCCTG-ACCAAAACAGACCG-CGCACGCGTCATCCAG---CCCGCCG-AGCGGC-G--GCAC--CGTCCGT…
	Helictotrichon_x_krischae_FM958415	----------------------------------------------------------------------------------------------------------------------------------------------------------------------------------------------------------------------------------------------------------------------------------------------------------------------------------TCGTGACC-TG-ACCAAAACAGACCG-CGCACGCGTCATCCAG---CCCGCCG-AGCGGC-G--GCAC--CGTCCGT…
	Hierochloe_equiseta_AY705901	---------------------------------------------------------------------------------------------------------------------------------------------------------------------------------------------------------------------GGCGGTTCGCCGCCCCCGACGTCGCGAGAAGTCCATTGAACCTTATCATTTAGAGGAAGG-AGAAGTCGTAACAAGGTTTCCGTAGGTGAACCTGCGGAAGGATCATTGTCGTGACCCGTAAMCAAAACAGACCG-AGCACGCGTCATCCAT---CCTGCCG--ACGAC-A--ACAT--CGTTCGT…
	Hierochloe_fusca_AY705902	---------------------------------------------------------------------------------------------------------------------------------------------------------------------------------------------------------------------GGCGGTTCGCCGCCCCCGACGTCGCGAGAAGTCCATTGAACCTTATCATTTAGAGGAAGG-AGAAGTCGTAACAAGGTTTCCGTAGGTGAACCTGCGGAAGGATCATTGTCGTGACCCGTAACCAAAATAGACCG-AGCACGCGTCATCCAT---CCTGCCG--GCGAC-G--GCAT--CGTTCGT…
	Hierochloe_novaezelandiae_AY705900	---------------------------------------------------------------------------------------------------------------------------------------------------------------------------------------------------------------------GGCGGTTCGCCGCCCCCGACGTCGCGAGAAGTCCATTGAACCTTATCATTTAGAGGAAGG-AGAAGTCGTAACAAGGTTTCCGTAGGTGAACCTGCGGAAGGATCATTGTCGTGACCCGTAACCAAAACAGACCG-AGCACGCGTCATCCAT---CCTGCCG--ACGAC-A--ACAT--TGTTCGT…
	Holcus_gayensis_DQ539574	---------------------------------------------------------------------------------------------------------------------------------------------------------------------------------------------------------------------------------------------------------------------------------------------------------------------------------------ACCCTA-ACCAAAACAGACCG-CGCACGCGTCATCCAT---CCGGCCG--ACGAT-G--ACTT--TGTCCGT…
	Holcus_lanatus_DQ539575	---------------------------------------------------------------------------------------------------------------------------------------------------------------------------------------------------------------------------------------------------------------------------------------------------------------------------------------ACCCTG-ACCAAAACAGACCG-CGCACGCGTCATCCAT---CCGGCCG--ACGAT-G--GCTT--TGTCCGT…
	Holcus_lanatus_SAA26_Peterson18732	----------------------------------ATCTTGGGAAATTTCATCGTGATGGGGATAGATCATTGCAATTGTTGGTCTTCAACGAGGAATGCCTAGTAAGCGCGAGTCATCAGCTCGCGTTGACTACGTCCCTGCCCTTTGTACACACCGCCCGTCGCTCCTACCGATTGAATGGTCCGGTGAAGTGTTCGGATCGCGGCGACGGGGGCGGTTCGCCGCCCCCGACGTCGCGAGAAGTCCATTGAACCTTATCATTTAGAGGAAGG-AGAAGTCGTAACAAGGTTTCCGTAGGTGAACCTGCGGAAGGATCATTGTCGTGACCCTG-ACCAAAACAGACCG-CGCACGCGTCATCCAT---CCGGCCG--ACGAT-G--GCTT--CGTCCGT…
	Hookerochloa_hookeriana_AY559123	-----------------------------------------------------------------------------------------------------------------------------------------------------------------------------------------------------------------------------------------------------------------------------------------------------------------------------CATTGTCGTGACCCTG-ACCAAAACAGACCG-CGCACGCGTCATCTAT---CTTGCCA--GTGGC-G--GCAC--TGTCCGC…
	Hookerochloa_hookeriana_EU792348	---------------------------------------------------------------------------------------------------------------------------------------------------------------------------------------------------------------------------------CCCCCGACGTCGCGAGAAGTCCATTGAACCTTATCATTTAGAGGAAGG-AGAAGTCGTAACAAGGTTTCCGTAGGTGAACCTGCGGAAGGATCATTGTCGTGACCCTG-ACCAAAACAGACCG-CGCACGCGTCATCTAT---CTTGCCA--GTGGC-G--GCAC--TGTCCGC…
	Hyalopoa_lanatiflora_FJ178781	--------------------------------------------------------------------------------------------------------------------------------------------------------------------------------------------------------------------------------------------------------------------ATTTAGAGGAAGG-AGAAGTCGTAACAAGGTTTCCGTAGGTGAACCTGCGGAAGGATCATTGTCGTGACCCTG-ACCAAAAGAGACCG-TGCACGCGTCATCTAG---CCTGCCG--GCGGC-A--GCAA--TGTTCGT…
	Hyalopoa_pontica_FJ196303	---------------------------------------------------------------------------------------------------------------------------------------------------------------------------------------------------------------------------------------------------------------------------------------------------TTCCGTAGGTGAACCTGCGGAAGGATCATTGTCGTGACCCTG-ACCAAAACAGACCG-TGCACGCGTCATCTAG---CCTGCCG--GCGGC-G--GCAA--TGTTCGT…
	Koeleria_albescens_DQ336824	---------------------------------------------------------------------------------------------------------------------------------------------------------------------------------------------------------------------------------------------------------------------------------------------------------------------------------------ACCCTG-ACCAAAACAGACCG-CGCACGCGTCATCCAG---CCCGCCG-AGCGG-------------TCCGC…
	Koeleria_capensis_FM179413	-----------------------------------------------------------------------------------------------------------------------------------------------------------------------------------------------------------------------------------------------------------------------------------------------------------------------------------------------------CAGACCG-CGCACGCGTCATCCAG---CCCGCCA-AGCGG-------------TCCGC…
	Koeleria_capensis_SAA650_Smook2559	------------------------------------------AAATTTCATCGTGATGGGGATAGATCATTGCAATTGTTGGTCTTCAACGAGGAATGCCTAGTAAGCGCGAGTCATCAGCTCGCGTTGACTACGTCCCTGCCCTTTGTACACACCGCCCGTCGCTCCTACCGATTGAATGGTCCGGTGAAGTGTTCGGATCGCGGCGACGGGGGCGGTTCGCCGCCCCCGACGTCGCGAGAAGTCCATTGAACCTTATCATTTAGAGGAAGG-AGAAGTCGTAACAAGGTTTCCGTAGGTGAACCTGCGGAAGGATCATTGTCGTGACCCTG-ACCAAAACAGACCG-CGCACGCGTCATCCAG---CCCGCCG-AGCGG-------------TCCGC…
	Koeleria_capensis_SAA665_Smook10302	------------------------------------------AAATTTCATCGTGATGGGGATAGATCATTGCAATTGTTGGTCTTCAACGAGGAATGCCTAGTAAGCGCGAGTCATCAGCTCGCGTTGACTACGTCCCTGCCCTTTGTACACACCGCCCGTCGCTCCTACCGATTGAATGGTCCGGTGAAGTGTTCGGATCGCGGCGACGGGGGCGGTTCGCCGCCCCCGACGTCGCGAGAAGTCCATTGAACCTTATCATTTAGAGGAAGG-AGAAGTCGTAACAAGGTTTCCGTAGGTGAACCTGCGGAAGGATCATTGTCGTGACCCTG-ACCAAAACAGACCG-CGCACGCGTCATCCAG---CCCGCCG-AGCGG-------------TCCGC…
	Koeleria_caudata_DQ539603	---------------------------------------------------------------------------------------------------------------------------------------------------------------------------------------------------------------------------------------------------------------------------------------------------------------------------------------ACCCTG-ACCAAAACAGACCG-CGCACGCGTCATCCAG---CCCGCCG-AGCGG-------------TCCGC…
	Koeleria_dasyphylla_DQ336825	---------------------------------------------------------------------------------------------------------------------------------------------------------------------------------------------------------------------------------------------------------------------------------------------------------------------------------------ACCCTG-ACCAAAACAGACCG-CGCACGCGTCATCCAG---CCCGCCG-AGCGG-------------TCCGC…
	Koeleria_lobata_SAA651_Soreng3813b	------------------------------------------AAATTTCATCGTGATGGGGATAGATCATTGCAATTGTTGGTCTTCAACGAGGAATGCCTAGTAAGCGCGAGTCATCAGCTCGCGTTGACTACGTCCCTGCCCTTTGTACACACCGCCCGTCGCTCCTACCGATTGAATGGTCCGGTGAAGTGTTCGGATCGCGGCGACGGGGGCGGTTCGCCGCCCCCGACGTCGCGAGAAGTCCATTGAACCTTATCATTTAGAGGAAGG-AGAAGTCGTAACAAGGTTTCCGTAGGTGAACCTGCGGAAGGATCATTGTCGTGACCCTG-ACCAAAACAGACCG-TGCACGCGTCACCCAG---CCCGCCG-AGCGG-------------TCCGC…
	Koeleria_loweana_AF532930	----------------------------------------------------------------------------------------------------------------------------------------------------------------------------------------------------------------------------------------------------------------------------------------------------------------------------------TCGTGACCCTG-ACCAAAACAGACCG-CGCACGCGTCATCCAG---CCTGCCG-AGCGG-------------TCCGC…
	Koeleria_loweana_HE646607	----------------------------------------------------------------------------------------------------------------------------------------------------------------------------------------------------------------------------------------------------------------------------------------------------------------------------------TCGTGACCCTG-ACCAAAACAGACCG-CGCACGCGTCATCCAG---CCTGCCG-AGCGG-------------TCCGC…
	Koeleria_macrantha_DQ336826	---------------------------------------------------------------------------------------------------------------------------------------------------------------------------------------------------------------------------------------------------------------------------------------------------------------------------------------ACCCTG-ACCAAAACAGACCG-CGCACGCGTCATCCAG---CCCGCCG-AGCGG-------------TCCGC…
	Koeleria_macrantha_SAA79_Peterson19783	----------------------------------ATCTTGGGAAATTTCATCGTGATGGGGATAGATCATTGCAATTGTTGGTCTTCAACGAGGAATGCCTAGTAAGCGCGAGTCATCAGCTCGCGTTGACTACGTCCCTGCCCTTTGTACACACCGCCCGTCGCTCCTACCGATTGAATGGTCCGGTGAAGTGTTCGGATCGCGGCGACGGGGGCGGTTCGCCGCCCCCGACGTCGCGAGAAGTCCATTGAACCTTATCATTTAGAGGAAGG-AGAAGTCGTAACAAGGTTTCCGTAGGTGAACCTGCGGAAGGATCATTGTCGTGACCCTG-ACCAAAACAGACCG-CGCACGCGTCATCCAG---CCCGCCG-AGCGG-------------TCCGC…
	Koeleria_permollis_SAA528_Peterson21705	----------------------------------ATCTTGGGAAATTTCATCGTGATGGGGATAGATCATTGCAATTGTTGGTCTTCAACGAGGAATGCCTAGTAAGCGCGAGTCATCAGCTCGCGTTGACTACGTCCCTGCCCTTTGTACACACCGCCCGTCGCTCCTACCGATTGAATGGTCCGGTGAAGTGTTCGGATCGCGGCGACGGGGGCGGTTCGCCGCCCCCGACGTCGCGAGAAGTCCATTGAACCTTATCATTTAGAGGAAGG-AGAAGTCGTAACAAGGTTTCCGTAGGTGAACCTGCGGAAGGATCATTGTCGTGACCCTG-ACCAAAACAGACCG-CGCACGCGTCATCCAG---CCCGCCG-AGCGG-------------TCCGC…
	Koeleria_pyramidata_DQ336827	---------------------------------------------------------------------------------------------------------------------------------------------------------------------------------------------------------------------------------------------------------------------------------------------------------------------------------------ACCCTG-ACCAAAACAGACCG-CGCACGCGTCATCCAG---CCCGCCG-AGCGG-------------TCCGC…
	Koeleria_splendens_DQ336828	---------------------------------------------------------------------------------------------------------------------------------------------------------------------------------------------------------------------------------------------------------------------------------------------------------------------------------------ACCCTG-ACCAAAACAGACCG-CGCACGCGTCATCCAG---CCCGCCG-AGCGG-------------TCCGC…
	Koeleria_splendens_SAA649_Soreng7491	--------------------------------------------ATTTCATCGTGATGGGGATAGATCATTGCAATTGTTGGTCTTCAACGAGGAATGCCTAGTAAGCGCGAGTCATCAGCTCGCGTTGACTACGTCCCTGCCCTTTGTACACACCGCCCGTCGCTCCTACCGATTGAATGGTCCGGTGAAGTGTTCGGATCGCGGCGACGGGGGCGGTTCGCCGCCCCCGACGTCGCGAGAAGTCCATTGAACCTTATCATTTAGAGGAAGG-AGAAGTCGTAACAAGGTTTCCGTAGGTGAACCTGCGGAAGGATCATTGTCGTGACCCTG-ACCAAAACAGACCG-CGCACGCGTCACCCAG---CCCGCCG-AGCGG-------------TCCGC…
	Koeleria_vallesiana_DQ336829	---------------------------------------------------------------------------------------------------------------------------------------------------------------------------------------------------------------------------------------------------------------------------------------------------------------------------------------ACCCTG-ACCAAAACAGACCG-CGCACGCGTCATCCAG---CCCGCCG-AGCGG-------------TCCGC…
	Koeleria_vallesiana_SAA648_Soreng4005b	---------------------------------------------------------GGGGATAGATCATTGCAATTGTTGGTCTTCAACGAGGAATGCCTAGTAAGCGCGAGTCATCAGCTCGCGTTGACTACGTCCCTGCCCTTTGTACACACCGCCCGTCGCTCCTACCGATTGAATGGTCCGGTGAAGTGTTCGGATCGCGGCGACGGGGGCGGTTCGCCGCCCCCGACGTCGCGAGAAGTCCATTGAACCTTATCATTTAGAGGAAGG-AGAAGTCGTAACAAGGTTTCCGTAGGTGAACCTGCGGAAGGATCATTGTCGTGACCCTG-ACCAAAACAGACCG-CGCACGCGTCATCCAG---CCCGCCG-AGCGG-------------TCCGC…
	Lachnagrostis_adamsonii_GB	-----------------------------------------------------------------------------------------------------------------------------------------------------------------------------------------------------------------------------------------------------------------------------------------------------------------------------------CGTGACCCTG-ACCAAAACAGACCG-CGCACGMGTCATCCAG---CCTGTCG--GCGAC-G--ACAC--CGTTCGT…
	Lachnagrostis_ammobia_AY705907	------------------------------------------------------------------------------------------------------------------------------------------------------------------------------------------------------------------------------------------------GAAGTCCATTGAACCTTATCATTTAGAGGAAGG-AGAAGTCGTAACAAGGTTTCCGTAGGTGAACCTGCGGAAGGATCATTGTCGTGACCCTG-ACCAAAATAGACCG-TGCACGCGTCATCCAG---CCTGCCG--GCGGC-G--GCAC--CGTTCGT…
	Lachnagrostis_billarderi_AY705904	------------------------------------------------------------------------------------------------------------------------------------------------------------------------------------------------------------------------------------------------GAAGTCCATTGAACCTTATCATTTAGAGGAAGG-AGAAGTCGTAACAAGGTTTCCGTAGGTGAACCTGCGGAAGGATCATTGTCGTGACCCTG-ACCAAAACAGACCG-CGCACGCGTCATCCAG---CCTGTCG--GCGGT-G--ACAC--CGTTCAT…
	Lachnagrostis_leptostachys_AY705903	------------------------------------------------------------------------------------------------------------------------------------------------------------------------------------------------------------------------------------------------GAAGTCCATTGAACCTTATCATTTAGAGGAAGG-AGAAGTCGTAACAAGGTTTCCGTAGGTGAACCTGCGGAAGGATCATTGTCGTGACCCTG-ACCAAAATAGACCG-TGCACGCGTCATCCAG---CCTGCCG--GCGGC-G--GCAC--CGTTCGT…
	Lachnagrostis_littoralis_AY705906	------------------------------------------------------------------------------------------------------------------------------------------------------------------------------------------------------------------------------------------------GAAGTCCATTGAACCTTATCATTTAGAGGAAGG-AGAAGTCGTAACAAGGTTTCCGTAGGTGAACCTGCGGAAGGATCATTGTCGTGACCCTG-ACCAAAACAGACCG-CGCACGMGTCATCCAG---CCTGTCG--GCGRC-G--ACAC--CGTTCGT…
	Lachnagrostis_littoralis_subsp_littoralis_AY705905	------------------------------------------------------------------------------------------------------------------------------------------------------------------------------------------------------------------------GGTTCGCCGCCCCCGACGTCGCGAGAAGTCCATTGAACCTTATCATTTAGAGGAAGG-AGAAGTCGTAACAAGGTTTCCGTAGGTGAACCTGCGGAAGGATCATTGTCGTGACCCTG-ACCAAAACAGACCG-CGCACGCGTCATCCAG---CCTGTCG--GCGGC-G--ACAC--CGTTCGT…
	Lachnagrostis_uda_AY705908	------------------------------------------------------------------------------------------------------------------------------------------------------------------------------------------------------------------------------------------------GAAGTCCATTGAACCTTATCATTTAGAGGAAGG-AGAAGTCGTAACAAGGTTTCCGTAGGTGAACCTGCGGAAGGATCATTGTCGTGACCCTG-ACCAAAATAGACCG-TGCACGCGTCATCCAS---CCTGCCG--GCGGC-G--GCAC--CGTYYGT…
	Lagurus_ovatus_DQ539598	---------------------------------------------------------------------------------------------------------------------------------------------------------------------------------------------------------------------------------------------------------------------------------------------------------------------------------------ACCCTG-ACCAAAATAGACCG-TGAACGCGTCATCCAT---CCCGCTG-AGTGG-------------TTCGC…
	Lagurus_ovatus_FM179414	----------------------------------------------------------------------------------------------------------------------------------------------------------------------------------------------------------------------------------------------------------------------------------------------------------------------------------TCGTGACC-TG-AC--AAATAGACCG-TGAACGCGTCATCCAT---CCCGCTG-AGTGG-------------TCCGC…
	Lagurus_ovatus_SAA671_US3343370	------------------------------------------AAATTTCATCGTGATGGGGATAGATCATTGCAATTGTTGGTCTTCAACGAGGAATGCCTAGTAAGCGCGAGTCATCAGCTCGCGTTGACTACGTCCCTGCCCTTTGTACACACCGCCCGTCGCTCCTACCGATTGAATGGTCCGGTGAAGTGTTCGGATCGCGGCGACGGGGGCGGTTCGCCGCCCCCGACGTCGCGAGAAGTCCATTGAACCTTATCATTTAGAGGAAGG-AGAAGTCGTAACAAGGTTTCCGTAGGTGAACCTGCGGAAGGATCATTGTCGTGACCCTG-ACCAAAATAGACCG-TGAACGCGTCATCCAT---CCCGCTG-AGTGG-------------TCCGC…
	Lagurus_ovatus_SAA672_Lammers7904	----------------------------------------------------------------------------------------------------------------------------------------------------------------------------------------------------------------------------------------------------------------------------------------------------------------------------TCATTGTCGTGACCCTG-ACCAAAATAGACCG-TGAACGCGTCATCCAT---CCCGCTG-AGTGG-------------TCCGC…
	Lagurus_ovatus_SAA744_Soreng14484	-------------------------------------------AATTTCATCGTGATGGGGATAGATCATTGCAATTGTTGGTCTTCAACGAGGAATGCCTAGTAAGCGCGAGTCATCAGCTCGCGTTGACTACGTCCCTGCCCTTTGTACACACCGCCCGTCGCTCCTACCGATTGAATGGTCCGGTGAAGTGTTCGGATCGCGGCGACGGGGGCGGTTCGCCGCCCCCGACGTCGCGAGAAGTCCATTGAACCTTATCATTTAGAGGAAGG-AGAAGTCGTAACAAGGTTTCCGTAGGTGAACCTGCGGAAGGATCATTGTCGTGACCCTG-ACCAAAATAGACCG-TGAACGCGTCATCCAT---CCCGCTG-AGTGG-------------TCCGC…
	Lamarckia_aurea_AF532935	----------------------------------------------------------------------------------------------------------------------------------------------------------------------------------------------------------------------------------------------------------------------------------------------------------------------------------TCGTGACCCTG-ACCAAAACAGACCG-CGCACTTTTAATCCTG---CCCGCCG--GCAGC-G--G-AC--CGTTCTT…
	Leptophyllochloa_micrathera_SAA652_Peterson17403	-------------------------------------------AATTTCATCGTGATGGGGATAGATCATTGCAATTGTTGGTCTTCAACGAGGAATGCCTAGTAAGCGCGAGTCATCAGCTCGCGTTGACTACGTCCCTGCCCTTTGTACACACCGCCCGTCGCTCCTACCGATTGAATGGTCCGGTGAAGTGTTCGGATCGCGGCGACGGGGGCGGTTCGCCGCCCCCGACGTCGCGAGAAGTCCATTGAACCTTATCATTTAGAGGAAGG-AGAAGTCGTAACAAGGTTTCCGTAGGTGAACCTGCGGAAGGATCATTGTCGTGACCCTG-ACCAAAACAGACCG-CGCACGCGTCATCTAG---CCCGCCG-AGCGG-------------TCCGC…
	Lolium_perenne_AF303401	----------------------------------------------------------------------------------------------------------------------------------------------------------------------------------------------------------------------------------------------------------------------------------------------------------------------------------TCGTGACCCTG-ACCAAAACAGACCG-CGCACGAGTTATCTAG---CCCGCTGG-GCGGC-G--GCAT--CGTCCGT…
	Megalachne_berteroniana_FR692028	----------------------------------------------------------------------------------------------------------------------------------------------------------------------------------------------------------------------------------------------------------------------------------------------------------------------------------TCGTGA-CCTG-A-CAAAACAGACCG-TGCACGTGTCATCCTG---CCTGCCGG-GCGGC-G--GCAC--CGTTTGT…
	Megalachne_masafuerana_FR692029	-----------------------------------------------------------------------------------------------------------------------------------------------------------------------------------------------------------------------------------------------------------------------------------------------------------------------------------CGTGA-CCTG-ACCAAAACAGACCG-TGCACGTGTCATCCTG---CCTGCCGG-GCGGC-G--GCAC--CGTTTGT…
	Mibora_minima_DQ539589	---------------------------------------------------------------------------------------------------------------------------------------------------------------------------------------------------------------------------------------------------------------------------------------------------------------------------------------ACCCTG-ACCAAAATATACCG-TGCACGCGTTATCTA----CCTGTCGA-GAGAT-G--GATT--CGTCTAT…
	Mibora_minima_FR692030	-----------------------------------------------------------------------------------------------------------------------------------------------------------------------------------------------------------------------------------------------------------------------------------------------------------------------------------CGTGACC-TG-A-CAAAACA-ACCG-TGCACGCGTTATCTA----CCTGTCGA-GAGAT-G--GATT--CGTCTAT…
	Milium_effusum_DQ539573	--------------------------------------------------------------------------------------------------------------------------------------------------------------------------------------------------------------------------------------------------------------------------------------------------------------------------------------------------------------------------------CTGGCTGG-TTAAC-G--GCTC--TGTCCGT…
	Milium_effusum_GQ324477	----------------------------------------------------------------------------------------------------------------------------------------------------------------------------------------------------------------------------------------------------------------------------------------------------------------------------------TCGTGACCCTG-ACCAAAACTGACCG-TGAACGTGTCACCTAC---CTGGCTG--GTAAC-G--GCTC--TGTCCGT…
	Milium_effusum_HQ600513	------------------------------------------------------------------------------------------------------------------------------------------------------------------------------------------------------------------------------------------------------------------------------------------------------------------------------ATTGTCGTGACCCTG-ACCAAAACTGACCG-CGAACGCGTCACCTAC---CCGGTCG--GCAAC-G--GCTC--TGTTCGT…
	Milium_effusum_KC986378	------------------------------------------------------------------------------------------------------------------------------------------------------------------------------------------------------------------------------------------------------------ACCTTATCATTTAGAGGAAGG-AGAAGTCGTAACAAGGTTTCCGTAGGTGAACCTGCGGAAGGATCATTGTCGTGACCCTG-ACCAAAACTGACCG-CGAACGCGTCACCTAC---CCGGTCG--GCAAC-G--GCTC--TGTTTGT…
	Milium_vernale_EU792340	-------------------------------------------------------------------------------------------------------------------------------------------------------------------------------------------------------------------GGGGCGGTTCGCCGCCCCCGACGTCGCGAGAAGTCCATTGAACCTTATCATTTAGAGGAAGG-AGAAGTCGTAACAAGGTTTCCGTAGGTGAACCTGCGGAAGGATCATTGTCGTGACCCTG-ACCAAAACTCACCG-TGAATGCGTTACCTAC---CTGGCTG--GCAAC-G--GCTC--TGTCTGT…
	Narduroides_salzmanii_AF478497	----------------------------------------------------------------------------------------------------------------------------------------------------------------------------------------------------------------------------------------------------------------------------------------------------------------------------------TCGTGACCCTG-ACCAAAACAGACCG-CGCACGCGTCATCCTG---CCTGCCGG-GCGGT-G--GCAT--CGTTTGT…
	Narduroides_salzmannii_JQ972946	---------------------------------------------------------------------------------------------------------------------------------------------------------------------------------------------------------------------------------------------------------------------------------------------------------------------------------------ACCCTG-ACCAAAACAGACCG-CGCACGCGTCATCCTG---CCTGCCGG-GCGGT-G--GCAT--CGTTTGT…
	Neoschischkinia_truncatula_DQ539592	---------------------------------------------------------------------------------------------------------------------------------------------------------------------------------------------------------------------------------------------------------------------------------------------------------------------------------------ACCCTG-ACCAAAACAGACCG-CGCACGCGTCATCTAG---CCTGCCG--GCGGC-G--GCAC--CGTTCGT…
	Nephelochloa_orientalis_HE646609	-----------------------------------------------------------------------------------------------------------------------------------------------------------------------------------------------------------------------------------------------------------------------------------------------------------------------------------------------ACAAAACAGAC-G-TGCACGCGTTATCTAT---CCGTCCAG-GCGGC-G--GCAC--CGTTCGT…
	Nicoraepoa_andina_EU792354	-------------------------------------------------------------------------------------------------------------------------------------------------------------------------------------------------------------------------------------------------AAGTCCATTGAACCTTATCATTTAGAGGAAGG-AGAAGTCGTAACAAGGTTTCCGTAGGTGAACCTGCGGAAGGATCATTGTCGTGACCCTG-ACCAAAACAGACCG-CGCACGCGTCATCTAT---CTTGCCA--GTGGT-G--GCAC--TGTTCGC…
	Nicoraepoa_chonotica_EU792355	-----------------------------------------------------------------------------------------------------------------------------------------------------------------------------------------GGTGAAGTGTTCGGATCGCGGCGACTGGGGCGGTTCGCCGCCCCCGACGTCGCGAGAAGTCCATTGAACCTTATCATTTAGAGGAAGG-AGAAGTCGTAACAAGGTTTCCGTAGGTGAACCTGCGGAAGGATCATTGTCGTGACCCTG-ACCAAAACAGACCG-CGCACGCGTCATCTAT---CTTGCCA--GTGGT-G--GCAC--TGTCCGC…
	Nicoraepoa_chonotica_EU792356	----------------------------------------------------------------------------------------------------------------------------------------------------------------------------------------------------------------------------------CCCCGACATCACGAGAAGTCCATTGAACCTTATCATTTAGAGGAAGG-AGAAGTCGTAACAAGGTTTCCGTAGGTGAACCTGCGGAAGGATCATTGTCGTGACCCTG-ACCAAAACAGACCG-CGCAYGCGTCATCTAT---CTTGCCA--GTGGY-G--GCAC--TGKCCGC…
	Nicoraepoa_pugionifolia_EU792360	----------------GGCCGACAGGCCCGGGTAATCTTGGGAAATTTCATCGTGATGGGGATAGATCATTGCAATTGTTGGTCTTCAACGAGGAATGCCTAGTAAGCGCGAGTCATCAGCTCGCGTTGACTACGTCCCTGCCCTTTGTACACACCGCCCGTCGCTCCTACCGATTGAATGGTCCGGTGAAGTGTTCGGATCGCGGCGACTGGGGCGGTTCGCCGCCCCCGACGTCGCGAGAAGTCCATTGAACCTTATCATTTAGAGGAAGG-AGAAGTCGTAACAAGGTTTCCGTAGGTGAACCTGCGGAAGGATCATTGTCGTGACCCTG-ACCAAAACAGACCG-TGAACGCGTCATCTTT---CCTGCTA--GCGGT-G--GCTC--TG-CCGT…
	Nicoraepoa_pungifolia_GQ324478	----------------------------------------------------------------------------------------------------------------------------------------------------------------------------------------------------------------------------------------------------------------------------------------------------------------------------------TCGTGACCCTG-ACCAAAACAGACCG-TGAACGCGTCATCTTT---CCTGCYA--GCGGT-G--GCTC--TG-CCGT…
	Nicoraepoa_robusta_EU792357	---------TAGCCTTGGCCGACAGGCCCGGGTAATCTTGGGAAATTTCATCGTGATGGGGATAGATCATTGCAATTGTTGGTCTTCAACGAGGAATGCCTAGTAAGCGCGAGTCATCAGCTCGCGTTGACTACGTCCCTGCCCTTTGTACACACCGCCCGTCGCTCCTACCGATTGAATGGTCCGGTGAAGTGTTCGGATCGCGGCGACTGGGGCGGTTCGCCGCCCCCGACGTCGCGAGAAGTCCATTGAACCTTATCATTTAGAGGAAGG-AGAAGTCGTAACAAGGTTTCCGTAGGTGAACCTGCGGAAGGATCATTGTCGTGACCCTG-ACCAAAACAGACCG-YGCACGCGTCATCTAT---CTTGCTA--GTGGT-G--GCAC--TGTCCGC…
	Nicoraepoa_subenerivs_subsp_subenervis_EU792359	------------------------------------------------------------------------------------------------------------------------------------------------------------------------------------------------------------------------------------------TCGCGAGAAGTCCATTGAACCTTATCATTTAGAGGAAGG-AGAAGTCGTAACAAGGTTTCCGTAGGTGAACCTGCGGAAGGATCATTGTCGTGACCCTG-ACCAAAACAGACCG-CGCACGCGTCATCTAT---CTTGCCA--GTGGC-G--GCAC--TGTCCGC…
	Nicoraepoa_subenervis_subsp_spegazziniana_GQ324479	----------------------------------------------------------------------------------------------------------------------------------------------------------------------------------------------------------------------------------------------------------------------------------------------------------------------------------TCGTGACCCTG-ACCAAAACAGACCG-CGCACGCGTCATCTAT---CTTGCCA--GTGGC-G--GCAC--TGTCCGC…
	Nicoraepoa_subernervis_subsp_spegazziniana_EU792358	-------------------------------------TTGGGAAATTTCATCGTGATGGGGATAGATCATTGCAATTGTTGGTCTTCAACGAGGAATGCCTAGTAAGCGCGAGTCATCAGCTCGCGTTGACTACGTCCCTGCCCTTTGTACACACCGCCCGTCGCTCCTACCGATTGAATGGTCCGGTGAAGTGTTCGGATCGCGGCGACTGGGGCGGTTCGCCGCCCCCGACGTCGCGAGAAGTCCATTGAACCTTATCATTTAGAGGAAGG-AGAAGTCGTAACAAGGTTTCCGTAGGTGAACCTGCGGAAGGATCATTGTCGTGACCCTG-ACCAAAACAGACCG-CGCACGCGTCATCTAT---CTTGCCA--GTGGC-G--GCAC--TGTCCGC…
	Oreochloa_disticha_DQ539588	---------------------------------------------------------------------------------------------------------------------------------------------------------------------------------------------------------------------------------------------------------------------------------------------------------------------------------------ACCCTG-ACCAAAACAGACCG-CGCACGCGTCATCTAC---CCCGCCG-AGCGGC-G--GATC--CGTCCGT…
	Oreochloa_disticha_FM179421	----------------------------------------------------------------------------------------------------------------------------------------------------------------------------------------------------------------------------------------------------------------------------------------------------------------------------------TCGTGACC-TG-A-CAAAACAGACCG--GCACGCGTCATCTAC---CCCGCCG-AGCGGC-G--GATC--CGTCCGT…
	Paracolpodium_altaicum_EF432735	-------------------------------------------------------------------------------------------------------------------------------------------------------------------------------------------------------------------------------------------------------------------------------------------------------GTAGGTGAACCTGCGGAAGGATCATTRTCGTGACCCTG-ACCAAAACAGACCG-TGCACGCGTCATCTAG---CCTGCCG--GCGGC-G--GCAA--TGTTYGC…
	Parapholis_incurva_AF532942	----------------------------------------------------------------------------------------------------------------------------------------------------------------------------------------------------------------------------------------------------------------------------------------------------------------------------------TCGTGACCCTG-ACCAAAATAGACCG-TGCACACGTCATCCAG---CCCGCTG-AGCGGC-G--GCTC--CGTTCGT…
	Parapholis_incurva_FM179422	--------------------------------------------------------------------------------------------------------------------------------------------------------------------------------------------------------------------------------------------------------------------------------------------------------------------------------------------------------------GCACACGTCATCCAG---CCCGCTG-AGCGGC-G--GCTC--CGTTTGT…
	Parapholis_incurva_HQ600556	------------------------------------------------------------------------------------------------------------------------------------------------------------------------------------------------------------------------------------------------------------------------------------------------------------------------------ATTGTCGTGACCCTG-ACCAAAACAGACCG-CGCACACGTCATCCAG---CCCGCTG-AGCGGC-G--GCTC--CGTTTGT…
	Periballia_involucrata_DQ539576	-------------------------------------------------------------------------------------------------------------------------------------------------------------------------------------------------------------------------------------------------------------------------------------------------------------------------------------------TG-ACCAAAACAGACCG-CGCACGCGTCACCCAA---ACTGCC--AGCGA--G--ACAC--CGTTTGT…
	Peyritschia_deyeuxiodes_SAA61_Peterson9809	----------------------------------------------------------------------------------------------------------------------------------------------------------------------------------------------------------------------------------------------------------------TATCATTTAGAGGAAGG-AGAAGTCGTAACAAGGTTTCCGTAGGTGAACCTGCGGAAGGATCATTGTCGTGACCCTG-ACCAAAACAGACCG-CGCACGCGTCATCCAG---CCCGCCG-AGCGG-------------TCCGC…
	Peyritschia_deyeuxioides_SAA232_Peterson21403	----------------------------------ATCTTGGGAAATTTCATCGTGATGGGGATAGATCATTGCAATTGTTGGTCTTCAACGAGGAATGCCTAGTAAGCGCGAGTCATCAGCTCGCGTTGACTACGTCCCTGCCCTTTGTACACACCGCCCGTCGCTCCTACCGATTGAATGGTCCGGTGAAGTGTTCGGATCGCGGCGACGGGGGCGGTTCGCCGCCCCCGACGTCGCGAGAAGTCCATTGAACCTTATCATTTAGAGGAAGG-AGAAGTCGTAACAAGGTTTCCGTAGGTGAACCTGCGGAAGGATCATTGTCGTGACCCTG-ACCAAAACAGACCG-CGCACGCGTCATCCAG---CCCGTCG-AGCGG-------------TCCGC…
	Peyritschia_deyeuxioides_SAA238_Peterson21110	-----------------------------------------------------------------------------------------------------------------------------------------------------------------------------------------------------------------------------------------------------------------------------------------------------------------CTGCGGAAGGATCATTGTCGTGACCCTG-ACCAAAACAGACCG-CGCACGCGTCATCCAG---CCCGCCG-AGCGG-------------TCCGC…
	Peyritschia_deyeuxioides_SAA561_Peterson20367	----------------------------------ATCTTGGGAAATTTCATCGTGATGGGGATAGATCATTGCAATTGTTGGTCTTCAACGAGGAATGCCTAGTAAGCGCGAGTCATCAGCTCGCGTTGACTACGTCCCTGCCCTTTGTACACACCGCCCGTCGCTCCTACCGATTGAATGGTCCGGTGAAGTGTTCGGATCGCGGCGACGGGGGCGGTTCGCCGCCCCCGACGTCGCGAGAAGTCCATTGAACCTTATCATTTAGAGGAAGG-AGAAGTCGTAACAAGGTTTCCGTAGGTGAACCTGCGGAAGGATCATTGTCGTGACCCTG-ACCAAAACAGACCG-CGCACGCGTCATCCAG---CCCGCCG-AGCGG-------------TCCGC…
	Peyritschia_pringlei_HG797528	-----------------------------------------------------------------------------------------------------------------------------------------------------------------------------------------------------------------------------------------------------------------------------------------------------------------------------------------CCTG-AC---AACAGACCG-CGCACGCGTCATCCAG---CCCGCCG-AGCGG-------------TCCGC…
	Peyritschia_pringlei_Peterson12575	------------------------------------------------------------------------------------------------------------------------------------------------------------------------------------------------------------------------------------------------------------ACCTTATCATTTAGAGGAAGG-AGAAGTCGTAACAAGGTTTCCGTAGGTGAACCTGCGGAAGGATCATTGTCGTGACCCTG-ACCAAAACAGACCG-CGCACGCGTCATCCAG---CCCGCCG-AGCGG-------------TCCGC…
	Phalaris_amethystina_JF951053	-----------------------------------------------------------------------------------------------------------------------------------------------------------------------------------------------------------------------------------------------------------------------------------------------------------------------------------CGTGACCCTG-ACCAAAACAGACCG-TGCACGCGTCCTCTAG---CCAGCCG--GCGGT-G--GCAA--TGTTCAT…
	Phalaris_amethystina_JF951060	---------------------------------------------------------------------------------------------------------------------------------------------------------------------------------------------------------------------------------------------------------------------------------------------------------------------------------------------------------------------------------------------------------------…
	Phalaris_angusta_JF951054	-----------------------------------------------------------------------------------------------------------------------------------------------------------------------------------------------------------------------------------------------------------------------------------------------------------------------------------CGTGACCCTG-ACCAAAACAGACCG-TGCACGCGTCCTCTAG---CCAGCCG--GCGGT-G--GCAA--CGTTCAT…
	Phalaris_angusta_JF951055	-----------------------------------------------------------------------------------------------------------------------------------------------------------------------------------------------------------------------------------------------------------------------------------------------------------------------------------CGTGACCCTG-ACCAAAACAGACCG-TGCACGCGTCCTCTAG---CCAGCCG--GCGGT-G--GCAA--CGTTCAT…
	Phalaris_angusta_SAA669_Scur654	------------------------------------------AAATTTCATCGTGATGGGGATAGATCATTGCAATTGTTGGTCTTCAACGAGGAATGCCTAGTAAGCGCGAGTCATCAGCTCGCGTTGACTACGTCCCTGCCCTTTGTACACACCGCCCGTCGCTCCTACCGATTGAATGGTCCGGTGAAGTGTTCGGATCGCGGCGACGGGGGCGGTTCGCCGCCCCCGACGTCGCGAGAAGTCCATTGAACCTTATCATTTAGAGGAAGG-AGAAGTCGTAACAAGGTTTCCGTAGGTGAACCTGCGGAAGGATCATTGTCGTGACCCTG-ACCAAAACAGACCG-TGCATGCGTCCTCTAG---CCAGCCG--TCGGC-G--GCAA--TGTTCGT…
	Phalaris_aquatica_JF951056	-----------------------------------------------------------------------------------------------------------------------------------------------------------------------------------------------------------------------------------------------------------------------------------------------------------------------------------CGTGACCCTG-ACCAAAACAGACCG-TGCATGCGTCCTCTAG---CCAGCCG--TCGGC-G--GCAA--TGTTCGT…
	Phalaris_aquatica_JF951076	---------------------------------------------------------------------------------------------------------------------------------------------------------------------------------------------------------------------------------------------------------------------------------------------------------------------------------------ACCCTG-ACCAAAACAGACCG-TGCATGCGTCCTCTAG---CCAGCCG--TCGGC-G--GCAA--TGTTCGT…
	Phalaris_aquatica_SAA766_Jobson1942	----------------------------------ATCTTGGGAAATTTCATCGTGATGGGGATAGATCATTGCAATTGTTGGTCT-CAACGAGGAATGCCTAGTAAGCGCGAGTCATCAGCTCGCGTTGACTACGTCCCTGCCCTTTGTACACACCGCCCGTCGCTCCTACCGATTGAATGGTCCGGTGAAGTGTTCGGATCGCGGCGACGGGGGCGGTTCGCCGCCCCCGACGTCGCGAGAAGTCCATTGAACCTTATCATTTAGAGGAAGG-AGAAGTCGTAACAAGGTTTCCGTAGGTGAACCTGCGGAAGGATCATTGTCGTGACCCTG-ACCAAAACAGACCG-TGCATGCGTCCTCTAG---CCAGCCG--TCGGC-G--GCAA--TGTTCGT…
	Phalaris_aquatica_SAA80_Peterson19672	------------------------------------------------------------------------------------------------------------------------------------------------------------------------------------------------------------------------------------------------------------------------------------------------------------------------------------------CTG-ACCAAAACAGACCG-TGCATGCGTCCTCTAG---CCAGCCG--TCGGC-G--GCAA--TGTTCGT…
	Phalaris_arundinacea_FJ821785	----------------------------------------------------------------------------------------------------------------------------------------------------------------------------------------------------------------------------------------------------------------------------------------------------------------------------------TCGTGAACCTG-ACCAAAACAGACCG-TGCACGCGTCCTCTAG---CCAGCCG--GCGGC-G--GCAA--CGTTTGT…
	Phalaris_arundinacea_HQ600518	------------------------------------------------------------------------------------------------------------------------------------------------------------------------------------------------------------------------------------------------------------------------------------------------------------------------------ATTGTCGTGACCCTG-ACCAAAACAGACCG-TGCACGCGTCCTCTAG---CCAGCCG--GCGGC-G--GCAA--CGTTTGT…
	Phalaris_arundinacea_JF951075	-----------------------------------------------------------------------------------------------------------------------------------------------------------------------------------------------------------------------------------------------------------------------------------------------------------------------------------CGTGAACCTG-ACCAAAACAGACCG-TGCAYGCGTCCTCTAG---CCAGCCG--GCGGC-G--GCAA--CGTTTGT…
	Phalaris_arundinacea_JF951077	---------------------------------------------------------------------------------------------------------------------------------------------------------------------------------------------------------------------------------------------------------------------------------------------------------------------------------------AACCTG-ACCAAAACAGACCG-TGCAYGCGTCCTCTAG---CCAGCCG--GCGGC-G--GCAA--CGTTTGT…
	Phalaris_arundinacea_SAA22_Peterson18383	---------------------------------------------------------------------------------------------------------------------------------------------------------------------------------------------------------------------------------------------------------------------------------------------------------------------GGAAGGATCATTGTCGTGAACNTG-ACCAAAACAGACCG-TGCANGCGTCCTCTAG---CCAGCCG--GCGGC-G--GCAA--CGTTTGT…
	Phalaris_brachystachys_JF951057	-----------------------------------------------------------------------------------------------------------------------------------------------------------------------------------------------------------------------------------------------------------------------------------------------------------------------------------CGTGACCCTG-ACCAAAACAGACCG-TGCACGCGTCCTCTAT---CTAGCCG--GCGGC-G--GAAA--CTTCTGT…
[truncated: 266 more rows]
