# Supplementary material for: Molecular phylogenetics of cool-season grasses in the subtribes Agrostidinae, Anthoxanthinae, Aveninae, Brizinae, Calothecinae, Koeleriinae and Phalaridinae (Poaceae, Pooideae, Poeae, Poeae chloroplast group 1)
Source: PhytoKeys. 2017 Oct 9;(87):1–139. doi: 10.3897/phytokeys.87.12774 (PMC5672130; doi:10.3897/phytokeys.87.12774)
Supplement: Supplementary material 15 — Combined plastid (atpF–atpH, matK, psbA–rps19–trnH, psbK–psbI, trnL–trnF) alignment file [file phytokeys-87-001-s015.nex]

[Combined plastid (atpF-atpH, matK, psbA-rps19-trnH, psbK-psbI, trnL-trnF)]
#NEXUS
begin taxa;
	dimensions ntax=383;
	taxlabels
	Agrostis_breviculmis_SAA533_Peterson21841
	Agrostis_breviculmis_SAA562_Peterson20294
	Agrostis_breviculmis_SAA748_Peterson17933
	Agrostis_capillaris_SAA115_Peterson19798
	Agrostis_capillaris_SAA18_Saarela249
	Agrostis_capillaris_SAA88_Saarela748
	Agrostis_exarata_SAA109_Peterson19730
	Agrostis_exarata_SAA16_Saarela755
	Agrostis_gelida_SAA747_Peterson8862
	Agrostis_gigantea_SAA108_Peterson19724
	Agrostis_gigantea_SAA151_Soreng7550
	Agrostis_gigantea_SAA96_Peterson18662
	Agrostis_hallii_SAA104_Peterson19699
	Agrostis_imberbis_SAA54_Soreng7218
	Agrostis_mertensii_SAA132_Peterson20895
	Agrostis_mertensii_SAA134_Peterson20884
	Agrostis_meyenii_SAA58_Soreng7209
	Agrostis_rosei_SAA236_Peterson21269
	Agrostis_scabra_SAA15_Peterson18491
	Agrostis_scabra_SAA39_Saarela272
	Agrostis_stolonifera_SAA150_Soreng7582
	Agrostis_stolonifera_SAA17_Peterson18382
	Agrostis_stolonifera_SAA41_Saarela751
	Agrostis_tolucensis_SAA235_Peterson21338
	Agrostis_tolucensis_SAA530_Peterson21487
	Agrostis_tolucensis_SAA531_Peterson21523
	Agrostis_tolucensis_SAA534_Peterson21670
	Agrostis_tolucensis_SAA560_Peterson20271
	Alopecurus_aequalis_var_aequalis_SAA105_Peterson19710
	Alopecurus_magellanicus_SAA563_Peterson20626
	Ammophila_arenaria_SAA165_PaszkoS_7
	Ammophila_arenaria_SAA166_PaszkoJ6
	Ammophila_arenaria_SAA78_Peterson19705
	Ammophila_breviligulata_SAA123_Peterson20867
	Ammophila_breviligulata_SAA564_Page_sn
	Amphibromus_fluitans_SAA752_AshtonSN
	Amphibromus_macrorhinus_SAA753_Clarke2625
	Amphibromus_macrorhinus_SAA759_Thomas586
	Amphibromus_neesii_SAA755_Stajsic4243
	Amphibromus_pithogastrus_SAA769_Clarke2535
	Amphibromus_recurvatus_SAA757_WalkerSN
	Amphibromus_scabrivalvis_SAA158_Soreng7013
	Amphibromus_sinuatus_SAA756_Paget2257
	Anthoxanthum_alpinum_SAA198_PaszkoGPS210
	Anthoxanthum_alpinum_SAA199_PaszkoGPS225
	Anthoxanthum_nitens_SAA84_Saarela164
	Anthoxanthum_odoratum_SAA23_Saarela459
	Apera_interrupta_SAA87_Saarela647
	Arctagrostis_latifolia_SAA91_Peterson18459
	Arrhenatherum_elatius_SAA567_Saarela903
	Avellinia_michellii_SAA629_Peterson14246
	Avena_fatua_SAA89_Saarela779
	Avena_sativa_SAA570_Saarela775
	Beckmannia_syzigachne_SAA24_Saarela712
	Briza_minor_SAA529_Peterson21636
	Bromus_vulgaris_KM974737
	Calamagrostis_angustifolia_angustifolia_SAA140_CAN408378
	Calamagrostis_angustifolia_SAA141_CAN408441
	Calamagrostis_anthoxanthoides_laguroides_SAA139_Vassilczenko4771
	Calamagrostis_anthoxanthoides_laguroides_SAA143_Tolmacheva7087
	Calamagrostis_anthoxanthoides_SAA135_CAN327539
	Calamagrostis_arundinacea_SAA12_Peterson18747
	Calamagrostis_arundinacea_SAA191_PaszkoA_BG3
	Calamagrostis_arundinacea_SAA192_Paszko_Szyn1
	Calamagrostis_arundinacea_SAA193_Paszko_Svetnov2a
	Calamagrostis_arundinacea_SAA194_PaszkoD20_124_1
	Calamagrostis_arundinacea_SAA206_Soreng5186
	Calamagrostis_arundinacea_SAA207_Soreng5599
	Calamagrostis_bolanderi_SAA121_Peterson19694_4
	Calamagrostis_bolanderi_SAA47_Peterson19694_2
	Calamagrostis_brachytricha_SAA646_US3174890
	Calamagrostis_cainii_SAA124_Peterson20796
	Calamagrostis_cainii_SAA131_Peterson20795
	Calamagrostis_canadensis_canadensis_SAA119_Peterson19822
	Calamagrostis_canadensis_canadensis_SAA31_Peterson18761
	Calamagrostis_canadensis_langsdorffiiii_SAA11_Peterson18766
	Calamagrostis_canadensis_langsdorffiiii_SAA4_Peterson18455
	Calamagrostis_canadensis_langsdorffiiii_SAA5_Peterson18743
	Calamagrostis_canadensis_langsdorffiiii_SAA7_Peterson18765
	Calamagrostis_canadensis_langsdorffiiii_SAA92_Peterson18498
	Calamagrostis_canadensis_langsdorffiiii_SAA94_Peterson18615
	Calamagrostis_canadensis_langsdorffiiii_SAA97_Peterson18711
	Calamagrostis_canadensis_langsdorffiiii_SAA98_Peterson18724
	Calamagrostis_canescens_SAA167_PaszkoD17_07GPS247
	Calamagrostis_canescens_SAA168_PaszkoC_Zbijow3
	Calamagrostis_canescens_SAA169_PaszkoSvetnov1c_GPS107
	Calamagrostis_carchiensis_SAA661_Laegaard101730
	Calamagrostis_cf_purpurascens_SAA136_Nechaev560888
	Calamagrostis_chalybaea_SAA181_PaszkoD17_31GPS256
	Calamagrostis_chalybaea_SAA182_PaszkoD16_03GPS243
	Calamagrostis_coarctata_SAA128_Peterson20818
	Calamagrostis_deschampsioides_SAA252_Bennett06_381
	Calamagrostis_deschampsioides_SAA253_Bennett06_123
	Calamagrostis_distantiflora_SAA147_Probatova5806
	Calamagrostis_divaricata_SAA243_Peterson21267
	Calamagrostis_divaricata_SAA74_Peterson17774
	Calamagrostis_emodensis_SAA13_Peterson18749
	Calamagrostis_emodensis_SAA201_Soreng5350
	Calamagrostis_epigeios_SAA148_Aiken86_005
	Calamagrostis_epigeios_SAA178_PaszkoJ11
	Calamagrostis_epigeios_SAA179_PaszkoS13
	Calamagrostis_epigeios_SAA180_PaszkoGermany1
	Calamagrostis_epigeios_SAA200_Soreng5161
	Calamagrostis_epigeios_SAA203_Soreng7573b
	Calamagrostis_epigeios_SAA125_Saarela1368
	Calamagrostis_epigeios_SAA155_Soreng7674
	Calamagrostis_epigeios_SAA156_Soreng7637
	Calamagrostis_erectifolia_SAA62_Peterson19105
	Calamagrostis_erectifolia_SAA63_Peterson19106
	Calamagrostis_erectifolia_SAA64_Peterson19097
	Calamagrostis_eriantha_SAA230_Peterson21344
	Calamagrostis_eriantha_SAA67_Iltis952
	Calamagrostis_eriantha_SAA68_Nee33190
	Calamagrostis_foliosa_SAA76_Peterson19697
	Calamagrostis_guatemalensis_SAA632_Koninck143
	Calamagrostis_holciformis_SAA205_Soreng7697
	Calamagrostis_howellii_SAA138_Spellenberg1189
	Calamagrostis_koeleriodes_SAA44_Peterson19795
	Calamagrostis_koeleriodes_SAA45_Peterson19786
	Calamagrostis_lapponica_SAA171_PaszkoD12_05GPS211
	Calamagrostis_lapponica_SAA172_PaszkoD17_15GPS249
	Calamagrostis_lapponica_SAA173_PaszkoD2_09GPS134
	Calamagrostis_lapponica_SAA255_Soreng6163
	Calamagrostis_lapponica_SAA27_Peterson18559
	Calamagrostis_lapponica_SAA28_Peterson18587
	Calamagrostis_lapponica_SAA29_Peterson18561
	Calamagrostis_lapponica_SAA2_Peterson18585
	Calamagrostis_llanganatensis_SAA732_Laegaard55455
	Calamagrostis_macrolepis_SAA202_Soreng5120
	Calamagrostis_montanensis_SAA40_Peterson18398
	Calamagrostis_muriana_SAA257_Peterson20930
	Calamagrostis_nutkaensis_SAA46_Peterson19706
	Calamagrostis_nutkaensis_SAA75_Peterson19718
	Calamagrostis_perplexa_SAA127_Peterson20925
	Calamagrostis_perplexa_SAA77_Howard465
	Calamagrostis_phragmitoides_SAA177_PaszkoKaliste4
	Calamagrostis_phragmitoides_SAA186_PaszkoD16_01GPS241
	Calamagrostis_phragmitoides_SAA187_PaszkoD13_10GPS226
	Calamagrostis_phragmitoides_SAA188_PaszkoD2_08GPS134
	Calamagrostis_phragmitoides_SAA189_PaszkoD17_01GPS246
	Calamagrostis_pickeringii_SAA122_Peterson20899
	Calamagrostis_pickeringii_SAA130_Peterson20857
	Calamagrostis_pisinna_SAA740_Cleef8653
	Calamagrostis_porteri_porteri_SAA126_Peterson20830
	Calamagrostis_porteri_porteri_SAA129_Peterson20835
	Calamagrostis_pringlei_SAA248_Peterson21257
	Calamagrostis_pringlei_SAA65_Spellenberg8878
	Calamagrostis_pseudophragmites_SAA164_PaszkoOblaz_pseudo2
	Calamagrostis_pseudophragmites_SAA208_Soreng5107
	Calamagrostis_pseudophragmites_SAA209_Soreng5455
	Calamagrostis_pseudophragmites_tartarica_SAA153_Soreng7534
	Calamagrostis_pseudophragmites_tartarica_SAA154_Soreng7556
	Calamagrostis_purpurascens_SAA33_Peterson18569
	Calamagrostis_purpurascens_SAA35_Peterson18500
	Calamagrostis_purpurascens_SAA36_Peterson18415
	Calamagrostis_purpurascens_SAA37_Peterson18609
	Calamagrostis_purpurascens_SAA38_Peterson18492
	Calamagrostis_purpurascens_SAA6_Peterson18474
	Calamagrostis_purpurascens_SAA93_Peterson18545
	Calamagrostis_purpurascens_SAA95_Peterson18652
	Calamagrostis_rivalis_SAA195_Paszko_Wald5
	Calamagrostis_rivalis_SAA196_PaszkoKloster4
	Calamagrostis_rivalis_SAA197_Paszko_Welch3
	Calamagrostis_rubescens_SAA10_Peterson18741
	Calamagrostis_rubescens_SAA14_Peterson18767
	Calamagrostis_rubescens_SAA1_Peterson18769
	Calamagrostis_rubescens_SAA32_Peterson18768
	Calamagrostis_scopulorum_SAA137_Franklin5569
	Calamagrostis_scopulorum_SAA56_Soreng7423
	Calamagrostis_sesquiflora_SAA259_Cheney_sn
	Calamagrostis_sesquiflora_SAA566_Saarela1223
	Calamagrostis_sesquiflora_SAA571_Saarela1229
	Calamagrostis_stricta_groenlandica_SAA249_Bennett06_132
	Calamagrostis_stricta_groenlandica_SAA250_Bennett06_208
	Calamagrostis_stricta_groenlandica_SAA251_Bennett06_246
	Calamagrostis_stricta_groenlandica_SAA59_Soreng6204
	Calamagrostis_stricta_inexpansa_SAA399_TalbotADA052_20
	Calamagrostis_stricta_inexpansa_SAA400_TalbotAIK010_06
	Calamagrostis_stricta_inexpansa_SAA401_TalbotADA030_25
	Calamagrostis_stricta_inexpansa_SAA9_Peterson18618
	Calamagrostis_stricta_SAA161_PaszkoD12_01GPS206
	Calamagrostis_stricta_SAA162_PaszkoSvalbard2
	Calamagrostis_stricta_SAA163_PaszkoIceland2_5
	Calamagrostis_stricta_SAA256_Peterson17076
	Calamagrostis_stricta_SAA636_Peterson17119
	Calamagrostis_stricta_SAA706_Peterson17076
	Calamagrostis_stricta_stricta_SAA204_Soreng7722
	Calamagrostis_stricta_stricta_SAA30_Peterson18616
	Calamagrostis_stricta_stricta_SAA3_Peterson18604
	Calamagrostis_tolucensis_SAA231_Peterson21395
	Calamagrostis_tolucensis_SAA246_Peterson21343
	Calamagrostis_varia_SAA174_Paszkova_Bocz
	Calamagrostis_varia_SAA175_PaszkoD22_11GPS263
	Calamagrostis_varia_SAA176_PaszkoSchmittenhohevar4GPS288
	Calamagrostis_villosa_SAA183_PaszkoHundstein1villosaGPS278
	Calamagrostis_villosa_SAA184_Paszko_vi3_BG
	Calamagrostis_villosa_SAA185_PaszkoCikhaj1GPS109
	Calamagrostis_vulcanica_SAA73_Gallardo9092
	Calamagrostis_xacutiflora_SAA190_PaszkoD23_03GPS264
	Calamagrostis_xacutiflora_SAA57_Soreng7411
	Calamagrostis_xacutiflora_SAA8_Peterson18748
	Calamagrostis_xgracilescens_SAA170_PaszkoC_gr_XZ
	Chascolytrum_brizoides_SAA157_Soreng7014
	Chascolytrum_monandrum_SAA518_Peterson21704
	Chascolytrum_monandrum_SAA525_Peterson21861
	Chascolytrum_subaristatum_SAA49_Soreng7020
	Chascolytrum_subaristatum_SAA51_Soreng7005
	Cinna_latifolia_SAA565_Saarela1073
	Deschampsia_cespitosa_SAA110_Peterson19754
	Deschampsia_cespitosa_SAA133_Peterson18410
	Deschampsia_cespitosa_SAA19_Peterson18367
	Deschampsia_cespitosa_SAA52_Peterson15587
	Deschampsia_elongata_SAA112_Peterson19760
	Deschampsia_elongata_SAA116_Peterson19801
	Deschampsia_elongata_SAA99_Peterson19657
	Deyeuxia_aurea_SAA640_Peterson9081
	Deyeuxia_breviaristata_SAA222_Peterson15720
	Deyeuxia_breviaristata_SAA223_Peterson12825
	Deyeuxia_breviaristata_SAA641_Peterson12842
	Deyeuxia_brevifolia_SAA224_Peterson15459
	Deyeuxia_brevifolia_SAA712_Peterson15459
	Deyeuxia_brevifolia_SAA713_Peterson12708
	Deyeuxia_cabrerae_SAA711_Peterson15574
	Deyeuxia_chrysantha_chrysantha_SAA715_Peterson14822
	Deyeuxia_chrysantha_phalaroides_SAA225_Peterson13064
	Deyeuxia_chrysophylla_SAA716_Peterson13027
	Deyeuxia_coarctata_SAA228_Peterson14064
	Deyeuxia_crispa_SAA717_Peterson12875
	Deyeuxia_crispa_SAA718_Peterson12942
	Deyeuxia_curvula_SAA719_Peterson13194
	Deyeuxia_curvula_SAA720_Peterson14733
	Deyeuxia_densiflora_SAA630_Peterson17943
	Deyeuxia_densiflora_SAA721_Cook22
	Deyeuxia_deserticola_breviaristata_SAA722_Peterson15726
	Deyeuxia_deserticola_breviaristata_SAA723_Peterson13007A
	Deyeuxia_diffusa_SAA212_Soreng5272
	Deyeuxia_diffusa_SAA213_Soreng5233b
	Deyeuxia_effusa_SAA714_Gomez21
	Deyeuxia_effusa_SAA741_Stergios19875
	Deyeuxia_eminens_inclusa_SAA724_Peterson19307
	Deyeuxia_fiebrigii_SAA725_Peterson12966
	Deyeuxia_filifolia_SAA226_Peterson13196
	Deyeuxia_filifolia_SAA726_Peterson13099
	Deyeuxia_glacialis_SAA698_Peterson12608
	Deyeuxia_hackelii_SAA699_Peterson13032
	Deyeuxia_heterophylla_SAA227_Peterson14129
	Deyeuxia_heterophylla_SAA546_Peterson21561
	Deyeuxia_heterophylla_SAA696_Peterson15735
	Deyeuxia_intermedia_SAA700_Sklenar86_19
	Deyeuxia_jamesonii_SAA701_Holm_Nielsen24232
	Deyeuxia_jamesonii_SAA707_Peterson13195
	Deyeuxia_lagurus_SAA631_Soreng18311
	Deyeuxia_lagurus_SAA731_Peterson13031
	Deyeuxia_ligulata_SAA743_Sklenar46_1
	Deyeuxia_malamalensis_SAA733_Solomon15046
	Deyeuxia_mandoniana_SAA734_Renvoize4784
	Deyeuxia_mandoniana_SAA735_Peterson13197
	Deyeuxia_mazzettii_SAA215_Soreng5314
	Deyeuxia_nitidula_SAA738_Solomon13638
	Deyeuxia_nitidula_SAA746_Peterson18120
	Deyeuxia_nivicola_SAA220_Soreng5648
	Deyeuxia_nyingchiensis_SAA214_Soreng5578
	Deyeuxia_ovata_ovata_SAA739_Peterson14579
	Deyeuxia_ovata_SAA554_Peterson21675
	Deyeuxia_planifolia_SAA742_Peterson9129
	Deyeuxia_podophora_SAA666_Laegaard21546
	Deyeuxia_preslii_SAA55_Peterson18047
	Deyeuxia_preslii_SAA736_Peterson14100
	Deyeuxia_pulchella_SAA210_Soreng5586
	Deyeuxia_pulchella_SAA218_Soreng5278
	Deyeuxia_recta_SAA710_Gomez32
	Deyeuxia_rigescens_SAA552_Peterson21744
	Deyeuxia_rigescens_SAA553_Peterson21516
	Deyeuxia_rigida_SAA663_Peterson9143
	Deyeuxia_rigida_SAA664_Peterson12678
	Deyeuxia_rosea_SAA211_Soreng5542
	Deyeuxia_rupestris_SAA634_Scur920
	Deyeuxia_rupestris_SAA708_Renvoize4176
	Deyeuxia_scabrescens_SAA216_Soreng5613
	Deyeuxia_scabrescens_SAA217_Soreng5424
	Deyeuxia_setiflora_SAA635_Peterson15727
	Deyeuxia_sichuanensis_SAA221_Soreng5659
	Deyeuxia_spicigera_SAA627_Peterson18275
	Deyeuxia_tarmensis_SAA637_Peterson13929
	Deyeuxia_trichodonta_SAA638_Peterson12960
	Deyeuxia_tripilifera_SAA219_Soreng5385
	Deyeuxia_velutina_SAA229_Peterson15489
	Deyeuxia_velutina_SAA639_Peterson15484
	Deyeuxia_vicunarum_SAA550_Peterson21580
	Deyeuxia_vicunarum_SAA643_Peterson13824
	Deyeuxia_violacea_puberula_SAA705_Peterson13202
	Deyeuxia_violacea_SAA644_Peterson12965
	Deyeuxia_viridiflavescens_montevidensis_SAA709_Barreto17
	Deyeuxia_viridiflavescens_SAA633_Soreng15032
	Deyeuxia_viridiflavescens_SAA704_Scur1150
	Deyeuxia_viridis_SAA645_Peterson17371
	Echinopogon_caespitosus_caespitosus_SAA152_Soreng5900
	Gaudinia_fragilis_SAA670_Seijo2557
	Gaudinia_fragilis_SAA758_Stajsic4229
	Gaudinia_fragilis_SAA768_Paget1558
	Graphephorum_wolfii_SAA142_Porsild22911
	Helictotrichon_tianschanicum_SAA149_Soreng7580
	Holcus_lanatus_SAA26_Peterson18732
	Koeleria_capensis_SAA650_Smook2559
	Koeleria_capensis_SAA665_Smook10302
	Koeleria_lobata_SAA651_Soreng3813b
	Koeleria_macrantha_SAA79_Peterson19783
	Koeleria_permollis_SAA528_Peterson21705
	Koeleria_splendens_SAA649_Soreng7491
	Koeleria_vallesiana_SAA648_Soreng4005b
	Lagurus_ovatus_SAA671_US3343370
	Lagurus_ovatus_SAA744_Soreng14484
	Leptophyllochloa_micrathera_SAA652_Peterson17403
	Peyritschia_deyeuxiodes_SAA61_Peterson9809
	Peyritschia_deyeuxioides_SAA232_Peterson21403
	Peyritschia_deyeuxioides_SAA238_Peterson21110
	Peyritschia_deyeuxioides_SAA561_Peterson20367
	Phalaris_angusta_SAA669_Scur654
	Phalaris_arundinacea_SAA22_Peterson18383
	Phalaris_canariensis_SAA80_Peterson19672
	Phalaris_minor_SAA766_Jobson1942
	Phalaris_paradoxa_SAA762_Contis61
	Phalaris_paradoxa_SAA763_McKenzie95131
	Poa_gigantea_SAA526_Peterson21680
	Poa_gymnantha_SAA527_Peterson21733
	Poa_pratensis_SAA144_Goodrich22955
	Podagrostis_aequivalvis_SAA568_Saarela1307
	Polypogon_australis_SAA101_Peterson19678
	Polypogon_australis_SAA50_Soreng7084
	Polypogon_australis_SAA53_Peterson15551
	Polypogon_elongatus_SAA240_Peterson21182
	Polypogon_elongatus_SAA247_Peterson21234
	Polypogon_elongatus_SAA517_Peterson21688
	Polypogon_interruptus_SAA516_Peterson21477
	Polypogon_monspeliensis_SAA83_Peterson19669
	Polypogon_viridis_SAA239_Peterson20996
	Polypogon_viridis_SAA245_Peterson21309
	Polypogon_viridis_SAA515_Peterson21470
	Pseudobromus_africanus_SAA675_Schweickerdt6053
	Relchela_panicoides_SAA667_Peterson17364
	Relchela_panicoides_SAA668_Peterson17334
	Rostraria_pumila_SAA730_Peterson14444
	Rostraria_pumila_SAA767_Clarke3442
	Sphenopholis_filiformis_SAA628_Sorrie11538
	Sphenopholis_intermedia_SAA260_Dugal4080
	Sphenopholis_intermedia_SAA262_Dugal4234
	Sphenopholis_obtusata_major_SAA261_Darbyshire3412
	Sphenopholis_pensylvanica_SAA673_Sharp40056
	Sphenopholis_pensylvanica_SAA745_Terrell3644
	Torreyochloa_pallida_pauciflora_SAA622_Saarela1187
	Trisetum_andinum_SAA656_Sklenar9_3
	Trisetum_cernuum_canescens_SAA103_Peterson19686
	Trisetum_cernuum_canescens_SAA107_Peterson19720
	Trisetum_cernuum_canescens_SAA114_Peterson19790
	Trisetum_cernuum_canescens_SAA20_Peterson18723
	Trisetum_cernuum_canescens_SAA82_Peterson19667
	Trisetum_distichophyllum_SAA146_Buhrer207676
	Trisetum_durangense_SAA241_Peterson21245
	Trisetum_durangense_SAA242_Peterson21217
	Trisetum_flavescens_SAA145_Kalheber78_379
	Trisetum_irazuense_SAA655_Stergios20561
	Trisetum_macbridei_SAA522_Peterson21679
	Trisetum_montanum_SAA90_Peterson18397
	Trisetum_oreophilum_oreophilum_SAA558_Peterson20273
	Trisetum_oreophilum_oreophilum_SAA659_Peterson9239
	Trisetum_palmeri_SAA657_Hoge220
	Trisetum_phleoides_SAA653_Peterson17256
	Trisetum_preslii_SAA660_Peterson11467
	Trisetum_rosei_SAA233_Peterson21388
	Trisetum_spicatum_cumingii_SAA520_Peterson21934
	Trisetum_spicatum_SAA521_Peterson21527
	Trisetum_spicatum_SAA524_Peterson21542
	Trisetum_spicatum_SAA559_Peterson20299
	Trisetum_spicatum_SAA764_Chesterfield3126
	Trisetum_spicatum_SAA765_Walsh6731
	Trisetum_spicatum_SAA81_Peterson19768
	Trisetum_viride_SAA237_Peterson21275
	Trisetum_viride_SAA244_Peterson21134
	Trisetum_viride_SAA60_Peterson18783
	Trisetum_virletii_SAA658_Nunez7926
	Vahlodea_atropurpurea_SAA21_Peterson18728
	xCalammophila_baltica_SAA159_PaszkoS_9
	xCalammophila_baltica_SAA160_PaszkoJ7
;
end;
begin characters;
	dimensions nchar=4468;
	format datatype=dna missing=? gap=-;
	matrix
	Agrostis_breviculmis_SAA533_Peterson21841	---------------------------------------------------------------------------------------------------------------------------------------------------------------------------------------------------------------------------------------------------------------------------------------------------------------------------------------------------------------------------------------------------------------…
	Agrostis_breviculmis_SAA562_Peterson20294	----------------------------------------------------------------------------------------------------------TCTACATATGCGACCAAATCGATCAAGAATATCCCAATCTGATAAATCTGTCCAAATGGGTTTACTAATAGGATGCCCCGATCCAGTACAAAATTGAGCTTTTGATAAGTACCCTATGAGGGCAGTACCGGGAACTATGGTATCGAATTTTTTCATTCGAGTATTTATTAGAAATAAATTCTCCAGCATTTGATTCCTTACTAACAAAGTACTTTTTGGTACACTTGAAAGGTACCCCAGAAAATCGAAGCAAGAGTTTGCTAATTGGTTTAGATGGATCCTTCGCGGCTGAG…
	Agrostis_breviculmis_SAA748_Peterson17933	------------------------------------------GTATATACTTTAGGCGATACAAAGTCTGTTTTTTCGAAGATCCACTATGATAATGAAAAAGATTTCTACATATGCGACCAAATCGATCAAGAATATCCCAATCTGATAAATCTGTCCAAATGGGTTTACTAATAGGATGCCCCGATCCAGTACAAAATTGAGCTTTTGATAAGTACCCTATGAGGGCAGTACCGGGAACTATGGTATCGAATTTTTTCATTCGAGTATTTATTAGAAATAAATTCTCCAGCATTTGATTCCTTACTAACAAAGTACTTTTTGGTACACTTGAAAGGTACCCCAGAAAATCGAAGCAAGAGTTTGCTAATTGGTTTAGATGGATCCTTCGCGGCTGAG…
	Agrostis_capillaris_SAA115_Peterson19798	------------------------------------------GTATATACTTTAGGCGATACAAAGTCTGTTTTTTCGAAGATCCACTATGATAATGAAAAAGATTTCTACATATGCGACCAAATCGATCAAGAATATCCCAATCTGATAAATCTGTCCAAATGGGTTTACTAATAGGATGCCCCGATCCAGTACAAAATTGAGCTTTTGATAAGTGCCCTATGAGGGCAGTAGCGGGAACTATGGTATCGAATTTTTTCATTCGAGTATCTATTAGAAATAAATTCTCCAGCATTTGATTCCTTACTAACAAAGTACTTTTTGGTACACTTGAAAGGTACCCCAGAAAATCGAAGCAAGAGTTTGCTAATTGGTTTAGATGGATCCTTCGCGGCTGAG…
	Agrostis_capillaris_SAA18_Saarela249	------------------------------------------------------------------------------------------------------------------------------GATCAAGAATATCCCAATCTGATAAATCTGTCCAAATGGGTTTACTAATAGGATGCCCCGATCCAGTACAAAATTGAGCTTTTGATAAGTGCCCTATGAGGGCAGTAGCGGGAACTATGGTATCGAATTTTTTCATTCGAGTATCTATTAGAAATAAATTCTCCAGCATTTGATTCCTTACTAACAAAGTACTTTTTGGTACACTTGAAAGGTACCCCAGAAAATCGAAGCAAGAGTTTGCTAATTGGTTTAGATGGATCCTTCGCGGCTGAG…
	Agrostis_capillaris_SAA88_Saarela748	------------------------------------------GTATATACTTTAGGCGATACAAAGTCTGTTTTTTCGAAGATCCACTATGATAATGAAAAAGATTTCTACATATGCGACCAAATCGATCAAGAATATCCCAATCTGATAAATCTGTCCAAATGGGTTTACTAATAGGATGCCCCGATCCAGTACAAAATTGAGCTTTTGATAAGTACCCTATGAGGGCAGTAGCGGGAACTATGGTATCGAATTTTTTCATTCGAGTATTTATTAGAAATAAATTCTCCAGCATTTGATTCCTTACTAACAAAGTACTTTTTGGTACACTTGAAAGGTACCCCAGAAAATCGAAGCAAGAGTTTGCTAATTGGTTTAGATGGATCCTTCGCGGCTGAG…
	Agrostis_exarata_SAA109_Peterson19730	------GTTTACGAGCTAAAGTTCTAGCGCATGAAAGTCGAAGTATATACTTTAGGCGATACAAAGTCTGTTTTTTCGAAGATCCACTATGATAATGAAAAAGATTTCTACATATGCGACCAAATCGATCAAGAATATCCCAATCTGATAAATCTGTCCAAATGGGTTTACTAATAGGATGCCCCGATCCAGTACAAAATTGAGCTTTTGATAAGTACCCTATGAGGGCAGTAGCGGGAACTATGGTATCGAATTTTTTCATTCGAGTATTTATTAGAAATAAATTCTCCAGCATTTGATTCCTTACTAACAAAGTACTTTTTGGTACACTTGAAAGGTACCCCAGAAAATCGAAGCAAGAGTTTGCTAATTGGTTTAGATGGATCCTTCGCGGCTGAG…
	Agrostis_exarata_SAA16_Saarela755	-----------------------------------------------------------------------------------------------------------------------------------AGAATATCCCAATCTGATAAATCTGTCCAAATGGGTTTACTAATAGGATGCCCCGATCCAGTACAAAATTGAGCTTTTGATAAGTACCCTATGAGGGCAGTAGCGGGAACTATGGTATCGAATTTTTTCATTCGAGTATTTATTAGAAATAAATTCTCCAGCATTTGATTCCTTACTAACAAAGTACTTTTTGGTACACTTGAAAGGTACCCCAGAAAATCGAAGCAAGAGTTTGCTAATTGGTTTAGATGGATCCTTCGCGGCTGAG…
	Agrostis_gelida_SAA747_Peterson8862	---TATGTTTACGAGCTAAAGTTCTAGCGCATGAAAGTCGAAGTATATACTTTAGGCGATACAAAGTCTGTTTTTTCGAAGATCCACTATGATAATGAAAAAGATTTCTACATATGCGACCAAATCGATCAAGAATATCCCAATCTGATAAATCTGTCCAAATGGGTTTACTAATAGGATGCCCCGATCCAGTACAAAATTGAGCTTTTGATAAGTACCCTATGAGGGCAGTACCGGGAACTATGGTATCGAATTTTTTCATTCGAGTATTTATTAGAAATAAATTCTCCAGCATTTGATTCCTTACTAACAAAGTACTTTTTGGTACACTTGAAAGGTACCCCAGAAAATCGAAGCAAGAGTTTGCTAATTGGTTTAGATGGATCCTTCGCGGCTGAG…
	Agrostis_gigantea_SAA108_Peterson19724	------------------------------------------GTATATACTTTAGGCGATACAAAGTCTGTTTTTTCGAAGATCCACTATGATAATGAAAAAGATTTCTACATATGCGACCAAATCGATCAAGAATATCCCAATCTGATAAATCTGTCCAAATGGGTTTACTAATAGGATGCCCCGATCCAGTACAAAATTGAGCTTTTGATAAGTGCCCTATGAGGGCAGTAGCGGGAACTATGGTATCGAATTTTTTCATTCGAGTATCTATTAGAAATAAATTCTCCAGCATTTGATTCCTTACTAACAAAGTACTTTTTGGTACACTTGAAAGGTACCCCAGAAAATCGAAGCAAGAGTTTGCTAATTGGTTTAGATGGATCCTTCGCGGCTGAG…
	Agrostis_gigantea_SAA151_Soreng7550	------------------------------------------GTATATACTTTAGGCGATACAAAGTCTGTTTTTTCGAAGATCCACTATGATAATGAAAAAGATTTCTACATATGCGACCAAATCGATCAAGAATATCCCAATCTGATAAATCTGTCCAAATGGGTTTACTAATAGGATGCCCCGATCCAGTACAAAATTGAGCTTTTGATAAGTGCCCTATGAGGGCAGTAGCGGGAACTATGGTATCGAATTTTTTCATTCGAGTATCTATTAGAAATAAATTCTCCAGCATTTGATTCCTTACTAACAAAGTACTTTTTGGTACACTTGAAAGGTACCCCAGAAAATCGAAGCAAGAGTTTGCTAATTGGTTTAGATGGATCCTTCGCGGCTGAG…
	Agrostis_gigantea_SAA96_Peterson18662	---------------------------------------------------------------------------------------------------------------------------------------------------------------------------------------------------------------------------------------------------------------------------------------------------------------------------------------------------------------------------------------------------------------…
	Agrostis_hallii_SAA104_Peterson19699	------------------------------------------GTATATACTTTAGGCGATACAAAGTCTGTTTTTTCGAAGATCCACTATGATAATGAAAAAGATTTCTACATATGCGACCAAATCGATCAAGAATATCCCAATCTGATAAATCTGTCCAAATGGGTTTACTAATAGGATGCCCCGATCCAGTACAAAATTGAGCTTTTGATAAGTACCCTATGAGGGCAGTAGCGGGAACTATGGTATCGAATTTTTTCATTCGAGTATTTATTAGAAATAAATTCTCCAGCATTTGATTCCTTACTAACAAAGTACTTTTTGGTACACTTGAAAGGTACCCCAGAAAATCGAAGCAAGAGTTTGCTAATTGGTTTAGATGGATCCTTCGCGGCTGAG…
	Agrostis_imberbis_SAA54_Soreng7218	------------------------------------------------------------------------------------------------------------------------------------GAATATCCCAATCTGATAAATCTGTCCAAATGGGTTTACTAATAGGATGCCCCGATCCAGTACAAAATTGAGCTTTTGATAAGTACCCTATGAGGGCAGTAGCGGGAACTATGGTATCGAATTTTTTCATTCGAGTATTTATTAGAAATAAATTCTCCAGCATTTGATTCCTTACTAACAAAGTACTTTTTGGTACACTTGAAAGGTACCCCAGAAAATCGAAGCAAGAGTTTGCTAATTGGTTTAGATGGATCCTTCGCGGCTGAG…
	Agrostis_mertensii_SAA132_Peterson20895	--------------------------------------------------------------------------------------CTATGATAATGAAAAAGATTTCTACATATGCGACCAAATCGATCAAGAATATCCCAATCTGATAAATCTGTCCAAATGGGTTTACTAATAGGATGCCCCGATCCAGTACAAAATTGAGCTTTTGATAAGTACCCTATGAGGGCAGTAGCGGGAACTATGGTATCGAATTTTTTCATTCGAGTATTTATTAGAAATAAATTCTCCAGCATTTGATTCCTTACTAACAAAGTACTTTTTGGTACACTTGAAAGGTACCCCAGAAAATCGAAGCAAGAGTTTGCTAATTGGTTTAGATGGATCCTTCGCGGCTGAG…
	Agrostis_mertensii_SAA134_Peterson20884	----------------------TCTAGCGCATGAAAGTCGAAGTATATACTTTAGGCGATACAAAGTCTGTTTTTTCGAAGATCCACTATGATAATGAAAAAGATTTCTACATATGCGACCAAATCGATCAAGAATATCCCAATCTGATAAATCTGTCCAAATGGGTTTACTAATAGGATGCCCCGATCCAGTACAAAATTGAGCTTTTGATAAGTACCCTATGAGGGCAGTAGCGGGAACTATGGTATCGAATTTTTTCATTCGAGTATTTATTAGAAATAAATTCTCCAGCATTTGATTCCTTACTAACAAAGTACTTTTTGGTACACTTGAAAGGTACCCCAGAAAATCGAAGCAAGAGTTTGCTAATTGGTTTAGATGGATCCTTCGCGGCTGAG…
	Agrostis_meyenii_SAA58_Soreng7209	------------------------------------------GTATATACTTTAGGCGATACAAAGTCTGTTTTTTCGAAGATCCACTATGATAATGAAAAAGATTTCTACATATGCGACCAAATCGATCAAGAATATCCCAATCTGATAAATCTGTCCAAATGGGTTTACTAATAGGATGCCCCGATCCAGTACAAAATTGAGCTTTTGATAAGTACCCTATGAGGGCAGTAGCGGGAACTATGGTATCGAATTTTTTCATTCGAGTATTTATTAGAAATAAATTCTCCAGCATTTGATTCCTTACTAACAAAGTACTTTTTGGTACACTTGAAAGGTACCCCAGAAAATCGAAGCAAGAGTTTGCTAATTGGTTTAGATGGATCCTTCGCGGCTGAG…
	Agrostis_rosei_SAA236_Peterson21269	------------GAGCTAAAGTTCTAGCGCATGAAAGCCGAAGTATATACTTTAGTCGATACAAAGTCTGTTTTTTCGAAGATCCACTATGATAATGAAAAAGATTTCTACATATGCGACCAAATCGATCAAGAATATCCCAATCTGATAAATCCGTCCAAATGGGTTTACTAATAGGATGCCCCGATCCAGTACAAAATTGAGCTTTTGATAAGTACCCTATGAGGGCAGTAGCGGGAACTATGGTATCGAATTTTTTCATTCGAGTATCTATTAGAAATAAATTCTCCAGCATTTGATTCCTTACTAACAAAGTACTTTTTGGTACACTTGAAAGGTACCCCAGAAAATCGAAGCAAGAGTTTGCTAATTGGTTTAGATGGATCCTTCGCGGCTGAG…
	Agrostis_scabra_SAA15_Peterson18491	-----------------------------------------------------------------------------------------------------------------------------------AGAATATCCCAATCTGATAAATCTGTCCAAATGGGTTTACTAATAGGATGCCCCGATCCAGTACAAAATTGAGCTTTTGATAAGTACCCTATGAGGGCAGTAGCGGGAACTATGGTATCGAATTTTTTCATTCGAGTATTTATTAGAAATAAATTCTCCAGCATTTGATTCCTTACTAACAAAGTACTTTTTGGTACACTTGAAAGGTACCCCAGAAAATCGAAGCAAGAGTTTGCTAATTGATTTAGATGGATCCTTCGCGGCTGAG…
	Agrostis_scabra_SAA39_Saarela272	-------------------------------------------------------GCGATACAAAGTCTGTTTTTTCGAAGATCCACTATGATAATGAAAAAGATTTCTACATATGCGACCAAATCGATCAAGAATATCCCAATCTGATAAATCTGTCCAAATGGGTTTACTAATAGGATGCCCCGATCCAGTACAAAATTGAGCTTTTGATAAGTNCCCTATGAGGGCAGTAGCGGGAACTATGGTATCGAATTTTTTCATTCGAGTATTTATTAGAAATAAATTCTCCAGCATTTGATTCCTTACTAACAAAGTACTTTTTGGTACACTTGAAAGGTACCCCAGAAAATCGAAGCAAGAGTTTGCTAATTGGTTTAGATGGATCCTTCGCGGCTGAG…
	Agrostis_stolonifera_SAA150_Soreng7582	------------------------------------------GTATATACTTTAGGCGATACAAAGTCTGTTTTTTCGAAGATCCACTATGATAATGAAAAAGATTTCTACATATGCGACCAAATCGATCAAGAATATCCCAATCTGATAAATCTGTCCAAATGGGTTTACTAATAGGATGCCCCGATCCAGTACAAAATTGAGCTTTTGATAAGTACCCTATGAGGGCAGTAGCGGGAACTATGGTATCGAATTTTTTCATTCGAGTATTTATTAGAAATAAATTCTCCAGCATTTGATTCCTTACTAACAAAGTACTTTTTGGTACACTTGAAAGGTACCCCAGAAAATCGAAGCAAGAGTTTGCTAATTGGTTTAGATGGATCCTTCGCGGCTGAG…
	Agrostis_stolonifera_SAA17_Peterson18382	---------------------------------------------------------------------------------------------------------------------------------------------------------------------------------------------------------------------------------------------------------------------------------------------------------------------------------------------------------------------------------------------------------------…
	Agrostis_stolonifera_SAA41_Saarela751	------------------------------------------GTATATACTTTAGGCGATACAAAGTCTGTTTTTTCGAAGATCCACTATGATAATGAAAAAGATTTCTACATATGCGACCAAATCGATCAAGAATATCCCAATCTGATAAATCTGTCCAAATGGGTTTACTAATAGGATGCCCCGATCCAGTACAAAATTGAGCTTTTGATAAGTACCCTATGAGGGCAGTAGCGGGAACTATGGTATCGAATTTTTTCATTCGAGTATTTATTAGAAATAAATTCTCCAGCATTTGATTCCTTACTAACAAAGTACTTTTTGGTACACTTGAAAGGTACCCCAGAAAATCGAAGCAAGAGTTTGCTAATTGGTT-AGATGGATCCTTCGCGGCTGAG…
	Agrostis_tolucensis_SAA235_Peterson21338	----------------------------------AAGTCGAAGTATATACTTTAGGCGATACAAAGTCTGTTTTTTCGAAGATCCACTATGATAATGAAAAAGATTTCTACATATGCGACCAAATCGATCAAGAATATCCCAATCTGATAAATCTGTCCAAATGGGTTTACTAATAGGATGCCCCGATCCAGTACAAAATTGAGCTTTTGATAAGTACCCTATGAGGGCAGTAGCGGGAACTATGGTATCGAATTTTTTCATTCGAGTATTTATTAGAAATAAATTCTCCAGCATTTGATTCCTTACTAACAAAGTACTTTTTGGTACACTTGAAAGGTACCCCAGAAAATCGAAGCAAGAGTTTGCTAATTGGTTTAGATGGATCCTTCGCGGCTGAG…
	Agrostis_tolucensis_SAA530_Peterson21487	---------------------------------------------------------------------------------------------------------------------------------------------------------------------------------------------------------------------------------------------------------------------------------------------------------------------------------------------------------------------------------------------------------------…
	Agrostis_tolucensis_SAA531_Peterson21523	---------------------------------------------------------------------------------------------------------------------------------------------------------------------------------------------------------------------------------------------------------------------------------------------------------------------------------------------------------------------------------------------------------------…
	Agrostis_tolucensis_SAA534_Peterson21670	---------------------------------------------------------------------------------------------------------------------------------------------------------------------------------------------------------------------------------------------------------------------------------------------------------------------------------------------------------------------------------------------------------------…
	Agrostis_tolucensis_SAA560_Peterson20271	-------------------------------------------------------------CAAAGTCTGTTTTTTCGAAGATCCACTATGATAATGAAAAAGATTTCTACATATGCGACCAAATCGATCAAGAATATCCCAATCTGATAAATCTGTCCAAATGGGTTTACTAATAGGATGCCCCGATCCAGTACAAAATTGAGCTTTTGATAAGTACCCTATGAGGGCAGTACCGGGAACTATGGTATCGAATTTTTTCATTCGAGTATTTATTAGAAATAAATTCTCCAGCATTTGATTCCTTACTAACAAAGTACTTTTTGGTACACTTGAAAGGTACCCCAGAAAATCGAAGCAAGAGTTTGCTAATTGGTTTAGATGGATCCTTCGCGGCTGAG…
	Alopecurus_aequalis_var_aequalis_SAA105_Peterson19710	--------------------------------------------------------------------------------------------------------------------------------------------------GATAAATCTGTCCAAANGGGTTTACTAATAGGATGGCCCAATCCAGTACAAAATTGAGCTTTTGATAAGTATCCTATGAGGGTAGTAACGGGAACTATGGTATCTAATTTTTGCATTCGAGTATCTATTAGAAACCAATTATCCAGCATTTGATTCCTTACTAACAAAGGACTTTTTGGTACACTTGAAAGGTACCCCATAAAATCGAAGCAAGAGTTTGCTAATTGGTTTAGATGGATCCTTCGCGGCTGAG…
	Alopecurus_magellanicus_SAA563_Peterson20626	----------------------------------AAGTCGAAGTATATACTTTAGTCGATACAAAGTCTGTTTTTTCGAAGATCCACTATGATAATGAAAAAGATTTCTACATATCCGACCAAATCGATCAAGAATATCCCAATCTGATAAATCTGTCCAAATGGGTTTACTAATAGGATGGCCCAATCCAGTACAAAATTGAGCTTTTGATAAGTATCCTATGAGGGTAGTAACGGGAACTATGGTATCTAATTTTTGCATTCGAGTATCTATTAGAAACCAATTATCCAGCATTTGATTCCTTACTAACAAAGGACTTTTTGGTACACTTGAAAGGTACCCCATAAAATCGAAGCAAGAGTTTGCTAATTGGTTTAGATGGATCCTTCGCGGCTGAG…
	Ammophila_arenaria_SAA165_PaszkoS_7	----------------------------------------------------------------------------------------------------------------------------TCGATCAAGAATATCCCAATCTGATAAATCTGTCCAAATGGGTTTACTAATAGGATGCCCCGATCCAGTACAAAATTGAGCTTTTGATAAGTATCCTATGAGGGCAGTAGCGGGAACTATGGTATCGAATTTTTTCATTCGAGTATCTATTAGAAATAAATTCTCCAGCATTTGATTCCTTACTAACAAAGTACTTTTTGGTACACTTGAAAGGTACCCCAGAAAATCGAAGCAAGAGTTTGCTAATTGGTTTAGATGGATCCTTCGCGGCTGAG…
	Ammophila_arenaria_SAA166_PaszkoJ6	-----------------------------------------------------------------------------GAAGATCCACTATGATAATGAAAAAGATTTCTACATATGCGACCAAATCGATCAAGAATATCCCAATCTGATAAATCTGTCCAAATGGGTTTACTAATAGGATGCCCCGATCCAGTACAAAATTGAGCTTTTGATAAGTATCCTATGAGGGCAGTAGCGGGAACTATGGTATCGAATTTTTTCATTCGAGTATCTATTAGAAATAAATTCTCCAGCATTTGATTCCTTACTAACAAAGTACTTTTTGGTACACTTGAAAGGTACCCCAGAAAATCGAAGCAAGAGTTTGCTAATTGGTTTAGATGGATCCTTCGCGGCTGAG…
	Ammophila_arenaria_SAA78_Peterson19705	-------------------------------------------------------------------------------------------ATAATGAAAAAGATTTCTACATATGCGACCAAATCGATCAAGAATATCCCAATCTGATAAATCTGTCCAAATGGGTTTACTAATAGGATGCCCCGATCCAGTACAAAATTGAGCTTTTGATAAGTATCCTATGAGGGCAGTAGCGGGAACTATGGTATCGAATTTTTTCATTCGAGTATCTATTAGAAATAAATTCTCCAGCATTTGATTCCTTACTAACAAAGTACTTTTTGGTACACTTGAAAGGTACCCCAGAAAATCGAAGCAAGAGTTTGCTAATTGGTTTAGATGGATCCTTCGCGGCTGAG…
	Ammophila_breviligulata_SAA123_Peterson20867	------------------------------------------GTATATACTTTAGTCGATACAAAGTCTGTTTTTTCGAAGATCCACTATGATAATGAAAAAGATTTCTACATATGCGACCAAATCGATCAAGAATATCCCAATCTGATAAATCTGTCCAAATGGGTTTACTAATAGGATGCCCCGATCCAGTACAAAATTGAGCTTTTGATAAGTATCCTATGAGGGCAGTAGCGGGAACTATGGTATCGAATTTTTTCATTCGAGTATCTATTAGAAATAAATTCTCCAGCATTTGATTCCTTACTAACAAAGTACTTTTTGGTACACTTGAAAGGTACCCCAGAAAATCGAAGCAAGAGTTTGCTAATTGGTTTAGATGGATCCTTCGCGGCTGAG…
	Ammophila_breviligulata_SAA564_Page_sn	----------------------------------AAGTCGAAGTATATACTTTAGTCGATACAAAGTCTGTTTTTTCGAAGATCCACTATGATAATGAAAAAGATTTCTACATATGCGACCAAATCGATCAAGAATATCCCAATCTGATAAATCTGTCCAAATGGGTTTACTAATAGGATGCCCCGATCCAGTACAAAATTGAGCTTTTGATAAGTATCCTATGAGGGCAGTAGCGGGAACTATGGTATCGAATTTTTTCATTCGAGTATCTATTAGAAATAAATTCTCCAGCATTTGATTCCTTACTAACAAAGTACTTTTTGGTACACTTGAAAGGTACCCCAGAAAATCGAAGCAAGAGTTTGCTAATTGGTTTAGATGGATCCTTCGCGGCTGAG…
	Amphibromus_fluitans_SAA752_AshtonSN	------------------------------------------------------------------------------------------------------------------------------------------------------------------------------TAGGATGCCCCGATCCAGTACAAAATTGAGCTTTTGATAAGTATCCTATGAGGGCAGTAGCGGGAACTATGGTATCTAATTTTTTCATTCGAGTATCTATTAGAAATAAATTCTCCAGCATTTGATTCCTTACTAACAAAGGACTTTTTGGTACACTTGAAAGGTACCCCAGAAAATCGAAGCAAGAGTTTGCTAATTGGTTTAGATGGATCCTTCGCGGCTGAG…
	Amphibromus_macrorhinus_SAA753_Clarke2625	------------------------------------------GTATATACTTTAGTCGATACAAAGTCTGTTTTTTCGAAGATCCACTATGATAATGAAAAAGATTTCTACATATGCGACCAAATCGATCAAGAATATCCCAATCTGATAAATCTGTCCAAATGGGTTTACTAATAGGATGCCCCGATCCAGTACAAAATTGAGCTTTTGATAAGTATCCTATGAGGGCAGTAGCGGGAACTATGGTATCTAATTTTTTCATTCGAGTATCTATTAGAAATAAATTCTCCAGCATTTGATTCCTTACTAACAAAGGACTTTTTGGTACACTTGAAAGGTACCCCAGAAAATCGAAGCAAGAGTTTGCTAATTGGTTTAGATGGATCCTTCGCGGCTGAG…
	Amphibromus_macrorhinus_SAA759_Thomas586	-------------------------------------------TATATACTTTAGTCGATACAAAGTCTGTTTTTTCGAAGATCCACTATGATAATGAAAAAGATTTCTACATATGCGACCAAATCGATCAAGAATATCCCAATCTGATAAATCTGTCCAAATGGGTTTACTAATAGGATGCCCCGATCCAGTACAAAATTGAGCTTTTGATAAGTATCCTATGAGGGCAGTAGCGGGAACTATGGTATCTAATTTTTTCATTCGAGTATCTATTAGAAATAAATTCTCCAGCATTTGATTCCTTACTAACAAAGGACTTTTTGGTACACTTGAAAGGTACCCCAGAAAATCGAAGCAAGAGTTTGCTAATTGGTTTAGATGGATCCTTCGCGGCTGAG…
	Amphibromus_neesii_SAA755_Stajsic4243	--------------------------------------------------------------------------------------CTATGATAATGAAAAAGATTTCTACATATGCGACCAAATCGATCAAGAATATCCCAATCTGATAAATCTGTCCAAATGGGTTTACTAATAGGATGCCCCGATCCAGTACAAAATTGAGCTTTTGATAAGTATCCTATGAGGGCAGTAGCGGGAACTATGGTATCTAATTTTTTCATTCGAGTATCTATTAGAAATAAATTCTCCAGCATTTGATTCCTTACTAACAAAGGACTTTTTGGTACACTTGAAAGGTACCCCAGAAAATCGAAGCAAGAGTTTGCTAATTGGTTTAGATGGATCCTTCGCGGCTGAG…
	Amphibromus_pithogastrus_SAA769_Clarke2535	----------------------------------AAGTCGAAGTATATACTTTAGTCGATACAAAGTCTGTTTTTTCGAAGATCCACTATGATAATGAAAAAGATTTCTACATATGCGACCAAATCGATCAAGAATATCCCAATCTGATAAATCTGTCCAAATGGGTTTACTAATAGGATGCCCCGATCCAGTACAAAATTGAGCTTTTGATAAGTATCCTATGAGGGCAGTAGCGGGAACTATGGTATCTAATTTTTTCATTCGAGTATCTATTAGAAATAAATTCTCCAGCATTTGATTCCTTACTAACAAAGGACTTTTTGGTACACTTGAAAGGTACCCCAGAAAATCGAAGCAAGAGTTTGCTAATTGGTTTAGATGGATCCTTCGCGGCTGAG…
	Amphibromus_recurvatus_SAA757_WalkerSN	--------------------------------------------------------CGATACAAAGTCTGTTTTTTCGAAGATCCACTATGATAATGAAAAAGATTTCTACATATGCGACCAAATCGATCAAGAATATCCCAATCTGATAAATCTGTCCAAATGGGTTTACTAATAGGATGCCCCGATCCAGTACAAAATTGAGCTTTTGATAAGTATCCTATGAGGGCAGTAGCGGGAACTATGGTATCTAATTTTTTCATTCGAGTATCTATTAGAAATAAATTCTCCAGCATTTGATTCCTTACTAACAAAGGACTTTTTGGTACACTTGAAAGGTACCCCAGAAAATCGAAGCAAGAGTTTGCTAATTGGTTTAGATGGATCCTTCGCGGCTGAG…
	Amphibromus_scabrivalvis_SAA158_Soreng7013	--------------------------------------------------------------------------------------------------------------------------------TCAAGAATATCCCAATCTGATAAATCTGTCCAAATGGGTTTACTAATAGGATGCCCCGATCCAGTACAAAATTGAGCTTTTGATAAGTATCCTATGAGGGCAGTAGCGGGAACTATGGTATCTAATTTTTTCATTCGAGTATCTATTAGAAATAAATTCTCCAGCATTTGATTCCTTACTAACAAAGGACTTTTTGGTACACTTGAAAGGTACCCCAGAAAATCGAAGCAAGAGTTTGCTAATTGGTTTAGATGGATCCTTCGCGGCTGAG…
	Amphibromus_sinuatus_SAA756_Paget2257	----------------------------------------------------------------------TTTTTTCGAAGATCCACTATGATAATGAAAAAGATTTCTACATATGCGACCAAATCGATCAAGAATATCCCAATCTGATAAATCTGTCCAAATGGGTTTACTAATAGGATGCCCCGATCCAGTACAAAATTGAGCTTTTGATAAGTATCCTATGAGGGCAGTAGCGGGAACTATGGTATCTAATTTTTTCATTCGAGTATCTATTAGAAATAAATTCTCCAGCATTTGATTCCTTACTAACAAAGGACTTTTTGGTACACTTGAAAGGTACCCCAGAAAATCGAAGCAAGAGTTTGCTAATTGGTTTAGATGGATCCTTCGCGGCTGAG…
	Anthoxanthum_alpinum_SAA198_PaszkoGPS210	------------------------------------------GTATATACTTTAGTCGATACAAAGTCTGTTTTTTCGAAGATCCACTATGATAATGAAAAAGATTTCTACATATGCGACCAAATCGATCAAGAATGTCCCAATCTGATAAATCTGTCCAACTGGGTTTGCTAATAGGATGCCCAGACCCAGTACAAAATTGAGCTTTTGATAAGTATCCTATGAGGGCAGTACCGGGAACTATGGTATCTAATTTTTTTATTTGAGTATCTATTAGAAATAAATTCTCCAGCATTTGATTCCTTACTAACAAAGTACTTTTTGGTACACTTGAAAGGTACCCGAGAAAATCGAAGCAAGAGTTTGCTAATTGGTTTAGATAGATCCTTCGCGGCTGAG…
	Anthoxanthum_alpinum_SAA199_PaszkoGPS225	------------------------------------------GTATATACTTTAGTCGATACAAAGTCTGTTTTTTCGAAGATCCACTATGATAATGAAAAAGATTTCTACATATGCGACCAAATCGATCAAGAATGTCCCAATCTGATAAATCTGTCCAACTGGGTTTGCTAATAGGATGCCCAGACCCAGTACAAAATTGAGCTTTTGATAAGTATCCTATGAGGGCAGTACCGGGAACTATGGTATCTAATTTTTTTATTTGAGTATCTATTAGAAATAAATTCTCCAGCATTTGATTCCTTACTAACAAAGTACTTTTTGGTACACTTGAAAGGTACCCGAGAAAATCGAAGCAAGAGTTTGCTAATTGGTTTAGATAGATCCTTCGCGGCTGAG…
	Anthoxanthum_nitens_SAA84_Saarela164	------------------------------------------------------------------------------------------------GAAAAAGATTTCTACATATGCGACCAAATCGATCAAGAATATCCCAATCTGATAAATCTGTCCAAATGGGTTTGCTAATAGGATGCCCCGATCCAGTACAAAATTGAGCTTTTGATAAGTATCCTATGAGGGCAGTACCGGGAACTATGGTATCTAATTTTTTCATTTGAGTATCTATTAGAAATAAATTCTCCAGCATTAGATTCCTTACTAACAAAGTACTTTTTGGTACACTTGAAAGGTACCCCATAAAATCGAAGCAAGAGTTTACTAATTGGTTTAGATGGATCCTTCGCGGCTGAG…
	Anthoxanthum_odoratum_SAA23_Saarela459	-------------------------------------------TATATACTTTAGTCGATACAAAGTCTGTTTTTTCGAAGATCCACTATGATAATGAAAAAGATTTCTACATATGCGACCAAATCGATCAAGAATGTCCCAATCTGATAAATCTGTCCAACTGGGTTTACTAATAGGATGCCCCGACCCAGTACAAAATTGAGCTTTTGATAAGTATCCTATGAGGGCAGTACCGGGAACTATGGTATCTAATTTTTTTATTTGAGTATCTATTAGAAAGAAATTCTCCAGCATTTGATTCCTTACTAACAAAGTACTTTTTGGTACACTTGAAAGGTACCCGAGAAAATCGAAGCAAGAGTTTGCTAATTGGTTTAGATAGATCCTTCGCGGCTGAG…
	Apera_interrupta_SAA87_Saarela647	----------------------------------------------------------------------TTTTTTCGAAGATCCACTATGATAATGAAAAAGATTTCTACATATCCGACCAAATCGATCAAGAATATCCCAANCTGATAAATCTGTCCAAATGGGTCTACTAATAGGATGGCCCGATNCAGTACAAAANTGTGCTTTTGATAAGTATCCTATGAGGGTAGTAACGGGAACTATGGTATGTAATTTTTGCATTCGAGTATCTATTAGAAACGAATTCTCCAGCATTTGATTCCTTACTAANNAAGGAGTTTTTGGTACACTTGAAAGGTACCCCATAAAATCGAAGCAAGAGTTTGCTAATTGGTTTAGATGGATCCTTCGTGGCTGAG…
	Arctagrostis_latifolia_SAA91_Peterson18459	--------------------------------------------------------------------------------------------------------------------------------------------------GATAAATCTGTCCAAATGGGTTTACTAATAGGATGGCCCGATCCAGTACAAAATTGAGCTTTTGATAAGTATCCTATGAGGGCAGTAACGGGAACTATGGTATCTAATTTTTGCATTCGAGTATCTATTAGAAACGAATTCTCCAGCATTTGATTCCTTACTAACAAAGGACTTTTTGGTACACTTGAAAGGTACCCCATAAAATCGAAGCAAGAGTTTGCTAATTGGTTTAGATGGATCCTTCGCGGCTGAG…
	Arrhenatherum_elatius_SAA567_Saarela903	TTTTATGTTTACGAGCTAAAGTTCTAGCGCATGAAAGTCGAAGTATATACTTTAGTCGATACAAAGTCTGTTTTTTCGAAGATCCACTATGATAATGAAAAAGATTTCTACATATGCGACCAAATCGATCAAGAATATCCCAATCTGATAAATCTGTCCAAATGGGTTTACTAATAGGATGTCCCGATCCAGTACAAAATTGAGCTTTTGATAAGTATCCTATGAGGGCAGTAGCAGGAACTATGGTATCTAATTTTTTCATTCGAGTATCTATTAGAAATAAATTCTCGAGCATTTGATTCCTTACTAACAAAGTACTTTTTGGTACACTTGAAAGGTACCCCAGAAAATCGAAGCAAGAGTTTGCTAATTGGTTTAGATGGACCCTTCGCGGCTGAG…
	Avellinia_michellii_SAA629_Peterson14246	----------------------------------AAGTCGAAGGATATACTTTAGTCGATACAAAGTCTGTTTTTTCGAAGATCCACTATGATAATGAAAAAGATTTCTACATATGCGACCAAATCGATCAAGAATATCCCAATCTGATAAATCTGTCCAAATGGGTTTACTAATAGGATGCCCCGATCCAGTACAAAATTGAGCTTTTGATAAGTATCCTATGAGGGCAGTAGCGGGAACTATGGTATCCAATTTTTTCATTCGAGTATCTATTATAAATAAATTCTCCAGCATTTGATTCCTTACTAACAAACTACTTTTTGGTACACTTGAAAGGTACCCCAGAAAATCGAAGCAAGAGTTTGCTAATTGGTTTAGATGGACCCTTCGCGGCTGAG…
	Avena_fatua_SAA89_Saarela779	------------------------------------------------------------------------------------CACTATGATAATGAAAAAGATTTCTACATATGCGACCAAATCGATCAAGAATATCCCAATCTGATAAATCTGTCCAAATGGGTTTACTAATAGGATGTCCCGATCCAGTACAAAATTGAGCTTTTGATAAGTATCCTATGAGGGCAGTAACGGGAACTATGGTATCTAATTTTTTCATTCGAGTATCTATTAGAAATAAATTCTCCAGCATTTGATTCCTTACTAACAAACTACTTTTTGGTACACCTGAAAGGTACCCCAGAAAATCGAAGCAAGAGTTTGCTAATTGGTTTAGATGGACCCTTCGGGGCTGAG…
	Avena_sativa_SAA570_Saarela775	------------------------------ATGAAAGTCGAAGTATATACTTTAGTCGATATAAAGTCTGTTTTTTCGAAGATCCACTATGATAATGAAAAAGATTTCTACATATGCGACCAAATCGATCAAGAATATCCCAATCTGATAAATCTGTCCAAATGGGTTTACTAATAGGATGTCCCGATCCAGTACAAAATTGAGCTTTTGATAAGTATCCTATGAGGGCAGTAACGGGAACTATGGTATCTAATTTTTTCATTCGAGTATCTATTAGAAATAAATTCTCCAGCATTTGATTCCTTACTAACAAACTACTTTTTGGTACACCTGAAAGGTACCCCAGAAAATCGAAGCAAGAGTTTGCTAATTGGTTTAGATGGACCCTTCGGGGCTGAG…
	Beckmannia_syzigachne_SAA24_Saarela712	-----------------------------------------------------------------------------------------------------AGATTTCTACATATTCGACCAAATCGATCAAGAATATCCCAATCTGATAAATCTGTCCAAATGGGTTTACTAATAGGATGGCCCGATCCAGTACAAAATTGAGCTTTTGATAAGTATCCTATGAGGGCAGTAACGGGAACTATGGTATCTAATTTTTGCATTCGAGTATCTATTAGAAACGAATTCTCCAGCATTTGATTCCTTACTAACAAAGGACTTTTTGGTACACTTGAAAGGTACCCCATAAAATCGAAGCAAGAGTTTGCTAATTGGTTTAGATGGATCCTTCGCGGCTGAG…
	Briza_minor_SAA529_Peterson21636	----------------------------------AAGTCGAAGTATATACTTTAGTCGATACAAAGTATGTTTTTTCGAAGATCCACTATGATAATGAAAAAGATTTCTGCATATGCGACCAAATCGATCAAGAATATCCCAATCTGGTAAATCTGTCCAAATGGGTTTACTAATAGGATGCCCCGATCCAGTACAAAATTGAGCTTTTGATAAGTATCCTATGAGGGCAGTAGCAGGAACTGTGGTATCTAATTTTTTCATTCGAGTATCTATTAGAAATAAATTATCCAGCATGTGATTCCTTACTAACAAAGTACTTTTTGGTACACTTGAAAGGTACCCCAGAAAATCGAAGCAAGAATTTGCTAATTGGTTTAGATGGATCCTTCGCGGCTTAA…
	Bromus_vulgaris_KM974737	-----------------------------------AGTCGAAGTATATACTTTAGTCGATACAAAGTCTGTTTTTTCGAAGATCCACTATGATAGTGAAAAAGATTTCTACATATCCGACCAAATCGATCAAGAATATCCCAATCTGATAAATCTGTCCAAATGGGTTTACTAATAGGATGCCCCGATCCAGTACAAAATTGAGCTTTTGATAAGTATCCTATGAGGAGAGTAGCGGGGACTATGGTATCGAATTTTTTCATTCGAGTATCTATTAGAAATGAATTCTCCAGCATTTTATTCCTTACTAACAAAGGACTTTTTGGTACACTGGAAAGGTACCCCATAAAATCGAAGCAAGAGTTTGCTAATTGGTTTATATGGATCCTTCGCGGCTGAG…
	Calamagrostis_angustifolia_angustifolia_SAA140_CAN408378	----------------------------------------------------------------------------------------------------------TCTACATATGCGACCAAATCGATCAAGAATATCCCAATCTGATAAATCTGTCCAAATGGGTTTACTAATAGGATGCCCCGATCCAGTACAAAATTGAGCTTTTGATAAGTATCCTATGAGGGCAGTAGCGGGAACTATGGTATCGAATTTTTTCATTCGAGTATCTATTAGAAATAAATTCTCCAGCATTTGATTCCTTACTAACAAAGTACTTTTTGGTACACTTGAAAGGTACCCCAGAAAATCGAAGCAAGAGTTTGCTAATTGGTTTAGATGGATCCTTCGCGGCTGAG…
	Calamagrostis_angustifolia_SAA141_CAN408441	----------------------------------------------ATACTTTAGTCGATACAAAGTCTGTTTTTTCGAAGATCCACTATGATAATGAAAAAGATTTCTACATATGCGACCAAATCGATCAAGAATATCCCAATCTGATAAATCTGTCCAAATGGGTTTACTAATAGGATGCCCCGATCCAGTACAAAATTGAGCTTTTGATAAGTATCCTATGAGGGCAGTAGCGGGAACTATGGTATCGAATTTTTTCATTCGAGTATCTATTAGAAATAAATTCTCCAGCATTTGATTCCTTACTAACAAAGTACTTTTTGGTACACTTGAAAGGTACCCCAGAAAATCGAAGCAAGAGTTTGCTAATTGGTTTAGATGGATCCTTCGCGGCTGAG…
	Calamagrostis_anthoxanthoides_laguroides_SAA139_Vassilczenko4771	------------------------------------------GTATATACTTTAGTCGATACAAAGTCTGTTTTTTCGAAGATCCACTATGATAATGAAAAAGATTTCTACATATGCGACCAAATCGATCAAGAATATCCCAATCTGATAAATCTGTCCAAATGGGTTTACTAATAGGATGCCCCGATCCAGTACAAAATTGAGCTTTTGATAAGTATCCTATGAGGGCAGTAGCGGGAACTATGGTATCGAATTTTTTCATTCGAGTATCTATTAGAAATAAATTCTCCAGCATTTGATTCCTTACTAACAAAGTACTTTTTGGTACACTTGAAAGGTACCCCAGAAAATCGAAGCAAGAGTTTGCTAATTGGTTTAGATGGATCCTTCGCGGCTGAG…
	Calamagrostis_anthoxanthoides_laguroides_SAA143_Tolmacheva7087	-------------------------------------------------------------------------------------------------------------------GCGACCAAATCGATCAAGAATATCCCAATCTGATAAATCTGTCCAAATGGGTTTACTAATAGGATGCCCCGATCCAGTACAAAATTGAGCTTTTGATAAGTATCCTATGAGGGCAGTAGCGGGAACTATGGTATCGAATTTTTTCATTCGAGTATCTATTAGAAATAAATTCTCCAGCATTTGATTCCTTACTAACAAAGTACTTTTTGGTACACTTGAAAGGTACCCCAGAAAATCGAAGCAAGAGTTTGCTAATTGGTTTAGATGGATCCTTCGCGGCTGAG…
	Calamagrostis_anthoxanthoides_SAA135_CAN327539	-----------------------------------------------TACTTTAGTCGATACAAAGTCTGTTTTTTCGAAGATCCACTATGATAATGAAAAAGATTTCTACATATGCGACCAAATCGATCAAGAATATCCCAATCTGATAAATCTGTCCAAATGGGTTTACTAATAGGATGCCCCGATCCAGTACAAAATTGAGCTTTTGATAAGTATCCTATGAGGGCAGTAGCGGGAACTATGGTATCGAATTTTTTCATTCGAGTATCTATTAGAAATAAATTCTCCAGCATTTGATTCCTTACTAACAAAGTACTTTTTGGTACACTTGAAAGGTACCCCAGAAAATCGAAGCAAGAGTTTGCTAATTGGTTTAGATGGATCCTTCGCGGCTGAG…
	Calamagrostis_arundinacea_SAA12_Peterson18747	----------------------------------------------------------------------------------------------------------------TATGCGACCAAATCGATCAAGAATATCCCAATCTGATAAATCTGTCCAAATGGGTTTACTAATAGGATGCCCCGATCCAGTACAAAATTGAGCTTTTGATAAGTATCCTATGAGGGCAGTAGCGGGAACTATGGTATCGAATTTTTTCATTCGAGTATCTATTAGAAATAAATTCTCCAGCATTTGATTCCTTACTAACAAAGTACTTTTTGGTACACTTGAAAGGTACCCCAGAAAATCGAAGCAAGAGTTTGCTAATTGGTTTAGATGGATCCTTCGCGGCTGAG…
	Calamagrostis_arundinacea_SAA191_PaszkoA_BG3	-----------------------------------------------------------------------------------------------------------------------------CGATCAAGAATATCCCAATCTGATAAATCTGTCCAAATGGGTTTACTAATAGGATGCCCCGATCCAGTACAAAATTGAGCTTTTGATAAGTATCCTATGAGGGCAGTAGCGGGAACTATGGTATCGAATTTTTTCATTCGAGTATCTATTAGAAATAAATTCTCCAGCATTTGATTCCTTACTAACAAAGTACTTTTTGGTACACTTGAAAGGTACCCCAGAAAATCGAAGCAAGAGTTTGCTAATTGGTTTAGATGGATCCTTCGCGGCTGAG…
	Calamagrostis_arundinacea_SAA192_Paszko_Szyn1	--------------------------------------------------------------------------------------------------------------CATATGCGACCAAATCGATCAAGAATATCCCAATCTGATAAATCTGTCCAAATGGGTTTACTAATAGGATGCCCCGATCCAGTACAAAATTGAGCTTTTGATAAGTATCCTATGAGGGCAGTAGCGGGAACTATGGTATCGAATTTTTTCATTCGAGTATCTATTAGAAATAAATTATCCAGCATTTGATTCCTTACTAACAAAGTACTTTTTGGTACACTTGAAAGGTACCCCAGAAAATCGAAGCAAGAGTTTGCTAATTGGTTTAGATGGATCCTTCGCGGCTGAG…
	Calamagrostis_arundinacea_SAA193_Paszko_Svetnov2a	------------------------------------------------------------------------------------------------------------TACATATGCGACCAAATCGATCAAGAATATCCCAATCTGATAAATCTGTCCAAATGGGTTTACTAATAGGATGCCCCGATCCAGTACAAAATTGAGCTTTTGATAAGTATCCTATGAGGGCAGTAGCGGGAACTATGGTATCGAATTTTTTCATTCGAGTATCTATTAGAAATAAATTATCCAGCATTTGATTCCTTACTAACAAAGTACTTTTTGGTACACTTGAAAGGTACCCCAGAAAATCGAAGCAAGAGTTTGCTAATTGGTTTAGATGGATCCTTCGCGGCTGAG…
	Calamagrostis_arundinacea_SAA194_PaszkoD20_124_1	------------------------------------------------------------------------------------------------------------------------CAAATCGATCAAGAATATCCCAATCTGATAAATCTGTCCAAATGGGTTTACTAATAGGATGCCCCGATCCAGTACAAAATTGAGCTTTTGATAAGTATCCTATGAGGGCAGTAGCGGGAACTATGGTATCGAATTTTTTCATTCGAGTATCTATTAGAAATAAATTATCCAGCATTTGATTCCTTACTAACAAAGTACTTTTTGGTACACTTGAAAGGTACCCCAGAAAATCGAAGCAAGAGTTTGCTAATTGGTTTAGATGGATCCTTCGCGGCTGAG…
	Calamagrostis_arundinacea_SAA206_Soreng5186	------------------------------------------GTATATACTTTAGTCGATACAAAGTCTGTTTTTTCGAAGATCCACTATGATAATGAAAAAGATTTCTACATATGCGACCAAATCGATCAAGAATATCCCAATCTGATAAATCTGTCCAAATGGGTTTACTAATAGGATGCCCCGATCCAGTACAAAATTGAGCTTTTGATAAGTATCCTATGAGGGCAGTAGCGGGAACTATGGTATCGAATTTTTTCATTCGAGTATCTATTAGAAATAAATTCTCCAGCATTTGATTCCTTACTAACAAAGTACTTTTTGGTACACTTGAAAGGTACCCCAGAAAATCGAAGCAAGAGTTTGCTAATTGGTTTAGATGGATCCTTCGCGGCTGAG…
	Calamagrostis_arundinacea_SAA207_Soreng5599	---------------------------------------------TATACTTTAGTCGATACAAAGTCTGTTTTTTCGAAGATCCACTATGATAATGAAAAAGATTTCTACATATGCGACCAAATCGATCAAGAATATCCCAATCTGATAAATCTGTCCAAATGGGTTTACTAATAGGATGCCCCGATCCAGTACAAAATTGAGCTTTTGATAAGTATCCTATGAGGGCAGTAGCGGGAACTATGGTATCGAATTTTTTCATTCGAGTATCTATTAGAAATAAATTCTCCAGCATTTGATTCCTTACTAACAAAGTACTTTTTGGTACACTTGAAAGGTACCCCAGAAAATCGAAGCAAGAGTTTGCTAATTGGTTTAGATGGATCCTTCGCGGCTGAG…
	Calamagrostis_bolanderi_SAA121_Peterson19694_4	------------------------------------------------------------------------------------------------------------------------------------------CCCAATCTGATAAATCTGTCCAAATGGGTTTACTAATAGGATGCCCCGATCCAGTACAAAATTGAGCTTTTGATAAGTACCCTATGAGGGCAGTAGCGGGAACTATGGTATCGAATTTTTTCATTCGAGTATCTATTAGAAATAAATTCTCCAGCATTTGATTCCTTACTAACAAAGTACTTTTTGGTACACTTGAAAGGTACCCCAGAAAATCGAAGCAAGAGTTTGCTAATTGGTTTAGATGGATCCTTCGCGGCTGAG…
	Calamagrostis_bolanderi_SAA47_Peterson19694_2	-----------------------------------------------------------------------------------------------------------------------------------------------TCTGATAAATCTGTCCAAATGGGTTTACTAATAGGATGCCCCGATCCAGTACAAAATTGAGCTTTTGATAAGTACCCTATGAGGGCAGTAGCGGGAACTATGGTATCGAATTTTTTCATTCGAGTATCTATTAGAAATAAATTCTCCAGCATTTGATTCCTTACTAACAAAGTACTTTTTGGTACACTTGAAAGGTACCCCAGAAAATCGAAGCAAGAGTTTGCTAATTGGTTTAGATGGATCCTTCGCGGCTGAG…
	Calamagrostis_brachytricha_SAA646_US3174890	----------------------------------AAGTCGAAGTATATACTTTAGTCGATACAAAGTCTGTTTTTTCGAAGATCCACTATGATAATGAAAAAGATTTCTACATATGCGACCAAATCGATCAAGAATATCCCAATCTGATAAATCTGTCCAAATGGGTTTACTAATAGGATGCCCCGATCCAGTACAAAATTGAGCTTTTGATAAGTATCCTATGAGGGCAGTAGCGGGAACTATGGTATCGAATTTTTTCATTCGAGTATCTATTAGAAATAAATTCTCCAGCATTTGATTCCTTACTAACAAAGTACTTTTTGGTACACTTGAAAGGTACCCCAGAAAATCGAAGCAAGAGTTTGCTAATTGGTTTAGATGGATCCTTCGCGGCTGAG…
	Calamagrostis_cainii_SAA124_Peterson20796	-----------------------------------------------------------------------------------------------------------------------------------------TCCCAATCTGATAAATCNGTCCAAATGGGTTTACTAATAGGATGCCCCGATCCAGTACAAAATTGAGCTTTTGATAAGTATCCTATGAGGGCAGTAGCGGGAACTATGGTATCGAATTTTTTCATTCGAGTATCTATTAGAAATAAATTCTCCAGCATTTGATTCCTTACTAACAAAGTACTTTTTGGTACACTTGAAAGGTACCCCAGAAAATCGAAGCAAGAGTTTGCTAATTGGTTTAGATGGATCCTTCGCGGCTGAG…
	Calamagrostis_cainii_SAA131_Peterson20795	--------------------------------------------------------------------------------GATCCACTATGATAATGAAAAAGATTTCTACATATGCGACCAAATCGATCAAGAATATCCCAATCTGATAAATCTGTCCAAATGGGTTTACTAATAGGATGCCCCGATCCAGTACAAAATTGAGCTTTTGATAAGTATCCTATGAGGGCAGTAGCGGGAACTATGGTATCGAATTTTTTCATTCGAGTATCTATTAGAAATAAATTCTCCAGCATTTGATTCCTTACTAACAAAGTACTTTTTGGTACACTTGAAAGGTACCCCAGAAAATCGAAGCAAGAGTTTGCTAATTGGTTTAGATGGATCCTTCGCGGCTGAG…
	Calamagrostis_canadensis_canadensis_SAA119_Peterson19822	---------------------------------------------TATACTTTAGTCGATACAAAGTCTGTTTTTTCGAAGATCCACTATGATAATGAAAAAGATTTCTACATATGCGACCAAATCGATCAAGAATATCCCAATCTGATAAATCTGTCCAAATGGGTTTACTAATAGGATGCCCCGATCCAGTACAAAATTGAGCTTTTGATAAGTATCCTATGAGGGCAGTAGCGGGAACTATGGTATCGAATTTTTTCATTCGAGTATCTATTAGAAATAAATTCTCCAGCATTTGATTCCTTACTAACAAAGTACTTTTTGGTACACTTGAAAGGTACCCCAGAAAATCGAAGCAAGAGTTTGCTAATTGGTTTAGATGGATCCTTCGCGGCTGAG…
	Calamagrostis_canadensis_canadensis_SAA31_Peterson18761	-----------------------------------------------------------------------------------------------TGAAAAAGATTTCTACATATGCGACCAAATCGATCAAGAATATCCCAATCTGATAAATCTGTCCAAATGGGTTTACTAATAGGATGCCCCGATCCAGTACAAAATTGAGCTTTTGATAAGTATCCTATGAGGGCAGTAGCGGGAACTATGGTATCGAATTTTTTCATTCGAGTATCTATTAGAAATAAATTCTCCAGCATTTGATTCCTTACTAACAAAGTACTTTTTGGTACACTTGAAAGGTACCCCAGAAAATCGAAGCAAGAGTTTGCTAATTGGTTTAGATGGATCCTTCGCGGCTGAG…
	Calamagrostis_canadensis_langsdorffiiii_SAA11_Peterson18766	------------------------------------------------------------------------------------------------------------------TGCGACCAAATCGATCAAGAATATCCCAATCTGATAAATCTGTCCAAATGGGTTTACTAATAGGATGCCCCGATCCAGTACAAAATTGAGCTTTTGATAAGTATCCTATGAGGGCAGTAGCGGGAACTATGGTATCGAATTTTTTCATTCGAGTATCTATTAGAAATAAATTCTCCAGCATTTGATTCCTTACTAACAAAGTACTTTTTGGTACACTTGAAAGGTACCCCAGAAAATCGAAGCAAGAGTTTGCTAATTGGTTTAGATGGATCCTTCGCGGCTGAG…
	Calamagrostis_canadensis_langsdorffiiii_SAA4_Peterson18455	-----------------------------------------------------------------------------------------------------------------------------------------------TCTGATAAATCTGTCCAAATGGGTTTACTAATAGGATGCCCCGATCCAGTACAAAATTGAGCTTTTGATAAGTATCCTATGAGGGCAGTAGCGGGAACTATGGTATCGAATTTTTTCATTCGAGTATCTATTAGAAATAAATTCTCCAGCATTTGATTCCTTACTAACAAAGTACTTTTTGGTACACTTGAAAGGTACCCCAGAAAATCGAAGCAAGAGTTTGCTAATTGGTTTAGATGGATCCTTCGCGGCTGAG…
	Calamagrostis_canadensis_langsdorffiiii_SAA5_Peterson18743	------------------------------------------------------------------------------------------------------------------------------GATCAAGAATATCCCAATCTGATAAATCTGTCCAAATGGGTTTACTAATAGGATGCCCCGATCCAGTACAAAATTGAGCTTTTGATAAGTATCCTATGAGGGCAGTAGCGGGAACTATGGTATCGAATTTTTTCATTCGAGTATCTATTAGAAATAAATTCTCCAGCATTTGATTCCTTACTAACAAAGTACTTTTTGGTACACTTGAAAGGTACCCCAGAAAATCGAAGCAAGAGTTTGCTAATTGGTTTAGATGGATCCTTCGCGGCTGAG…
	Calamagrostis_canadensis_langsdorffiiii_SAA7_Peterson18765	---------------------------------------------------------------------------------------------------------------------GACCAAATCGATCAAGAATATCCCAATCTGATAAATCTGTCCAAATGGGTTTACTAATAGGATGCCCCGATCCAGTACAAAATTGAGCTTTTGATAAGTATCCTATGAGGGCAGTAGCGGGAACTATGGTATCGAATTTTTTCATTCGAGTATCTATTAGAAATAAATTCTCCAGCATTTGATTCCTTACTAACAAAGTACTTTTTGGTACACTTGAAAGGTACCCCAGAAAATCGAAGCAAGAGTTTGCTAATTGGTTTAGATGGATCCTTCGCGGCTGAG…
	Calamagrostis_canadensis_langsdorffiiii_SAA92_Peterson18498	-------------------------------------------------------------------------------------------------------------------------------------------------TGATAAATCTGTCCAAATGGGTTTACTAATAGGATGCCCCGATCCAGTACAAAATTGAGCTTTTGATAAGTATCCTATGAGGGCAGTAGCGGGAACTATGGTATCGAATTTTTTCATTCGAGTATCTATTAGAAATAAATTCTCCAGCATTTGATTCCTTACTAACAAAGTACTTTTTGGTACACTTGAAAGGTACCCCAGAAAATCGAAGCAAGAGTTTGCTAATTGGTTTAGATGGATCCTTCGCGGCTGAG…
	Calamagrostis_canadensis_langsdorffiiii_SAA94_Peterson18615	-------------------------------------------------------------------------------------------------------------------GCGACCAAATCGATCAAGAATATCCCAATCTGATAAATCTGTCCAAATGGGTTTACTAATAGGATGCCCCGATCCAGTACAAAATTGAGCTTTTGATAAGTATCCTATGAGGGCAGTAGCGGGAACTATGGTATCGAATTTTTTCATTCGAGTATCTATTAGAAATAAATTCTCCAGCATTTGATTCCTTACTAACAAAGTACTTTTTGGTACACTTGAAAGGTACCCCAGAAAATCGAAGCAAGAGTTTGCTAATTGGTTTAGATGGATCCTTCGCGGCTGAG…
	Calamagrostis_canadensis_langsdorffiiii_SAA97_Peterson18711	--------------------------------------------------------------------------------------------------------------------------------------------------------TCTGTCCAAATGGGTTTACTAATAGGATGCCCCGATCCAGTACAAAATTGAGCTTTTGATAAGTATCCTATGAGGGCAGTAGCGGGAACTATGGTATCGAATTTTTTCATTCGAGTATCTATTAGAAATAAATTCTCCAGCATTTGATTCCTTACTAACAAAGTACTTTTTGGTACACTTGAAAGGTACCCCAGAAAATCGAAGCAAGAGTTTGCTAATTGGTTTAGATGGATCCTTCGCGGCTGAG…
	Calamagrostis_canadensis_langsdorffiiii_SAA98_Peterson18724	-------------------------------------------------------------------------------------------ATAATGAAAAAGATTTCTACATATGCGACCAAATCGATCAAGAATATCCCAATCTGATAAATCTGTCCAAATGGGTTTACTAATAGGATGCCCCGATCCAGTACAAAATTGAGCTTTTGATAAGTATCCTATGAGGGCAGTAGCGGGAACTATGGTATCGAATTTTTTCATTCGAGTATCTATTAGAAATAAATTCTCCAGCATTTGATTCCTTACTAACAAAGTACTTTTTGGTACACTTGAAAGGTACCCCAGAAAATCGAAGCAAGAGTTTGCTAATTGGTTTAGATGGATCCTTCGCGGCTGAG…
	Calamagrostis_canescens_SAA167_PaszkoD17_07GPS247	----------------------------------------------------------------------------------------------------------------------ACCAAATCGATCAAGAATATCCCAATCTGATAAATCTGTCCAAATGGGTTTACTAATAGGATGCCCCGATCCAGTACAAAATTGAGCTTTTGATAAGTATCCTATGAGGGCAGTAGCGGGAACTATGGTATCGAATTTTTTGATTCGAGTATCTATTAGAAATAAATTCTCCAGCATTTGATTCCTTACTAACAAAGTACTTTTTGGTACACTTGAAAGGTACCCCAGAAAATCGAAGCAAGAGTTTGCTAATTGGTTTAGATGGATCCTTCGCGGCTGAG…
	Calamagrostis_canescens_SAA168_PaszkoC_Zbijow3	----------------------------------------------------------------------------------------------------------------TATGCGACCAAATCGATCAAGAATATCCCAATCTGATAAATCTGTCCAAATGGGTTTACTAATAGGATGCCCCGATCCAGTACAAAATTGAGCTTTTGATAAGTATCCTATGAGGGCAGTAGCGGGAACTATGGTATCGAATTTTTTGATTCGAGTATCTATTAGAAATAAATTCTCCAGCATTTGATTCCTTACTAACAAAGTACTTTTTGGTACACTTGAAAGGTACCCCAGAAAATCGAAGCAAGAGTTTGCTAATTGGTTTAGATGGATCCTTCGCGGCTGAG…
	Calamagrostis_canescens_SAA169_PaszkoSvetnov1c_GPS107	-------------------------------------------------------------------------------------------------------ATTTCTACATATGCGACCAAATCGATCAAGAATATCCCAATCTGATAAATCTGTCCAAATGGGTTTACTAATAGGATGCCCCGATCCAGTACAAAATTGAGCTTTTGATAAGTATCCTATGAGGGCAGTAGCGGGAACTATGGTATCGAATTTTTTGATTCGAGTATCTATTAGAAATAAATTCTCCAGCATTTGATTCCTTACTAACAAAGTACTTTTTGGTACACTTGAAAGGTACCCCAGAAAATCGAAGCAAGAGTTTGCTAATTGGTTTAGATGGATCCTTCGCGGCTGAG…
	Calamagrostis_carchiensis_SAA661_Laegaard101730	----------------------------------AAGTCGGAGTATATACTTTAGTCGATACAAAGTCTGTTTTTTCGAAGATCCACTATGATAATGAAAAAGATTTCTACATATGCGACCAAATCGATCAAGAATATCCCAATCTGATAAATCTGTCCAAATGGGTTTACTAATAGGATGCCCCGATCCAGTACAAAATTGAGCTTTTGATAAGTATCCTATGAGGGCAGTAGCGGGAACTATGGTATCGAATTTTTTCATTCGAGTATCTATTAGAAATAAATTCTCCAGCATTTGATTCCTTACTAACAAAGTACTTTTTGGTACACTTGAAAGGTACCCCATAAAATCGAAGCAAGAGTTTGCTAATTGGTTTAGATGGATCCTTCGCGGCTGAG…
	Calamagrostis_cf_purpurascens_SAA136_Nechaev560888	---------------------------------------------TATACTTTAGTCGATACAAAGTCTGTTTTTTCGAAGATCCACTATGATAATGAAAAAGATTTCTACATATGCGACCNAATCGATCAAGAATATCCCAATCTGATAAATCTGTCCAAATGGGTTTACTAATAGGATGCCCCGATCCAGTACAAAATTGAGCTTTTGATAAGTATCCTATGAGGGCAGTAGCGGGAACTATGGTATCGAATTTTTTCATTCGAGTATCTATTAGAAATAAATTCTCCAGCATTTGATTCCTTACTAACAAACTACTTTTTGGTACACTTGAAAGGTACCCCAGAAAATCGAAGCAAGAGTTTGCTAATTGGTTTAGATGGATCCTTCGCGGCTGAG…
	Calamagrostis_chalybaea_SAA181_PaszkoD17_31GPS256	-----------------------------------------------------------------------------------------------------------------ATGCGACCAAATCGATCAAGAATATCCCAATCTGATAAATCTGTCCAAATGGGTTTACTAATAGGATGCCCCGATCCAGTACAAAATTGAGCTTTTGATAAGTATCCTATGAGGGCAGTAGCGGGAACTATGGTATCGAATTTTTTCATTCGAGTATCTATTAGAAATAAATTCTCCAGCATTTGATTCCTTACTAACAAAGTACTTTTTGGTACACTTGAAAGGTACCCCAGAAAATCGAAGCAAGAGTTTGCTAATTGGTTTAGATGGATCCTTCGCGGCTGAG…
	Calamagrostis_chalybaea_SAA182_PaszkoD16_03GPS243	--------------------------------------------------------------------------------------------------------TTTCTACATATGCGACCAAATCGATCAAGAATATCCCAATCTGATAAATCTGTCCAAATGGGTTTACTAATAGGATGCCCCGATCCAGTACAAAATTGAGCTTTTGATAAGTATCCTATGAGGGCAGTAGCGGGAACTATGGTATCGAATTTTTTCATTCGAGTATCTATTAGAAATAAATTCTCCAGCATTTGATTCCTTACTAACAAAGTACTTTTTGGTACACTTGAAAGGTACCCCAGAAAATCGAAGCAAGAGTTTGCTAATTGGTTTAGATGGATCCTTCGCGGCTGAG…
	Calamagrostis_coarctata_SAA128_Peterson20818	------------------------------------------GTATATACTTTAGTCGATACAAAGTCTGTTTTTTCGAAGATCCACTATGATAATGAAAAAGATTTCTACATATGCGACCAAATCGATCAAGAATATCCCAATCTGATAAATCTGTCCAAATGGGTTTACTAATAGGATGCCCCGATCCAGTACAAAATTGAGCTTTTGATAAGTATCCTATGAGGGCAGTAGCGGGAACTATGGTATCGAATTTTTTCATTCGAGTATCTATTAGAAATAAATTCTCCAGCATTTGATTCCTTACTAACAAAGTACTTTTTGGTACACTTGAAAGGTACCCCAGAAAATCGAAGCAAGAGTTTGCTAATTGGTTTAGATGGATCCTTCGCGGCTGAG…
	Calamagrostis_deschampsioides_SAA252_Bennett06_381	----------------------------------AAGTCGAAGTATATACTTTAGTCGATACAAAGTCTGTTTTTTCGAAGATCCACTATGATAATGAAAAAGATTTCTACATATGCGACCAAATCGATCAAGAATATCCCAATCTGATAAATCTGTCCAAATGGGTTTACTAATAGGATGCCCCGATCCAGTACAAAATTGAGCTTTTGATAAGTATCCTATGAGGGCAGTAGCGGGAACTATGGTATCGAATTTTTTCATTCGAGTATCTATTAGAAATAAATTCTCCAGCATTTGATTCCTTACTAACAAAGTACTTTTTGGTACACTTGAAAGGTACCCCAGAAAATCGAAGCAAGAGTTTGCTAATTGGTTTAGATGGATCCTTCGCGGCTGAG…
	Calamagrostis_deschampsioides_SAA253_Bennett06_123	--------------------------------------------------------------------------------------------TAATGAAAAAGATTTCTACATATGCGACCAAATCGATCAAGAATATCCCAATCTGATAAATCTGTCCAAATGGGTTTACTAATAGGATGCCCCGATCCAGTACAAAATTGAGCTTTTGATAAGTATCCTATGAGGGCAGTAGCGGGAACTATGGTATCGAATTTTTTCATTCGAGTATCTATTAGAAATAAATTCTCCAGCATTTGATTCCTTACTAACAAAGTACTTTTTGGTACANTTGAAAGGTACCCCAGAAAATCGAAGCAAGAGTTTGCTAATTGGTTTAGATGGATCCTTCGCGGCTGAG…
	Calamagrostis_distantiflora_SAA147_Probatova5806	------------------------------------------------------------------------TTTTCGAAGATCCACTATGATAATGAAAAAGATTTCTACATATGCGACCAAATCGATCAAGAATATCCCAATCTGATAAATCTGTCCAAATGGGTTTACTAATAGGATGCCCCGATCCAGTACAAAATTGAGCTTTTGCTAAGTATCCTATGAGGGCAGTAGCGGGAACTATGGTATCGAATTTTTTCATTCGAGTATCTATTAGAAATAAATTCTCCAGCATTTGATTCCTTACTAACAAAGTACTTTTTGGTACACTTGAAAGGTACCCCAGAAAATCGAAGCAAGAGTTTGCTAATTGGTTTAGATGGATCCTTCGCGGCTGAG…
	Calamagrostis_divaricata_SAA243_Peterson21267	--------------------------------------------------------------------------------------------------------------------------AATCGATCAAGAATATCCCAATCTGATAAATCTGTCCAAATGGGTTTACTAATAGGATGCCCCGATCCAGTACAAAATTGAGCTTTTGATAAGTATCCTATGAGGGCAGTAGCGGGAACTGTGGTATCTAATTTTTTCATTCGAGTATCTATTATAAATAAATTCTCCAGCATTTGATTCCTTACTAACAAACTACTTTTTGGTACACTTGAAAGGTACCCCAGAAAATCGAAGCAAGAGTTTGCTAATTGGTTTAGATGGACCCTTCGCGGCTGAG…
	Calamagrostis_divaricata_SAA74_Peterson17774	-----------------------------------------------------------------GTCTGTTTTTTCGAAGATCCACTATGATAATGATAAAGATTTCTACATATGTGACCAAATCGATCAAGAATATCCCAATCTGATAAATCTGTCCAAATGGGTTTACTAATAGGATGCCCCGATCCAGTACAAAATTGAGCTTTTGATAAGTATCCTATGAGGGCAGTAGCGGGAACTGTGGTATCTAATTTTTTCATTCGAGTATCTATTATAAATAAATTCTCCAGCATTTGATTCCTTACTAACAAACTACTTTTTGGTACACTTGAAAGGTACCCCAGAAAATCGAAGCAAGAGTTTGCTAATTGGTTTAGATGGACCCTTCGCGGCTGAG…
	Calamagrostis_emodensis_SAA13_Peterson18749	--------------------------------------------------------------------------------GATCCACTATGATAATGAAAAAGATTTCTACATATGCGACCAAATCGATCAAGAATATCCCAATCTGATAAATCTGTCCAAATGGGTTTACTAATAGGATGCCCCGATCCAGTACAAAATTGAGCTTTTGATAAGTATCCTATGAGGGCAGTAGCGGGAACTATGGTATCGAATTTTTTCATTCGAGTATCTATTAGAAATAAATTCTCCAGCATTTGATTCCTTACTAACAAAGTACTTTTTGGTACACTTGAAAGGTACCCCAGAAAATCGAAGCAAGAGTTTGCTAATTGGTTTAGATGGATCCTTCGCGGCTGAG…
	Calamagrostis_emodensis_SAA201_Soreng5350	---------------------------------------------------------------------------------ATCCACTATGATAATGAAAAAGATTTCTACATATGCGACCAAATCGATCAAGAATATCCCAATCTGATAAATCTGTCCAAATGGGTTTACTAATAGGATGCCCCGATCCAGTACAAAATTGAGCTTTTGATAAGTATCCTATGAGGGCAGTAGCGGGAACTATGGTATCGAATTTTTTCATTCGAGTATCTATTAGAAATAAATTCTCCAGCATTTGATTCCTTACTAACAAAGTACTTTTTGGTACACTTGAAAGGTACCCCAGAAAATCGAAGCAAGAGTTTGCTAATTGGTTTAGATGGATCCTTCGCGGCTGAG…
	Calamagrostis_epigeios_SAA148_Aiken86_005	------------------------------------------GTATATACTTTAGTCGATACAAAGTCTGTTTTTTCGAAGATCCACTATGATAATGAAAAAGATTTCTACATATGCGACCAAATCGATCAAGAATATCCCAATCTGATAAATCTGTCCAAATGGGTTTACTAATAGGATGCCCCGATCCAGTACAAAATTGAGCTTTTGATAAGTATCCTATGAGGGCAGTAGCGGGAACTATGGTATCGAATTTTTTCATTCGAGTATCTATTAGAAATAAATTCTCCAGCATTTGATTCCTTACTAACAAAGTACTTTTTGGTACACTTGAAAGGTACCCCAGAAAATCGAAGCAAGAGTTTGCTAATTGGTTTAGATGGATCCTTCGCGGCTGAG…
	Calamagrostis_epigeios_SAA178_PaszkoJ11	--------------------------------------------------------------------------------------------------------TTTCTACATATGCGACCAAATCGATCAAGAATATCCCAATCTGATAAATCTGTCCAAATGGGTTTACTAATAGGATGCCCCGATCCAGTACAAAATTGAGCTTTTGATAAGTATCCTATGAGGGCAGTAGCGGGAACTATGGTATCGAATTTTTTCATTCGAGTATCTATTAGAAATAAATTCTCCAGCATTTGATTCCTTACTAACAAAGTACTTTTTGGTACACTTGAAAGGTACCCCAGAAAATCGAAGCAAGAGTTTGCTAATTGGTTTAGATGGATCCTTCGCGGCTGAG…
	Calamagrostis_epigeios_SAA179_PaszkoS13	---------------------------------------------------------------------------------------------------------------------------------------------------------------------GTTTACTAATAGGATGCCCCGATCCAGTACAAAATTGAGCTTTTGATAAGTATCCTATGAGGGCAGTAGCGGGAACTATGGTATCGAATTTTTTCATTCGAGTATCTATTAGAAATAAATTCTCCAGCATTTGATTCCTTACTAACAAAGTACTTTTTGGTACACTTGAAAGGTACCCCAGAAAATCGAAGCAAGAGTTTGCTAATTGGTTTAGATGGATCCTTCGCGGCTGAG…
	Calamagrostis_epigeios_SAA180_PaszkoGermany1	-----------------------------------------------------------------------------------------------------------------------------------------------TCTGAT-AATCTGTCCAAATGGGTTTACTAATAGGATGCCCCGATCCAGTACAAAATTGAGCTTTTGATAAGTATCCTATGAGGGCAGTAGCGGGAACTATGGTATCGAATTTTTTCATTCGAGTATCTATTAGAAATAAATTCTCCAGCATTTGATTCCTTACTAACAAAGTACTTTTTGGTACACTTGAAAGGTACCCCAGAAAATCGAAGCAAGAGTTTGCTAATTGGTTTAGATGGATCCTTCGCGGCTGAG…
	Calamagrostis_epigeios_SAA200_Soreng5161	------------------------------------------GTATATACTTTAGTCGATACAAAGTCTGTTTTTTCGAAGATCCACTATGATAATGAAAAAGATTTCTACATATGCGACCAAATCGATCAAGAATATCCCAATCTGATAAATCTGTCCAAATGGGTTTACTAATAGGATGCCCCGATCCAGTACAAAATTGAGCTTTTGATAAGTATCCTATGAGGGCAGTAGCGGGAACTATGGTATCGAATTTTTTCATTCGAGTATCTATTAGAAATAAATTCTCCAGCATTTGATTCCTTACTAACAAAGTACTTTTTGGTACACTTGAAAGGTACCCCAGAAAATCGAAGCAAGAGTTTGCTAATTGGTTTAGATGGATCCTTCGCGGCTGAG…
	Calamagrostis_epigeios_SAA203_Soreng7573b	-----------------------------------------------------------------------------------------------------------------------CCAAATCGATCAAGAATATCCCAATCTGATAAATCTGTCCAAATGGGTTTACTAATAGGATGCCCCGATCCAGTACAAAATTGAGCTTTTGATAAGTATCCTATGAGGGCAGTAGCGGGAACTATGGTATCGAATTTTTTCATTCGAGTATCTATTAGAAATAAATTCTCCAGCATTTGATTCCTTACTAACAAAGTACTTTTTGGTACACTTGAAAGGTACCCCAGAAAATCGAAGCAAGAGTTTGCTAATTGGTTTAGATGGATCCTTCGCGGCTGAG…
	Calamagrostis_epigeios_SAA125_Saarela1368	-------------------------------------------------------------------------------------------------------------------GCGACCAAATCGATCAAGAATATCCCAATCTGATAAATCTGTCCAAATGGGTTTACTAATAGGATGCCCCGATCCAGTACAAAATTGAGCTTTTGATAAGTATCCTATGAGGGCAGTAGCGGGAACTATGGTATCGAATTTTTTCATTCGAGTATCTATTAGAAATAAATTCTCCAGCATTTGATTCCTTACTAACAAAGTACTTTTTGGTACACTTGAAAGGTACCCCAGAAAATCGAAGCAAGAGTTTGCTAATTGGTTTAGATGGATCCTTCGCGGCTGAG…
	Calamagrostis_epigeios_SAA155_Soreng7674	-----------------------------------------------------------------------------------------------------------------------------------------------TCTGATAAATCTGTCCAAATGGGTTTACTAATAGGATGCCCCGATCCAGTACAAAATTGAGCTTTTGATAAGTATCCTATGAGGGCAGTAGCGGGAACTATGGTATCGAATTTTTTCATTCGAGTATCTATTAGAAATAAATTCTCCAGCATTTGATTCCTTACTAACAAAGTACTTTTTGGTACACTTGAAAGGTACCCCATAAAATCGAAGCAAGAGTTTGCTAATTGGTTTAGATGGATCCTTCGCGGCTGAG…
	Calamagrostis_epigeios_SAA156_Soreng7637	--------------------------------------------------------------------------TTCGAAGATCCACTATGATAATGAAAAAGATTTCTACATATGCGACCAAATCGATCAAGAATATCCCAATCTGATAAATCTGTCCAAATGGGTTTACTAATAGGATGCCCCGATCCAGTACAAAATTGAGCTTTTGATAAGTATCCTATGAGGGCAGTAGCGGGAACTATGGTATCGAATTTTTTCATTCGAGTATCTATTAGAAATAAATTCTCCAGCATTTGATTCCTTACTAACAAAGTACTTTTTGGTACACTTGAAAGGTACCCCAGAAAATCGAAGCAAGAGTTTGCTAATTGGTTTAGATGGATCCTTCGCGGCTGAG…
	Calamagrostis_erectifolia_SAA62_Peterson19105	----------------------------------------------------------------------------CGAAGATCCACTATGATAATGAAAAAGATTTCTACATATGTGACCAAATCGATCAAGAATATCCCAATCTGATAAATCTGTCCAAATGGGTTTACTAATAGGATGCCCCGATCCAGTACAAAATTGAGCTTTTGATAAGTATCCTATGAGGGCAGTAGCGGGAACTGTGGTATCTAATTTTTTCATTCGAGTATCTATTATAAATAAATTCTCCAGCATTTGATTCCTTACTAACAAACTACTTTTTGGTACACTTGAAAGGTACCCCAGAAAATCGAAGCAAGAGTTTGCTAATTGGTTTAGATGGACCCTTCGCGGCTGAG…
	Calamagrostis_erectifolia_SAA63_Peterson19106	--------------------------------------------ATATACTTTAGTCGATACAAAGTCTGTTTTTTCGAAGATCCACTATGATAATGAAAAAGATTTCTACATATGTGACCAAATCGATCAAGAATATCCCAATCTGATAAATCTGTCCAAATGGGTTTACTAATAGGATGCCCCGATCCAGTACAAAATTGAGCTTTTGATAAGTATCCTATGAGGGCAGTAGCGGGAACTGTGGTATCTAATTTTTTCATTCGAGTATCTATTATAAATAAATTCTCCAGCATTTGATTCCTTACTAACAAACTACTTTTTGGTACACTTGAAAGGTACCCCAGAAAATCGAAGCAAGAGTTTGCTAATTGGTTTAGATGGACCCTTCGCGGCTGAG…
	Calamagrostis_erectifolia_SAA64_Peterson19097	------------------------------------------------ACTTTAGTCGATACAAAGTCTGTTTTTTCGAAGATCCACTATGATAATGAAAAAGATTTCTACATATGTGACCAAATCGATCAAGAATATCCCAATCTGATAAATCTGTCCAAATGGGTTTACTAATAGGATGCCCCGATCCAGTACAAAATTGAGCTTTTGATAAGTATCCTATGAGGGCAGTAGCGGGAACTGTGGTATCTAATTTTTTCATTCGAGTATCTATTATAAATAAATTCTCCAGCATTTGATTCCTTACTAACAAACTACTTTTTGGTACACTTGAAAGGTACCCCAGAAAATCGAAGCAAGAGTTTGCTAATTGGTTTAGATGGACCCTTCGCGGCTGAG…
	Calamagrostis_eriantha_SAA230_Peterson21344	-----------------------------------------------------------------------------------------TGATAATGAAAAAGATTTCTACATATGTAACCAAATCGATCAAGAATATCCCAATCTGATAAATCTGTCCAAATGGGTTTACTAATAGGATGCCCCGATCCAGTACAAAATTGAGCTTTTGATAAGTATCCTATGAGGGCAGTAGCGGGAACTATGGTATCTAATTTTTTCATTCGAGTATCTATTATAAATAAATTCTCCAGCATTTGATTCCTTACTAACAAACTACTTTTTGGTACACTTGAAAGGTACCCCAGAAAATCGAAGCAAGAGTTTGCTAATTGGTTTAGATGGACCCTTCGCGGCTGAG…
	Calamagrostis_eriantha_SAA67_Iltis952	----------------------------------------------------------------------------------------------------------------TATGTGACCAAATCGATCAAGAATATCCCAATCTGATAAATCTGTCCAAATGGGTTTACTAATAGGATGCCCCGATCCAGTACAAAATTGAGCTTTTGATAAGTATCCTATGAGGGCAGTAGCGGGAACTGTGGTATCTAATTTTTTCATTCGAGTATCTATTATAAATAAATTCTCCAGCATTTGATTCCTTACTAACAAACTACTTTTTGGTACACTTGAAAGGTACCCCAGAAAATCGAAGCAAGAGTTTGCTAATTGGTTTAGATGGACCCTTCGCGGCTGAG…
	Calamagrostis_eriantha_SAA68_Nee33190	--------------------------------------------------------------------------------------------TAATGAAAAAGATTTCTACATATGTGACCAAATCGATCAAGAATATCCCAATCTGATAAATCTGTCCAAATGGGTTTACTAATAGGATGCCCCGATCCAGTACAAAATTGAGCTTTTGATAAGTATCCTATGAGGGCAGTAGCGGGAACTATGGTATCTAATTTTTTCATTCGAGTATCTATTATAAATAAATTCTCCAGCATTTGATTCCTTACTAACAAACTACTTTTTGGTACACTTGAAAGGTACCCCAGAAAATCGAAGCAAGAGTTTGCTAATTGGTTTAGATGGACCCTTCGCGGCTGAG…
	Calamagrostis_foliosa_SAA76_Peterson19697	---------------------------------------------------------------------------------------TATGATAATGAAAAAGATTTCTACATATGCGACCAAATCGATCAAGAATATCCCAATCTGATAAATCTGTCCAAATGGGTTTACTAATAGGATGCCCCGATCCAGTACAAAATTGAGCTTTTGATAAGTATCCTATGAGGGCAGTAGCGGGAACTATGGTATCGAATTTTTTAATTCGAGTATCTATTAGAAATAAATTCTCCAGCATTTGATTCCTTACTAACAAAGTACTTTTTGGTACACTTGAAAGGTACCCCAGAAAATCGAAGCAAGAGTTTGCTAATTGGTTTAGATGGATCCTTCGCGGCTGAG…
	Calamagrostis_guatemalensis_SAA632_Koninck143	-------------------------------------------TATATACTTTAGTCGATACAAAGTCTGTTTTTTCGAAGATCCACTATGATAATGAAAAAGATTTCTACATATGCGACCAAATCGATCAAGAATATCCCAATCTGATAAATCTGTCCAAATGGGTTTACTAATAGGATGCCCCGATCCAGTACAAAATTGAGCTTTTGATAAGTATCCTATGAGGGCAGTAGCGGGAACTATGGTATCGAATTTTTTCATTCGAGTATCTATTAGAAATAAATTCTCCAGCATTTGATTCCTTACTAACAAAGTACTTTTTGGTACACTTGAAAGGTACCCCAGAAAATCGAAGCAAGAGTTTGCTAATTGGTTTAGATGGATCCTTCGCGGCTGAG…
	Calamagrostis_holciformis_SAA205_Soreng7697	------------------------------------------GTATATACTTTAGTCGATACAAAGTCTGTTTTTTCGAAGATCCACTATGATAATGAAAAAGATTTCTACATATGCGACCAAATCGATCAAGAATATCCCAATCTGATAAATCTGTCCAAATGGGTTTACTAATAGGATGCCCCGATCCAGTACAAAATTGAGCTTTTGATAAGTATCCTATGAGGGCAGTAGCGGGAACTATGGTATCGAATTTTTTCATTCGAGTATCTATTAGAAATAAATTCTCCAGCATTTGATTCCTTACTAACAAAGTACTTTTTGGTACACTTGAAAGGTACCCCATAAAATCGAAGCAAGAGTTTGCTAATTGGTTTAGATGGATCCTTCGCGGCTGAG…
	Calamagrostis_howellii_SAA138_Spellenberg1189	------------------------------------------GTATATACTTTAGTCGATACAAAGTCTGTTTTTTCGAAGATCCACTATGATAATGAAAAAGATTTCTACATATGCGACCAAATCGATCAAGAATATCCCAATCTGATAAATCTGTCCAAATGGGTTTACTAATAGGATGCCCCGATCCAGTACAAAATTGAGCTTTTGATAAGTATCCTATGAGGGCAGTAGCGGGAACTATGGTATCGAATTTTTTCATTCGAGTATCTATTAGAAATAAATTCTCCAGCATTTGATTCCTTACTAACAAAGTACTTTTTGGTACACTTGAAAGGTACCCCAGAAAATCGAAGCAAGAGTTTGCTAATTGGTTTAGATGGATCCTTCGCGGCTGAG…
	Calamagrostis_koeleriodes_SAA44_Peterson19795	-------------------------------------------------------------------------------------------------------------------GCGACCAAATCGATCAAGAATATCCCAATCTGATAAATCTGTCCAAATGGGTTTACTAATAGGATGCCCCGATCCAGTACAAAATTGAGCTTTTGATAAGTATCCTATGAGGGCAGTAGCGGGAACTATGGTATCGAATTTTTTCATTCGAGTATCTATTAGAAATAAATTCTCCAGCATTTGATTCCTTACTAACAAAGTACTTTTTGGTACACTTGAAAGGTACCCCAGAAAATCGAAGCAAGAGTTTGCTAATTGGTTTAGATGGATCCTTCGCGGCTGAG…
	Calamagrostis_koeleriodes_SAA45_Peterson19786	-------------------------------------------------------------------------------------------------------ATTTCTACATATGCGACCAAATCGATCAAGAATATCCCAATCTGATAAATCTGTCCAAATGGGTTTACTAATAGGATGCCCCGATCCAGTACAAAATTGAGCTTTTGATAAGTATCCTATGAGGGCAGTAGCGGGAACTATGGTATCGAATTTTTTCATTCGAGTATCTATTAGAAATAAATTCTCCAGCATTTGATTCCTTACTAACAAAGTACTTTTTGGTACACTTGAAAGGTACCCCAGAAAATCGAAGCAAGAGTTTGCTAATTGGTTTAGATGGATCCTTCGCGGCTGAG…
	Calamagrostis_lapponica_SAA171_PaszkoD12_05GPS211	---------------------------------------------------------------------------------------------------------------ATATGCGACCAAATCGATCAAGAATATCCCAATCTGATAAATCTGTCCAAATGGGTTTACTAATAGGATGCCCCGATCCAGTACAAAATTGAGCTTTTGATAAGTATCCTATGAGGGCAGTAGCGGGAACTATGGTATCGAATTTTTTCATTCGAGTATCTATTAGAAATAAATTCTCCAGCATTTGATTCCTTACTAACAAAGTACTTTTTGGTACACTTGAAAGGTACCCCAGAAAATCGAAGCAAGAGTTTGCTAATTGGTTTAGATGGATCCTTCGCGGCTGAG…
	Calamagrostis_lapponica_SAA172_PaszkoD17_15GPS249	----------------------------------------------------------------------------------------ATGATAATGAAAAAGATTTCTACATATGCGACCAAATCGATCAAGAATATCCCAATCTGATAAATCTGTCCAAATGGGTTTACTAATAGGATGCCCCGATCCAGTACAAAATTGAGCTTTTGATAAGTATCCTATGAGGGCAGTAGCGGGAACTATGGTATCGAATTTTTTCATTCGAGTATCTATTAGAAATAAATTCTCCAGCATTTGATTCCTTACTAACAAAGTACTTTTTGGTACACTTGAAAGGTACCCCAGAAAATCGAAGCAAGAGTTTGCTAATTGGTTTAGATGGATCCTTCGCGGCTGAG…
	Calamagrostis_lapponica_SAA173_PaszkoD2_09GPS134	------------------------------------------------------------------------------------------------------------------TGCGACCAAATCGATCAAGAATATCCCAATCTGATAAATCTGTCCAAATGGGTTTACTAATAGGATGCCCCGATCCAGTACAAAATTGAGCTTTTGATAAGTATCCTATGAGGGCAGTAGCGGGAACTATGGTATCGAATTTTTTCATTCGAGTATCTATTAGAAATAAATTCTCCAGCATTTGATTCCTTACTAACAAAGTACTTTTTGGTACACTTGAAAGGTACCCCAGAAAATCGAAGCAAGAGTTTGCTAATTGGTTTAGATGGATCCTTCGCGGCTGAG…
	Calamagrostis_lapponica_SAA255_Soreng6163	----------------------------------AAGTCGAAGTATATACTTTAGTCGATACAAAGTCTGTTTTTTCGAAGATCCACTATGATAATGAAAAAGATTTCTACATATGCGACCAAATCGATCAAGAATATCCCAATCTGATAAATCTGTCCAAATGGGTTTACTAATAGGATGCCCCGATCCAGTACAAAATTGAGCTTTTGATAAGTATCCTATGAGGGCAGTAGCGGGAACTATGGTATCGAATTTTTTCATTCGAGTATCTATTAGAAATAAATTCTCCAGCATTTGATTCCTTACTAACAAAGTACTTTTTGGTACACTTGAAAGGTACCCCAGAAAATCGAAGCAAGAGTTTGCTAATTGGTTTAGATGGATCCTTCGCGGCTGAG…
	Calamagrostis_lapponica_SAA27_Peterson18559	----------------------------------AAGTCGAAGTATATACTTTAGTCGATACAAAGTCTGTTTTTTCGAAGATCCACTATGATAATGAAAAAGATTTCTACATATGCGACCAAATCGATCAAGAATATCCCAATCTGATAAATCTGTCCAAATGGGTTTACTAATAGGATGCCCCGATCCAGTACAAAATTGAGCTTTTGATAAGTATCCTATGAGGGCAGTAGCGGGAACTATGGTATCGAATTTTTTCATTCGAGTATCTATTAGAAATAAATTCTCCAGCATTTGATTCCTTACTAACAAAGTACTTTTTGGTACACTTGAAAGGTACCCCAGAAAATCGAAGCAAGAGTTTGCTAATTGGTTTAGATGGATCCTTCGCGGCTGAG…
	Calamagrostis_lapponica_SAA28_Peterson18587	-------------------------------------------------------------------------------AGATCCACTATGATAATGAAAAAGATTTCTACATATGCGACCAAATCGATCAAGAATATCCCAATCTGATAAATCTGTCCAAATGGGTTTACTAATAGGATGCCCCGATCCAGTACAAAATTGAGCTTTTGATAAGTATCCTATGAGGGCAGTAGCGGGAACTATGGTATCGAATTTTTTCATTCGAGTATCTATTAGAAATAAATTCTCCAGCATTTGATTCCTTACTAACAAAGTACTTTTTGGTACACTTGAAAGGTACCCCAGAAAATCGAAGCAAGAGTTTGCTAATTGGTTTAGATGGATCCTTCGCGGCTGAG…
	Calamagrostis_lapponica_SAA29_Peterson18561	-----------------------------------------------------------------------------------------------TGAAAAAGATTTCTACATATGCGACCAAATCGATCAAGAATATCCCAATCTGATAAATCTGTCCAAATGGGTTTACTAATAGGATGCCCCGATCCAGTACAAAATTGAGCTTTTGATAAGTATCCTATGAGGGCAGTAGCGGGAACTATGGTATCGAATTTTTTCATTCGAGTATCTATTAGAAATAAATTCTCCAGCATTTGATTCCTTACTAACAAAGTACTTTTTGGTACACTTGAAAGGTACCCCAGAAAATCGAAGCAAGAGTTTGCTAATTGGTTTAGATGGATCCTTCGCGGCTGAG…
	Calamagrostis_lapponica_SAA2_Peterson18585	------------------------------------------------------------------------------------------------------------------------------------------------------AATCTGTCCAAATGGGTTTACTAATAGGATGCCCCGATCCAGTACAAAATTGAGCTTTTGATAAGTATCCTATGAGGGCAGTAGCGGGAACTATGGTATCGAATTTTTTCATTCGAGTATCTATTAGAAATAAATTCTCCAGCATTTGATTCCTTACTAACAAAGTACTTTTTGGTACACTTGAAAGGTACCCCAGAAAATCGAAGCAAGAGTTTGCTAATTGGTTTAGATGGATCCTTCGCGGCTGAG…
	Calamagrostis_llanganatensis_SAA732_Laegaard55455	---------------------------------------------TATACTTTAGTCGATACAAAGTCTGTTTTTTCGAAGATCCACTATGATAATGAAAAAGATTTCTACATATGCGACCAAATCGATCAAGAATATCCCAATCTGATAAATCTGTCCAAATGGGTTTACTAATAGGATGCCCCGATCCAGTACAAAATTGAGCTTTTGATAAGTATCCTATGAGGGCAGTAGCGGGAACTATGGTATCGAATTTTTTCATTCGAGTATCTATTAGAAATAAATTCTCCAGCATTTGATTCCTTACTAACAAAGTACTTTTTGGTACACTTGAAAGGTACCCCAGAAAATCGAAGCAAGAGTTTGCTAATTGGTTTAGATGGATCCTTCGCGGCTGAG…
	Calamagrostis_macrolepis_SAA202_Soreng5120	------------------------------------------GTATATACTTTAGTCGATACAAAGTCTGTTTTTTCGAAGATCCACTATGATAATGAAAAAGATTTCTACATATGCGACCAAATCGATCAAGAATATCCCAATCTGATAAATCTGTCCAAATGGGTTTACTAATAGGATGCCCCGATCCAGTACAAAATTGAGCTTTTGATAAGTATCCTATGAGGGCAGTAGCGGGAACTATGGTATCGAATTTTTTCATTCGAGTATCTATTAGAAATAAATTCTCCAGCATTTGATTCCTTACTAACAAAGTACTTTTTGGTACACTTGAAAGGTACCCCAGAAAATCGAAGCAAGAGTTTGCTAATTGGTTTAGATGGATCCTTCGCGGCTGAG…
	Calamagrostis_montanensis_SAA40_Peterson18398	-----------------------------------------------------------------------------------------------TGAAAAAGATTTCTACATATGCGACCAAATCGATCAAGAATATCCCAATCTGATAAATCTGTCCAAATGGGTTTACTAATAGGATGCCCCGATCCAGTACAAAATTGAGCTTTTGATAAGTATCCTATGAGGGCAGTAGCGGGAACTATGGTATCGAATTTTTTCATTCGAGTATCTATTAGAAATAAATTCTCCAGCATTTGATTCCTTACTAACAAAGTACTTTTTGGTACACTTGAAAGGTACCCCAGAAAATCGAAGCAAGAGTTTGCTAATTGGTTTAGATGGATCCTTCGCGGCTGAG…
	Calamagrostis_muriana_SAA257_Peterson20930	----------------------------------AAGTCGAAGTATATACTTTAGTCGATACAAAGTCTGTTTTTTCGAAGATCCACTATGATAATGAAAAAGATTTCTACATATGCGACCAAATCGATCAAGAATATCCCAATCTGATAAATCTGTCCAAATGGGTTTACTAATAGGATGCCCCGATCCAGTACAAAATTGAGCTTTTGATAAGTATCCTATGAGGGCAGTAGCGGGAACTATGGTATCGAATTTTTTCATTCGAGTATCTATTAGAAATAAATTCTCCAGCATTTGATTCCTTACTAACAAAGTACTTTTTGGTACACTTGAAAGGTACCCCAGAAAATCGAAGCAAGAGTTTGCTAATTGGTTTAGATGGATCCTTCGCGGCTGAG…
	Calamagrostis_nutkaensis_SAA46_Peterson19706	-----------------------------------------------------------------------------GAAGATCCACTATGATAATGAAAAAGATTTCTACATATGCGACCAAATCGATCAAGAATATCCCAATCTGATAAATCTGTCCAAATGGGTTTACTAATAGGATGCCCCGATCCAGTACAAAATTGAGCTTTTGATAAGTATCCTATGAGGGCAGTAGCGGGAACTATGGTATCGCATTTTTTCATTCGAGTATCTATTAGAAATAAATTCTCCAGCATTTGATTCCTTACTAACAAAGTACTTTTTGGTACACTTGAAAGGTACCCCAGAAAATCGAAGCAAGAGTTTGCTAATTGATTTAGATGGATCCTTCGCGGCTGAG…
	Calamagrostis_nutkaensis_SAA75_Peterson19718	---------------------------------------------------------------------------------------------------------------------------------------------------------------------------------GATGCCCCGATCCAGTACAAAATTGAGCTTTTGATAAGTATCCTATGAGGGCAGTAGCGGGAACTATGGTATCGCATTTTTTCATTCGAGTATCTATTAGAAATAAATTCTCCAGCATTTGATTCCTTACTAACAAAGTACTTTTTGGTACACTTGAAAGGTACCCCAGAAAATCGAAGCAAGAGTTTGCTAATTGGTTTAGATGGATCCTTCGCGGCTGAG…
	Calamagrostis_perplexa_SAA127_Peterson20925	-------------------------------------------------------------------------------------------------------------------GCGACCAAATCGATCAAGAATATCCCAATCTGATAAATCTGTCCAAATGGGTTTACTAATAGGATGCCCCGATCCAGTACAAAATTGAGCTTTTGATAAGTATCCTATGAGGGCAGTAGCGGGAACTATGGTATCGAATTTTTTCATTCGAGTATCTATTAGAAATAAATTCTCCAGCATTTGATTCCTTACTAACAAAGTACTTTTTGGTACACTTGAAAGGTACCCCAGAAAATCGAAGCAAGAGTTTGCTAATTGGTTTAGATGGATCCTTCGCGGCTGAG…
	Calamagrostis_perplexa_SAA77_Howard465	-------------------------------------------------------------------------------------------------------------------GCGACCAAATCGATCAAGAATATCCCAATCTGATAAATCTGTCCAAATGGGTTTACTAATAGGATGCCCCGATCCAGTACAAAATTGAGCTTTTGATAAGTATCCTATGAGGGCAGTAGCGGGAACTATGGTATCGAATTTTTTCATTCGAGTATCTATTAGAAATAAATTCTCCAGCATTTGATTCCTTACTAACAAAGTACTTTTTGGTACACTTGAAAGGTACCCCAGAAAATCGAAGCAAGAGTTTGCTAATTGGTTTAGATGGATCCTTCGCGGCTGAG…
	Calamagrostis_phragmitoides_SAA177_PaszkoKaliste4	-----------------------------------------------------------------------------------------------------------------------------------------TCCCAATCTGATAAATCTGTCCAAATGGGTTTACTAATAGGATGCCCCGATCCAGTACAAAATTGAGCTTTTGATAAGTATCCTATGAGGGCAGTAGCGGGAACTATGGTATCGAATTTTTTCATTCGAGTATCTATTAGAAATAAATTCTCCAGCATTTGATTCCTTACTAACAAAGTACTTTTTGGTACACTTGAAAGGTACCCCAGAAAATCGAAGCAAGAGTTTGCTAATTGGTTTAGATGGATCCTTCGCGGCTGAG…
	Calamagrostis_phragmitoides_SAA186_PaszkoD16_01GPS241	-----------------------------------------------------------------------------------------------TGAAAAAGATTTCTACATATGCGACCAAATCGATCAAGAATATCCCAATCTGATAAATCTGTCCAAATGGGTTTACTAATAGGATGCCCCGATCCAGTACAAAATTGAGCTTTTGATAAGTATCCTATGAGGGCAGTAGCGGGAACTATGGTATCGAATTTTTTCATTCGAGTATCTATTAGAAATAAATTCTCCAGCATTTGATTCCTTACTAACAAAGTACTTTTTGGTACACTTGAAAGGTACCCCAGAAAATCGAAGCAAGAGTTTGCTAATTGGTTTAGATGGATCCTTCGCGGCTGAG…
	Calamagrostis_phragmitoides_SAA187_PaszkoD13_10GPS226	------------------------------------------------------------------------------------------------------------------TGCGACCAAATCGATCAAGAATATCCCAATCTGATAAATCTGTCCAAATGGGTTTACTAATAGGATGCCCCGATCCAGTACAAAATTGAGCTTTTGATAAGTATCCTATGAGGGCAGTAGCGGGAACTATGGTATCGAATTTTTTCATTCGAGTATCTATTAGAAATAAATTCTCCAGCATTTGATTCCTTACTAACAAAGTACTTTTTGGTACACTTGAAAGGTACCCCAGAAAATCGAAGCAAGAGTTTGCTAATTGGTTTAGATGGATCCTTCGCGGCTGAG…
	Calamagrostis_phragmitoides_SAA188_PaszkoD2_08GPS134	------------------------------------------------------------------------------------------------------------------TGCGACCAAATCGATCAAGAATATCCCAATCTGATAAATCTGTCCAAATGGGTTTACTAATAGGATGCCCCGATCCAGTACAAAATTGAGCTTTTGATAAGTATCCTATGAGGGCAGTAGCGGGAACTATGGTATCGAATTTTTTCATTCGAGTATCTATTAGAAATAAATTCTCCAGCATTTGATTCCTTACTAACAAAGTACTTTTTGGTACACTTGAAAGGTACCCCAGAAAATCGAAGCAAGAGTTTGCTAATTGGTTTAGATGGATCCTTCGCGGCTGAG…
	Calamagrostis_phragmitoides_SAA189_PaszkoD17_01GPS246	------------------------------------------------------------------------------AAGATCCACTATGATAATGAAAAAGATTTCTACATATGCGACCAAATCGATCAAGAATATCCCAATCTGATAAATCTGTCCAAATGGGTTTACTAATAGGATGCCCCGATCCAGTACAAAATTGAGCTTTTGATAAGTATCCTATGAGGGCAGTAGCGGGAACTATGGTATCGAATTTTTTCATTCGAGTATCTATTAGAAATAAATTCTCCAGCATTTGATTCCTTACTAACAAAGTACTTTTTGGTACACTTGAAAGGTACCCCAGAAAATCGAAGCAAGAGTTTGCTAATTGGTTTAGATGGATCCTTCGCGGCTGAG…
	Calamagrostis_pickeringii_SAA122_Peterson20899	---------------------------------------------------------------------------------------TATGATAATGAAAAAGATTTCTACATATGCGACCAAATCGATCAAGAATATCCCAATCTGATAAATCTGTCCAAATGGGTTTACTAATAGGATGCCCCGATCCAGTACAAAATTGAGCTTTTGATAAGTATCCTATGAGGGCAGTAGCGGGAACTATGGTATCGAATTTTTTCATTCGAGTATCTATTAGAAATAAATTCTCCAGCATTTGATTCCTTACTAACAAAGTACTTTTTGGTACACTTGAAAGGTACCCCAGAAAATCGAAGCAAGAGTTTGCTAATTGGTTTAGATGGATCCTTCGCGGCTGAG…
	Calamagrostis_pickeringii_SAA130_Peterson20857	------------------------------------------GTATATACTTTAGTCGATACAAAGTCTGTTTTTTCGAAGATCCACTATGATAATGAAAAAGATTTCTACATATGCGACCAAATCGATCAAGAATATCCCAATCTGATAAATCTGTCCAAATGGGTTTACTAATAGGATGCCCCGATCCAGTACAAAATTGAGCTTTTGATAAGTATCCTATGAGGGCAGTAGCGGGAACTATGGTATCGAATTTTTTCATTCGAGTATCTATTAGAAATAAATTCTCCAGCATTTGATTCCTTACTAACAAAGTACTTTTTGGTACACTTGAAAGGTACCCCAGAAAATCGAAGCAAGAGTTTGCTAATTGGTTTAGATGGATCCTTCGCGGCTGAG…
	Calamagrostis_pisinna_SAA740_Cleef8653	------------------------------------------------------------------------------------------------GAAAAAGATTTCTACATATCCGACCAAATCGATCAAGAATATCCCAATCTGATAAATCTGTCCAAATGGGTTTACTAATAGGATGGCCCGATCCAGTACAAAATTGAGCTTTTGATAAGTATCCTATGAGGGCAGTAGCGGGAACTATGGTATCTAATTTTTGCATTCGAGTATCTATTAGAAATGAATTCTCCAGCATTTGATTCCTTACTAACAAAGTACTTTTTGGTACACTTGAAAGGTACCCCATAAAATCGAAGCAAGAGTTTGCTAATTGGTTTAGATGGATCCTTCGCGGCTGAT…
	Calamagrostis_porteri_porteri_SAA126_Peterson20830	----------------------------------------------------------------------------------------------------------------TATGCGACCAAATCGATCAAGAATATCCCAATCTGATAAATCTGTCCAAATGGGTTTACTAATAGGATGCCCCGATCCAGTACAAAATTGAGCTTTTGATAAGTATCCTATGAGGGCAGTAGCGGGAACTATGGTATCGAATTTTTTCATTCGAGTATCTATTAGAAATAAATTCTCCAGCATTTGATTCCTTACTAACAAAGTACTTTTTGGTACACTTGAAAGGTACCCCAGAAAATCGAAGCAAGAGTTTGCTAATTGGTTTAGATGGATCCTTCGCGGCTGAG…
	Calamagrostis_porteri_porteri_SAA129_Peterson20835	------------------------------------------GTATATACTTTAGTCGATACAAAGTCTGTTTTTTCGAAGATCCACTATGATAATGAAAAAGATTTCTACATATGCGACCAAATCGATCAAGAATATCCCAATCTGATAAATCTGTCCAAATGGGTTTACTAATAGGATGCCCCGATCCAGTACAAAATTGAGCTTTTGATAAGTATCCTATGAGGGCAGTAGCGGGAACTATGGTATCGAATTTTTTCATTCGAGTATCTATTAGAAATAAATTCTCCAGCATTTGATTCCTTACTAACAAAGTACTTTTTGGTACACTTGAAAGGTACCCCAGAAAATCGAAGCAAGAGTTTGCTAATTGGTTTAGATGGATCCTTCGCGGCTGAG…
	Calamagrostis_pringlei_SAA248_Peterson21257	--------------------------------------------ATATACTTTAGTCGATACAAAGTCTGTTTTTTCGAAGATCCACTATGATAATGAAAAAGATTTCTACATATGTGACCAAATCGATCAAGAATATCCCAATCTGATAAATCTGTCCAAATGGGTTTACTAATAGGATGCCCCGATCCAGTACAAAATTGAGCTTTTGATAAGTATCCTATGAGGGCAGTAGCGGGAACTGTGGTATCTAATTTTTTCATTCGAGTATCTATTATAAATAAATTCTCCAGCATTTGATTCCTTACTAACAAACTACTTTTTGGTACACTTGAAAGGTACCCCAGAAAATCGAAGCAAGAGTTTGCTAATTGGTTTAGATGGACCCTTCGCGGCTGAG…
	Calamagrostis_pringlei_SAA65_Spellenberg8878	----------------------------------------------------------------------------------TCCACTATGATAATGAAAAAGATTTCTACATATGTGACCAAATCGATCAAGAATATCCCAATCTGATAAATCTGTCCAAATGGGTTTACTAATAGGATGCCCCGATCCAGTACAAAATTGAGCTTTTGATAAGTATCCTATGAGGGCAGTAGCGGGAACTGTGGTATCTAATTTTTTCATTCGAGTATCTATTATAAATAAATTCTCCAGCATTTGATTCCTTACTAACAAACTACTTTTTGGTACACTTGAAAGGTACCCCAGAAAATCGAAGCAAGAGTTTGCTAATTGGTTTAGATGGACCCTTCGCGGCTGAG…
	Calamagrostis_pseudophragmites_SAA164_PaszkoOblaz_pseudo2	----------------------------------------------------------------------------------------------------------------TATGCGACCAAATCGATCAAGAATATCCCAATCTGATAAATCTGTCCAAATGGGTTTACTAATAGGATGCCCCGATCCAGTACAAAATTGAGCTTTTGATAAGTATCCTATGAGGGCAGTAGCGGGAACTATGGTATCGAATTTTTTCATTCGAGTATCTATTAGAAATAGATTCTCCAGCATTTGATTCCTTACTAACAAAGTACTTTTTGGTACACTTGAAAGGTACCCCAGAAAATCGAAGCAAGAGTTTGCTAATTGGTTTAGATGGATCCTTCGCGGCTGAG…
	Calamagrostis_pseudophragmites_SAA208_Soreng5107	------------------------------------------GTATATACTTTAGTCGATACAAAGTCTGTTTTTTCGAAGATCCACTATGATAATGAAAAAGATTTCTACATATGCGACCAAATCGATCAAGAATATCCCAATCTGATAAATCTGTCCAAATGGGTTTACTAATAGGATGCCCCGATCCAGTACAAAATTGAGCTTTTGATAAGTATCCTATGAGGGCAGTAGCGGGAACTATGGTATCGAATTTTTTCATTCGAGTATCTATTAGAAATAAATTCTCCAGCATTTGATTCCTTACTAACAAAGTACTTTTTGGTACACTTGAAAGGTACCCCAGAAAATCGAAGCAAGAGTTTGCTAATTGGTTTAGATGGATCCTTCGCGGCTGAG…
	Calamagrostis_pseudophragmites_SAA209_Soreng5455	---TATGTTTACGAGCTAAAGTTCTAGCGCATGAAAGTCGAAGTATATACTTTAGTCGATACAAAGTCTGTTTTTTCGAAGATCCACTATGATAATGAAAAAGATTTCTACATATGCGACCAAATCGATCAAGAATATCCCAATCTGATAAATCTGTCCAAATGGGTTTACTAATAGGATGCCCCGATCCAGTACAAAATTGAGCTTTTGATAAGTATCCTATGAGGGCAGTAGCGGGAACTATGGTATCGAATTTTTTCATTCGAGTATCTATTAGAAATAAATTCTCCAGCATTTGATTCCTTACTAACAAAGTACTTTTTGGTACACTTGAAAGGTACCCCAGAAAATCGAAGCAAGAGTTTGCTAATTGGTTTAGATGGATCCTTCGCGGCTGAG…
	Calamagrostis_pseudophragmites_tartarica_SAA153_Soreng7534	------------------------------------------------------------------------------------------------------------------TGCGACCAAATCGATCAAGAATATCCCAATCTGATAAATCTGTCCAAATGGGTTTACTAATAGGATGCCCCGATCCAGTACAAAATTGAGCTTTTGATAAGTATCCTATGAGGGCAGTAGCGGGAACTATGGTATCGAATTTTTTCATTCGAGTATCTATTAGAAATAAATTCTCCAGCATTTGATTCCTTACTAACAAAGTACTTTTTGGTACACTTGAAAGGTACCCCAGAAAATCGAAGCAAGAGTTTGCTAATTGGTTTAGATGGATCCTTCGCGGCTGAG…
	Calamagrostis_pseudophragmites_tartarica_SAA154_Soreng7556	------------------------------------------------------------------------------AAGATCCACTATGATAATGAAAAAGATTTCTACATATGCGACCAAATCGATCAAGAATATCCCAATCTGATAAATCTGTCCAAATGGGTTTACTAATAGGATGCCCCGATCCAGTACAAAATTGAGCTTTTGATAAGTATCCTATGAGGGCAGTAGCGGGAACTATGGTATCGAATTTTTTCATTCGAGTATCTATTAGAAATAAATTCTCCAGCATTTGATTCCTTACTAACAAAGTACTTTTTGGTACACTTGAAAGGTACCCCAGAAAATCGAAGCAAGAGTTTGCTAATTGGTTTAGATGGATCCTTCGCGGCTGAG…
	Calamagrostis_purpurascens_SAA33_Peterson18569	----------------------------------------------------------------------------------------------------AAGATTTCTACATATGCGACCAAATCGATCAAGAATATCCCAATCTGATAAATCTGTCCAAATGGGTTTACTAATAGGATGCCCCGATCCAGTACAAAATTGAGCTTTTGATAAGTATCCTATGAGGGCAGTAGCGGGAACTATGGTATCGAATTTTTTCATTCGAGTATCTATTAGAAATAAATTCTCCAGCATTTGATTCCTTACTAACAAAGTACTTTTTGGTACACTTGAAAGGTACCCCAGAAAATCGAAGCAAGAGTTTGCTAATTGGTTTAGATGGATCCTTCGCGGCTGAG…
	Calamagrostis_purpurascens_SAA35_Peterson18500	--------------------------------------------------------------------------------------------------------TTTCTACATATGCGACCAAATCGATCAAGAATATCCCAATCTGATAAATCTGTCCAAATGGGTTTACTAATAGGATGCCCCGATCCAGTACAAAATTGAGCTTTTGATAAGTATCCTATGAGGGCAGTAGCGGGAACTATGGTATCGAATTTTTTCATTCGAGTATCTATTAGAAATAAATTCTCCAGCATTTGATTCCTTACTAACAAAGTACTTTTTGGTACACTTGAAAGGTACCCCAGAAAATCGAAGCAAGAGTTTGCTAATTGGTTTAGATGGATCCTTCGCGGCTGAG…
	Calamagrostis_purpurascens_SAA36_Peterson18415	------------------------------------------------------------------------------------------------------------TACATATGCGACCAAATCGATCAAGAATATCCCAATCTGATAAATCTGTCCAAATGGGTTTACTAATAGGATGCCCCGATCCAGTACAAAATTGAGCTTTTGATAAGTATCCTATGAGGGCAGTAGCGGGAACTATGGTATCGAATTTTTTCATTCGAGTATCTATTAGAAATAAATTCTCCAGCATTTGATTCCTTACTAACAAAGTACTTTTTGGTACACTTGAAAGGTACCCCAGAAAATCGAAGCAAGAGTTTGCTAATTGGTTTAGATGGATCCTTCGCGGCTGAG…
	Calamagrostis_purpurascens_SAA37_Peterson18609	------------------------------------------------------------------------------------------------------------TACATATGCGACCAAATCGATCAAGAATATCCCAATCTGATAAATCTGTCCAAATGGGTTTACTAATAGGATGCCCCGATCCAGTACAAAATTGAGCTTTTGATAAGTATCCTATGAGGGCAGTAGCGGGAACTATGGTATCGAATTTTTTCATTCGAGTATCTATTAGAAATAAATTCTCCAGCATTTGATTCCTTACTAACAAACTACTTTTTGGTACACTTGAAAGGTACCCCAGAAAATCGAAGCAAGAGTTTGCTAATTGGTTTAGATGGATCCTTCGCGGCTGAG…
	Calamagrostis_purpurascens_SAA38_Peterson18492	------------------------------------------------------------------------------------------------------------------TGCGACCAAATCGATCAAGAATATCCCAATCTGATAAATCTGTCCAAATGGGTTTACTAATAGGATGCCCCGATCCAGTACAAAATTGAGCTTTTGATAAGTATCCTATGAGGGCAGTAGCGGGAACTATGGTATCGAATTTTTTCATTCGAGTATCTATTAGAAATAAATTCTCCAGCATTTGATTCCTTACTAACAAAGTACTTTTTGGTACACTTGAAAGGTACCCCAGAAAATCGAAGCAAGAGTTTGCTAATTGGTTTAGATGGATCCTTCGCGGCTGAG…
	Calamagrostis_purpurascens_SAA6_Peterson18474	----------------------------------------------------------------------------------------------------------------TATGCGACCAAATCGATCAAGAATATCCCAATCTGATAAATCTGTCCAAATGGGTTTACTAATAGGATGCCCCGATCCAGTACAAAATTGAGCTTTTGATAAGTATCCTATGAGGGCAGTAGCGGGAACTATGGTATCGAATTTTTTCATTCGAGTATCTATTAGAAATAAATTCTCCAGCATTTGATTCCTTACTAACAAAGTACTTTTTGGTACACTTGAAAGGTACCCCAGAAAATCGAAGCAAGAGTTTGCTAATTGGTTTAGATGGATCCTTCGCGGCTGAG…
	Calamagrostis_purpurascens_SAA93_Peterson18545	------------------------------------------------------------------------------------------------------------------TGCGACCAAATCGATCAAGAATATCCCAATCTGATAAATCTGTCCAAATGGGTTTACTAATAGGATGCCCCGATCCAGTACAAAATTGAGCTTTTGATAAGTATCCTATGAGGGCAGTAGCGGGAACTATGGTATCGAATTTTTTCATTCGAGTATCTATTAGAAATAAATTCTCCAGCATTTGATTCCTTACTAACAAAGTACTTTTTGGTACACTTGAAAGGTACCCCAGAAAATCGAAGCAAGAGTTTGCTAATTGGTTTAGATGGATCCTTCGCGGCTGAG…
	Calamagrostis_purpurascens_SAA95_Peterson18652	------------------------------------------GTATATACTTTAGTCGATACAAAGTCTGTTTTTTCGAAGATCCACTATGATAATGAAAAAGATTTCTACATATGCGACCAAATCGATCAAGAATATCCCAATCTGATAAATCTGTCCAAATGGGTTTACTAATAGGATGCCCCGATCCAGTACAAAATTGAGCTTTTGATAAGTATCCTATGAGGGCAGTAGCGGGAACTATGGTATCGAATTTTTTCATTCGAGTATCTATTAGAAATAAATTCTCCAGCATTTGATTCCTTACTAACAAAGTACTTTTTGGTACACTTGAAAGGTACCCCAGAAAATCGAAGCAAGAGTTTGCTAATTGGTTTAGATGGATCCTTCGCGGCTGAG…
	Calamagrostis_rivalis_SAA195_Paszko_Wald5	-----------------------------------------------------------------------------------------TGATAATGAAAAAGATTTCTACATATGCGACCAAATCGATCAAGAATATCCCAATCTGATAAATCTGTCCAAATGGGTTTACTAATAGGATGCCCCGATCCAGTACAAAATTGAGCTTTTGATAAGTATCCTATGAGGGCAGTAGCGGGAACTATGGTATCGAATTTTTTCATTCGAGTATCTATTAGAAATAAATTCTCCAGCATTTGATTCCTTACTAACAAAGTACTTTTTGGTACACTTGAAAGGTACCCCAGAAAATCGAAGCAAGAGTTTGCTAATTGGTTTAGATGGATCCTTCGCGGCTGAG…
	Calamagrostis_rivalis_SAA196_PaszkoKloster4	------------------------------------------------------------------------------------------------------------------TGCGACCAAATCGATCAAGAATATCCCAATCTGATAAATCTGTCCAAATGGGTTTACTAATAGGATGCCCCGATCCAGTACAAAATTGAGCTTTTGATAAGTATCCTATGAGGGCAGTAGCGGGAACTATGGTATCGAATTTTTTGATTCGAGTATCTATTAGAAATAAATTCTCCAGCATTTGATTCCTTACTAACAAAGTACTTTTTGGTACACTTGAAAGGTACCCCAGAAAATCGAAGCAAGAGTTTGCTAATTGGTTTAGATGGATCCTTCGCGGCTGAG…
	Calamagrostis_rivalis_SAA197_Paszko_Welch3	-------------------------------------------------------------------------------------------------AAAAAGATTTCTACATATGCGACCAAATCGATCAAGAATATCCCAATCTGATAAATCTGTCCAAATGGGTTTACTAATAGGATGCCCCGATCCAGTACAAAATTGAGCTTTTGATAAGTATCCTATGAGGGCAGTAGCGGGAACTATGGTATCGAATTTTTTGATTCGAGTATCTATTAGAAATAAATTCTCCAGCATTTGATTCCTTACTAACAAAGTACTTTTTGGTACACTTGAAAGGTACCCCAGAAAATCGAAGCAAGAGTTTGCTAATTGGTTTAGATGGATCCTTCGCGGCTGAG…
	Calamagrostis_rubescens_SAA10_Peterson18741	-----------------------------------------------------------------------------------------------------------------ATGCGACCAAATCGATCAAGAATATCCCAATCTGATAAATCTGTCCAAATGGGTTTACTAATAGGATGCCCCGATCCAGTACAAAATTGAGCTTTTGATAAGTATCCTATGAGGGCAGTAGCGGGAACTATGGTATCGAATTTTTTCATTCGAGTATCTATTAGAAATAAATTCTCCAGCATTTGATTCCTTACTAACAAAGTACTTTTTGGTACACTTGAAAGGTACCCCAGAAAATCGAAGCAAGAGTTTGCTAATTGGTTTAGATGGATCCTTCGCGGCTGAG…
	Calamagrostis_rubescens_SAA14_Peterson18767	----------------------------------------------------------------------------------------------------------------TATGCGACCAAATCGATCAAGAATATCCCAATCTGATAAATCTGTCCAAATGGGTTTACTAATAGGATGCCCCGATCCAGTACAAAATTGAGCTTTTGATAAGTATCCTATGAGGGCAGTAGCGGGAACTATGGTATCGAATTTTTTCATTCGAGTATCTATTAGAAATAAATTCTCCAGCATTTGATTCCTTACTAACAAAGTACTTTTTGGTACACTTGAAAGGTACCCCAGAAAATCGAAGCAAGAGTTTGCTAATTGGTTTAGATGGATCCTTCGCGGCTGAG…
	Calamagrostis_rubescens_SAA1_Peterson18769	------------------------------------------------------------------------------------------------GAAAAAGATTTCTACATATGCGACCAAATCGATCAAGAATATCCCAATCTGATAAATCTGTCCAAATGGGTTTACTAATAGGATGCCCCGATCCAGTACAAAATTGAGCTTTTGATAAGTATCCTATGAGGGCAGTAGCGGGAACTATGGTATCGAATTTTTTCATTCGAGTATCTATTAGAAATAAATTCTCCAGCATTTGATTCCTTACTAACAAAGTACTTTTTGGTACACTTGAAAGGTACCCCAGAAAATCGAAGCAAGAGTTTGCTAATTGGTTTAGATGGATCCTTCGCGGCTGAG…
	Calamagrostis_rubescens_SAA32_Peterson18768	---------------------------------------------------------------------------------------TATGATAATGAAAAAGATTTCTANATATGCGACCAAATCGATCAAGAATATCCCAATCTGATAAATCTGTCCAAATGGGTTTACTAATAGGATGCCCCGATCCAGTACAAAATTGAGCTTTTGATAAGTATCCTATGAGGGCAGTAGCGGGAACTATGGTATCGAATTTTTTCATTCGAGTATCTATTAGAAATAAATTCTCCAGCATTTGATTCCTTACTAACAAAGTACTTTTTGGTACACTTGAAAGGTACCCCAGAAAATCGAAGCAAGAGTTTGCTAATTGGTTTAGATGGATCCTTCGCGGCTGAG…
	Calamagrostis_scopulorum_SAA137_Franklin5569	---------------------------------------------------------------------------------------------------------------ATATGCGACCAAATCGATCAAGAATATCCCAATCTGATAAATCTGTCCAAATGGGTTTACTAATAGGATGCCCCGATCCAGTACAAAATTGAGCTTTTGATAAGTATCCTATGAGGGCAGTAGCGGGAACTATGGTATCGAATTTTTTCATTCGAGTATCTATTAGAAATAAATTCTCCAGCATTTGATTCCTTACTAACAAAGTACTTTTTGGTACACTTGAAAGGTACCCCATAAAATCGAAGCAAGAGTTTGCTAATTGGTTTAGATGGATCCTTCGCGGCTGAG…
	Calamagrostis_scopulorum_SAA56_Soreng7423	----------------------------------------------------------------------------------------------------------------TATGCGACCAAATCGATCAAGAATATCCCAATCTGATAAATCTGTCCAAATGGGTTTACTAATAGGATGCCCCGATCCAGTACAAAATTGAGCTTTTGATAAGTATCCTATGAGGGCAGTAGCGGGAACTATGGTATCGAATTTTTTCATTCGAGTATCTATTAGAAATAAATTCTCCAGCATTTGATTCCTTACTAACAAAGTACTTTTTGGTACACTTGAAAGGTACCCCATAAAATCGAAGCAAGAGTTTGCTAATTGGTTTAGATGGATCCTTCGCGGCTGAG…
	Calamagrostis_sesquiflora_SAA259_Cheney_sn	----------------------------------AAGTCGAAGTATATACTTTAGTCGATACAAAGTCTGTTTTTTCGAAGATCCACTATGATAATGAAAAAGATTTCTACATATGCGACCAAATCGATCAAGAATATCCCAATCTGATAAATCTGTCCAAATGGGTTTACTAATAGGATGCCCCGATCCAGTACAAAATTGAGCTTTTGATAAGTATCCTATGAGGGCAGTAGCGGGAACTATGGTATCGAATTTTTTCATTCGAGTATCTATTAGAAATAAATTCTCCAGCATTTGATTCCTTACTAACAAAGTACTTTTTGGTACACTTGAAAGGTACCCCAGAAAATCGAAGCAAGAGTTTGCTAATTGGTTTAGATGGATCCTTCGCGGCTGAG…
	Calamagrostis_sesquiflora_SAA566_Saarela1223	----------------------------------AAGTCGAAGTATATACTTTAGTCGATACAAAGTCTGTTTTTTCGAAGATCCACTATGATAATGAAAAATATTTCTACATATGCGACCAAATCGATCAAGAATATCCCAATCTGATAAATCTGTCCAAATGGGTTTACTAATAGGATGCCCCGATCCAGTACAAAATTGAGCTTTTGATAAGTATCCTATGAGGGCAGTAGCGGGAACTATGGTATCGAATTTTTTCATTCGAGTATCTATTAGAAATAAATTCTCCAGCATTTGATTCCTTACTAACAAAGTACTTTTTGGTACACTTGAAAGGTACCCCAGAAAATCGAAGCAAGAGTTTGCTAATTGGTTTAGATGGATCCTTCGCGGCTGAG…
	Calamagrostis_sesquiflora_SAA571_Saarela1229	----------------------------------AAGTCGAAGTATATACTTTAGTCGATACAAAGTCTGTTTTTTCGAAGATCCACTATGATAATGAAAAATATTTCTACATATGCGACCAAATCGATCAAGAATATCCCAATCTGATAAATCTGTCCAAATGGGTTTACTAATAGGATGCCCCGATCCAGTACAAAATTGAGCTTTTGATAAGTATCCTATGAGGGCAGTAGCGGGAACTATGGTATCGAATTTTTTCATTCGAGTATCTATTAGAAATAAATTCTCCAGCATTTGATTCCTTACTAACAAAGTACTTTTTGGTACACTTGAAAGGTACCCCAGAAAATCGAAGCAAGAGTTTGCTAATTGGTTTAGATGGATCCTTCGCGGCTGAG…
	Calamagrostis_stricta_groenlandica_SAA249_Bennett06_132	-------------------------------------------TATATACTTTAGTCGATACAAAGTCTGTTTTTTCGAAGATCCACTATGATAATGAAAAAGATTTCTACATATGCGACCAAATCGATCAAGAATATCCCAATCTGATAAATCTGTCCAAATGGGTTTACTAATAGGATGCCCCGATCCAGTACAAAATTGAGCTTTTGATAAGTATCCTATGAGGGCAGTAGCGGGAACTATGGTATCGAATTTTTTCATTCGAGTATCTATTAGAAATAAATTCTCCAGCATTTGATTCCTTACTAACAAAGTACTTTTTGGTACACTTGAAAGGTACCCCAGAAAATCGAAGCAAGAGTTTGCTAATTGGTTTAGATGGATCCTTCGCGGCTGAG…
	Calamagrostis_stricta_groenlandica_SAA250_Bennett06_208	----------------------------------AAGTCGAAGTATATACTTTAGTCGATACAAAGTCTGTTTTTTCGAAGATCCACTATGATAATGAAAAAGATTTCTACATATGCGACCAAATCGATCAAGAATATCCCAATCTGATAAATCTGTCCAAATGGGTTTACTAATAGGATGCCCCGATCCAGTACAAAATTGAGCTTTTGATAAGTATCCTATGAGGGCAGTAGCGGGAACTATGGTATCGAATTTTTTCATTCGAGTATCTATTAGAAATAAATTCTCCAGCATTTGATTCCTTACTAACAAAGTACTTTTTGGTACACTTGAAAGGTACCCCAGAAAATCGAAGCAAGAGTTTGCTAATTGGTTTAGATGGATCCTTCGCGGCTGAG…
	Calamagrostis_stricta_groenlandica_SAA251_Bennett06_246	----------------------------------AAGTCGAAGTATATACTTTAGTCGATACAAAGTCTGTTTTTTCGAAGATCCACTATGATAATGAAAAAGATTTCTACATATGCGACCAAATCGATCAAGAATATCCCAATCTGATAAATCTGTCCAAATGGGTTTACTAATAGGATGCCCCGATCCAGTACAAAATTGAGCTTTTGATAAGTATCCTATGAGGGCAGTAGCGGGAACTATGGTATCGAATTTTTTCATTCGAGTATCTATTAGAAATAAATTCTCCAGCATTTGATTCCTTACTAACAAAGTACTTTTTGGTACACTTGAAAGGTACCCCAGAAAATCGAAGCAAGAGTTTGCTAATTGGTTTAGATGGATCCTTCGCGGCTGAG…
	Calamagrostis_stricta_groenlandica_SAA59_Soreng6204	---------------------------------------------------------------------GTTTTTTCGAAGATCCACTATGATAATGAAAAAGATTTCTACATATGCGACCAAATCGATCAAGAATATCCCAATCTGATAAATCTGTCCAAATGGGTTTACTAATAGGATGCCCCGATCCAGTACAAAATTGAGCTTTTGATAAGTATCCTATGAGGGCAGTAGCGGGAACTATGGTATCGAATTTTTTCATTCGAGTATCTATTAGAAATAAATTCTCCAGCATTTGATTCCTTACTAACAAAGTACTTTTTGGTACACTTGAAAGGTACCCCAGAAAATCGAAGCAAGAGTTTGCTAATTGGTTTAGATGGATCCTTCGCGGCTGAG…
	Calamagrostis_stricta_inexpansa_SAA399_TalbotADA052_20	----------------------------------AAGTCGAAGTATATACTTTAGTCGATACAAAGTCTGTTTTTTCGAAGATCCACTATGATAATGAAAAAGATTTCTACATATGCGACCAAATCGATCAAGAATATCCCAATCTGATAAATCTGTCCAAATGGGTTTACTAATAGGATGCCCCGATCCAGTACAAAATTGAGCTTTTGATAAGTATCCTATGAGGGCAGTAGCGGGAACTATGGTATCGAATTTTTTCATTCGAGTATCTATTAGAAATAAATTCTCCAGCATTTGATTCCTTACTAACAAAGTACTTTTTGGTACACTTGAAAGGTACCCCAGAAAATCGAAGCAAGAGTTTGCTAATTGGTTTAGATGGATCCTTCGCGGCTGAG…
	Calamagrostis_stricta_inexpansa_SAA400_TalbotAIK010_06	----------------------------------AAGTCGAAGTATATACTTTAGTCGATACAAAGTCTGTTTTTTCGAAGATCCACTATGATAATGAAAAAGATTTCTACATATGCGACCAAATCGATCAAGAATATCCCAATCTGATAAATCTGTCCAAATGGGTTTACTAATAGGATGCCCCGATCCAGTACAAAATTGAGCTTTTGATAAGTATCCTATGAGGGCAGTAGCGGGAACTATGGTATCGAATTTTTTCATTCGAGTATCTATTAGAAATAAATTCTCCAGCATTTGATTCCTTACTAACAAAGTACTTTTTGGTACACTTGAAAGGTACCCCAGAAAATCGAAGCAAGAGTTTGCTAATTGGTTTAGATGGATCCTTCGCGGCTGAG…
	Calamagrostis_stricta_inexpansa_SAA401_TalbotADA030_25	----------------------------------AAGTCGAAGTATATACTTTAGTCGATACAAAGTCTGTTTTTTCGAAGATCCACTATGATAATGAAAAAGATTTCTACATATGCGACCAAATCGATCAAGAATATCCCAATCTGATAAATCTGTCCAAATGGGTTTACTAATAGGATGCCCCGATCCAGTACAAAATTGAGCTTTTGATAAGTATCCTATGAGGGCAGTAGCGGGAACTATGGTATCGAATTTTTTCATTCGAGTATCTATTAGAAATAAATTCTCCAGCATTTGATTCCTTACTAACAAAGTACTTTTTGGTACACTTGAAAGGTACCCCAGAAAATCGAAGCAAGAGTTTGCTAATTGGTTTAGATGGATCCTTCGCGGCTGAG…
	Calamagrostis_stricta_inexpansa_SAA9_Peterson18618	---------------------------------------------------------------------------------ATCCACTATGATAATGAAAAAGATTTCTACATATGCGACCAAATCGATCAAGAATATCCCAATCTGATAAATCTGTCCAAATGGGTTTACTAATAGGATGCCCCGATCCAGTACAAAATTGAGCTTTTGATAAGTATCCTATGAGGGCAGTAGCGGGAACTATGGTATCGAATTTTTTCATTCGAGTATCTATTAGAAATAAATTCTCCAGCATTTGATTCCTTACTAACAAAGTACTTTTTGGTACACTTGAAAGGTACCCCAGAAAATCGAAGCAAGAGTTTGCTAATTGGTTTAGATGGATCCTTCGCGGCTGAG…
	Calamagrostis_stricta_SAA161_PaszkoD12_01GPS206	-------------------------------------------------------------------------------------------------AAAAAGATTTCTACATATGCGACCAAATCGATCAAGAATATCCCAATCTGATAAATCTGTCCAAATGGGTTTACTAATAGGATGCCCCGATCCAGTACAAAATTGAGCTTTTGATAAGTATCCTATGAGGGCAGTAGCGGGAACTATGGTATCGAATTTTTTCATTCGAGTATCTATTAGAAATAAATTCTCCAGCATTTGATTCCTTACTAACAAAGTACTTTTTGGTACACTTGAAAGGTACCCCAGAAAATCGAAGCAAGAGTTTGCTAATTGGTTTAGATGGATCCTTCGCGGCTGAG…
	Calamagrostis_stricta_SAA162_PaszkoSvalbard2	-------------------------------------------------------------------------------------------------------------ACATATGCGACCAAATCGATCAAGAATATCCCAATCTGATAAATCTGTCCAAGTGGGTTTACTAATAGGATGCCCCGATCCAGTACAAAATTGAGCTTTTGATAAGTATCCTATGAGGGCAGTAGCGGGAACTATGGTATCGAATTTTTTCATTCGAGTATCTATTAGAAATAAATTCTCCAGCATTTGATTCCTTACTAACAAAGTACTTTTTGGTACACTTGAAAGGTACCCCAGAAAATCGAAGCAAGAGTTTGCTAATTGGTTTAGATGGATCCTTCGCGGCTGAG…
	Calamagrostis_stricta_SAA163_PaszkoIceland2_5	------------------------------------------------------------------------------------------------GAAAAAGATTTCTACATATGCGACCAAATCGATCAAGAATATCCCAATCTGATAAATCTGTCCAAGTGGGTTTACTAATAGGATGCCCCGATCCAGTACAAAATTGAGCTTTTGATAAGTATCCTATGAGGGCAGTAGCGGGAACTATGGTATCGAATTTTTTCATTCGAGTATCTATTAGAAATAAATTCTCCAGCATTTGATTCCTTACTAACAAAGTACTTTTTGGTACACTTGAAAGGTACCCCAGAAAATCGAAGCAAGAGTTTGCTAATTGGTTTAGATGGATCCTTCGCGGCTGAG…
	Calamagrostis_stricta_SAA256_Peterson17076	----------------------------------AAGTCGAAGTATATACTTTAGTCGATACAAAGTCTGTTTTTTCGAAGATCCACTATGATAATGAAAAAGATTTCTACATATGCGACCAAATCGATCAAGAATATCCCAATCTGATAAATCTGTCCAAATGGGTTTACTAATAGGATGCCCCGATCCAGTACAAAATTGAGCTTTTGATAAGTATCCTATGAGGGCAGTAGCGGGAACTATGGTATCGAATTTTTTCATTCGAGTATCTATTAGAAATAAATTCTCCAGCATTTGATTCCTTACTAACAAAGTACTTTTTGGTACACTTGAAAGGTACCCCAGAAAATCGAAGCAAGAGTTTGCTAATTGGTTTAGATGGATCCTTCGCGGCTGAG…
	Calamagrostis_stricta_SAA636_Peterson17119	----------------------------------AAGTCGAAGTATATACTTTAGTCGATACAAAGTCTGTTTTTTCGAAGATCCACTATGATAATGAAAAAGATTTCTACATATGCGACCAAATCGATCAAGAATATCCCAATCTGATAAATCTGTCCAAATGGGTTTACTAATAGGATGCCCCGATCCAGTACAAAATTGAGCTTTTGATAAGTATCCTATGAGGGCAGTAGCGGGAACTATGGTATCGAATTTTTTCATTCGAGTATCTATTAGAAATAAATTCTCCAGCATTTGATTCCTTACTAACAAAGTACTTTTTGGTACACTTGAAAGGTACCCCAGAAAATCGAAGCAAGAGTTTGCTAATTGGTTTAGATGGATCCTTCGCGGCTGAG…
	Calamagrostis_stricta_SAA706_Peterson17076	---------------------------------------------TATACTTTAGTCGATACAAAGTCTGTTTTTTCGAAGATCCACTATGATAATGAAAAAGATTTCTACATATGCGACCAAATCGATCAAGAATATCCCAATCTGATAAATCTGTCCAAATGGGTTTACTAATAGGATGCCCCGATCCAGTACAAAATTGAGCTTTTGATAAGTATCCTATGAGGGCAGTAGCGGGAACTATGGTATCGAATTTTTTCATTCGAGTATCTATTAGAAATAAATTCTCCAGCATTTGATTCCTTACTAACAAAGTACTTTTTGGTACACTTGAAAGGTACCCCAGAAAATCGAAGCAAGAGTTTGCTAATTGGTTTAGATGGATCCTTCGCGGCTGAG…
	Calamagrostis_stricta_stricta_SAA204_Soreng7722	-------------------------------------------------------------------------------------------------------------ACATATGCGACCAAATCGATCAAGAATATCCCAATCTGATAAATCTGTCCAAATGGGTTTACTAATAGGATGCCCCGATCCAGTACAAAATTGAGCTTTTGATAAGTATCCTATGAGGGCAGTAGCGGGAACTATGGTATCGAATTTTTTCATTCGAGTATCTATTAGAAATAAATTCTCCAGCATTTGATTCCTTACTAACAAAGTACTTTTTGGTACACTTGAAAGGTACCCCAGAAAATCGAAGCAAGAGTTTGCTAATTGGTTTAGATGGATCCTTCGCGGCTGAG…
	Calamagrostis_stricta_stricta_SAA30_Peterson18616	------------------------------------------------------GTCGATACAAAGTCTGTTTTTTCGAAGATCCACTATGATAATGAAAAAGATTTCTACATATGCGACCAAATCGATCAAGAATATCCCAATCTGATAAATCTGTCCAAATGGGTTTACTAATAGGATGCCCCGATCCAGTACAAAATTGAGCTTTTGATAAGTATCCTATGAGGGCAGTAGCGGGAACTATGGTATCGAATTTTTTCATTCGAGTATCTATTAGAAATAAATTCTCCAGCATTTGATTCCTTACTAACAAAGTACTTTTTGGTACACTTGAAAGGTACCCCAGAAAATCGAAGCAAGAGTTTGCTAATTGGTTTAGATGGATCCTTCGCGGCTGAG…
	Calamagrostis_stricta_stricta_SAA3_Peterson18604	----------------------------------------------------------------------------------------------------------------TATGCGACCAAATCGATCAAGAATATCCCAATCTGATAAATCTGTCCAAATGGGTTTACTAATAGGATGCCCCGATCCAGTACAAAATTGAGCTTTTGATAAGTATCCTATGAGGGCAGTAGCGGGAACTATGGTATCGAATTTTTTCATTCGAGTATCTATTAGAAATAAATTCTCCAGCATTTGATTCCTTACTAACAAAGTACTTTTTGGTACACTTGAAAGGTACCCCAGAAAATCGAAGCAAGAGTTTGCTAATTGGTTTAGATGGATCCTTCGCGGCTGAG…
	Calamagrostis_tolucensis_SAA231_Peterson21395	------------------------------------------------------------------------------------------------------------TACATATGTAACCAAATCGATCAAGAATATCCCAATCTGATAAATCTGTCCAAATGGGTTTACTAATAGGATGCCCCGATCCAGTACAAAATTGAGCTTTTGATAAGTATCCTATGAGGGCAGTAGCGGGAACTATGGTATCTAATTTTTTCATTCGAGTATCTATTATAAATAAATTCTCCAGCATTTGATTCCTTACTAACAAACTACTTTTTGGTACACTTGAAAGGTACCCCAGAAAATCGAAGCAAGAGTTTGCTAATTGGTTTAGATGGACCCTTCGCGGCTGAG…
	Calamagrostis_tolucensis_SAA246_Peterson21343	---TATGTTTACGAGCTAAAGTTCTAGCGCATGAAAGTCGAAGGATATACTTTAGTCGATACAAAGTCTGTTTTTTCGAAGATCCACTATGATAATGAAAAAGATTTCTACATATGTAACCAAATCGATCAAGAATATCCCAATCTGATAAATCTGTCCAAATGGGTTTACTAATAGGATGCCCCGATCCAGTACAAAATTGAGCTTTTGATAAGTATCCTATGAGGGCAGTAGCGGGAACTATGGTATCTAATTTTTTCATTCGAGTATCTATTATAAATAAATTCTCCAGCATTTGATTCCTTACTAACAAACTACTTTTTGGTACACTTGAAAGGTACCCCAGAAAATCGAAGCAAGAGTTTGCTAATTGGTTTAGATGGACCCTTCGCGGCTGAG…
	Calamagrostis_varia_SAA174_Paszkova_Bocz	-------------------------------------------------------------------------------------------------------------ACATATGCGACCAAATCGATCAAGAATATCCCAATCTGATAAATCTGTCCAAATGGGTTTACTAATAGGATGCCCCGATCCAGTACAAAATTGAGCTTTTGATAAGTATCCTATGAGGGCAGTAGCGGGAACTATGGTATCGAATTTTTTCATTCGAGTATCTATTAGAAATAAATTCTCCAGCATTTGATTCCTTACTAACAAAGTACTTTTTGGTACACTTGAAAGGTACCCCAGAAAATCGAAGCAAGAGTTTGCTAATTGGTTTAGATGGATCCTTCGCGGCTGAG…
	Calamagrostis_varia_SAA175_PaszkoD22_11GPS263	------------------------------------------------------------------------------------------------------------------TGCGACCAAATCGATCAAGAATATCCCAATCTGATAAATCTGTCCAAATGGGTTTACTAATAGGATGCCCCGATCCAGTACAAAATTGAGCTTTTGATAAGTATCCTATGAGGGCAGTAGCGGGAACTATGGTATCGAATTTTTTCATTCGAGTATCTATTAGAAATAAATTCTCCAGCATTTGATTCCTTACTAACAAAGTACTTTTTGGTACACTTGAAAGGTACCCCAGAAAATCGAAGCAAGAGTTTGCTAATTGGTTTAGATGGATCCTTCGCGGCTGAG…
	Calamagrostis_varia_SAA176_PaszkoSchmittenhohevar4GPS288	-------------------------------------------------------------------------------------------------------------------GCGACCAAATCGATCAAGAATATCCCAATCTGATAAATCTGTCCAAATGGGTTTACTAATAGGATGCCCCGATCCAGTACAAAATTGAGCTTTTGATAAGTATCCTATGAGGGCAGTAGCGGGAACTATGGTATCGAATTTTTTCATTCGAGTATCTATTAGAAATAAATTATCCAGCATTTGATTCCTTACTAACAAAGTACTTTTTGGTACACTTGAAAGGTACCCCAGAAAATCGAAGCAAGAGTTTGCTAATTGGTTTAGATGGATCCTTCGCGGCTGAG…
	Calamagrostis_villosa_SAA183_PaszkoHundstein1villosaGPS278	-------------------------------------------------------------------------------------------------AAAAAGATTTCTACATATGCGACCAAATCGATCAAGAATATCCCAATCTGATAAATCTGTCCAAATGGGTTTACTAATAGGATGCCCCGATCCAGTACAAAATTGAGCTTTTGATAAGTATCCTATGAGGGCAGTAGCGGGAACTATGGTATCGAATTTTTTGATTCGAGTATCTATTAGAAATAAATTCTCCAGCATTTGATTCCTTACTAACAAAGTACTTTTTGGTACACTTGAAAGGTACCCCAGAAAATCGAAGCAAGAGTTTGCTAATTGGTTTAGATGGATCCTTCGCGGCTGAG…
	Calamagrostis_villosa_SAA184_Paszko_vi3_BG	-------------------------------------------------------------------------------------------------AAAAAGATTTCTACATATGCGACCAAATCGATCAAGAATATCCCAATCTGATAAATCTGTCCAAATGGGTTTACTAATAGGATGCCCCGATCCAGTACAAAATTGAGCTTTTGATAAGTATCCTATGAGGGCAGTAGCGGGAACTATGGTATCGAATTTTTTCATTCGAGTATCTATTAGAAATAAATTCTCCAGCATTTGATTCCTTACTAACAAAGTACTTTTTGGTACACTTGAAAGGTACCCCAGAAAATCGAAGCAAGAGTTTGCTAATTGGTTTAGATGGATCCTTCGCGGCTGAG…
	Calamagrostis_villosa_SAA185_PaszkoCikhaj1GPS109	-----------------------------------------------------------------------------------------------------------------ATGCGACCAAATCGATCAAGAATATCCCAATCTGATAAATCTGTCCAAATGGGTTTACTAATAGGATGCCCCGATCCAGTACAAAATTGAGCTTTTGATAAGTATCCTATGAGGGCAGTAGCGGGAACTATGGTATCGAATTTTTTGATTCGAGTATCTATTAGAAATAAATTCTCCAGCATTTGATTCCTTACTAACAAAGTACTTTTTGGTACACTTGAAAGGTACCCCAGAAAATCGAAGCAAGAGTTTGCTAATTGGTTTAGATGGATCCTTCGCGGCTGAG…
	Calamagrostis_vulcanica_SAA73_Gallardo9092	------------------------------------------------ACTTTAGTCGATACAAAGTCTGTTTTTTCGAAGATCCACTATGATAATGAAAAAGATTTCTACATATGTGACCAAATCGATCAAGAATATCCCAATCTGATAAATCTGTCCAAATGGGTTTACTAATAGGATGCCCCGATCCAGTACAAAATTGAGCTTTTGATAAGTATCCTATGAGGGCAGTAGCGGGAACTATGGTATCTAATTTTTTCATTCGAGTATCTATTATAAATAAATTCTCCAGCATTTGATTCCTTACTAACAAACTACTTTTTGGTACACTTGAAAGGTACCCCAGAAAATCGAAGCAAGAGTTTGCTAATTGGTTTAGATGGACCCTTCGCGGCTGAG…
	Calamagrostis_xacutiflora_SAA190_PaszkoD23_03GPS264	----------------------------------------------------------------------------------------------------------------TATGCGACCAAATCGATCAAGAATATCCCAATCTGATAAATCTGTCCAAATGGGTTTACTAATAGGATGCCCCGATCCAGTACAAAATTGAGCTTTTGATAAGTATCCTATGAGGGCAGTAGCGGGAACTATGGTATCGAATTTTTTCATTCGAGTATCTATTAGAAATAAATTCTCCAGCATTTGATTCCTTACTAACAAAGTACTTTTTGGTACACTTGAAAGGTACCCCAGAAAATCGAAGCAAGAGTTTGCTAATTGGTTTAGATGGATCCTTCGCGGCTGAG…
	Calamagrostis_xacutiflora_SAA57_Soreng7411	--------------------------------------------------------------------------------------------------AAAAGATTTCTACATATGCGACCAAATCGATCAAGAATATCCCAATCTGATAAATCTGTCCAAATGGGTTTACTAATAGGATGCCCCGATCCAGTACAAAATTGAGCTTTTGATAAGTATCCTATGAGGGCAGTAGCGGGAACTATGGTATCGAATTTTTTCATTCGAGTATCTATTAGAAATAAATTCTCCAGCATTTGATTCCTTACTAACAAAGTACTTTTTGGTACACTTGAAAGGTACCCCAGAAAATCGAAGCAAGAGTTTGCTAATTGGTTTAGATGGATCCTTCGCGGCTGAG…
	Calamagrostis_xacutiflora_SAA8_Peterson18748	------------------------------------------------------------------------------------------------------GATTTCTACATATGCGACCAAATCGATCAAGAATATCCCAATCTGATAAATCTGTCCAAATGGGTTTACTAATAGGATGCCCCGATCCAGTACAAAATTGAGCTTTTGATAAGTATCCTATGAGGGCAGTAGCGGGAACTATGGTATCGAATTTTTTCATTCGAGTATCTATTAGAAATAAATTCTCCAGCATTTGATTCCTTACTAACAAAGTACTTTTTGGTACACTTGAAAGGTACCCCAGAAAATCGAAGCAAGAGTTTGCTAATTGGTTTAGATGGATCCTTCGCGGCTGAG…
	Calamagrostis_xgracilescens_SAA170_PaszkoC_gr_XZ	------------------------------------------------------------------------------------------------------------------TGCGACCAAATCGATCAAGAATATCCCAATCTGATAAATCTGTCCAAATGGGTTTACTAATAGGATGCCCCGATCCAGTACAAAATTGAGCTTTTGATAAGTATCCTATGAGGGCAGTAGCGGGAACTATGGTATCGAATTTTTTGATTCGAGTATCTATTAGAAATAAATTCTCCAGCATTTGATTCCTTACTAACAAAGTACTTTTTGGTACACTTGAAAGGTACCCCAGAAAATCGAAGCAAGAGTTTGCTAATTGGTTTAGATGGATCCTTCGCGGCTGAG…
	Chascolytrum_brizoides_SAA157_Soreng7014	-------------------------------------------------------------------------------------------------------------ACATATGCGACCAAATCGATCAAGAATATCCCAATCTGATAAATCTGTCCAAATGGGTTTACTAATAGGATGCCCCGATCCAGTACAAAATTGAGCTTTTGATAAGTATCCTATGAGGGCAGTAGCGGGAACTATGGTATCGAATTTTTTCATTCGAGTATCTATTAGAAATAAATTCTCCAGCATTTGATTCCTTACTAACAAAGTACGTTTTGGTACACTTGAAAGGTACCCCAGAAAATCGAAGCAAGAGTTTGCTAATTGGTTTAGATGGATCCTTCGCGGCTGAG…
	Chascolytrum_monandrum_SAA518_Peterson21704	----------------------------------AAGTCGAAGTATATACTTTAGTCGATACAAAGTCTGTTTTTTCGAAGATCCACTATGATAATGAAAAAGATTTCTACATATGCGACCAAATCGATCAAGAATATCCCAATCTGATAAATCTGTCCAAATGGGTTTACTAATAGGATGCCCCGATACAGTACAAAATTGAGCTTTTGATAAGTATCCTATGAGGGCAGTAGCGGGAACTATGGTATCGAATTTTTTCATTCGAGTATCTATTAGAAATAAATTCTCCAGCATTTGATTCCTTACTAACAAAGTACTTTTTGGTACACTTGAAAGGTACCCCAGAAAATCGAAGCAAGAGTTTGCTAATTGGTTTAGATGGATCCTTCGCGGCTGAG…
	Chascolytrum_monandrum_SAA525_Peterson21861	----------------------------------AAGTCGAAGTATATACTTTAGTCGATACAAAGTCTGTTTTTTCGAAGATCCACTATGATAATGAAAAAGATTTCTACATATGCGACCAAATCGATCAAGAATATCCCAATCTGATAAATCTGTCCAAATGGGTTTACTAATAGGATGCCCCGATACAGTACAAAATTGAGCTTTTGATAAGTATCCTATGAGGGCAGTAGCGGGAACTATGGTATCGAATTTTTTCATTCGAGTATCTATTAGAAATAAATTCTCCAGCATTTGATTCCTTACTAACAAAGTACTTTTTGGTACACTTGAAAGGTACCCCAGAAAATCGAAGCAAGAGTTTGCTAATTGGTTTAGATGGATCCTTCGCGGCTGAG…
	Chascolytrum_subaristatum_SAA49_Soreng7020	----------------------------------------------------------------------------------------------------------------TATGCGACCAAATCGATCAAGAATATCCCAATCTGATAAATCTGTCCAAATGGGTTTACTAATAGGATGCCCCGATCCAGTACAAAATTGAGCTTTTGATAAGTATCCTATGAGGGCAGTAGCGGGAACTATGGTATCGAATTTTTTCATTCGAGTATCTATTAGAAATAAATTCTCCAGCATTTGATTCCTTACTAACAAAGTACTTTTTGGTACACTTGAAAGGTACCCCAGAAAATCGAAGCAAGAGTTTGCTAATTGGTTTAGATGGATCCTTCGCGGCTGAG…
	Chascolytrum_subaristatum_SAA51_Soreng7005	---------------------------------------------------------------------------------------TATGATAATGAAAAAGATTTCTACATATGCGACCAAATCGATCAAGAATATCCCAATCTGATAAATCTGTCCAAATGGGTTTACTAATAGGATGCCCCGATCCAGTACAAAATTGAGCTTTTGATAAGTATCCTATGAGGGCAGTAGCGGGAACTATGGTATCGAATTTTTTCATTCGAGTATCTATTAGAAATAAATTCTCCAGCATTTGATTCCTTACTAACAAAGTACTTTTTGGTACACTTGAAAGGTACCCCAGAAAATCGAAGCAAGAGTTTGCTAATTGGTTTAGATGGATCCTTCGCGGCTGAG…
	Cinna_latifolia_SAA565_Saarela1073	----------------------------------AAGTCGAAGTATATACTTTAGTCGATACAAAGTCCGTTTTTTCGAAGATCCACTATGATAATGAAAAAGATTTCTACATATCCGACCAAATCGATCAAGAATATCCCAATCTGATAAATCTGTCCAAATGGGTTTACTAATAGGATGGCCCAATCCAGTACAAAATTGAGCTTTTGATAAGTATCCTATGAGGGCAGTAACGGGAACTATGGTATCTAATTTTTGCATTCGAGTATCTATTAGAAACGAATTCTCCAGCATTTGATTCCTTACTAACAAAGGACTTTTTGGTACACTTGAAAGGTACCCCATAAAATCGAAGCAAGAGTTTGCTAATTGGTTTAGATGGATCCTTCGCGGCTGAG…
	Deschampsia_cespitosa_SAA110_Peterson19754	-------------------------------------TCGAAGTATATACTTTAGTCGATACAAAGTCCGTTTTTTCGAAGATCCACTATGATAATGAAAAAGATTTCTACATATCCGACCAAATCGATCAAGAATATCCCAATCTGATAAATCTGTCCAAATGGGTTTACTAATAGGATGGCCCAATCCAGTACAAAATTGAGCTTTTGATAAGTATCCTATGAGGGCAGTAGCGGGAACTATGGTATCTAATTTTTGCATTCTAGTATCTATTAGAAATGAATTCTCCAGCATTTGATTCCTTACTAACAAAGGACTTTTTGGTACACTTGAAAGGTACCCCATAAAATCAAAGCAAGAGTTTGCTAATTGGTTTAGATGGATCCTTCGCGGCTGAT…
	Deschampsia_cespitosa_SAA133_Peterson18410	---------------------------------------------------------------------------------------------------------------------------------------------------------------------------------------------------------------------------------------------------------------------------------------------------------------------------------------------------------------------------------------------------------------…
	Deschampsia_cespitosa_SAA19_Peterson18367	---------------------------------------------------------------------------------------------------------------------------------------------------------------------------------------------------------------------------------------------------------------------------------------------------------------------------------------------------------------------------------------------------------------…
	Deschampsia_cespitosa_SAA52_Peterson15587	---------------------------------------------------TTAGTCGATACAAAGTCCGTTTTTTCGAAGATCCACTATGATAATGAAAAAGATTTCTACATATCCGACCAAATCGATCAAGAATATCCCAATCTGATAAATCTGTCCAAATGGGTTTACTAATAGGATGGCCCAATCCAGTACAAAATTGAGCTTTTGATAAGTATCCTATGAGGGCAGTAGCGGGAACTATGGTATCTAATTTTTGCATTCTAGTATCTATTAGAAATGAATTCTCCAGCATTTGATTCCTTACTAACAAAGGACTTTTTGGTACACTTGAAAGGTACCCCATAAAATCAAAACAAGAGTTTGCTAATTGGTTTAGATGGATCCTTCGCGGCTGAT…
	Deschampsia_elongata_SAA112_Peterson19760	------------------------------------GTCGAAGTATATACTTTAGTCGATACAAAGTACGTTTTTTCGAAGATCCACTATGATAATGAAAAAGATTTCTACATATCCGACCAAATCGATCAAGAATATCCCAATCTGATAAATCTGTCCAAATGGGTTTACTAATAGGATGGCCCAATCCAGTACAAAATTGAGCTTTTGATAAGTATCCTATGAGGGCAGTAGCGGGAACTATGGTATCTAATTTTTGCATTCTAGTATCTATTAGAAATGAATTCTCCAGCATTTGATTCCTTACTAACAAAGGACTTTTTGGTACACTTGAAAGGTACCCCATAAAATCAAAGCAAGAGTTTGCTAATTGGTTTAGATGGATCCTTCGCGGCTGAT…
	Deschampsia_elongata_SAA116_Peterson19801	------------------------------------------GTATATACTTTAGTCGATACAAAGTACGTTTTTTCGAAGATCCACTATGATAATGAAAAAGATTTCTACATATCCGACCAAATCGATCAAGAATATCCCAATCTGATAAATCTGTCCAAATGGGTTTACTAATAGGATGGCCCAATCCAGTACAAAATTGAGCTTTTGATAAGTATCCTATGAGGGCAGTAGCGGGAACTATGGTATCTAATTTTTGCATTCTAGTATCTATTAGAAATGAATTCTCCAGCATTTGATTCCTTACTAACAAAGGACTTTTTGGTACACTTGAAAGGTACCCCATAAAATCAAAGCAAGAGTTTGCTAATTGGTTTAGATGGATCCTTCGCGGCTGAT…
	Deschampsia_elongata_SAA99_Peterson19657	------------------------------------------GTATATACTTTAGTCGATACAAAGTACGTTTTTTCGAAGATCCACTATGATAATGAAAAAGATTTCTACATATCCGACCAAATCGATCAAGAATATCCCAATCTGATAAATCTGTCCAAATGGGTTTACTAATAGGATGGCCCAATCCAGTACAAAATTGAGCTTTTGATAAGTATCCTATGAGGGCAGTAGCGGGAACTATGGTATCTAATTTTTGCATTCTAGTATCTATTAGAAATGAATTCTCCAGCATTTGATTCCTTACTAACAAAGGACTTTTTGGTACACTTGAAAGGTACCCCATAAAATCAAAGCAAGAGTTTGCTAATTGGTTTAGATGGATCCTTCGCGGCTGAT…
	Deyeuxia_aurea_SAA640_Peterson9081	-------------------------------------------TATATACTTTAGTCGATACAAAGTCCGTTTTTTCGAAGATCCACTATGATAATGAAAAAGATTTCTACATATCCGACCAAATCGATCAAGAATATCCCAATCTGATAAATCTGTCCAAATGGGTTTACTAATAGGATGGCCCAATCCAGTACAAAATTGAGCTTTTGATAAGTATCCTATGAGGGCAGTAGCGGGAACTATGGTATCTAATTTTTGCATTCTAGTATCTATTAGAAATGAATTCTCCAGCATTTGATTCCTTACTAACAAAGGACTTTTTGGTACACTTGAAAGGTACCCCATAAAATCAAAGCAAGAGTTTGCTAATTGGTTTAGATGGATCCTTCGCGGCTGAT…
	Deyeuxia_breviaristata_SAA222_Peterson15720	-----------------------------------AGTCGAAGGATATACTTTAGTCGATACAAAGTCTGTTTTTTCGAAGATCCACTATGATAATGAAAAAGATTTCTACATATGTGACCAAATCGATCAAGAATATCCCAATCTGATAAATCTGTCCAAATGGGTTTACTAATAGGATGCCCCGATCCAGTACAAAATTGAGCTTTTGATAAGTATCCTATGAGGGCAGTAGCGGGAACTATGGTATCTAATTTTTTCATTCGAGTATCTATTATAAATAAATTCTCCAGCATTTGATTCCTTACTAACAAACTACTTTTTGGTACACTTGAAAGGTACCCCAGAAAATCGAAGCAAGAGTTTGCTAATTGGTTTAGATGGACCCTTCGCGGCTGAG…
	Deyeuxia_breviaristata_SAA223_Peterson12825	-------------------------------------TCGAAGGATATACTTTAGTCGATACAAAGTCTGTTTTTTCGAAGATCCACTATGATAATGAAAAAGATTTCTACATATGTGACCAAATCGATCAAGAATATCCCAATCTGATAAATCTGTCCAAATGGGTTTACTAATAGGATGCCCCGATCCAGTACAAAATTGAGCTTTTGATAAGTATCCTATGAGGGCAGTAGCGGGAACTATGGTATCTAATTTTTTCATTCGAGTATCTATTATAAATAAATTCTCCAGCATTTGATTCCTTACTAACAAACTACTTTTTGGTACACTTGAAAGGTACCCCAGAAAATCGAAGCAAGAGTTTGCTAATTGGTTTAGATGGACCCTTCGCGGCTGAG…
	Deyeuxia_breviaristata_SAA641_Peterson12842	----------------------------------AAGTCGAAGGATATACTTTAGTCGATACAAAGTCTGTTTTTTCGAAGATCCACTATGATAATGAAAAAGATTTCTACATATGTGACCAAATCGATCAAGAATATCCCAATCTGATAAATCTGTCCAAATGGGTTTACTAATAGGATGCCCCGATCCAGTACAAAATTGAGCTTTTGATAAGTATCCTATGAGGGCAGTAGCGGGAACTATGGTATCTAATTTTTTCATTCGAGTATCTATTATAAATAAATTCTCCAGCATTTGATTCCTTACTAACAAACTACTTTTTGGTACACTTGAAAGGTACCCCAGAAAATCGAAGCAAGAGTTTGCTAATTGGTTTAGATGGACCCTTCGCGGCTGAG…
	Deyeuxia_brevifolia_SAA224_Peterson15459	----------------------------------AAGTCGAAGGATATACTTTAGTCGATACAAAGTCTGTTTTTTCGAAGATCCACTATGATAATGAAAAAGATTTCTACATATGTGACCAAATCGATCAAGAATATCCCAATCTGATAAATCTGTCCAAATGGGTTTACTAATAGGATGCCCCGATCCAGTACAAAATTGAGCTTTTGATAAGTATCCTATGAGGGCAGTAGCGGGAACTATGGTATCTAATTTTTTCATTCGAGTATCTATTATAAATAAATTCTCCAGCATTTGATTCCTTACTAACAAACTACTTTTTGGTACACTTGAAAGGTACCCCAGAAAATCGAAGCAAGAGTTTGCTAATTGGTTTAGATGGACCCTTCGCGGCTGAG…
	Deyeuxia_brevifolia_SAA712_Peterson15459	------------------------------------------------ACTTTAGTCGATACAAAGTCTGTTTTTTCGAAGATCCACTATGATAATGAAAAAGATTTCTACATATGTGACCAAATCGATCAAGAATATCCCAATCTGATAAATCTGTCCAAATGGGTTTACTAATAGGATGCCCCGATCCAGTACAAAATTGAGCTTTTGATAAGTATCCTATGAGGGCAGTAGCGGGAACTATGGTATCTAATTTTTTCATTCGAGTATCTATTATAAATAAATTCTCCAGCATTTGATTCCTTACTAACAAACTACTTTTTGGTACACTTGAAAGGTACCCCAGAAAATCGAAGCAAGAGTTTGCTAATTGGTTTAGATGGACCCTTCGCGGCTGAG…
	Deyeuxia_brevifolia_SAA713_Peterson12708	--------------------------------------------------------------------------------------------------------TTTCTACATATGTGACCAAATCGATCAAGAATATCCCAATCTGATAAATCTGTCCAAATGGGTTTACTAATAGGATGCCCCGATCCAGTACAAAATTGAGCTTTTGATAAGTATCCTATGAGGGCAGTAGCGGGAACTATGGTATCTAATTTTTTCATTCGAGTATCTATTATAAATAAATTCTCCAGCATTTGATTCCTTACTAACAAACTACTTTTTGGTACACTTGAAAGGTACCCCAGAAAATCGAAGCAAGAGTTTGCTAATTGGTTTAGATGGACCCTTCGCGGCTGAG…
	Deyeuxia_cabrerae_SAA711_Peterson15574	---------------------------------------------------------------------------------------------------------TTCTACATATGTGACCAAATCGATCAAGAATATCCCAATCTGATAAATCTGTCCAAATGGGTTTACTAATAGGATGCCCCGATCCAGTACAAAATTGAGCTTTTGATAAGTATCCTATGAGGGCAGTAGCGGGAACTATGGTATCTAATTTTTTCATTCGAGTATCTATTATAAATAAATTCTCCAGCATTTGATTCCTTACTAACAAACTACTTTTTGGTACACTTGAAAGGTACCCCAGAAAATCGAAGCAAGAGTTTGCTAATTGGTTTAGATGGACCCTTCGCGGCTGAG…
	Deyeuxia_chrysantha_chrysantha_SAA715_Peterson14822	-----------------------------------------------TACTTTAGTCGATACAAAGTCCGTTTTTTCGAAGATCCACTATGATAATGAAAAAGATTTCTACATATCCGACCAAATCGATCAAGAATATCCCAATCTGATAAATCTGTCCAAATGGGTTTACTAATAGGATGGCCCAATCCAGTACAAAATTGAGCTTTTGATAAGTATCCTATGAGGGCAGTAGCGGGAACTATGGTATCTAATTTTTGCATTCTAGTATCTATTAGAAATGAATTCTCCAGCATTTGATTCCTTACTAACAAAGGACTTTTTGGTACACTTGAAAGGTACCCCATAAAATCAAAGCAAGAGTTTGCTAATTGGTTTAGATGGATCCTTCGCGGCTGAT…
	Deyeuxia_chrysantha_phalaroides_SAA225_Peterson13064	---------------------------------------------------------------------------------ATCCACTATGATAATGAAAAAGATTTCTACATATCCGACCAAATCGATCAAGAATATCCCAATCTGATAAATCTGTCCAAATGGGTTTACTAATAGGATGGCCCAATCCAGTACAAAATTGAGCTTTTGATAAGTATCCTATGAGGGCAGTAGCGGGAACTATGGTATCTAATTTTTGCATTCTAGTATCTATTAGAAATGAATTCTCCAGCATTTGATTCCTTACTAACAAAGGACTTTTTGGTACACTTGAAAGGTACCCCATAAAATCAAAGCAAGAGTTTGCTAATTGGTTTAGATGGATCCTTCGCGGCTGAT…
	Deyeuxia_chrysophylla_SAA716_Peterson13027	-----------------------------------------------TACTTTAGTCGATACAAAGTCTGTTTTTTCGAAGATCCACTATGATAATGAAAAAGATTTCTACATATGTGACCAAATCGATCAAGAATATCCCAATCTGATAAATCTGTCCAAATGGGTTTACTAATAGGATGCCCCGATCCAGTACAAAATTGAGCTTTTGATAAGTATCCTATGAGGGCAGTAGCAGGAACTATGGTATCTAATTTTTTCATTCGAGTATCTATTATAAATAAATTCTCCAGCATTTGATTCCTTACTAACAAACTACTTTTTGGTACACTTGAAAGGTACCCCAGAAAATCGAAGCAAGAGTTTGCTAATTGGTTTAGATGGACCCTTCGCGGCTGAG…
	Deyeuxia_coarctata_SAA228_Peterson14064	----------------------------------AAGTCGAAGGATATACTTTAGTCGATACAAAGTCTGTTTTTTCGAAGATCCACTATGATAATGAAAAAGATTTCTACATATGTGACCAAATCGATCAAGAATATCCCAATCTGATAAATCTGTCCAAATGGGTTTACTAATAGGATGCCCCGATCCAGTACAAAATTGAGCTTTTGATAAGTATCCTATGAGGGCAGTAGCGGGAACTATGGTATCTAATTTTTTCATTCGAGTATCTATTATAAATAAATTCTCCAGCATTTGATTCCTTACTAACAAACTACTTTTTGGTACACTTGAAAGGTACCCCAGAAAATCGAAGCAAGAGTTTGCTAATTGGTTTAGATGGACCCTTCGCGGCTGAG…
	Deyeuxia_crispa_SAA717_Peterson12875	--------------------------------GAAAGTCGAAGGATATACTTTAGTCGATACAAAGTCTGTTTTTTCGAAGATCCACTATGATAATGAAAAAGATTTCTACATATGTGACCAAATCGATCAAGAATATCCCAATCTGATAAATCTGTCCAAATGGGTTTACTAATAGGATGCCCCGATCCAGTACAAAATTGAGCTTTTGATAAGTATCCTATGAGGGCAGTAGCGGGAACTATGGTATCTAATTTTTTCATTCGAGTATCTATTATAAATAAATTCTCCAGCATTTGATTCCTTACTAACAAACTACTTTTTGGTACACTTGAAAGGTACCCCAGAAAATCGAAGCAAGAGTTTGCTAATTGGTTTAGATGGACCCTTCGCGGCTGAG…
	Deyeuxia_crispa_SAA718_Peterson12942	--------------------------------GAAAGTCGAAGGATATACTTTAGTCGATACAAAGTCTGTTTTTTCGAAGATCCACTATGATAATGAAAAAGATTTCTACATATGTGACCAAATCGATCAAGAATATCCCAATCTGATAAATCTGTCCAAATGGGTTTACTAATAGGATGCCCCGATCCAGTACAAAATTGAGCTTTTGATAAGTATCCTATGAGGGCAGTAGCGGGAACTATGGTATCTAATTTTTTCATTCGAGTATCTATTATAAATAAATTCTCCAGCATTTGATTCCTTACTAACAAACTACTTTTTGGTACACTTGAAAGGTACCCCAGAAAATCGAAGCAAGAGTTTGCTAATTGGTTTAGATGGACCCTTCGCGGCTGAG…
	Deyeuxia_curvula_SAA719_Peterson13194	-------------------------------------TCGAAGGATATACTTTAGTCGATACAAAGTCTGTTTTT-CGAAGATCCACTATGATAATGAAAAAGATTTCTACATATGTGACCAAATCGATCAAGAATATCCCAATCTGATAAATCTGTCCAAATGGGTTTACTAATAGGATGCCCCGATCCAGTACAAAATTGAGCTTTTGATAAGTATCCTATGAGGGCAGTAGCGGGAACTATGGTATCTAATTTTTTCATTCGAGTATCTATTATAAATAAATTCTCCAGCATTTGATTCCTTACTAACAAACTACTTTTTGGTACACTTGAAAGGTACCCCAGAAAATCGAAGCAAGAGTTTGCTAATTGGTTTAGATGGACCCTTCGCGGCTGAG…
	Deyeuxia_curvula_SAA720_Peterson14733	-------------------------------------------------------TCGATACAAAGTCTGTTTTTTCGAAGATCCACTATGATAATGAAAAAGATTTCTACATATGTGACCAAATCGATCAAGAATATCCCAATCTGATAAATCTGTCCAAATGGGTTTACTAATAGGATGCCCCGATCCAGTACAAAATTGAGCTTTTGATAAGTATCCTATGAGGGCAGTAGCGGGAACTATGGTATCTAATTTTTTCATTCGAGTATCTATTATAAATAAATTCTCCAGCATTTGATTCCTTACTAACAAACTACTTTTTGGTACACTTGAAAGGTACCCCAGAAAATCGAAGCAAGAGTTTGCTAATTGGTTTAGATGGACCCTTCGCGGCTGAG…
	Deyeuxia_densiflora_SAA630_Peterson17943	----------------------------------AAGTCGAAGGATATACTTTAGTCGATACAAAGTCTGTTTTTTCGAAGATCCACTATGATAATGAAAAAGATTTCTACATATGTGACCAAATCGATCAAGAATATCCCAATCTGATAAATCTGTCCAAATGGGTTTACTAATAGGATGCCCCGATCCAGTACAAAATTGAGCTTTTGATAAGTATCCTATGAGGGCAGTAGCGGGAACTATGGTATCTAATTTTTTCATTCGAGTATCTATTATAAATAAATTCTCCAGCATTTGATTCCTTACTAACAAACTACTTTTTGGTACACTTGAAAGGTACCCCAGAAAATCGAAGCAAGAGTTTGCTAATTGGTTTAGATGGACCCTTCGCGGCTGAG…
	Deyeuxia_densiflora_SAA721_Cook22	--------------------------------GAAAGTCGAAGGATATACTTTAGTCGATACAAAGTCTGTTTTTTCGAAGATCCACTATGATAATGAAAAAGATTTCTACATATGTGACCAAATCGATCAAGAATATCCCAATCTGATAAATCTGTCCAAATGGGTTTACTAATAGGATGCCCCGATCCAGTACAAAATTGAGCTTTTGATAAGTATCCTATGAGGGCAGTAGCGGGAACTATGGTATCTAATTTTTTCATTCGAGTATCTATTATAAATAAATTCTCCAGCATTTGATTCCTTACTAACAAACTACTTTTTGGTACACTTGAAAGGTACCCCAGAAAATCGAAGCAAGAGTTTGCTAATTGGTTTAGATGGACCCTTCGCGGCTGAG…
	Deyeuxia_deserticola_breviaristata_SAA722_Peterson15726	----------------------------------------------ATACTTTAGTCGATACAAAGTCTGTTTTTTCGAAGATCCACTATGATAATGAAAAAGATTTCTACATATGTGACCAAATCGATCAAGAATATCCCAATCTGATAAATCTGTCCAAATGGGTTTACTAATAGGATGCCCCGATCCAGTACAAAATTGAGCTTTTGATAAGTATCCTATGAGGGCAGTAGCGGGAACTATGGTATCTAATTTTTTCATTCGAGTATCTATTATAAATAAATTCTCCAGCATTTGATTCCTTACTAACAAACTACTTTTTGGTACACTTGAAAGGTACCCCAGAAAATCGAAGCAAGAGTTTGCTAATTGGTTTAGATGGACCCTTCGCGGCTGAG…
	Deyeuxia_deserticola_breviaristata_SAA723_Peterson13007A	----------------------------------------AAGGATATACTTTAGTCGATACAAAGTCTGTTTTTTCGAAGATCCACTATGATAATGAAAAAGATTTCTACATATGTGACCAAATCGATCAAGAATATCCCAATCTGATAAATCTGTCCAAATGGGTTTACTAATAGGATGCCCCGATCCAGTACAAAATTGAGCTTTTGATAAGTATCCTATGAGGGCAGTAGCGGGAACTATGGTATCTAATTTTTTCATTCGAGTATCTATTATAAATAAATTCTCCAGCATTTGATTCCTTACTAACAAACTACTTTTTGGTACACTTGAAAGGTACCCCAGAAAATCGAAGCAAGAGTTTGCTAATTGGTTTAGATGGACCCTTCGCGGCTGAG…
	Deyeuxia_diffusa_SAA212_Soreng5272	-------------------------------------------TATATACTTTAGTCGATACAAAGTCTGTTTTTTCGAAGATCCACTATGATAATGAAAAAGATTTCTACATATGCGACCAAATCGATCAAGAATATCCCAATCTGATAAATCTGTCCAAATGGGTTTACTAATAGGATGCCCCGATCCAGTACAAAATTGAGCTTTTGATAAGTACCCTATGAGGGCAGTAGCGGGAACTATGGTATCGAATTTTTTCATTCGAGTATCTATTAGAAATAAATTCTCCAGCATTTGATTCCTTACTAACAAAGTACTTTTTGGTACACTTGAAAGGTACCCCAGAAAATCGAAGCAAGAGTTTGCTAATTGGTTTAGATGGATCCTTCGCGGCTGAG…
	Deyeuxia_diffusa_SAA213_Soreng5233b	------------------------------------------GTATATACTTTAGTCGATACAAAGTCTGTTTTTTCGAAGATCCACTATGATAATGAAAAAGATTTCTACATATGCGACCAAATCGATCAAGAATATCCCAATCTGATAAATCTGTCCAAATGGGTTTACTAATAGGATGCCCCGATCCAGTACAAAATTGAGCTTTTGATAAGTACCCTATGAGGGCAGTAGCGGGAACTATGGTATCGAATTTTTTCATTCGAGTATCTATTAGAAATAAATTCTCCAGCATTTGATTCCTTACTAACAAAGTACTTTTTGGTACACTTGAAAGGTACCCCAGAAAATCGAAGCAAGAGTTTGCTAATTGGTTTAGATGGATCCTTCGCGGCTGAG…
	Deyeuxia_effusa_SAA714_Gomez21	-----------------------------------------AGTATATACTTTAGTCGATACAAAGTCTGTTTTTTCGAAGATCCACTATGATAATGAAAAAGATTTCTACATATGCGACCAAATCGATCAAGAATATCCCAATCTGATAAATCTGTCCAAATGGGTTTACTAATAGGATGCCCCGATCCAGTACAAAATTGAGCTTTTGATAAGTATCCTATGAGGGCAGTAGCGGGAACTATGGTATCGAATTTTTTCATTCGAGTATCTATTAGAAATAAATTCTCCAGCATTTGATTCCTTACTAACAAAGTACTTTTTGGTACACTTGAAAGGTACCCCATAAAATCGAAGCAAGAGTTTGCTAATTGGTTTAGATGGATCCTTCGCGGCTGAG…
	Deyeuxia_effusa_SAA741_Stergios19875	-------------------------------------------TATATACTTTAGTCGATACAAAGTCTGTTTTTTCGAAGATCCACTATGATAATGAAAAAGATTTCTACATATGCGACCAAATCGATCAAGAATATCCCAATCTGATAAATCTGTCCAAATGGGTTTACTAATAGGATGCCCCGATCCAGTACAAAATTGAGCTTTTGATAAGTATCCTATGAGGGCAGTAGCGGGAACTATGGTATCGAATTTTTTCATTCGAGTATCTATTAGAAATAAATTCTCCAGCATTTGATTCCTTACTAACAAAGTACTTTTTGGTACACTTGAAAGGTACCCCAGAAAATCGAAGCAAGAGTTTGCTAATTGGTTTAGATGGATCCTTCGCGGCTGAG…
	Deyeuxia_eminens_inclusa_SAA724_Peterson19307	---------------------------------------GAAGGATATACTTTAGTCGATNCAAAGTCCGTTTTTTCGAAGATCCACTATGATAATGAAAAAGATTTCTACATATCCGACCAAATCGATCAAGAATATCCCAATCTGATAAATCTGTCCAAATGGGTTTACTAATAGGATGGCCCAATCCAGTACAAAATTGAGCTTTTGATAAGTATCCTATGAGGGCAGTAGCGGGAACTATGGTATCTAATTTTTGCATTCTAGTATCTATTAGAAATGAATTCTCCAGCATTTGATTCCTTACTAACAAAGGACTTTTTGGTACACTTGAAAGGTACCCCATAAAATCAAAACAAGAGTTTGCTAATTGGTTTAGATGGATCCTTCGCGGCTGAT…
	Deyeuxia_fiebrigii_SAA725_Peterson12966	-------------------------------------------------CTTTAGTCGATACAAAGTCTGTTTTTTCGAAGATCCACTATGATAATGAAAAAGATTTCTACATATGTGACCAAATCGATCAAGAATATCCCAATCTGATAAATCTGTCCAAATGGGTTTACTAATAGGATGCCCCGATCCAGTACAAAATTGAGCTTTTGATAAGTATCCTATGAGGGCAGTAGCGGGAACTATGGTATCTAATTTTTTCATTCGAGTATCTATTATAAATAAATTCTCCAGCATTTGATTCCTTACTAACAAACTACTTTTTGGTACACTTGAAAGGTACCCCAGAAAATCGAAGCAAGAGTTTGCTAATTGGTTTAGATGGACCCTTCGCGGCTGAG…
	Deyeuxia_filifolia_SAA226_Peterson13196	------------------------------------------------ACTTTAGTCGATACAAAGTCTGTTTTTTCGAAGATCCACTATGATAATGAAAAAGATTTCTACATATGTGACCAAATCGATCAAGAATATCCCAATCTGATAAATCTGTCCAAATGGGTTTACTAATAGGATGCCCCGATCCAGTACAAAATTGAGCTTTTGATAAGTATCCTATGAGGGCAGTAGCGGGAACTATGGTATCTAATTTTTTCATTCGAGTATCTATTATAAATAAATTCTCCAGCATTTGATTCCTTACTAACAAACTACTTTTTGGTACACTTGAAAGGTACCCCAGAAAATCGAAGCAAGAGTTTGCTAATTGGTTTAGATGGACCCTTCGCGGCTGAG…
	Deyeuxia_filifolia_SAA726_Peterson13099	-----------------------------------AGTCGAAGGATATACTTTAGTCGATACAAAGTCTGTTTTTTCGAAGATCCACTATGATAATGAAAAAGATTTCTACATATGTGACCAAATCGATCAAGAATATCCCAATCTGATAAATCTGTCCAAATGGGTTTACTAATAGGATGCCCCGATCCAGTACAAAATTGAGCTTTTGATAAGTATCCTATGAGGGCAGTAGCGGGAACTATGGTATCTAATTTTTTCATTCGAGTATCTATTATAAATAAATTCTCCAGCATTTGATTCCTTACTAACAAACTACTTTTTGGTACACTTGAAAGGTACCCCAGAAAATCGAAGCAAGAGTTTGCTAATTGGTTTAGATGGACCCTTCGCGGCTGAG…
	Deyeuxia_glacialis_SAA698_Peterson12608	---TATGTTTACGAGCTAAAGTTCTAGCGCATGAAAGTCGAAGGATATACTTTAGTCGATACAAAGTCTGTTTTTTCGAAGATCCACTATGATAATGAAAAAGATTTCTACATATGTGACCAAATCGATCAAGAATATCCCAATCTGATAAATCTGTCCAAATGGGTTTACTAATAGGATGCCCCGATCCAGTACAAAATTGAGCTTTTGATAAGTATCCTATGAGGGCAGTAGCGGGAACTATGGTATCTAATTTTTTCATTCGAGTATCTATTATAAATAAATTCTCCAGCATTTGATTCCTTACTAACAAACTACTTTTTGGTACACTTGAAAGGTACCCCAGAAAATCGAAGCAAGAGTTTGCTAATTGGTTTAGATGGACCCTTCGCGGCTGAG…
	Deyeuxia_hackelii_SAA699_Peterson13032	------------GAGCTAAAGTTTTAGCGCATGAAAGTCGAAGTATATACTTTAGTCGATACAAAGTCCGTTTTTTCGAAGATCCACTATGATAATGAAAAAGATTTCTACATATCCGACCAAATCGATCAAGAATATCCCAATCTGATAAATCTGTCCAAATGGGTTTACTAATAGGATGGCCCAATCCAGTACAAAATTGAGCTTTTGATAAGTATCCTATGAGGGCAGTAGCGGGAACTATGGTATCTAATTTTTGCATTCTAGTATCTATTAGAAATGAATTCTCCAGCATTTGATTCCTTACTAACAAAGGACTTTTTGGTACACTTGAAAGGTACCCCATAAAATCAAAGCAAGAGTTTGCTAATTGGTTTAGATGGATCCTTCGCGGCTGAT…
	Deyeuxia_heterophylla_SAA227_Peterson14129	----------------------------------AAGTCGAAGGATATACTTTAGTCGATACAAAGTCTGTTTTTTCGAAGATCCACTATGATAATGAAAAAGATTTCTACATATGTGACCAAATCGATCAAGAATATCCCAATCTGATAAATCTGTCCAAATGGGTTTACTAATAGGATGCCCCGATCCAGTACAAAATTGAGCTTTTGATAAGTATCCTATGAGGGCAGTAGCGGGAACTATGGTATCTAATTTTTTCATTCGAGTATCTATTATAAATAAATTCTCCAGCATTTGATTCCTTATTAACAAACTACTTTTTGGTACACTTGAAAGGTACCCCAGAAAATCGAAGCAAGAGTTTGCTAATTGGTTTAGATGGACCCTTCGCGGCTGAG…
	Deyeuxia_heterophylla_SAA546_Peterson21561	----------------------------------AAGTCGAAGGATATACTTTAGTCGATACAAAGTCTGTTTTTTCGAAGATCCACTATGATAATGAAAAAGATTTCTACATATGTGACCAAATCGATCAAGAATATCCCAATCTGATAAATCTGTCCAAATGGGTTTACTAATAGGATGCCCCGATCCAGTACAAAATTGAGCTTTTGATAAGTATCCTATGAGGGCAGTAGCGGGAACTATGGTATCTAATTTTTTCATTCGAGTATCTATTATAAAGAAATTCTCCAGCATTTGATTCCTTATTAACAAACTACTTTTTGGTACACTTGAAAGGTACCCCAGAAAATCGAAGCAAGAGTTTGCTAATTGGTTTAGATGGACCCTTCGCGGCTGAG…
	Deyeuxia_heterophylla_SAA696_Peterson15735	----------------------------------AAGTCGAAGGATATACTTTAGTCGATACAAAGTCTGTTTTTTCGAAGATCCACTATGATAATGAAAAAGATTTCTACATATGTGACCAAATCGATCAAGAATATCCCAATCTGATAAATCTGTCCAAATGGGTTTACTAATAGGATGCCCCGATCCAGTACAAAATTGAGCTTTTGATAAGTATCCTATGAGGGCAGTAGCGGGAACTATGGTATCTAATTTTTTCATTCGAGTATCTATTATAAATAAATTCTCCAACATTTGATTCCTTATTAACAAACTACTTTTTGGTACACTTGAAAGGTACCCCAGAAAATCGAAGCAAGAGTTTGCTAATTGGTTTAGATGGACCCTTCGCGGCTGAG…
	Deyeuxia_intermedia_SAA700_Sklenar86_19	----------------------------------AAGTCGAAGGATATACTTTAGTCGATACAAAGTCTGTTTTTTCGAAGATCCACTATGATAATGAAAAAGATTTCTACATATGTGACCAAATCGATCAAGAATATCCCAATCTGATAAATCTGTCCAAATGGGTTTACTAATAGGATGCCCCGATCCAGTACAAAATTGAGCTTTTGATAAGTATCCTATGAGGGCAGTAGCGGGAACTATGGTATCTAATTTTTTCATTCGAGTATCTATTATAAATAAATTCTCCAGCATTTGATTCCTTACTAACAAACTACTTTTTGGTACACTTGAAAGGTACCCCAGAAAATCGAAGCAAGAGTTTGCTAATTGGTTTAGATGGACCCTTCGCGGCTGAG…
	Deyeuxia_jamesonii_SAA701_Holm_Nielsen24232	-TTTATGTTTACGAGCTAAAGTTCTAGCGCATGAAAGTCGAAGGATATACTTTAGTCGATACAAAGTCTGTTTTTTCGAAGATCCACTATGATAATGAAAAAGATTTCTACATATGTGACCAAATCGATCAAGAATATCCCAATCTGATAAATCTGTCCAAATGGGTTTACTAATAGGATGCCCCGATCCAGTACAAAATTGAGCTTTTGATAAGTATCCTATGAGGGCAGTAGCGGGAACTATGGTATCTAATTTTTTCATTCGAGTATCTATTATAAATAAATTCTCCAGCATTTGATTCCTTACTAACAAACTACTTTTTGGTACACTTGAAAGGTACCCCAGAAAATCGAAGCAAGAGTTTGCTAATTGGTTTAGATGGACCCTTCGCGGCTGAG…
	Deyeuxia_jamesonii_SAA707_Peterson13195	----------------------------------AAGTCGAAGGATATACTTTAGTCGATACAAAGTCTGTTTTTTCGAAGATCCACTATGATAATGAAAAAGATTTCTACATATGTGACNAAATCGATCAAGAATATCCCAATCTGATAAATCTGTCCAAATGGGTTTACTAATAGGATGCCCCGATCCAGTACAAAATTGAGCTTTTGATAAGTATCCTATGAGGGCAGTAGCGGGAACTATGGTATCTAATTTTTTCATTCGAGTATCTATTATAAATAAATTCTCCAGCATTTGATTCCTTACTAACAAACTACTTTTTGGTACACTTGAAAGGTACCCCAGAAAATCGAAGCAAGAGTTTGCTAATTGGTTTAGATGGACCCTTCGCGGCTGAG…
	Deyeuxia_lagurus_SAA631_Soreng18311	----------------------------------AAGTCGAAGGATATACTTTAGTCGATACAAAGTCTGTTTTTTCGAAGATCCACTATGATAATGAAAAAGATTTCTACATATGTGACCAAATCGATCAAGAATATCCCAATCTGATAAATCTGTCCAAATGGGTTTACTAATAGGATGCCCCGATCCAGTACAAAATTGAGCTTTTGATAAGTATCCTATGAGGGCAGTAGCGGGAACTATGGTATCTAATTTTTTCATTCGAGTATCTATTATAAATAAATTCTCCAGCATTTGATTCCTTACTAACAAACTACTTTTTGGTACACTTGAAAGGTACCCCAGAAAATCGAAGCAAGAGTTTGCTAATTGGTTTAGATGGACCCTTCGCGGCTGAG…
	Deyeuxia_lagurus_SAA731_Peterson13031	-------------------------------------------------CTTTAGTCGATACAAAGTCTGTTTTTTCGAAGATCCACTATGATAATGAAAAAGATTTCTACATATGTGACCAAATCGATCAAGAATATCCCAATCTGATAAATCTGTCCAAATGGGTTTACTAATAGGATGCCCCGATCCAGTACAAAATTGAGCTTTTGATAAGTATCCTATGAGGGCAGTAGCGGGAACTATGGTATCTAATTTTTTCATTCGAGTATCTATTATAAATAAATTCTCCAGCATTTGATTCCTTACTAACAAACTACTTTTTGGTACACTTGAAAGGTACCCCAGAAAATCGAAGCAAGAGTTTGCTAATTGGTTTAGATGGACCCTTCGCGGCTGAG…
	Deyeuxia_ligulata_SAA743_Sklenar46_1	-------------------------------------------TATATACTTTAGTCGATACAAAGTCCGTTTTTTCGAAGATCCACTATGATAATGAAAAAGATTTCTACATATCCGACCAAATCGATCAAGAATATCCCAATCTGATAAATCTGTCCAAATGGGTTTACTAATAGGATGGCCCAATCCAGTACAAAATTGAGCTTTTGATAAGTATCCTATGAGGGTAGTAGCGGGAACTATGGTATCTAATTTTTGCATTCTAGTATCTATTAGAAATGAATTCTCCAGCATTTGATTCCTTACTAACAAAGGACTTTTTGGTACACTTGAAAGGTACCCCATAAAATCAAAGCAAGAGTTTGCTAATTGGTTTAGATGGATCCTTCGCGGCTGAT…
	Deyeuxia_malamalensis_SAA733_Solomon15046	------------------------------------------------ACTTTAGTCGATACAAAGTCTGTTTTTTCGAAGATCCACTATGATAATGAAAAAGATTTCTACATATGTGACCAAATCGATCAAGAATATCCCAATCTGATAAATCTGTCCAAATGGGTTTACTAATAGGATGCCCCGATCCAGTACAAAATTGAGCTTTTGATAAGTATCCTATGAGGGCAGTAGCGGGAACTATGGTATCTAATTTTTTCATTCGAGTATCTATTATAAATAAATTCTCCAGCATTTGATTCCTTACTAACAAACTACTTTTTGGTACACTTGAAAGGTACCCCAGAAAATCGAAGCAAGAGTTTGCTAATTGGTTTAGATGGACCCTTCGCGGCTGAG…
	Deyeuxia_mandoniana_SAA734_Renvoize4784	-----------------------------------------------TACTTTAGTCGATACAAAGTCTGTTTTTTCGAAGATCCACTATGATAATGAAAAAGATTTCTACATATGTGACCAAATCGATCAAGAATATCCCAATCTGATAAATCTGTCCAAATGGGTTTACTAATAGGATGCCCCGATCCAGTACAAAATTGAGCTTTTGATAAGTATCCTATGAGGGCAGTAGCGGGAACTATGGTATCTAATTTTTTCATTCGAGTATCTATTATAAATAAATTCTCCAGCATTTGATTCCTTACTAACAAACTACTTTTTGGTACACTTGAAAGGTACCCCAGAAAATCGAAGCAAGAGTTTGCTAATTGGTTTAGATGGACCCTTCGCGGCTGAG…
	Deyeuxia_mandoniana_SAA735_Peterson13197	------------------------------------------------ACTTTAGTCGATACAAAGTCTGTTTTTTCGAAGATCCACTATGATAATGAAAAAGATTTCTACATATGTGACCAAATCGATCAAGAATATCCCAATCTGATAAATCTGTCCAAATGGGTTTACTAATAGGATGCCCCGATCCAGTACAAAATTGAGCTTTTGATAAGTATCCTATGAGGGCAGTAGCGGGAACTATGGTATCTAATTTTTTCATTCGAGTATCTATTATAAATAAATTCTCCAGCATTTGATTCCTTACTAACAAACTACTTTTTGGTACACTTGAAAGGTACCCCAGAAAATCGAAGCAAGAGTTTGCTAATTGGTTTAGATGGACCCTTCGTGGCTGAG…
	Deyeuxia_mazzettii_SAA215_Soreng5314	-----------------------------------------------TACTTTAGTCGATACAAAGTCTGTTTTTTCGAAGATCCACTATGATAATGAAAAAGATTTCTACATATGCGACCAAATCGATCAAGAATATCCCAATCTGATAAATCTGTCCAAATGGGTTTACTAATAGGATGCCCCGATCCAGTACAAAATTGAGCTTTTGATAAGTANCCTATGAGGGCAGTAGCGGGAACTATGGTATCGAATTTTTTCATTCGAGTATCTATTAGAAATAAATTCTCCAGCATTTGATTCCTTACTAACAAAGTACTTTTTGGTACACTTGAAAGGTACCCCAGAAAATCGAAGCAAGAGTTTGCTAATTGGTTTAGATGGATCCTTCGCGGCTGAG…
	Deyeuxia_nitidula_SAA738_Solomon13638	-------------------------------------------GATATACTTTAGTCGATACAAAGTCTGTTTTTTCGAAGATCCACTATGATAATGAAAAAGATTTCTACATATGTGACCAAATCGATCAAGAATATCCCAATCTGATAAATCTGTCCAAATGGGTTTACTAATAGGATGCCCCGATCCAGTACAAAATTGAGCTTTTGATAAGTATCCTATGAGGGCAGTAGCGGGAACTATGGTATCTAATTTTTTCATTCGAGTATCTATTATAAATAAATTCTCCAGCATTTGATTCCTTACTAACAAACTACTTTTTGGTACACTTGAAAGGTACCCCAGAAAATCGAAGCAAGAGTTTGCTAATTGGTTTAGATGGACCCTTCGCGGCTGAG…
	Deyeuxia_nitidula_SAA746_Peterson18120	-------------------------------------------GATATACTTTAGTCGATACAAAGTCTGTTTTTTCGAAGATCCACTATGATAATGAAAAAGATTTCTACATATGTGACCAAATCGATCAAGAATATCCCAATCTGATAAATCTGTCCAAATGGGTTTACTAATAGGATGCCCCGATCCAGTACAAAATTGAGCTTTTGATAAGTATCCTATGAGGGCAGTAGCGGGAACTATGGTATCTAATTTTTTCATTCGAGTATCTATTATAAATAAATTCTCCAGCATTTGATTCCTTACTAACAAACTACTTTTTGGTACACTTGAAAGGTACCCCAGAAAATCGAAGCAAGAGTTTGCTAATTGGTTTAGATGGACCCTTCGCGGCTGAG…
	Deyeuxia_nivicola_SAA220_Soreng5648	------------------------------------------------------------------------------------------------------------TACATATGCGACCAAATCGATCAAGAATATCCCAATCTGATAAATCTGTCCAAATGGGTTTACTAATAGGATGCCCCGATCCAGTACAAAATTGAGCTTTTGATAAGTACCCTATGAGGGCAGTAGCGGGAACTATGGTATCGAATTTTTTCATTCGAGTATCTATTAGAAATAAATTCTCCAGCATTTGATTCCTTACTAACAAAGTACTTTTTGGTACACTTGAAAGGTACCCCAGAAAATCGAAGCAAGAGTTTGCTAATTGGTTTAGATGGATCCTTCGCGGCTGAG…
	Deyeuxia_nyingchiensis_SAA214_Soreng5578	-------------------------------------------TATATACTTTAGTCGATACAAAGTCTGTTTTTTCGAAGATCCACTATGATAATGAAAAAGATTTCTACATATGCGACCAAATCGATCAAGAATATCCCAATCTGATAAATCTGTCCAAATGGGTTTACTAATAGGATGCCCCGATCCAGTACAAAATTGAGCTTTTGATAAGTATCCTATGAGGGCAGTAGCGGGAACTATGGTATCGAATTTTTTCATTCGAGTATCTATTAGAAATAAATTCTCCAGCATTTGATTCCTTACTAACAAAGTACTTTTTGGTACACTTGAAAGGTACCCCAGAAAATCGAAGCAAGAGTTTGCTAATTGGTTTAGATGGATCCTTCGCGGCTGAG…
	Deyeuxia_ovata_ovata_SAA739_Peterson14579	-------------------------------------------TATATACTTTAGTCGATACAAAGTCCGTTTTTTCGAAGATCCACTATGATAATGAAAAAGATTTCTACATATCCGACCAAATCGATCAAGAATATCCCAATCTGATAAATCTGTCCAAATGGGTTTACTAATAGGATGGCCCAATCCAGTACAAAATTGAGCTTTTGATAAGTATCCTATGAGGGCAGTAGCGGGAACTATGGTATCTAATTTTTGCATTCTAGTATCTATTAGAAATGAATTCTCCAGCATTTGATTCCTTACTAACAAAGGACTTTTTGGTACACTTGAAAGGTACCCCATAAAATCAAAGCAAGAGTTTGCTAATTGGTTTAGATGGATCCTTCGCGGCTGAT…
	Deyeuxia_ovata_SAA554_Peterson21675	---------------------------------------------TATACTTTAGTCGATACAAAGTCCGTTTTTTCGAAGATCCACTATGATAATGAAAAAGATTTCTACATATCCGACCAAATCGATCAAGAATATCCCAATCTGATAAATCTGTCCAAATGGGTTTACTAATAGGATGGCCCAATCCAGTACAAAATTGAGCTTTTGATAAGTATCCTATGAGGGCAGTAGCGGGAACTATGGTATCTAATTTTTGCATTCTAGTATCTATTAGAAATGAATTCTCCAGCATTTGATTCCTTACTAACAAAGGACTTTTTGGTACACTTGTAAGGTACCCCATAAAATCAAAGCAAGAGTTTGCTAATTGGTTTAGATGGATCCTTCGCGGCTGAT…
	Deyeuxia_planifolia_SAA742_Peterson9129	--------------------------------------------ATATACTTTAGTCGATACAAAGTCTGTTTTTTCGAAGATCCACTATGATAATGAAAAAGATTTCTACATATGTGACCAAATCGATCAAGAATATCCCAATCTGATAAATCTGTCCAAATGGGTTTACTAATAGGATGCCCCGATCCAGTACAAAATTGAGCTTTTGATAAGTATCCTATGAGGGCAGTAGCGGGAACTATGGTATCTAATTTTTTCATTCGAGTATCTATTATAAATAAATTCTCCAGCATTTGATTCCTTACTAACAAACTACTTTTTGGTACACTTGAACGGTACCCCAGAAAATCGAAGCAAGAGTTTGCTAATTGGTTTAGATGGACCCTTCGCGGCTGAG…
	Deyeuxia_podophora_SAA666_Laegaard21546	-------------------------------------------TATATACTTTAGTCGATACAAAGTCTGTTTTTTCGAAGATCCACTATGATAATGAAAAAGATTTCTACATATCCGACCAAATCGATCAAGAATATCCCAATCTGATAAATCTGTCCAAATGGGTTTACTAATAGGATGGCCCAATCCAGTACAAAATTGAGCTTTTGATAAGTATCCTATGAGGGCAGTAGCGGGAACTATGGTATCTAATTTTTGCATTCTAGTATCTATTAGAAATGAATTCTCCAGCATTTGATTCCTTACTAACAAAGGACTTTTTGGTACACTTGAAAGGTACCCCATAAAATCAAAGCAAGAGTTTGCTAATTGGTTTAGATGGATCCTTCGCGGCTGAT…
	Deyeuxia_preslii_SAA55_Peterson18047	--------------------------------------------------------------------------------------------------------------CATATGTGACCAAATCGATCAAGAATATCCCAATCTGATAAATCTGTCCAAATGGGTTTACTAATAGGATGCCCCGATCCAGTACAAAATTGAGCTTTTGATAAGTATCCTATGAGGGCAGTAGCGGGAACTATGGTATCTAATTTTTTCATTCGAGTATCTATTATAAATAAATTCTCCAGCATTTGATTCCTTACTAACAAACTACTTTTTGGTACACTTGAAAGGTACCCCAGAAAATCGAAGCAAGAGTTTGCTAATTGGTTTAGATGGACCCTTCGCGGCTGAG…
	Deyeuxia_preslii_SAA736_Peterson14100	-------------------------------------------GATATACTTTAGTCGATACAAAGTCTGTTTTTTCGAAGATCCACTATGATAATGAAAAAGATTTCTACATATGTGACCAAATCGATCAAGAATATCCCAATCTGATAAATCTGTCCAAATGGGTTTACTAATAGGATGCCCCGATCCAGTACAAAATTGAGCTTTTGATAAGTATCCTATGAGGGCAGTAGCGGGAACTATGGTATCTAATTTTTTCATTCGAGTATCTATTATAAATAAATTCTCCAGCATTTGATTCCTTACTAACAAACTACTTTTTGGTACACTTGAAAGGTACCCCAGAAAATCGAAGCAAGAGTTTGCTAATTGGTTTAGATGGACCCTTCGCGGCTGAG…
	Deyeuxia_pulchella_SAA210_Soreng5586	------------------------------------------GTATATACTTTAGTCGATACAAAGTCTGTTTTTTCGAAGATCCACTATGATAATGAAAAAGATTTCTACATATGCGACCAAATCGATCAAGAATATCCCAATCTGATAAATCTGTCCAAATGGGTTTACTAATAGGATGCCCCGATCCAGTACAAAATTGAGCTTTTGATAAGTATCCTATGAGGGCAGTAGCGGGAACTATGGTATCAAATTTTTTCATTCGAGTATCTATTAGAAATAAATTCTCCAGCATTTGATTCCTTACTAACAAAGTACTTTTTGGTACACTTGAAAGGTACCCCAGAAAATCGAAGCAAGAGTTTGCTAATTGGTTTAGATGGATCCTTCGCGGCTGAG…
	Deyeuxia_pulchella_SAA218_Soreng5278	-------------------------------------------TATATACTTTAGTCGATACAAAGTCTGTTTTTTCGAAGATCCACTATGATAATGAAAAAGATTTCTACATATGCGACCAAATCGATCAAGAATATCCCAATCTGATAAATCTGTCCAAATGGGTTTACTAATAGGATGCCCCGATCCAGTACAAAATTGAGCTTTTGATAAGTATCCTATGAGGGCAGTAGCGGGAACTATGGTATCGAATTTTTTCATTCGAGTATCTATTAGAAATAAATTCTCCAGCATTTGATTCCTTACTAACAAAGTACTTTTTGGTACACTTGAAAGGTACCCCAGAAAATCGAAGCAAGAGTTTGCTAATTGGTTTAGATGGATCCTTCGCGGCTGAG…
	Deyeuxia_recta_SAA710_Gomez32	-----------------------------------------------TACTTTAGTCGATACAAAGTCTGTTTTTTCGAAGATCCACTATGATAATGAAAAAGATTTCTACATATGTGACCAAATCGATCAAGAATATCCCAATCTGATAAATCTGTCCAAATGGGTTTACTAATAGGATGCCCCGATCCAGTACAAAATTGAGCTTTTGATAAGTATCCTATGAGGGCAGTAGCGGGAACTATGGTATCTAATTTTTTCATTCGAGTATCTATTATAAATAAATTCTCCAGCATTTGATTCCTTACTAACAAACTACTTTTTGGTACACTTGAAAGGTACCCCAGAAAATCGAAGCAAGAGTTTGCTAATTGGTTTAGATGGACCCTTCGCGGCTGAG…
	Deyeuxia_rigescens_SAA552_Peterson21744	----------------------------------------------------------------AGTCTGTTTTTTCGAAGATCCACTATGATAATGAAAAAGATTTCTACATATGTGACCAAATCGATCAAGAATATCCCAATCTGATAAATCTGTCCAAATGGGTTTACTAATAGGATGCCCCGATCCAGTACAAAATTGAGCTTTTGATAAGTATCCTATGAGGGCAGTAGCGGGAACTATGGTATCTAATTTTTTCATTCGAGTATCTATTATAAATAAATTCTCCAGCATTTGATTCCTTACTAACAAACTACTTTTTGGTACACTTGAAAGGTACCCCAGAAAATCGAAGCAAGAGTTTGCTAATTGGTTTAGATGGACCCTTCGCGGCTGAG…
	Deyeuxia_rigescens_SAA553_Peterson21516	-------------------------------------------------CTTTAGTCGATACAAAGTCTGTTTTTTCGAAGATCCACTATGATAATGAAAAAGATTTCTACATATGTGACCAAATCGATCAAGAATATCCCAATCTGATAAATCTGTCCAAATGGGTTTACTAATAGGATGCCCCGATCCAGTACAAAATTGAGCTTTTGATAAGTATCCTATGAGGGCAGTAGCGGGAACTATGGTATCTAATTTTTTCATTCGAGTATCTATTATAAATAAATTCTCCAGCATTTGATTCCTTACTAACAAACTACTTTTTGGTACACTTGAAAGGTACCCCAGAAAATCGAAGCAAGAGTTTGCTAATTGGTTTAGATGGACCCTTCGCGGCTGAG…
	Deyeuxia_rigida_SAA663_Peterson9143	----ATGTTTACGAGCTAAAGTTCTAGCGCATGAAAGTCGAAGGATATACTTTAGTCGATACAAAGTCTGTTTTTTCGAAGATCCACTATGATAATGAAAAAGATTTCTACATATGTGACCAAATCGATCAAGAATATCCCAATCTGATAAATCTGTCCAAATGGGTTTACTAATAGGATGCCCCGATCCAGTACAAAATTGAGCTTTTGATAAGTATCCTATGAGGGCAGTAGCGGGAACTATGGTATCTAATTTTTTCATTCGAGTATCTATTATAAATAAATTCTCCAGCATTTGATTCCTTACTAACAAACTACTTTTTGGTACACTTGAAAGGTACCCCAGAAAATCGAAGCAAGAGTTTGCTAATTGGTTTAGATGGACCCTTCGCGGCTGAG…
	Deyeuxia_rigida_SAA664_Peterson12678	----------------------------------AAGTCGAAGGATATACTTTAGTCGATACAAAGTCTGTTTTTTCGAAGATCCACTATGATAATGAAAAAGATTTCTACATATGTGACCAAATCGATCAAGAATATCCCAATCTGATAAATCTGTCCAAATGGGTTTACTAATAGGATGCCCCGATCCAGTACAAAATTGAGCTTTTGATAAGTATCCTATGAGGGCAGTAGCGGGAACTATGGTATCTAATTTTTTCATTCGAGTATCTATTATAAATAAATTCTCCAGCATTTGATTCCTTACTAACAAACTACTTTTTGGTACACTTGAAAGGTACCCCAGAAAATCGAAGCAAGAGTTTGCTAATTGGTTTAGATGGACCCTTCGCGGCTGAG…
	Deyeuxia_rosea_SAA211_Soreng5542	------------------------------------------GTATATACTTTAGTCGATACAAAGTCTGTTTTTTCGAAGATCCACTATGATAATGAAAAAGATTTCTACATATGCGACCAAATCGATCAAGAATATCCCAATCTGATAAATCTGTCCAAATGGGTTTACTAATAGGATGCCCCGATCCAGTACAAAATTGAGCTTTTGATAAGTATCCTATGAGGGCAGTAGCGGGAACTATGGTATCGAATTTTTTCATTCGAGTATCTATTAGAAATAAATTCTCCAGCATTTGATTCCTTACTAACAAAGTACTTTTTGGTACACTTGAAAGGTACCCCAGAAAATCGAAGCAAGAGTTTGCTAATTGGTTTAGATGGATCCTTCGCGGCTGAG…
	Deyeuxia_rupestris_SAA634_Scur920	----------------------------------AAGTCGAAGGATATACTTTAGTCGATACAAAGTCTGTTTTTTCGAAGATCCACTATGATAATGAAAAAGATTTCTACATATGTGACCAAATCGATCAAGAATATCCCAATCTGATAAATCTGTCCAAATGGGTTTACTAATAGGATGCCCCGATCCAGTACAAAATTGAGCTTTTGATAAGTATCCTATGAGGGCAGTAGCGGGAACTATGGTATCTAATTTTTTCATTCGAGTATCTATTATAAATAAATTCTCCAGCATTTGATTCCTTACTAACAAACTACTTTTTGGTACACTTGAAAGGTACCCCAGAAAATCGAAGCAAGAGTTTGCTAATTGGTTTAGATGGACCCTTCGCGGCTGAG…
	Deyeuxia_rupestris_SAA708_Renvoize4176	-----------------------------------------------TACTTTAGTCGATACAAAGTCTGTTTTTTCGAAGATCCACTATGATAATGAAAAAGATTTCTACATATGTGACCAAATCGATCAAGAATATCCCAATCTGATAAATCTGTCCAAATGGGTTTACTAATAGGATGCCCCGATCCAGTACAAAATTGAGCTTTTGATAAGTATCCTATGAGGGCAGTAGCGGGAACTATGGTATCTAATTTTTTCATTCGAGTATCTATTATAAATAAATTCTCCAGCATTTGATTCCTTACTAACAAACTACTTTTTGGTACACTTGAAAGGTACCCCAGAAAATCGAAGCAAGAGTTTGCTAATTGGTTTAGATGGACCCTTCGCGGCTGAG…
	Deyeuxia_scabrescens_SAA216_Soreng5613	-------------------------------------------TATATACTTTAGTCGATACAAAGTCTGTTTTTTCGAAGATCCACTATGATAATGAAAAAGATTTCTACATATGCGACCAAATCGATCAAGAATATCCCAATCTGATAAATCTGTCCAAATGGGTTTACTAATAGGATGCCCCGATCCAGTACAAAATTGAGCTTTTGATAAGTATCCTATGAGGGCAGTAGCGGGAACTATGGTATCGAATTTTTTCATTCGAGTATCTATTAGAAATAAATTCTCCAGCATTTGATTCCTTACTAACAAAGTACTTTTTGGTACACTTGAAAGGTACCCCAGAAAATCGAAGCAAGAGTTTGCTAATTGGTTTAGATGGATCCTTCGCGGCTGAG…
	Deyeuxia_scabrescens_SAA217_Soreng5424	-------------------------------------------------------------------------------------------------------------------------------------------------------ATCTGTCCAAATGGGTTTACTAATAGGATGCCCCGATCCAGTACAAAATTGAGCTTTTGATAAGTATCCTATGAGGGCAGTAGCGGGAACTATGGTATCGAATTTTTTCATTCGAGTATCTATTAGAAATAAATTCTCCAGCATTTGATTCCTTACTAACAAAGTACTTTTTGGTACACTTGAAAGGTACCCCAGAAAATCGAAGCAAGAGTTTGCTAATTGGTTTAGATGGATCCTTCGCGGCTGAG…
	Deyeuxia_setiflora_SAA635_Peterson15727	----------------------------------AAGTCGAAGGATATACTTTAGTCGATACAAAGTCTGTTTTTTCGAAGATCCACTATGATAATGAAAAAGATTTCTACATATGTGACCAAATCGATCAAGAATATCCCAATCTGATAAATCTGTCCAAATGGGTTTACTAATAGGATGCCCCGATCCAGTACAAAATTGAGCTTTTGATAAGTATCCTATGAGGGCAGTAGCGGGAACTATGGTATCTAATTTTTTCATTCGAGTATCTATTATAAAGAAATTCTCCAGCATTTGATTCCTTATTAACAAACTACTTTTTGGTACACTTGAAAGGTACCCCAGAAAATCGAAGCAAGAGTTTGCTAATTGGTTTAGATGGACCCTTCGCGGCTGAG…
	Deyeuxia_sichuanensis_SAA221_Soreng5659	-------------------------------------------TATATACTTTAGTCGATACAAAGTCTGTTTTTTCGAAGATCCACTATGATAATGAAAAAGATTTCTACATATGCGACCAAATCGATCAAGAATATCCCAATCTGATAAATCTGTCCAAATGGGTTTACTAATAGGATGCCCCGATCCAGTACAAAATTGAGCTTTTGATAAGTATCCTATGAGGGCAGTAGCGGGAACTATGGTATCGAATTTTTTCATTCGAGTATCTATTAGAAANAAATTCTCCAGCATTTGATTCCTTACTAACAAAGTACTTTTTGGTACACTTGAAAGGTACCCCAGAAAATCGAAGCAAGAGTTTGCTAATTGGTTTAGATGGATCCTTCGCGGCTGAG…
	Deyeuxia_spicigera_SAA627_Peterson18275	--------TTACGAGCTAAAGTTCTAGCGCATGAAAGTCGAAGGATATACTTTAGTCGATACAAAGTCTGTTTTTTCGAAGATCCACTATGATAATGAAAAAGATTTCTACATATGTGACCAAATCGATCAAGAATATCCCAATCTGATAAATCTGTCCAAATGGGTTTACTAATAGGATGCCCCGATCCAGTACAAAATTGAGCTTTTGATAAGTATCCTATGAGGGCAGTAGCGGGAACTATGGTATCTAATTTTTTCATTCGAGTATCTATTATAAATAAATTCTCCAGCATTTGATTCCTTACTAACAAACTACTTTTTGGTACACTTGAAAGGTACCCCAGAAAATCGAAGCAAGAGTTTGCTAATTGGTTTAGATGGACCCTTCGCGGCTGAG…
	Deyeuxia_tarmensis_SAA637_Peterson13929	----------------------------------AAGTCGAAGGATATACTTTAGTCGATACAAAGTCTGTTTTTTCGAAGATCCACTATGATAATGAAAAAGATTTCTACATATGTGACCAAATCGATCAAGAATATCCCAATCTGATAAATCTGTCCAAATGGGTTTACTAATAGGATGCCCCGATCCAGTACAAAATTGAGCTTTTGATAAGTATCCTATGAGGGCAGTAGCGGGAACTATGGTATCTAATTTTTTCATTCGAGTATCTATTATAAATAAATTCTCCAGCATTTGATTCCTTACTAACAAACTACTTTTTGGTACACTTGAAAGGTACCCCAGAAAATCGAAGCAAGAGTTTGCTAATTGGTTTAGATGGACCCTTCGCGGCTGAG…
	Deyeuxia_trichodonta_SAA638_Peterson12960	TTTTATGTTTACGAGCTAAAGTTCTAGCGCATGAAAGTCGAAGGATATACTTTAGTCGATACAAAGTCTGTTTTTTCGAAGATCCACTATGATAATGAAAAAGATTTCTACATATGTGACCAAATCGATCAAGAATATCCCAATCTGATAAATCTGTCCAAATGGGTTTACTAATAGGATGCCCCGATCCAGTACAAAATTGAGCTTTTGATAAGTATCCTATGAGGGCAGTAGCGGGAACTATGGTATCTAATTTTTTCATTCGAGTATCTATTATAAATAAATTCTCCAGCATTTGATTCCTTACTAACAAACTACTTTTTGGTACACTTGAAAGGTACCCCAGAAAATCGAAGCAAGAGTTTGCTAATTGGTTTAGATGGACCCTTCGCGGCTGAG…
	Deyeuxia_tripilifera_SAA219_Soreng5385	------------GAGCTAAAGTTCTAGCGCATGAAAGTCGAAGTATATACTTTAGTCGATACAAAGTCTGTTTTTTCGAAGATCCACTATGATAATGAAAAAGATTTCTACATATGCGACCAAATCGATCAAGAATATCCCAATCTGATAAATCTGTCCAAATGGGTTTACTAATAGGATGCCCCGATCCAGTACAAAATTGAGCTTTTGATAAGTACCCTATGAGGGCAGTAGCGGGAACTATGGTATCGAATTTTTTCATTCGAGTATCTATTAGAAATAAATTCTCCAGCATTTGATTCCTTACTAACAAAGTACTTTTTGGTACACTTGAAAGGTACCCCAGAAAATCGAAGCAAGAGTTTGCTAATTGGTTTAGATGGATCCTTCGCGGCTGAG…
	Deyeuxia_velutina_SAA229_Peterson15489	------------------------------------------------------------------------------------------------------------------TGTGACCAAATCGATCAAGAATATCCCAATCTGATAAATCTGTCCAAATGGGTTTACTAATAGGATGCCCCGATCCAGTACAAAATTGAGCTTTTGATAAGTATCCTATGAGGGCAGTAGCGGGAACTATGGTATCTAATTTTTTCATTCGAGTATCTATTATAAATAAATTCTCCAGCATTTGATTCCTTACTAACAAACTACTTTTTGGTACACTTGAAAGGTACCCCAGAAAATCGAAGCAAGAGTTTGCTAATTGGTTTAGATGGACCCTTCGCGGCTGAG…
	Deyeuxia_velutina_SAA639_Peterson15484	----------------------------------AAGTCGAAGGATATACTTTAGTCGATACAAAGTCTGTTTTTTCGAAGATCCACTATGATAATGAAAAAGATTTCTACATATGTGACCAAATCGATCAAGAATATCCCAATCTGATAAATCTGTCCAAATGGGTTTACTAATAGGATGCCCCGATCCAGTACAAAATTGAGCTTTTGATAAGTATCCTATGAGGGCAGTAGCGGGAACTATGGTATCTAATTTTTTCATTCGAGTATCTATTATAAATAAATTCTCCAGCATTTGATTCCTTACTAACAAACTACTTTTTGGTACACTTGAAAGGTACCCCAGAAAATCGAAGCAAGAGTTTGCTAATTGGTTTAGATGGACCCTTCGCGGCTGAG…
	Deyeuxia_vicunarum_SAA550_Peterson21580	----------------------------------AAGTCGAAGGATATACTTTAGTCGATACAAAGTCTGTTTTTTCGAAGATCCACTATGATAATGAAAAAGATTTCTACATATGTGACCAAATCGATCAAGAATATCCCAATCTGATAAATCTGTCCAAATGGGTTTACTAATAGGATGCCCCGATCCAGTACAAAATTGAGCTTTTGATAAGTATCCTATGAGGGCAGTAGCGGGAACTATGGTATCTAATTTTTTCATTCGAGTATCTATTATAAATAAATTCTCCAGCATTTGATTCCTTACTAACAAACTACTTTTTGGTACACTTGAAAGGTACCCCAGAAAATCGAAGCAAGAGTTTGCTAATTGGTTTAGATGGACCCTTCGCGGCTGAG…
	Deyeuxia_vicunarum_SAA643_Peterson13824	---TATGTTTACGAGCTAAAGTTCTAGCGCATGAAAGTCGAAGGATATACTTTAGTCGATACAAAGTCTGTTTTTTCGAAGATCCACTATGATAATGAAAAAGATTTCTACATATGTGACCAAATCGATCAAGAATATCCCAATCTGATAAATCTGTCCAAATGGGTTTACTAATAGGATGCCCCGATCCAGTACAAAATTGAGCTTTTGATAAGTATCCTATGAGGGCAGTAGCGGGAACTATGGTATCTAATTTTTTCATTCGAGTATCTATTATAAATAAATTCTCCAGCATTTGATTCCTTACTAACAAACTACTTTTTGGTACACTTGAAAGGTACCCCAGAAAATCGAAGCAAGAGTTTGCTAATTGGTTTAGATGGACCCTTCGCGGCTGAG…
	Deyeuxia_violacea_puberula_SAA705_Peterson13202	---TATGTTTACGAGCTAAAGTTCTAGCGCATGAAAGTCGAAGGATATACTTTAGTCGATACAAAGTCTGTTTTTTCGAAGATCCACTATGATAATGAAAAAGATTTCTACATATGTGACCAAATCGATCAAGAATATCCCAATCTGATAAATCTGTCCAAATGGGTTTACTAATAGGATGCCCCGATCCAGTACAAAATTGAGCTTTTGATAAGTATCCTATGAGGGCAGTAGCGGGAACTATGGTATCTAATTTTTTCATTCGAGTATCTATTATAAATAAATTCTCCAGCATTTGATTCCTTACTAACAAACTACTTTTTGGTACACTTGAAAGGTACCCCAGAAAATCGAAGCAAGAGTTTGCTAATTGGTTTAGATGGACCCTTCGCGGCTGAG…
	Deyeuxia_violacea_SAA644_Peterson12965	----------------------------------AAGTCGAAGGATATACTTTAGTCGATACAAAGTCTGTTTTTTCGAAGATCCACTATGATAATGAAAAAGATTTCTACATATGTGACCAAATCGATCAAGAATATCCCAATCTGATAAATCTGTCCAAATGGGTTTACTAATAGGATGCCCCGATCCAGTACAAAATTGAGCTTTTGATAAGTATCCTATGAGGGCAGTAGCGGGAACTATGGTATCTAATTTTTTCATTCGAGTATCTATTATAAATAAATTCTCCAGCATTTGATTCCTTACTAACAAACTACTTTTTGGTACACTTGAAAGGTACCCCAGAAAATCGAAGCAAGAGTTTGCTAATTGGTTTAGATGGACCCTTCGCGGCTGAG…
	Deyeuxia_viridiflavescens_montevidensis_SAA709_Barreto17	-----------------------------------------AGGATATACTTTAGTCGATACAAAGTCTGTTTTTTCGAAGATCCACTATGATAATGAAAAAGATTTCTACATATGTGACCAAATCGATCAAGAATATCCCAATCTGATAAATCTGTCCAAATGGGTTTACTAATAGGATGCCCCGATCCAGTACAAAATTGAGCTTTTGATAAGTATCCTATGAGGGCAGTAGCGGGAACTATGGTATCTAATTTTTTCATTCGAGTATCTATTAGAAATAAATTCTCCAGCATTTGATTCCTTACTAACAAACTACTTTTTGGTACACTTGAAAGGTACCCCAGAAAATCGAAGCAAGAGTTTGCTAATTGGTTTAGATGGACCCTTCGCGGCTGAG…
	Deyeuxia_viridiflavescens_SAA633_Soreng15032	-------------------------------------------GATATACTTTAGTCGATACAAAGTCTGTTTTTTCGAAGATCCACTATGATAATGAAAAAGATTTCTACATATGTGACCAAATCGATCAAGAATATCCCAATCTGATAAATCTGTCCAAATGGGTTTACTAATAGGATGCCCCGATCCAGTACAAAATTGAGCTTTTGATAAGTATCCTATGAGGGCAGTAGCGGGAACTATGGTATCTAATTTTTTCATTCGAGTATCTATTATAAATAAATTCTCCAGCATTTGATTCCTTACTAACAAACTACTTTTTGGTACACTTGAAAGGTACCCCAGAAAATCGAAGCAAGAGTTTGCTAATTGGTTTAGATGGACCCTTCGCGGCTGAG…
	Deyeuxia_viridiflavescens_SAA704_Scur1150	TTTTATGTTTACGAGCTAAAGTTCTAGCGCATGAAAGTCGAAGGATATACTTTAGTCGATACAAAGTCTGTTTTTTCGAAGATCCACTATGATAATGAAAAAGATTTCTACATATGTGACCAAATCGATCAAGAATATCCCAATCTGATAAATCTGTCCAAATGGGTTTACTAATAGGATGCCCCGATCCAGTACAAAATTGAGCTTTTGATAAGTATCCTATGAGGGCAGTAGCGGGAACTATGGTATCTAATTTTTTCATTCGAGTATCTATTAGAAATAAATTCTCCAGCATTTGATTCCTTACTAACAAACTACTTTTTGGTACACTTGAAAGGTACCCCAGAAAATCGAAGCAAGAGTTTGCTAATTGGTTTAGATGGACCCTTCGCGGCTGAG…
	Deyeuxia_viridis_SAA645_Peterson17371	----------------------------------AAGTCGAAGGATATACTTTAGTCGATACAAAGTCTGTTTTTTCGAAGATCCACTATGATAATGAAAAAGATTTCTACATATGTGACCAAATCGATCAAGAATATCCCAATCTGATAAATCTGTCCAAATGGGTTTACTAATAGGATGCCCCGATCCAGTACAAAATTGAGCTTTTGATAAGTATCCTATGAGGGCAGTAGCGGGAACTATGGTATCTAATTTTTTCATTCGAGTATCTATTATAAATAAATTCTCCAGCATTTGATTCCTTACTAACAAACTACTTTTTGGTACACTTGAAAGGTACCCCAGAAAATCGAAGCAAGAGTTTGCTAATTGGTTTAGATGGACCCTTCGCGGCTGAG…
	Echinopogon_caespitosus_caespitosus_SAA152_Soreng5900	---------------------------------------------------------------------------------------TATGATAATGAAAAAGATTTCTACATATGCGACCAAATCGATCAAGAATATCCCAATCTGATAAATCTGTCCAAATGGGTTTACTAATAGGATGCCCCGATCCAGTACAAAATTGAGCTTTTGATAAGTATCCTATGAGGGCAGTAGCGGGAACTATGGTATCGAATTTTTTCATTCGAGTATCTATTAGAAATAAATTCTCCAGCATTTGATTCCTTACTAACAAAGTACTTTTTGGTACACTTGAAAGGTACCCCAGAAAATCGAAGCAAGAGTTTGCTAATTGGTTTAGATGGATCCTTCGCGGCTGAG…
	Gaudinia_fragilis_SAA670_Seijo2557	----------------------------------AAGTCGAAGGATATACTTTAGTCGATACAAAGTCTGTTTTTTCGAAGATCCACTATGATAATGAAAAAGATTTCTACATATGCGACCAAATCGATCAAGAATATCCCAATCTGATAAATCTGTCCAACTGGGTTTACTAATAGGATGCCCCGATCCAGTACAAAATTGAGCTTTTGATAAGTATCCTATGAGGGCAGTAGCGGGAACTATGGTATCTAATTTTTTCATTCGAGTATCTATTATAAATAAATTCTCGAGCATTTGATTCCTTACTAACAAACTACTTTTTGGTACACTTGAAAGGTACCCCAGAAAATCGACGCAAGAGTTTGCTAATTGGTTTAGATGGACCCTTCGCGGCTGAG…
	Gaudinia_fragilis_SAA758_Stajsic4229	------------------------------------------GGATATACTTTAGTCGATACAAAGTCTGTTTTTTCGAAGATCCACTATGATAATGAAAAAGATTTCTACATATGCGACCAAATCGATCAAGAATATCCCAATCTGATAAATCTGTCCAACTGGGTTTACTAATAGGATGCCCCGATCCAGTACAAAATTGAGCTTTTGATAAGTATCCTATGAGGGCAGTAGCGGGAACTATGGTATCTAATTTTTTCATTCGAGTATCTATTATAAATAAATTCTCGAGCATTTGATTCCTTACTAACAAACTACTTTTTGGTACACTTGAAAGGTACCCCAGAAAATCGACGCAAGAGTTTGCTAATTGGTTTAGATGGACCCTTCGCGGCTGAG…
	Gaudinia_fragilis_SAA768_Paget1558	----------------------------------AAGTCGAAGGATATACTTTAGTCGATACAAAGTCTGTTTTTTCGAAGATCCACTATGATAATGAAAAAGATTTCTACATATGCGACCAAATCGATCAAGAATATCCCAATCTGATAAATCTGTCCAACTGGGTTTACTAATAGGATGCCCCGATCCAGTACAAAATTGAGCTTTTGATAAGTATCCTATGAGGGCAGTAGCGGGAACTATGGTATCTAATTTTTTCATTCGAGTATCTATTATAAATAAATTCTCGAGCATTTGATTCCTTACTAACAAACTACTTTTTGGTACACTTGAAAGGTACCCCAGAAAATCGACGCAAGAGTTTGCTAATTGGTTTAGATGGACCCTTCGCGGCTGAG…
	Graphephorum_wolfii_SAA142_Porsild22911	---------------------------------------------------------------------------------------------------AAAGATTTCTACATATGTGACCAAATCGATCAAGAATATCCCAATCTGATAAATCTGTCCAAATGGGTTTACTAATAGGATGCCCCGATCCAGTACAAAATTGAGCTTTTGATAAGTATCCTATGAGGGCAGTAGCGGGAACTATGGTATCTAATTTTTTCATTCGAGTATCTATTATAAATAAATTCTCCAGCATTTGATTCCTTACTAACAAACTACTTTTTGGTACACTTGAAAGGTACCCCAGAAAATCGAAGCAAGAGTTTGCTAATTGGTTTAGATGGACCCTTCGCGGCTGAG…
	Helictotrichon_tianschanicum_SAA149_Soreng7580	-------------------------------------------------------------------------------------------------AAAAAGATTTCTACATATGCGACCAAATCGATCAAGAATATCCCAATCTGATAAATCTGTCCAAATGGGTTTACTAATAGGATGTCCCGATCCAGTACAAAATTGAGCTTTTGATAAGTATCCTATGAGGGCAGTAGCGGGAACTATGGTATCTAATTTTTTCATTCGAGTATCTATTAGAAATAAATTCTCCAGCATTTGATTCCTTACTAACAAACTACTTTTTGGTACACTTGAAAGGTACTCCAGAAAATCGAAGCAAGAGTTTGCTAATTGGTTTAGATGGACCCTTCGCGGCTGAG…
	Holcus_lanatus_SAA26_Peterson18732	------------------------------------------------------------------------------------CACTATGATAATGAAAAAGATTTCGACATATCCGACCAAATCGATCAAGAATATCCCAATCTGATAAATCCGTCCAAATGGGTTTACTAATAGGATGGCCCGATCCAGTACAAAATTGAGCTTTTGCTAAGTATCCTATTAGGGCAGTAGTGGGAACTATGGTATCTAATTTTTGCATTCGAGTATCTATTAGAAATGAATTCTCCAGCATTTGATTCCTTACTAACAAAGTACTTTTTGGTACACTTGAAAGGTACCCCATAAAATCAAAGCAAGAGTTTGCTAATTGGTTTAGATGGATCCTTCGCGGCTGAG…
	Koeleria_capensis_SAA650_Smook2559	------------------------------------------GGATATACTTTAGTCGATACAAAGTCTGTTTTTTCGAAGATCCACTATGATAATGAAAAAGATTTCTACATATGCGACCAAATCGATCAAGAATATCCCAATCTGATAAATCTGTCCAACTGGGTTTACTAATAGGATGCCCCGATCCAGTACAAAATTGAGCTTTTGATAAGTATCCTATGAGGGCAGTAGCGGGAACTATGGTATCTAATTTTTTCATTCGAGTATCTATTATAAATAAATTCTCGAGCATTTGATTCCTTACTAACAAACTACTTTTTGGTACACTTGAAAGGTACCCCAGAAAATCGAAGCAAGAGTTTGCTAATTGGTTTAGATGGACCCTTCGCGGCTGAG…
	Koeleria_capensis_SAA665_Smook10302	----------------------------------AAGTCGAAGGATATACTTTAGTCGATACAAAGTCTGTTTTTTCGAAGATCCACTATGATAATGAAAAAGATTTCTACATATGCGACCAAATCGATCAAGAATATCCCAATCTGATAAATCTGTCCAACTGGGTTTACTAATAGGATGCCCCGATCCAGTACAAAATTGAGCTTTTGATAAGTATCCTATGAGGGCAGTAGCGGGAACTATGGTATCTAATTTTTTCATTCGAGTATCTATTATAAATAAATTCTCGAGCATTTGATTCCTTACTAACAAACTACTTTTTGGTACACTTGAAAGGTACCCCAGAAAATCGAAGCAAGAGTTTGCTAATTGGTTTAGATGGACCCTTCGCGGCTGAG…
	Koeleria_lobata_SAA651_Soreng3813b	-------------------------------------------GATATACTTTAGTCGATACAAAGTCTGTTTTTTCGAAGATCCACTATGATAATGAAAAAGATTTCTACATATGCGACCAAATCGATCAAGAATATCCCAATCTGATAAATCTGTCCAACTGGGTTTACTAATAGGATGCCCCGATCCAGTACAAAATTGAGCTTTTGATAAGTATCCTATGAGGGCAGTAGCGGGAACTATGGTATCTAATTTTTTCATTCGAGTATCTATTATAAATAGATTCTCGAGCATTTGATTCCTTACTAACAAACTACTTTTTGGTACACTTGAAAGGTACCCCAGAAAATCGAAGCAAGAGTTTGCTAATTGGTTTAGATGGACCCTTCGCGGCTGAG…
	Koeleria_macrantha_SAA79_Peterson19783	------------------------------------------------------------------------------------------------------------------TGCGACCAAATCGATCAAGAATATCCCAATCTGATAAATCTGTCCAACTGGGTTTACTAATAGGATGCCCCGATCCAGTACAAAATTGAGCTTTTGATAAGTATCCTATGAGGGCAGTAGCGGGAACTATGGTATCTAATTTTTTCATTCGAGTATCTATTATAAATAAATTCTCGAGCATTTGATTCCTTACTAACAAACTACTTTTTGGTACACTTGAAAGGTACCCCAGAAAATCGAAGCAAGAGTTTGCTAATTGGTTTAGATGGACCCTTCGCGGCTGAG…
	Koeleria_permollis_SAA528_Peterson21705	---------------------------------------------------------------------------------------------------------------------------------------------------------------------------------------------------------------------------------------------------------------------------------------------------------------------------------------------------------------------------------------------------------------…
	Koeleria_splendens_SAA649_Soreng7491	----------------------------------AAGTCGAAGGATATACTTTAGTCGATACAAAGTCTGTTTTTTCGAAGATCCACTATGATAATGAAAAAGATTTCTACATATGCGACCAAATCGATCAAGAATATCCCAATCTGATAAATCTATCCAACTGGGTTTACTAATAGGATGCCCCGATCCAGTACAAAATTGAGCTTTTGATAAGTATCCTATGAGGGCAGTAGCGGGAACTATGGTATCTAATTTTTTCATTCGAGTATCTATTATAAATAGATTCTCGAGCATTTGATTCCTTACTAACAAACTACTTTTTGGTACACTTGAAAGGTACCCCAGAAAATCGAAGCAAGAGTTTGCTAATTGGTTTAGATGGACCCTTCGCGGCTGAG…
	Koeleria_vallesiana_SAA648_Soreng4005b	----------------------------------AAGTCGAAGGATATACTTTAGTCGATACAAAGTCTGTTTTTTCGAAGATCCACTATGATAATGAAAAAGATTTCTACATATGCGACCAAATCGATCAAGAATATCCCAATCTGATAAATCTGTCCAACTGGGTTTACTAATAGGATGCCCCGATCCAGTACAAAATTGAGCTTTTGATAAGTATCCTATGAGGGCAGTAGCGGGAACTATGGTATCTAATTTTTTCATTCGAGTATCTATTAGAAATAAATTCTCGAGCATTTGATTCCTTACTAACAAACTACTTTTTGGTACACTTGAAAGGTACCCCAGAAAATCGAAGCAAGAGTTTGCTAATTGGTTTAGATGGACCCTTCGCGGCTGAG…
	Lagurus_ovatus_SAA671_US3343370	-------------------------------------------TATATACTTTAGTCGATACAAAGTCTGTTTTTTCGAAGATCCACTATGATAATGAAAAAGATTTCTACATATGCGACCAAATCGATCAAGAATATCCCAATCTGATAAATCTGTCCAAATGGGTTTACTAATAGGATGCCCCGATCCAGTACAAAATTTAGCTTTTGATAAGTATCCTATGAGGGCAGTAGCGGGAACTATGGTATCTAATTTTTTCATTCGAGTATCTATTATAAATAAATTCTCCAGCATTTGATTCCTTACTAACAAAGTACTTTTTGGTACACCTGAAATGTACCCCAGAAAATAGAAGCAAGAGTTTGCTAATTGGTTTAGATAGACCCTTCGCGGCTGAG…
	Lagurus_ovatus_SAA744_Soreng14484	------------------------------------------GTATATACTTTAGTCGATACAAAGTCTGTTTTTTCGAAGATCCACTATGATAATGAAAAAGATTTCTACATATGCGACCAAATCGATCAAGAATATCCCAATCTGATAAATCTGTCCAAATGGGTTTACTAATAGGATGCCCCGATCCAGTACAAAATTTAGCTTTTGATAAGTATCCTATGAGGGCAGTCGCGGGAACTATGGTATCTAATTTTTTCATTCGAGTATCTATTATAAATAAATTCTCCAGCATTTGATTCCTTACTAACAAAGTACTTTTTGGTACACCTGAAATGTACCCCAGAAAATAGAAGCAAGAGTTTGCTAATTGGTTTAGATAGACCCTTCGCGGCTGAG…
	Leptophyllochloa_micrathera_SAA652_Peterson17403	-------------------------------------------GATATACTTTAGTCGATACAAAGTCTGTTTTTTCGAAGATCCACTATGATAATGAAAAAGATTTCTACATATGTGACCAAATCGATCAAGAATATCCCAATCTGATAAATCTGTCCAAATGGGTTTACTAATAGGATGCCCCGATCCAGTACAAAATTGAGCTTTTGATAAGTATCCTATGAGGGCAGTAGCGGGAACTATGGTATCTAATTTTTTCATTCGAGTATCTATTAGAAATAAATTCTCCAGCATTTGATTCCTTACTAACAAACTACTTTTTGGTACACTTGAAAGGTACCCCAGAAAATCGAAGCAAGAGTTTGCTAATTGGTTTAGATGGACCCTTCGTGGCTGAG…
	Peyritschia_deyeuxiodes_SAA61_Peterson9809	-----------------------------------AGTCGAAGGATATACTTTAGTCGATACAAAGTCTGTTTTTTCGAAGATCCACTATGATAATGAAAAAGATTTCTACATATGTGACCAAATCGATCAAGAATATCCCAATCTGATAAATCTGTCCAAATGGGTTTACTAATAGGATGCCCCGATCCAGTACAAAATTGAGCTTTTGATAAGTATCCTATGAGGGCAGTAGCGGGAACTATGGTATCTAATTTTTTCATTCGAGTATCTATTATAAATAAATTCTCCAGCATTTGATTCCTTACTAACAAACTACTTTTTGGTACACTTGAAAGGTACCCCAGAAAATCGAAGCAAGAGTTTGCTAATTGGTTTAGATGGACCCTTCGCGGCTGAG…
	Peyritschia_deyeuxioides_SAA232_Peterson21403	----------------------------------------------------------------------------CGAAGATCCACTATGATAATGAAAAAGATTTCTACATATGTGACCAAATCGATCAAGAATATCCCAATCTGATAAATCTGTCCAAATGGGTTTACTAATAGGATGCCCCGATCCAGTACAAAATTGAGCTTTTGATAAGTATCCTATGAGGGCAGTAGCGGGAACTATGGTATCTAATTTTTTCATTCGAGTATCTATTATAAATAAATTCTCCAGCATTTGATTCCTTACTAACAAACTACTTTTTGGTACACTTGAAAGGTACCCCAGAAAATCGAAGCAAGAGTTTGCTAATTGGTTTAGATGGACCCTTCGCGGCTGAG…
	Peyritschia_deyeuxioides_SAA238_Peterson21110	---------------------------------------------------------------------------------------------------------------ATATGTGACCAAATCGATCAAGAATATCCCAATCTGATAAATCTGTCCAAATGGGTTTACTAATAGGATGCCCCGATCCAGTACAAAATTGAGCTTTTGATAAGTATCCTATGAGGGCAGTAGCGGGAACTATGGTATCTAATTTTTTCATTCGAGTATCTATTATAAATAAATTCTCCAGCATTTGATTCCTTACTAACAAACTACTTTTTGGTACACTTGAAAGGTACCCCAGAAAATCGAAGCAAGAGTTTGCTAATTGGTTTAGATGGACCCTTCGCGGCTGAG…
	Peyritschia_deyeuxioides_SAA561_Peterson20367	----------------------------------AAGTCGAAGGATATACTTTAGTCGATACAAAGTCTGTTTTTTCGAAGATCCACTATGATAATGAAAAAGATTTCTACATATGTGACCAAATCGATCAAGAATATCCCAATCTGATAAATCTGTCCAAATGGGTTTACTAATAGGATGCCCCGATCCAGTACAAAATTGAGCTTTTGATAAGTATCCTATGAGGGCAGTAGCGGGAACTATGGTATCTAATTTTTTCATTCGAGTATCTATTATAAATAAATTCTCCAGCATTTGATTCCTTACTAACAAACTACTTTTTGGTACACTTGAAAGGTACCCCAGAAAATCGAAGCAAGAGTTTGCTAATTGGTTTAGATGGACCCTTCGCGGCTGAG…
	Phalaris_angusta_SAA669_Scur654	----------------------------------AAGTCGAAGTATATACTTTAGTCGATACAAAGTCTGTTTTTTCGAAGATCCACTATGATAATGAAAAAGATTTCTACATATGCGACCAAATCGATCAAGAATATCCCAATCTGATAAATCTGTCCAAATAGGTTTACTAATAGGATGCCCCGATCCAGTACAAAATTGAGCTTTTGATAAGTATCCTATGAGGGCAGTAGCGGGAACTATGGTATCTAATTTTTTCATTCGAGTATCTATTAGAAATAAATTCTCCAGCATTTGATTCCTTACTAACAAAGTACTTTTTGGTACACTTGAAAGGTACCCCAAAAAATCGAAGCAAGAGTTTGCTAATTGGTTTAGATGGATCCTTCGCGGCTGAA…
	Phalaris_arundinacea_SAA22_Peterson18383	-----------------------------------------------------------------------------------------------------------------ATGCGACCAAATCGATCAAGAATATCCCAATCTGATAAATCTGTCCAAATAGGTTTACTAATAGGATGCCCCGATCCAGTACAAAATTGAGCTTTTGATAAGTATCCTATGAGGGCAGTAGCGGGAACTATGGTATCTAATTTTTTCATTCGAGTATCTATTAGAAATAAATTCTCCAGCATTTGATTCCTTACTAACAAAGTACTTTTTGGTACACTTGAAAGGTACCCCAAAAAATCGAAGCAAGAGTTTGCTAATTGGTTTAGATGGATCCTTCGCGGCTGAA…
	Phalaris_canariensis_SAA80_Peterson19672	-------------------------------------------------------------------------------------------------------------ACATATGCGACCAAATCGATCAATAATATCCCAATCTGATAAATCCGTCCAAATAGGTTTACTAATAGGATGCCCCGATCCAGTACAAAATTGAGCTTTTGATAAGTATCCTATGAGCGCAGTAGCGGGAACTATGGTATCTAATTTTTTCATTCGAGTATCTATTAGAAAGAAATTCTCCAGCATTTGATTCCTTACTAACAAAGTACTTTTTGGTACAGTTGAAAGGTACCCCAAAAAATCGAAGCAAGAGTTTGCTAATTGGTTTAGATGGATCCTTCGCGGCTGAA…
	Phalaris_minor_SAA766_Jobson1942	-TTTATGTTTACGAGCTAAAGTTCTAGCGCAAGAAAGTCGAAGTATATACTTTAGTCGATACAAAGTCTGTTTTTTCGAAGATCCACTATGATAATGAAAAAGATTTCTACATATGCGACCAAATCGATCAATAATATCCCAATCTGATAAATCCGTCCAAATAGGTTTACTAATAGGATGCCCCGATCCAGTACAAAATTGAGCTTTTGATAAGTATCCTATGAGCGCAGTAGCGGGAACTATGGTATCTAATTTTTTCATTCGAGTATCTATTAGAAAGAAATTCTCCAGCATTTGATTCCTTACTAACAAAGTACTTTTTGGTACAGTTGAAAGGTACCCCAAAAAATCGAAGCAAGAGTTTGCTAATTGGTTTAGATGGATCCTTCGCGGCTGAA…
	Phalaris_paradoxa_SAA762_Contis61	----------------------------------AAGTCGAAGTATATACTTTAGTCGATACAAAGTCTGTTTTTTCGAAGATCCACTATGATAATGAAAAAGATTTCTGCATATGCGACCAAATCGATCAAGAATATCCCAATCTGATAAATCTGTCCAAATAGTTTTACTAATAGGATGCCCCGATCCAGTACAAAATTGAGCTTTTGATAAGTATCCTATGAGGGCAGTAGCGGGAACTACGGTATCTAATTTTTTCATTCGATTTTCTATTAGAAATAAATTCTCCAGCATTTGATTCCTTACTAACAAAGTACTTTTTGGTACACTTGAAAGGTACCCCAAAAAATCGAAGCAAGAGTTTGCTAATTGGTTTAGATGGATCCTTCGCGGCTGAA…
	Phalaris_paradoxa_SAA763_McKenzie95131	-----------------------------------------------------------------------------------------------------------------------------------AGAATATCCCAATCTGATAAATCTGTCCAAATAGTTTTACTAATAGGATGCCCCGATCCAGTACAAAATTGAGCTTTTGATAAGTATCCTATGAGGGCAGTAGCGGGAACTACGGTATCTAATTTTTTCATTCGATTTTCTATTAGAAATAAATTCTCCAGCATTTGATTCCTTACTAACAAAGTACTTTTTGGTACACTTGAAAGGTACCCCAAAAAATCGAAGCAAGAGTTTGCTAATTGGTTTAGATGGATCCTTCGCGGCTGAA…
	Poa_gigantea_SAA526_Peterson21680	---------------------------------------------------------------------------------------------------------------------------------------------------------------------------------------------------------------------------------------------------------------------------------------------------------------------------------------------------------------------------------------------------------------…
	Poa_gymnantha_SAA527_Peterson21733	---------------------------------------------------------------------------------------------------------------------------------------------------------------------------------------------------------------------------------------------------------------------------------------------------------------------------------------------------------------------------------------------------------------…
	Poa_pratensis_SAA144_Goodrich22955	-----------------------------------------------------------------------------------------------------------------------------CGATCAAGAATATCCCAATCTGATTAATCTGTCCAAATGGGTTTACTAATAGGATGGCCCGATCCAGTACAAAATTGAGCTTTTGATAAGTATCCTATGAGGGCAGTAACGGGAACTATGGTATCGAATTTTGGCATTCGAGTATCTATTAGAAATGAATTCTCCAGCATTTGATTCCTTACTAACAAAGGACTTTTTGGTACACTTGAAAGATACCCCATAAAATCGAAGCAAGAGTTTGCTAATTGGTTTAGATGGATCCTTCGCGGCTGAG…
	Podagrostis_aequivalvis_SAA568_Saarela1307	----------------------------------AAGTCGAAGTATATACTTTAGTCGATACAAAGTCTGTTTTTTCGAAGATCCACTATGATAATGAAAAAGATTTCTACATATGCGACCAAATCGATCAAGAATATCCCAATCTGATAAATCTGTCCAAATGGGTTTACTAATAGGATGCCCCGATCCAGTACAAAATTGAGCTTTTGATAAGTACCCTATGAGGGCAGTAGCGGGAACTATGGTATCGAATTTTTTCATTCGAGTATCTATTAGAAATAAATTCTCCAGCATTTGATTCCTTACTAACAAAGTACTTTTTGGTACACTTGAAAGGTACCCCAGAAAATCGAAGCAAGAGTTTGCTAATTGGTTTAGATGGATCCTTCGCGGCTGAG…
	Polypogon_australis_SAA101_Peterson19678	----------------------------------------------------------------------------------------------------------------TATGCGACCAAATCGATCAAGAATATCCCAATCTGATAAATCTGTCCAAATGGGTTTACTAATAGGATGCCCCGATCCAGTACAAAATTGAGCTTTTGATAAGTGCCCTATGAGGGCAGTAGCGGGAACTATGGTATCGAATTTTTTCATTCGAGTATCTATTAGAAATAAATTCTCCAGCATTTGATTCCTTACTAACAAAGTACTTTTTGGTACACTTGAAAGGTACCCCAGAAAATCGAAGCAAGAGTTTGCTAATTGGTTTAGATGGATCCTTCGCGGCTGAG…
	Polypogon_australis_SAA50_Soreng7084	-------------------------------------------------------------------------------------------------------------------------------------AATATCCAAATCTGATAAATCTGTCCAAATGGGTTTACTAATAGGATGCCCCGATCCAGTACAAAATTGAGCTTTTGATAAGTGCCCTATGAGGGCAGTAGCGGGAACTATGGTATCGAATTTTTTCATTCGAGTATCTATTAGAAATAAATTCTCCAGCATTTGATTCCTTACTAACAAAGTACTTTTTGGTACACTTGAAAGGTACCCCAGAAAATCGAAGCAAGAGTTTGCTAATTGGTTTAGATGGATCCTTCGCGGCTGAG…
	Polypogon_australis_SAA53_Peterson15551	-----------------------------------------AGTATATACTTTAGGCGATACAAAGTCTGTTTTTTCGAAGATCCACTATGATAATGAAAAAGATTTCTACATATGCGACCAAATCGATCAAGAATATCCCAATCTGATAAATCTGTCCAAATGGGTTTACTAATAGGATGCCCCGATCCAGTACAAAATTGAGCTTTTGATAAGTGCCCTATGAGGGCAGTAGCGGGAACTATGGTATCGAATTTTTTCATTCGAGTATCTATTAGAAATAAATTCTCCAGCATTTGATTCCTTACTAACAAAGTACTTTTTGGTACACTTGAAAGGTACCCCAGAAAATCGAAGCAAGAGTTTGCTAATTGGTTTAGATGGATCCTTCGCGGCTGAG…
	Polypogon_elongatus_SAA240_Peterson21182	----------------------------------------------------------------------------------------------------------------------------------------------------------------------------------------------------------------------------------------------------------------------------------------------------------------------CAAAGTACTTTTTGGTACACTTGAAAGGTACCCCAGAAAATCGAAGCAAGAGTTTGCTAATTGGTTTAGATGGATCCTTCGCGGCTGAG…
	Polypogon_elongatus_SAA247_Peterson21234	-------------------------------------------TATATACTTTAGGCGATACAAAGTCTGTTTTTTCGAAGATCCACTATGATAATGAAAAAGATTTCTACATATGCGACCAAATCGATCAAGAATATCCCAATCTGATAAATCTGTCCAAATGGGTTTACTAATAGGATGCCCCGATCCAGTACAAAATTGAGCTTTTGATAAGTGCCCTATGAGGGCAGTAGCGGGAATTATGGTATCGAATTTTTTCATTCGAGTATCTATTAGAAATAAATTCTCCAGCATTTGATTCCTTACTAACAAAGTACTTTTTGGTACACTTGAAAGGTACCCCAGAAAATCGAAGCAAGAGTTTGCTAATTGGTTTAGATGGATCCTTCGCGGCTGAG…
	Polypogon_elongatus_SAA517_Peterson21688	-----------------------------------AGTCGAAGTATATACTTTAGGCGATACAAAGTCTGTTTTTTCGAAGATCCACTATGATAATGAAAAAGATTTCTACATATGCGACCAAATCGATCAAGAATATCCCAATCTGATAAATCTGTCCAAATGGGTTTACTAATAGGATGCCCCGATCCAGTACAAAATTGAGCTTTTGATAAGTGCCCTATGAGGGCAGTAGCGGGAATTATGGTATCGAATTTTTTCATTCGAGTATCTATTAGAAATAAATTCTCCAGCATTTGATTCCTTACTAACAAAGTACTTTTTGGTACACTTGAAAGGTACCCCAGAAAATCGAAGCAAGAGTTTGCTAATTGGTTTAGATGGATCCTTCGCGGCTGAG…
	Polypogon_interruptus_SAA516_Peterson21477	----------------------------------AAGTCGAAGTATATACTTTAGGCGATACAAAGTCTGTTTTTTCGAAGATCCACTATGATAATGAAAAAGATTTCTACATATGCGACCAAATCGATCAAGAATATCCCAATCTGATAAATCTGTCCAAATGGGTTTACTAATAGGATGCCCCGATCCAGTACAAAATTGAGCTTTTGATAAGTGCCCTATGAGGGCAGTAGCGGGAACTATGGTATCGAATTTTTTCATTCGAGTATCTATTAGAAATAAATTCTCCAGCATTTGATTCCTTACTAACAAAGTACTTTTTGGTACACTTGAAAGGTACCCCAGAAAATCGAAGCAAGAGTTTGCTAATTGGTTTAGATGGATCCTTCGCGGCTGAG…
	Polypogon_monspeliensis_SAA83_Peterson19669	---------------------------------------------------------------------------------------TATGATAATGAAAAAGATTTCTACATATGCGACCAAATCGATCAAGAATATCCAAATCTGATAAATCTGTCCAAATGGGTTTACTAATAGGATGCCCCGATCCAGTACAAAATTGAGCTTTTGATAAGTGCCCTATGAGGGCAGTAGCGGGAATTATGGTATCGAATTTTTTCATTCGAGTATCTATTAGAAATAAATTCTCCAGCATTTGATTCCTTACTAACAAAGTACTTTTTGGTACACTTGAAAGGTACCCCAGAAAATCGAAGCAAGAGTTTGCTAATTGGTTTAGATGGATCCTTCGCGGCTGAG…
	Polypogon_viridis_SAA239_Peterson20996	---------------------------------------------------------------------------------------------------------------ATATGCGACCAAATCGATCAAGAATATCCCAATCTGATAAATCTGTCCAAATGGGTTTACTAATAGGATGCCCCGATCCAGTACAAAATTGAGCTTTTGATAAGTGCCCTATGAGGGCAGTAGCGGGAATTATGGTATCGAATTTTTTCATTCGAGTATCTATTAGAAATAAATTCTCCAGCATTTGATTCCTTACTAACAAAGTACTTTTTGGTACACTTGAAAGGTACCCCAGAAAATCGAAGCAAGAGTTTGCTAATTGGTTTAGATGGATCCTTCGCGGCTGAG…
	Polypogon_viridis_SAA245_Peterson21309	-------------------------------------------TATATACTTTAGGCGATACAAAGTCTGTTTTTTCGAAGATCCACTATGATAATGAAAAAGATTTCTACATATGCGACCAAATCGATCAAGAATATCCCAATCTGATAAATCTGTCCAAATGGGTTTACTAATAGGATGCCCCGATCCAGTACAAAATTGAGCTTTTGATAAGTGCCCTATGAGGGCAGTAGCGGGAATTATGGTATCGAATTTTTTCATTCGAGTATCTATTAGAAATAAATTCTCCAGCATTTGATTCCTTACTAACAAAGTACTTTTTGGTACACTTGAAAGGTACCCCAGAAAATCGAAGCAAGAGTTTGCTAATTGGTTTAGATGGATCCTTCGCGGCTGAG…
	Polypogon_viridis_SAA515_Peterson21470	----------------------------------AAGTCGAAGTATATACTTTAGGCGATACAAAGTCTGTTTTTTCGAAGATCCACTATGATAATGAAAAAGATTTCTACATATGCGACCAAATCGATCAAGAATATCCCAATCTGATAAATCTGTCCAAATGGGTTTACTAATAGGATGCCCCGATCCAGTACAAAATTGAGCTTTTGATAAGTGCCCTATGAGGGCAGTAGCGGGAATTATGGTATCGAATTTTTTCATTCGAGTATCTATTAGAAATAAATTCTCCAGCATTTGATTCCTTACTAACAAAGTACTTTTTGGTACACTTGAAAGGTACCCCAGAAAATCGAAGCAAGAGTTTGCTAATTGGTTTAGATGGATCCTTCGCGGCTGAG…
	Pseudobromus_africanus_SAA675_Schweickerdt6053	-----------------------------------------------TACTTTAGTCGATACAAAGTCCGTTTTTTTGAAGATCCACTATGATAATGAAAAAGATTTCTACATATCCGACCAAATCGATCAAGAATATCCCAATCTGATAAATCTGTCCAAATGGGTTTACTAATAGGATGGCCCGATCCAGTACAAAATTGAGCTTTTGATAAGTATCCTATGAGGGCAGTAGCGGGAACTATGGTATCTAATTTTTGGATTAGAGTATCTATTAGAAATGAATTCTCCAGCATTTGATTCTTTACTAACAAAGGACTTTTTGGTACACTTGAAAGGTACCCCATAAAATCAAAGCAAGAGTTTGCTAATTGGTTTAGATGGATCCTTCGCGGCTGAG…
	Relchela_panicoides_SAA667_Peterson17364	----------------------------------AAGTCGAAGTATATACTTTAGTCGATACAAAGTCTTTTTTTTCGAAGATCCACTATGATAATGAAAAAGATTTCTACATATGCGACCAAATCGATCAAGAATATCCCAATCTGATAAATCTGTCCAAATGGGTTTACTAATAGGATGCCCCGATCCAGTACAAAATTGAGCTTTTGATAAGTATCCTATGAGGGCAGTAGCGGGAACTATGGTATCGAATTTTTTCATTCGAGTATCTATTAGAAATAAATTCTCCAGCATTTGATTCTTTACTAACAAAGTACTTTTTGGTACACTTGAAAGGTACCCCAGAAAATCGAAGCAAGAGTTTGCTAATTGGTTTAGATGGATCCTTCGCGGCTGAG…
	Relchela_panicoides_SAA668_Peterson17334	----------------------------------AAGTCGAAGTATATACTTTAGTCGATACAAAGTCTTTTTTTTCGAAGATCCACTATGATAATGAAAAAGATTTCTACATATGCGACCAAATCGATCAAGAATATCCCAATCTGATAAATCTGTCCAAATGGGTTTACTAATAGGATGCCCCGATCCAGTACAAAATTGAGCTTTTGATAAGTATCCTATGAGGGCAGTAGCGGGAACTATGGTATCGAATTTTTTCATTCGAGTATCTATTAGAAATAAATTCTCCAGCATTTGATTCTTTACTAACAAAGTACTTTTTGGTACACTTGAAAGGTACCCCAGAAAATCGAAGCAAGAGTTTGCTAATTGGTTTAGATGGATCCTTCGCGGCTGAG…
	Rostraria_pumila_SAA730_Peterson14444	--------------------------------------------ATATACTTTAGTCGATACAAAGTCTGTTTTTTCGAAGATCCACTATGATAATGAAAAAGATTTCTACATATGCGACCAAATCGATCAAGAATATCCCAATCTGATAAATCTGTCCAAATGGGTTTACTAATAGGATGCCCCGACCCAGTACAAAATTGGGCTTTTGATAAGTATCCTATGAGGGCAGTAGCGGGAACTATGGTATCTAATTTTTTCATTCGAGTATCTATTATAAATAAATTCTCCAGCATTTTATTCCTTACTAACAAACTACTTTTTGGTACACTTGAAAGGTACCCCAGAAAATCGAAGCAAGAGTTTGCTAATTGGTTTAGATGGACCCTTCGCGGCTGAG…
	Rostraria_pumila_SAA767_Clarke3442	TTTTATGTTTACGAGCTAAAGTTCTAGCGCATGAAAGTCGAAGAATATACTTTAGTCGATACAAAGTCTGTTTTTTCGAAGATCCACTATGATAATGAAAAAGATTTCTACATATGCGACCAAATCGATCAAGAATATCCCAATCTGATAAATCTGTCCAAATGGGTTTACTAATAGGATGCCCCGACCCAGTACAAAATTGGGCTTTTGATAAGTATCCTATGAGGGCAGTAGCGGGAACTATGGTATCTAATTTTTTCATTCGAGTATCTATTATAAATAAATTCTCCAGCATTTTATTCCTTACTAACAAACTACTTTTTGGTACACTTGAAAGGTACCCCAGAAAATCGAAGCAAGAGTTTGCTAATTGGTTTAGATGGACCCTTCGCGGCTGAG…
	Sphenopholis_filiformis_SAA628_Sorrie11538	----------------------------------AAGTCGAAGGATATACTTTAGTCGATACAAAGTCTGTTTTTTCGAAGATCCACTATGATAATGAAAAAGATTTCTACATATGTGACCAAATCGATCAAGAATATCCCAATCTGATAAATCTGTCCAAATGGGTTTACTAATAGGATGCCCCGATCCAGTACAAAATTGAGCTTTTGATAAGTATCCTATGAGGGCAGTAGCGGGAACTATGGTATCTAATTTTTTCATTCGAGTATCTATTATAAATAAATTCTCCAGCATTTGATTCCTTACTAACAAACTACTTTTTGGTACACTTGAACGGTACCCCAGAAAATCGAAGCAAGAGTTTGCTAATTGGTTTAGATGGACCCTTCGCGGCTGAG…
	Sphenopholis_intermedia_SAA260_Dugal4080	----------------------------------AAGTCGAAGGATATACTTTAGTCGATACAAAGTCTGTTTTTTCGAAGATCCACTATGATAATGAAAAAGATTTCTACATATGTGACCAAATCGATCAAGAATATCCCAATCTGATAAATCTGTCCAAATGGGTTTACTAATAGGATGCCCCGATCCAGTACAAAATTGAGCTTTTGATAAGTATCCTATGAGGGCAGTAGCGGGAACTATGGTATCTAATTTTTTCATTCGAGTATCTATTATAAATAAATTCTCCAGCATTTGATTCCTTACTAACAAACTACTTTTTGGTACACTTGAACGGTACCCCAGAAAATCGAAGCAAGAGTTTGCTAATTGGTTTAGATGGACCCTTCGCGGCTGAG…
	Sphenopholis_intermedia_SAA262_Dugal4234	----------------------------------AAGTCGAAGGATATACTTTAGTCGATACAAAGTCTGTTTTTTCGAAGATCCACTATGATAATGAAAAAGATTTCTACATATGTGACCAAATCGATCAAGAATATCCCAATCTGATAAATCTGTCCAAATGGGTTTACTAATAGGATGCCCCGATCCAGTACAAAATTGAGCTTTTGATAAGTATCCTATGAGGGCAGTAGCGGGAACTATGGTATCTAATTTTTTCATTCGAGTATCTATTATAAATAAATTCTCCAGCATTTGATTCCTTACTAACAAACTACTTTTTGGTACACTTGAACGGTACCCCAGAAAATCGAAGCAAGAGTTTGCTAATTGGTTTAGATGGACCCTTCGCGGCTGAG…
	Sphenopholis_obtusata_major_SAA261_Darbyshire3412	----------------------------------AAGTCGAAGGATATACTTTAGTCGATACAAAGTCTGTTTTTTCGAAGATCCACTATGATAATGAAAAAGATTTCTACATATGTGACCAAATCGATCAAGAATATCCCAATCTGATAAATCTGTCCAAATGGGTTTACTAATAGGATGCCCCGATCCAGTACAAAATTGAGCTTTTGATAAGTATCCTATGAGGGCAGTAGCGGGAACTATGGTATCTAATTTTTTCATTCGAGTATCTATTAAAAATAAATTCTCCAGCATTTGATTCCTTACTAACAAACTACTTTTTGGTACACTTGAACGGTACCCCAGAAAATCGAAGCAAGAGTTTGCTAATTGGTTTAGATGGACCCTTCGCGGCTGAG…
	Sphenopholis_pensylvanica_SAA673_Sharp40056	-----------------------------------------AGGATATACTTTAGTCGATACAAAGTCTGTTTTTTCGAAGATCCACTATGATAATGAAAAAGATTTCTACATATGTGACCAAATCGACCAAGAATATCCCAATCTGATAAATCTGTCCAAATGGGTTTACTAATAGGATGCCCCGATCCAGTACAAAATTGAGCTTTTGATAAGTATCCTATGAGGGCAGTAGCGGGAACTATGGTATCTAATTTTTTCATTCGAGTATCTATTATAAATAAATTCTCCAGCATTTGATTCCTTACTAACAAACTACTTTTTGGTACACTTGAACGGTACCCCAGAAAATCGAAGCAAGAGTTTGCTAATTGGTTTAGATGGACCCTTCGCGGCTGAG…
	Sphenopholis_pensylvanica_SAA745_Terrell3644	----------------------------------------------------------------------TTTTTTCGAAGATCCACTATGATAATGAAAAAGATTTCTACATATGTGACCAAATCGACCAAGAATATCCCAATCTGATAAATCTGTCCAAATGGGTTTACTAATAGGATGCCCCGATCCAGTACAAAATTGAGCTTTTGATAAGTATCCTATGAGGGCAGTAGCGGGAACTATGGTATCTAATTTTTTCATTCGAGTATCTATTATAAATAAATTCTCCAGCATTTGATTCCTTACTAACAAACTACTTTTTGGTACACTTGAACGGTACCCCAGAAAATCGAAGCAAGAGTTTGCTAATTGGTTTAGATGGACCCTTCGCGGCTGAG…
	Torreyochloa_pallida_pauciflora_SAA622_Saarela1187	----------------------------------AAGTCGAAGTATATACTTTAGTCGATACAAAGTCTGTTTTTTCGAAGATCCACTATGATAATGAAAAAGATTTCTACATATGCGACCAAATCGATCAAGAATATCCCAATCTGATAAATCTGTCCAAATGGGTTTACTAATAGGATGCCCCGATCCAGTACAAAATTGAGCTTTTGATAAGTATCCTATGAGGGCAGTAGCGGGAACTATGGTATCTAATTTTTTCATTCGAGTATCTATTAGAAATAAATTCTCCAGCATTTGATTCCTTACTAATAAAGGACTTTTTGGTACACTTGAAAGGTACCCCAGAAAATCGAAGCAAGAGTTTGCTAATTGGTTTAGATGGATCCTTCGCAGCTGAG…
	Trisetum_andinum_SAA656_Sklenar9_3	----------------------------------AAGTCGAAGGATATACTTTAGTCGATACAAAGTCTGTTTTTTCGAAGATCCACTATGATAATGAAAAAGATTTCTACATATGCGACCAAATCGATCAAGAATATCCCAATCTGATAAATCTGTCCAACTGGGTTTACTAATAGGATGCCCCGATCCAGTACAAAATTGAGCTTTTGATAAGTATCCTATGAGGGCAGTAGCGGGAACTATGGTATCTAATTTTTTCATTCGAGTATCTATTATAAATAAATTCTCGAGCATTTGATTCCTTACTAACAAACTACTTTTTGGTACACTTGAAAGGTACCCCAGAAAATCGAAGCAAGAGTTTGCTAATTGGTTTAGATGGACCCTTCGCGGCTGAG…
	Trisetum_cernuum_canescens_SAA103_Peterson19686	------------------------------------------------------------------------------------------------------------TACATATGTGACCAAATCGATCAAGAATATCCCAATCTGATAAATCTGTCCAAATGGGTTTACTAATAGGATGCCCCGATCCAGTACAAAATTGAGCTTTTGATAAGTATCCTATGAGGGCAGTAGCGGGAACTATGGTATCTAATTTTTTCATTCGAGTATCTATTATAAATAAATTCTCCAGCATTTGATTCCTTACTAACAAACTACTTTTTGGTACACTTGAAAGGTACCCCAGAAAATCGAAGCAAGAGTTTGCTAATTGGTTTAGATGGACCCTTCGCGGCTGAG…
	Trisetum_cernuum_canescens_SAA107_Peterson19720	-----------------------------------------------TACTTTAGTCGATACAAAGTCTGTTTTTTCGAAGATCCACTATGATAATGAAAAAGATTTCTACATATGTGACCAAATCGATCAAGAATATCCCAATCTGATAAATCTGTCCAAATGGGTTTACTAATAGGATGCCCCGATCCAGTACAAAATTGAGCTTTTGATAAGTATCCTATGAGGGCAGTAGCGGGAACTATGGTATCTAATTTTTTCATTCGAGTATCTATTATAAATAAATTCTCCAGCATTTGATTCCTTACTAACAAACTACTTTTTGGTACACTTGAAAGGTACCCCAGAAAATCGAAGCAAGAGTTTGCTAATTGGTTTAGATGGACCCTTCGCGGCTGAG…
	Trisetum_cernuum_canescens_SAA114_Peterson19790	----------------------------------------------ATACTTTAGTCGATACAAAGTCTGTTTTTTCGAAGATCCACTATGATAATGAAAAAGATTTCTACATATGTGACCAAATCGATCAAGAATATCCCAATCTGATAAATCTGTCCAAATGGGTTTACTAATAGGATGCCCCGATCCAGTACAAAATTGAGCTTTTGATAAGTATCCTATGAGGGCAGTAGCGGGAACTATGGTATCTAATTTTTTCATTCGAGTATCTATTATAAATAAATTCTCCAGCATTTGATTCCTTACTAACAAACTACTTTTTGGTACACTTGAAAGGTACCCCAGAAAATCGAAGCAAGAGTTTGCTAATTGGTTTAGATGGACCCTTCGCGGCTGAG…
	Trisetum_cernuum_canescens_SAA20_Peterson18723	------------------------------------------------------------------------------------CACTATGATAATGAAAAAGATTTCTACATATGTGACCAAATCGATCAAGAATATCCCAATCTGATAAATCTGTCCAAATGGGTTTACTAATAGGATGCCCCGATCCAGTACAAAATTGAGCTTTTGATAAGTATCCTATGAGGGCAGTAGCGGGAACTATGGTATCTAATTTTTTCATTCGAGTATCTATTATAAATAAATTCTCCAGCATTTGATTCCTTACTAACAAACTACTTTTTGGTACACTTGAAAGGTACCCCAGAAAATCGAAGCAAGAGTTTGCTAATTGGTTTAGATGGACCCTTCGCGGCTGAG…
	Trisetum_cernuum_canescens_SAA82_Peterson19667	------------------------------------------------------------------------------------------------------------------TGTGACCAAATCGATCAAGAATATCCCAATCTGATAAATCTGTCCAAATGGGTTTACTAATAGGATGCCCCGATCCAGTACAAAATTGAGCTTTTGATAAGTATCCTATGAGGGCAGTAGCGGGAACTATGGTATCTAATTTTTTCATTCGAGTATCTATTATAAATAAATTCTCCAGCATTTGATTCCTTACTAACAAACTACTTTTTGGTACACTTGAAAGGTACCCCAGAAAATCGAAGCAAGAGTTTGCTAATTGGTTTAGATGGACCCTTCGCGGCTGAG…
	Trisetum_distichophyllum_SAA146_Buhrer207676	------------------------------------------------ACTTTAGTCGATACAAAGTCTGTTTTTTCGAAGATCCACTATGATAATGAAAAAGATTTCTACATATGCGACCAAATCGATCAAGAATATCCCAATCTGATAAATCTGTCCAAATGGGTTTACTAATAGGATGCCCCGATCCAGTACAAAATTGAGCTTTTGATAAGTATCCTATGAGGGCAGTAGCGGGAACTATGGTATCTAATTTTTTCATTCGAGTATCTATTATAAATAAATTCTCCAGCATTTGATTCCTTACTAACAAACTACTTTTTGGTACACTTGAAAGGTACCCCAGAAAATCGAAGCAAGAGTTTGCTAATTGGTTTAGATGGACCCTTCGCGGCTGAG…
	Trisetum_durangense_SAA241_Peterson21245	-------------------------------------------------------------------------------------------------------------ACATATGTGACCAAATCGATCAAGAATATCCCAATCTGATAAATCTGTCCAAATGGGTTTACTAATAGGATGCCCCGATCCAGTACAAAATTGAGCTTTTGATAAGTATCCTATGAGGGCAGTAGCGGGAACTGTGGTATCTAATTTTTTCATTCGAGTATCTATTATAAATAAATTCTCCAGCATTTGATTCCTTACTAACAAACTACTTTTTGGTACACTTGAAAGGTACCCCAGAAAATCGAAGCAAGAGTTTGCTAATTGGTTTAGATGGACCCTTCGCGGCTGAG…
	Trisetum_durangense_SAA242_Peterson21217	------------------------------------------------------------------------------------------------------------TACATATGTGACCAAATCGATCAAGAATATCCCAATCTGATAAATCTGTCCAAATGGGTTTACTAATAGGATGCCCCGATCCAGTACAAAATTGAGCTTTTGATAAGTATCCTATGAGGGCAGTAGCGGGAACTGTGGTATCTAATTTTTTCATTCGAGTATCTATTATAAATAAATTCTCCAGCATTTGATTCCTTACTAACAAACTACTTTTTGGTACACTTGAAAGGTACCCCAGAAAATCGAAGCAAGAGTTTGCTAATTGGTTTAGATGGACCCTTCGCGGCTGAG…
	Trisetum_flavescens_SAA145_Kalheber78_379	----------------------------------AAGTCGAAGGATATACTTTAGTCGATACAAAGTCTGTTTTTTCGAAGATCCACTATGATAATGAAAAAGATTTCTACATATGCGACCAAATCGATCAAGAATATCCCAATCTGATAAATCTGTCCAAATGGGTTTACTAATAGGATGCCCCGACCCAGTACAAAATTGAGCTTTTGATAAGTATCCTATGAGGGCAGTAGCGGGAACTATGGTATCTAATTTTTTCATTCGAGTATCTATTATAAATAAATTCTCCAGCATTTTATTCCTTACTAACAAACTACTTTTTGGTACACTTGAAAGGTACCCCAGAAAATCGAAGCAAGAGTTTGCTAATTGGTTTAGATGGACCCTTCGCGGCTGAG…
	Trisetum_irazuense_SAA655_Stergios20561	-------------------------------------------GATATACTTTAGTCGATACAAAGTCTGTTTTTTCGAAGATCCACTATGATAATGAAAAAGATTTCTACATATGTGACCAAATCGATCAAGAATATCCCAATCTGATAAATCTGTCCAAATGGGTTTACTAATAGGATGCCCCGATCCAGTACAAAATTGAGCTTTTGATAAGTATCCTATGAGGGCAGTAGCGGGAACTGTGGTATCTAATTTTTTCATTCGAGTATCTATTATAAATAAATTCTCCAGCATTTGATTCCTTACTAACAAACTACTTTTTGGTACACTTGAAAGGTACCCCAGAAAATCGAAGCAAGAGTTTGCTAATTGGTTTAGATGGACCCTTCGCGGCTGAG…
	Trisetum_macbridei_SAA522_Peterson21679	---------------------------------------------------------------------------------------------------------------------------------------------------------------------------------------------------------------------------------------------------------------------------------------------------------------------------------------------------------------------------------------------------------------…
	Trisetum_montanum_SAA90_Peterson18397	------------------------------------------------------------------------------------------------------------------TGCGACCAAATCGATCAAGAATATCCCAATCTGATAAATCTGTCCAACTGGGTTTACTAATAGGATGCCCCGATCCAGTACAAAATTGAGCTTTTGATAAGTATCCTATGAGGGCAGTAGCGGGAACTATGGTATCTAATTTTTTCATTCGAGTATCTATTATAAATAAATTCTCGAGCATTTGATTCCTTACTAACAAACTACTTTTTGGTACACTTGAAAGGTACCCCAGAAAATCGAAGCAAGAGTTTGCTAATTGGTTTAGATGGACCCTTCGCGGCTGAG…
	Trisetum_oreophilum_oreophilum_SAA558_Peterson20273	----------------------------------AAGTCGAAGGATATACTTTAGTCGATACAAAGTCTGTTTTTTCGAAGATCCACTATGATAATGAAAAAGATTTCTACATATGCGACCAAATCGATCAAGAATATCCCAATCTGATAAATCTGTCCAACTGGGTTTACTAATAGGATGCCCCGATCCAGTACAAAATTGAGCTTTTGATAAGTATCCTATGAGGGCAGTAGCGGGAACTATGGTATCTAATTTTTTCATTCGAGTATCTATTATAAATAAATTCTCGAGCATTTGATTCCTTACTAACAAACTACTTTTTGGTACACTTGAAAGGTACCCCAGAAAATCGAAGCAAGAGTTTGCTAATTGGTTTAGATGGACCCTTCGCGGCTGAG…
	Trisetum_oreophilum_oreophilum_SAA659_Peterson9239	------GTTTACGAGCTACAGTTCTAGCGCATGAAAGTCGAAGGATATACTTTAGTCGATACAAAGTCTGTTTTTTCGAAGATCCACTATGATAATGAAAAAGATTTCTACATATGCGACCAAATCGATCAAGAATATCCCAATCTGATAAATCTGTCCAACTGGGTTTACTAATAGGATGCCCCGATCCAGTACAAAATTGAGCTTTTGATAAGTATCCTATGAGGGCAGTAGCGGGAACTATGGTATCTAATTTTTTCATTCGAGTATCTATTATAAATAAATTCTCGAGCATTTGATTCCTTACTAACAAACTACTTTTTGGTACACTTGAAAGGTACCCCAGAAAATCGAAGCAAGAGTTTGCTAATTGGTTTAGATGGACCCTTCGCGGCTGAG…
	Trisetum_palmeri_SAA657_Hoge220	-----------------------------CATGAAAGTCGAAGGATATACTTTAGTCGATACAAAGTCTGTTTTTTCGAAGATCCACTATGATAATGAAAAAGATTTCTACATATGTGACCAAATCGATCAAGAATATCCCAATCTGATAAATCTGTCCAAATGGGTTTACTAATAGGATGCCCCGATCCAGTACAAAATTGAGCTTTTGATAAGTATCCTATGAGGGCAGTAGCGGGAACTGTGGTATCTAATTTTTTCATTCGAGTATCTATTATAAATAAATTCTCCAGCATTTGATTCCTTACTAACAAACTACTTTTTGGTACACTTGAAAGGTACCCCAGAAAATCGAAGCAAGAGTTTGCTAATTGGTTTAGATGGACCCTTCGCGGCTGAG…
	Trisetum_phleoides_SAA653_Peterson17256	----------------------------------AAGTCGAAGGATATACTTTAGTCGATACAAAGTCTGTTTTTTCGAAGATCCACTATGATAATGAAAAAGATTTCTACATATGCGACCAAATCGATCAAGAATATCCCAATCTGATAAATCTGTCCAACTGGGTTTACTAATAGGATGCCCCGATCCAGTACAAAATTGAGCTTTTGATAAGTATCCTATGAGGGCAGTAGCGGGAACTATGGTATCTAATTTTTTCATTCGAGTATCTATTAGAAATAAATTCTCGAGCATTTGATTCCTTACTAACAAACTACTTTTTGGTACACTTGAAAGGTACCCCAGAAAATCGAAGCAAGAGTTTGCTAATTGGTTTAGATGGACCCTTCGCGGCTGAG…
	Trisetum_preslii_SAA660_Peterson11467	----------------------------------AAGTCGAGGGATATACTTTAGTCGATACAAAGTCTGTTTTTTCGAAGATCCACTATGATAATGAAAAAGATTTCTACATATGCGACCAAATCGATCAAGAATATCCCAATCTGATAAATCTGTCCAACTGGGTTTACTAATAGGATGCCCCGATCCAGTACAAAATTGAGCTTTTGATAAGTATCCTATGAGGGCAGTAGCGGGAACTATGGTATCTAATTTTTTCATTCGAGTATCTATTATAAATAAATTCTCGAGCATTTGATTCCTTACTAACAAACTACTTTTTGGTACACTTGAAAGGTACCCCAGAAAATCGAAGCAAGAGTTTGCTAATTGGTTTAGATGGACCCTTCGCGGCTGAG…
	Trisetum_rosei_SAA233_Peterson21388	---TATGTTTACGAGCTAAAGTTCTAGCGCATGAAAGTCGAAGGATATACTTTAGTCGATACAAAGTCTGTTTTTTCGAAGATCCACTATGATAATGAAAAAGATTTCTACATATGCGACCAAATCGATCAAGAATATCCCAATCTGATAAATCTGTCCAACTGGGTTTACTAATAGGATGCCCCGATCCAGTACAAAATTGAGCTTTTGATAAGTATCCTATGAGGGCAGTAGCGGGAACTATGGTATCTAATTTTTTCATTCGAGTATCTATTATAAATAAATTCTCGAGCATTTGATTCCTTACTAACAAACTACTTTTTGGTACACTTGAAAGGTACCCCAGAAAATCGAAGCAAGAGTTTGCTAATTGGTTTAGATGGACCCTTCGCGGCTGAG…
	Trisetum_spicatum_cumingii_SAA520_Peterson21934	---------------------------------------------------------------------------------------------------------------------------------------------------------------------------------------------------------------------------------------------------------------------------------------------------------------------------------------------------------------------------------------------------------------…
	Trisetum_spicatum_SAA521_Peterson21527	---------------------------------------------------------------------------------------------------------------------------------------------------------------------------------------------------------------------------------------------------------------------------------------------------------------------------------------------------------------------------------------------------------------…
	Trisetum_spicatum_SAA524_Peterson21542	---------------------------------------------------------------------------------------------------------------------------------------------------------------------------------------------------------------------------------------------------------------------------------------------------------------------------------------------------------------------------------------------------------------…
	Trisetum_spicatum_SAA559_Peterson20299	------------------------------------------------------------------------------------------------------------------------------------------------------------------TGGGTTTACTAATAGGATGCCCCGATCCAGTACAAAATTGAGCTTTTGATAAGTATCCTATGAGGGCAGTAGCGGGAACTATGGTATCTAATTTTTTCATTCGAGTATCTATTATAAATAAATTCTCGAGCATTTGATTCCTTACTAACAAACTACTTTTTGGTACACTTGAAAGGTACCCCAGAAAATCGAAGCAAGAGTTTGCTAATTGGTTTAGATGGACCCTTCGCGGCTGAG…
	Trisetum_spicatum_SAA764_Chesterfield3126	-----------------------------------------------TACTTTAGTCGATACAAAGTCTGTTTTTTCGAAGATCCACTATGATAATGAAAAAGATTTCTACATATGCGACCAAATCGATCAAGAATATCCCAATCTGATAAATCTGTCCAACTGGGTTTACTAATAGGATGCCCCGATCCAGTACAAAATTGAGCTTTTGATAAGTATCCTATGAGGGCAGTAGCGGGAACTATGGTATCTAATTTTTTCATTCGAGTATCTATTATAAATAAATTCTCGAGCATTTGATTCCTTACTAACAAACTACTTTTTGGTACACTTGAAAGGTACCCCAGAAAATCGAAGCAAGAGTTTGCTAATTGGTTTAGATGGACCCTTCGCGGCTGAG…
	Trisetum_spicatum_SAA765_Walsh6731	-------------------------------------------GATATACTTTAGTCGATACAAAGTCTGTTTTTTCGAAGATCCACTATGATAATGAAAAAGATTTCTACATATGCGACCAAATCGATCAAGAATATCCCAATCTGATAAATCTGTCCAACTGGGTTTACTAATAGGATGCCCCGATCCAGTACAAAATTGAGCTTTTGATAAGTATCCTATGAGGGCAGTAGCGGGAACTATGGTATCTAATTTTTTCATTCGAGTATCTATTATAAATAAATTCTCGAGCATTTGATTCCTTACTAACAAACTACTTTTTGGTACACTTGAAAGGTACCCCAGAAAATCGAAGCAAGAGTTTGCTAATTGGTTTAGATGGACCCTTCGCGGCTGAG…
	Trisetum_spicatum_SAA81_Peterson19768	--------------------------------------------------------------------------TTCGAAGATCCACTATGATAATGAAAAAGATTTCTACATATGCGACCAAATCGATCAAGAATATCCCAATCTGATAAATCTGTCCAACTGGGTTTACTAATAGGATGCCCCGATCCAGTACAAAATTGAGCTTTTGATAAGTATCCTATGAGGGCAGTAGCGGGAACTATGGTATCTAATTTTTTCATTCGAGTATCTATTATAAATAAATTCTCGAGCATTTGATTCCTTACTAACAAACTACTTTTTGGTACACTTGAAAGGTACCCCAGAAAATCGAAGCAAGAGTTTGCTAATTGGTTTAGATGGACCCTTCGCGGCTGAG…
	Trisetum_viride_SAA237_Peterson21275	----------------------TCTAGCGCATGAAAGTCGAAGGATATACTTTAGTCGATACAAAGTCTGTTTTTTTGAAGATCCACTATGATAATGAAAAAGATTTCTACATATGTGACCAAATCGATCAAGAATATCCCAATCTGATAAATCTGTCCAAATGGGTTTACTAATAGGATGCCCCGATCCAGTACAAAATTGAGCTTTTGATAAGTATCCTATGAGGGCAGTAGCGGGAACTGTGGTATCTAATTTTTTCATTCGAGTATCTATTATAAATAAATTCTCCAGCATTTGATTCCTTACTAACAAACTACTTTTTGGTACACTTGAAAGGTACCCCAGAAAATCGAAGCAAGAGTTTGCTAATTGGTTTAGATGGACCCTTCGCGGCTGAG…
	Trisetum_viride_SAA244_Peterson21134	-----------------------------------------------------------------------------------------------------------------ATGTGACCAAATCGATCAAGAATATCCCAATCTGATAAATCTGTCCAAATGGGTTTACTAATAGGATGCCCCGATCCAGTACAAAATTGAGCTTTTGATAAGTATCCTATGAGGGCAGTAGCGGGAACTGTGGTATCTAATTTTTTCATTCGAGTATCTATTATAAATAAATTCTCCAGCATTTGATTCCTTACTAACAAACTACTTTTTGGTACACTTGAAAGGTACCCCAGAAAATCGAAGCAAGAGTTTGCTAATTGGTTTAGATGGACCCTTCGCGGCTGAG…
	Trisetum_viride_SAA60_Peterson18783	--------------------------------GAAAGTCGAAGGATATACTTTAGTCGATACAAAGTCTGTTTTTTCGAAGATCCACTATGATAATGAAAAAGATTTCTACATATGTGACCAAATCGATCAAGAATATCCCAATCTGATAAATCTGTCCAAATGGGTTTACTAATAGGATGCCCCGATCCAGTACAAAATTGAGCTTTTGATAAGTATCCTATGAGGGCAGTAGCGGGAACTGTGGTATCTAATTTTTTCATTCGAGTATCTATTATAAATAAATTCTCCAGCATTTGATTCCTTACTAACAAACTACTTTTTGGTACACTTGAAAGGTACCCCAGAAAATCGAAGCAAGAGTTTGCTAATTGGTTTAGATGGACCCTTCGCGGCTGAG…
	Trisetum_virletii_SAA658_Nunez7926	------GTTTACGAGCTAAAGTTCTAGCGCATGAAAGTCGAAGGATATACTTTAGTCGATACAAAGTCTGTTTTTTCGAAGATCCACTATGATAATGAAAAAGATTTCTACATATGTGACCAAATCGATCAAGAATATCCCAATCTGATAAATCTGTCCAAATGGGTTTACTAATAGGATGCCCCGATCCAGTACAAAATTGAGCTTTTGATAAGTATCCTATGAGGGCAGTAGCGGGAACTGTGGTATCTAATTTTTTCATTCGAGTATCTATTATAAATAAATTCTCCAGCATTTGATTCCTTACTAACAAACTACTTTTTGGTACACTTGAAAGGTACCCCAGAAAATCGAAGCAAGAGTTTGCTAATTGGTTTAGATGGACCCTTCGCGGCTGAG…
	Vahlodea_atropurpurea_SAA21_Peterson18728	--------------------------------------CGAAGTATATACTTTAGTCGATACAAAGTCTGTTTTTTCGAAGATCCACTATGATAATGAAAAAGATTTCTACATATCCGACCAAATCGATCAAGAATATCCCAATCTGATAAATCCGTCCAAATGGGTTTACTAATAGGATGGCCCGATCCAGTACAAAATTGAGCTTTTGATAAGTATCCTATGAGGGCAGTAGTGGGAACTATGGTATCTAATTTTTGCATTCGAGTATCTATTAGAAATGAATTCTCCAGCATTTGATTCCTTACTAACAAAGGACTTTTTGGTACACTTGAAAGGTACCCCATAAAATCAAAGCAAGAGTTTGCTAATTGGTTTAGATGGATCCTTCGCGGCTGAG…
	xCalammophila_baltica_SAA159_PaszkoS_9	---------------------------------------------------------------------------------ATCCACTATGATAATGAAAAAGATTTCTACATATGCGACCAAATCGATCAAGAATATCCCAATCTGATAAATCTGTCCAAATGGGTTTACTAATAGGATGCCCCGATCCAGTACAAAATTGAGCTTTTGATAAGTATCCTATGAGGGCAGTAGCGGGAACTATGGTATCGAATTTTTTCATTCGAGTATCTATTAGAAATAAATTCTCCAGCATTTGATTCCTTACTAACAAAGTACTTTTTGGTACACTTGAAAGGTACCCCAGAAAATCGAAGCAAGAGTTTGCTAATTGGTTTAGATGGATCCTTCGCGGCTGAG…
	xCalammophila_baltica_SAA160_PaszkoJ7	-----------------------------------------------------------------------------GAAGATCCACTATGATAATGAAAAAGATTTCTACATATGCGACCAAATCGATCAAGAATATCCCAATCTGATAAATCTGTCCAAATGGGTTTACTAATAGGATGCCCCGATCCAGTACAAAATTGAGCTTTTGATAAGTATCCTATGAGGGCAGTAGCGGGAACTATGGTATCGAATTTTTTCATTCGAGTATCTATTAGAAATAAATTCTCCAGCATTTGATTCCTTACTAACAAAGTACTTTTTGGTACACTTGAAAGGTACCCCAGAAAATCGAAGCAAGAGTTTGCTAATTGGTTTAGATGGATCCTTCGCGGCTGAG…
;
end;
