# Supplementary material for: Molecular phylogenetics of cool-season grasses in the subtribes Agrostidinae, Anthoxanthinae, Aveninae, Brizinae, Calothecinae, Koeleriinae and Phalaridinae (Poaceae, Pooideae, Poeae, Poeae chloroplast group 1)
Source: PhytoKeys. 2017 Oct 9;(87):1–139. doi: 10.3897/phytokeys.87.12774 (PMC5672130; doi:10.3897/phytokeys.87.12774)
Supplement: Supplementary material 16 — atpF–atpH alignment file [file phytokeys-87-001-s016.nex]

[atpF-atpH]
#NEXUS
begin taxa;
	dimensions ntax=356;
	taxlabels
	Agrostis_breviculmis_SAA562_Peterson20294
	Agrostis_breviculmis_SAA748_Peterson17933
	Agrostis_capillaris_SAA115_Peterson19798
	Agrostis_capillaris_SAA18_Saarela249
	Agrostis_capillaris_SAA88_Saarela748
	Agrostis_exarata_SAA109_Peterson19730
	Agrostis_exarata_SAA16_Saarela755
	Agrostis_gelida_SAA747_Peterson8862
	Agrostis_gigantea_SAA108_Peterson19724
	Agrostis_gigantea_SAA151_Soreng7550
	Agrostis_gigantea_SAA96_Peterson18662
	Agrostis_hallii_SAA104_Peterson19699
	Agrostis_imberbis_SAA54_Soreng7218
	Agrostis_mertensii_SAA132_Peterson20895
	Agrostis_mertensii_SAA134_Peterson20884
	Agrostis_meyenii_SAA58_Soreng7209
	Agrostis_rosei_SAA236_Peterson21269
	Agrostis_scabra_SAA15_Peterson18491
	Agrostis_scabra_SAA39_Saarela272
	Agrostis_stolonifera_SAA150_Soreng7582
	Agrostis_stolonifera_SAA17_Peterson18382
	Agrostis_stolonifera_SAA41_Saarela751
	Agrostis_tolucensis_SAA235_Peterson21338
	Agrostis_tolucensis_SAA530_Peterson21487
	Agrostis_tolucensis_SAA531_Peterson21523
	Agrostis_tolucensis_SAA534_Peterson21670
	Agrostis_tolucensis_SAA560_Peterson20271
	Alopecurus_aequalis_aequalis_SAA105_Peterson19710
	Alopecurus_magellanicus_SAA563_Peterson20626
	Ammophila_arenaria_SAA165_PaszkoS_7
	Ammophila_arenaria_SAA166_PaszkoJ6
	Ammophila_arenaria_SAA78_Peterson19705
	Ammophila_breviligulata_SAA123_Peterson20867
	Ammophila_breviligulata_SAA564_Page_sn
	Amphibromus_fluitans_SAA752_AshtonSN
	Amphibromus_macrorhinus_SAA753_Clarke2625
	Amphibromus_scabrivalvis_SAA158_Soreng7013
	Anthoxanthum_alpinum_SAA198_PaszkoGPS210
	Anthoxanthum_alpinum_SAA199_PaszkoGPS225
	Anthoxanthum_nitens_SAA84_Saarela164
	Anthoxanthum_odoratum_SAA23_Saarela459
	Apera_interrupta_SAA87_Saarela647
	Arctagrostis_latifolia_SAA91_Peterson18459
	Arrhenatherum_elatius_SAA567_Saarela903
	Avellinia_michellii_SAA629_Peterson14246
	Avena_fatua_SAA89_Saarela779
	Avena_sativa_SAA570_Saarela775
	Beckmannia_syzigachne_SAA24_Saarela712
	Briza_minor_SAA529_Peterson21636
	Bromus_vulgaris_KM974737
	Calamagrostis_angustifolia_angustifolia_SAA140_CAN408378
	Calamagrostis_angustifolia_SAA141_CAN408441
	Calamagrostis_anthoxanthoides_laguroides_SAA139_Vassilczenko4771
	Calamagrostis_anthoxanthoides_laguroides_SAA143_Tolmacheva7087
	Calamagrostis_anthoxanthoides_SAA135_CAN327539
	Calamagrostis_arundinacea_SAA12_Peterson18747
	Calamagrostis_arundinacea_SAA191_PaszkoA_BG3
	Calamagrostis_arundinacea_SAA192_Paszko_Szyn1
	Calamagrostis_arundinacea_SAA193_Paszko_Svetnov2a
	Calamagrostis_arundinacea_SAA194_PaszkoD20_124_1
	Calamagrostis_arundinacea_SAA206_Soreng5186
	Calamagrostis_bolanderi_SAA121_Peterson19694_4
	Calamagrostis_bolanderi_SAA47_Peterson19694_2
	Calamagrostis_brachytricha_SAA646_US3174890
	Calamagrostis_cainii_SAA124_Peterson20796
	Calamagrostis_cainii_SAA131_Peterson20795
	Calamagrostis_canadensis_canadensis_SAA119_Peterson19822
	Calamagrostis_canadensis_canadensis_SAA31_Peterson18761
	Calamagrostis_canadensis_langsdorffii_SAA11_Peterson18766
	Calamagrostis_canadensis_langsdorffii_SAA4_Peterson18455
	Calamagrostis_canadensis_langsdorffii_SAA5_Peterson18743
	Calamagrostis_canadensis_langsdorffii_SAA7_Peterson18765
	Calamagrostis_canadensis_langsdorffii_SAA92_Peterson18498
	Calamagrostis_canadensis_langsdorffii_SAA94_Peterson18615
	Calamagrostis_canadensis_langsdorffii_SAA97_Peterson18711
	Calamagrostis_canadensis_langsdorffii_SAA98_Peterson18724
	Calamagrostis_canescens_SAA167_PaszkoD17_07GPS247
	Calamagrostis_canescens_SAA168_PaszkoC_Zbijow3
	Calamagrostis_canescens_SAA169_PaszkoSvetnov1c_GPS107
	Calamagrostis_carchiensis_SAA661_Laegaard101730
	Calamagrostis_cf_purpurascens_SAA136_Nechaev560888
	Calamagrostis_chalybaea_SAA181_PaszkoD17_31GPS256
	Calamagrostis_chalybaea_SAA182_PaszkoD16_03GPS243
	Calamagrostis_coarctata_SAA128_Peterson20818
	Calamagrostis_deschampsioides_SAA252_Bennett06_381
	Calamagrostis_deschampsioides_SAA253_Bennett06_123
	Calamagrostis_distantiflora_SAA147_Probatova5806
	Calamagrostis_divaricata_SAA243_Peterson21267
	Calamagrostis_divaricata_SAA74_Peterson17774
	Calamagrostis_emodensis_SAA13_Peterson18749
	Calamagrostis_emodensis_SAA201_Soreng5350
	Calamagrostis_epigeios_SAA125_Saarela1368
	Calamagrostis_epigeios_SAA148_Aiken86_005
	Calamagrostis_epigeios_SAA155_Soreng7674
	Calamagrostis_epigeios_SAA156_Soreng7637
	Calamagrostis_epigeios_SAA178_PaszkoJ11
	Calamagrostis_epigeios_SAA180_PaszkoGermany1
	Calamagrostis_epigeios_SAA200_Soreng5161
	Calamagrostis_epigeios_SAA203_Soreng7573b
	Calamagrostis_erectifolia_SAA62_Peterson19105
	Calamagrostis_erectifolia_SAA63_Peterson19106
	Calamagrostis_erectifolia_SAA64_Peterson19097
	Calamagrostis_eriantha_SAA230_Peterson21344
	Calamagrostis_eriantha_SAA67_Iltis952
	Calamagrostis_eriantha_SAA68_Nee33190
	Calamagrostis_foliosa_SAA76_Peterson19697
	Calamagrostis_guatemalensis_SAA632_Koninck143
	Calamagrostis_holciformis_SAA205_Soreng7697
	Calamagrostis_howellii_SAA138_Spellenberg1189
	Calamagrostis_koeleriodes_SAA44_Peterson19795
	Calamagrostis_koeleriodes_SAA45_Peterson19786
	Calamagrostis_lapponica_SAA171_PaszkoD12_05GPS211
	Calamagrostis_lapponica_SAA172_PaszkoD17_15GPS249
	Calamagrostis_lapponica_SAA173_PaszkoD2_09GPS134
	Calamagrostis_lapponica_SAA255_Soreng6163
	Calamagrostis_lapponica_SAA27_Peterson18559
	Calamagrostis_lapponica_SAA28_Peterson18587
	Calamagrostis_lapponica_SAA29_Peterson18561
	Calamagrostis_lapponica_SAA2_Peterson18585
	Calamagrostis_llanganatensis_SAA732_Laegaard55455
	Calamagrostis_macrolepis_SAA202_Soreng5120
	Calamagrostis_montanensis_SAA40_Peterson18398
	Calamagrostis_muriana_SAA257_Peterson20930
	Calamagrostis_nutkaensis_SAA46_Peterson19706
	Calamagrostis_nutkaensis_SAA75_Peterson19718
	Calamagrostis_perplexa_SAA127_Peterson20925
	Calamagrostis_perplexa_SAA77_Howard465
	Calamagrostis_phragmitoides_SAA177_PaszkoKaliste4
	Calamagrostis_phragmitoides_SAA186_PaszkoD16_01GPS241
	Calamagrostis_phragmitoides_SAA187_PaszkoD13_10GPS226
	Calamagrostis_phragmitoides_SAA188_PaszkoD2_08GPS134
	Calamagrostis_phragmitoides_SAA189_PaszkoD17_01GPS246
	Calamagrostis_pickeringii_SAA122_Peterson20899
	Calamagrostis_pickeringii_SAA130_Peterson20857
	Calamagrostis_porteri_porteri_SAA126_Peterson20830
	Calamagrostis_porteri_porteri_SAA129_Peterson20835
	Calamagrostis_pringlei_SAA248_Peterson21257
	Calamagrostis_pringlei_SAA65_Spellenberg8878
	Calamagrostis_pseudophragmites_SAA164_PaszkoOblaz_pseudo2
	Calamagrostis_pseudophragmites_SAA208_Soreng5107
	Calamagrostis_pseudophragmites_SAA209_Soreng5455
	Calamagrostis_pseudophragmites_tartarica_SAA153_Soreng7534
	Calamagrostis_pseudophragmites_tartarica_SAA154_Soreng7556
	Calamagrostis_purpurascens_SAA33_Peterson18569
	Calamagrostis_purpurascens_SAA35_Peterson18500
	Calamagrostis_purpurascens_SAA36_Peterson18415
	Calamagrostis_purpurascens_SAA37_Peterson18609
	Calamagrostis_purpurascens_SAA38_Peterson18492
	Calamagrostis_purpurascens_SAA6_Peterson18474
	Calamagrostis_purpurascens_SAA93_Peterson18545
	Calamagrostis_purpurascens_SAA95_Peterson18652
	Calamagrostis_rivalis_SAA195_Paszko_Wald5
	Calamagrostis_rivalis_SAA196_PaszkoKloster4
	Calamagrostis_rivalis_SAA197_Paszko_Welch3
	Calamagrostis_rubescens_SAA10_Peterson18741
	Calamagrostis_rubescens_SAA14_Peterson18767
	Calamagrostis_rubescens_SAA1_Peterson18769
	Calamagrostis_rubescens_SAA32_Peterson18768
	Calamagrostis_scopulorum_SAA137_Franklin5569
	Calamagrostis_scopulorum_SAA56_Soreng7423
	Calamagrostis_sesquiflora_SAA259_Cheney_sn
	Calamagrostis_sesquiflora_SAA566_Saarela1223
	Calamagrostis_sesquiflora_SAA571_Saarela1229
	Calamagrostis_stricta_groenlandica_SAA249_Bennett06_132
	Calamagrostis_stricta_groenlandica_SAA250_Bennett06_208
	Calamagrostis_stricta_groenlandica_SAA251_Bennett06_246
	Calamagrostis_stricta_groenlandica_SAA254_Bennett06_177
	Calamagrostis_stricta_groenlandica_SAA59_Soreng6204
	Calamagrostis_stricta_inexpansa_SAA399_TalbotADA052_20
	Calamagrostis_stricta_inexpansa_SAA400_TalbotAIK010_06
	Calamagrostis_stricta_inexpansa_SAA401_TalbotADA030_25
	Calamagrostis_stricta_inexpansa_SAA9_Peterson18618
	Calamagrostis_stricta_SAA161_PaszkoD12_01GPS206
	Calamagrostis_stricta_SAA162_PaszkoSvalbard2
	Calamagrostis_stricta_SAA163_PaszkoIceland2_5
	Calamagrostis_stricta_SAA256_Peterson17076
	Calamagrostis_stricta_SAA636_Peterson17119
	Calamagrostis_stricta_SAA706_Peterson17076
	Calamagrostis_stricta_stricta_SAA204_Soreng7722
	Calamagrostis_stricta_stricta_SAA30_Peterson18616
	Calamagrostis_stricta_stricta_SAA3_Peterson18604
	Calamagrostis_tolucensis_SAA231_Peterson21395
	Calamagrostis_tolucensis_SAA246_Peterson21343
	Calamagrostis_varia_SAA174_Paszkova_Bocz
	Calamagrostis_varia_SAA175_PaszkoD22_11GPS263
	Calamagrostis_varia_SAA176_PaszkoSchmittenhohevar4GPS288
	Calamagrostis_villosa_SAA183_PaszkoHundstein1villosaGPS278
	Calamagrostis_villosa_SAA184_Paszko_vi3_BG
	Calamagrostis_villosa_SAA185_PaszkoCikhaj1GPS109
	Calamagrostis_vulcanica_SAA73_Gallardo9092
	Calamagrostis_xacutiflora_SAA190_PaszkoD23_03GPS264
	Calamagrostis_xacutiflora_SAA57_Soreng7411
	Calamagrostis_xacutiflora_SAA8_Peterson18748
	Calamagrostis_xgracilescens_SAA170_PaszkoC_gr_XZ
	Chascolytrum_brizoides_SAA157_Soreng7014
	Chascolytrum_monandrum_SAA518_Peterson21704
	Chascolytrum_monandrum_SAA525_Peterson21861
	Chascolytrum_subaristatum_SAA49_Soreng7020
	Chascolytrum_subaristatum_SAA51_Soreng7005
	Cinna_latifolia_SAA565_Saarela1073
	Deschampsia_cespitosa_SAA110_Peterson19754
	Deschampsia_cespitosa_SAA133_Peterson18410
	Deschampsia_cespitosa_SAA19_Peterson18367
	Deschampsia_cespitosa_SAA52_Peterson15587
	Deschampsia_elongata_SAA112_Peterson19760
	Deschampsia_elongata_SAA116_Peterson19801
	Deschampsia_elongata_SAA99_Peterson19657
	Calamagrostis_arundinacea_SAA207_Soreng5599
	Deyeuxia_aurea_SAA640_Peterson9081
	Deyeuxia_breviaristata_SAA222_Peterson15720
	Deyeuxia_breviaristata_SAA223_Peterson12825
	Deyeuxia_breviaristata_SAA641_Peterson12842
	Deyeuxia_brevifolia_SAA224_Peterson15459
	Deyeuxia_brevifolia_SAA712_Peterson15459
	Deyeuxia_brevifolia_SAA713_Peterson12708
	Deyeuxia_cabrerae_SAA711_Peterson15574
	Deyeuxia_chrysantha_chrysantha_SAA715_Peterson14822
	Deyeuxia_chrysantha_phalaroides_SAA225_Peterson13064
	Deyeuxia_chrysophylla_SAA716_Peterson13027
	Deyeuxia_coarctata_SAA228_Peterson14064
	Deyeuxia_crispa_SAA717_Peterson12875
	Deyeuxia_crispa_SAA718_Peterson12942
	Deyeuxia_curvula_SAA719_Peterson13194
	Deyeuxia_curvula_SAA720_Peterson14733
	Deyeuxia_densiflora_SAA721_Cook22
	Deyeuxia_deserticola_breviaristata_SAA722_Peterson15726
	Deyeuxia_deserticola_breviaristata_SAA723_Peterson13007A
	Deyeuxia_diffusa_SAA212_Soreng5272
	Deyeuxia_diffusa_SAA213_Soreng5233b
	Deyeuxia_effusa_SAA714_Gomez21
	Deyeuxia_eminens_inclusa_SAA724_Peterson19307
	Deyeuxia_fiebrigii_SAA725_Peterson12966
	Deyeuxia_filifolia_SAA226_Peterson13196
	Deyeuxia_heterophylla_SAA227_Peterson14129
	Deyeuxia_heterophylla_SAA546_Peterson21561
	Deyeuxia_heterophylla_SAA696_Peterson15735
	Deyeuxia_intermedia_SAA700_Sklenar86_19
	Deyeuxia_jamesonii_SAA707_Peterson13195
	Deyeuxia_lagurus_SAA631_Soreng18311
	Deyeuxia_lagurus_SAA731_Peterson13031
	Deyeuxia_mandoniana_SAA735_Peterson13197
	Deyeuxia_mazzettii_SAA215_Soreng5314
	Deyeuxia_nitidula_SAA738_Solomon13638
	Deyeuxia_nitidula_SAA746_Peterson18120
	Deyeuxia_nivicola_SAA220_Soreng5648
	Deyeuxia_nyingchiensis_SAA214_Soreng5578
	Deyeuxia_ovata_ovata_SAA739_Peterson14579
	Deyeuxia_ovata_SAA554_Peterson21675
	Deyeuxia_podophora_SAA666_Laegaard21546
	Deyeuxia_preslii_SAA55_Peterson18047
	Deyeuxia_preslii_SAA736_Peterson14100
	Deyeuxia_pulchella_SAA210_Soreng5586
	Deyeuxia_pulchella_SAA218_Soreng5278
	Deyeuxia_recta_SAA710_Gomez32
	Deyeuxia_rigida_SAA663_Peterson9143
	Deyeuxia_rigida_SAA664_Peterson12678
	Deyeuxia_rosea_SAA211_Soreng5542
	Deyeuxia_rupestris_SAA634_Scur920
	Deyeuxia_rupestris_SAA708_Renvoize4176
	Deyeuxia_scabrescens_SAA216_Soreng5613
	Deyeuxia_scabrescens_SAA217_Soreng5424
	Deyeuxia_setiflora_SAA635_Peterson15727
	Deyeuxia_sichuanensis_SAA221_Soreng5659
	Deyeuxia_tarmensis_SAA637_Peterson13929
	Deyeuxia_trichodonta_SAA638_Peterson12960
	Deyeuxia_tripilifera_SAA219_Soreng5385
	Deyeuxia_velutina_SAA229_Peterson15489
	Deyeuxia_velutina_SAA639_Peterson15484
	Deyeuxia_vicunarum_SAA550_Peterson21580
	Deyeuxia_vicunarum_SAA643_Peterson13824
	Deyeuxia_violacea_puberula_SAA705_Peterson13202
	Deyeuxia_violacea_SAA644_Peterson12965
	Deyeuxia_viridiflavescens_montevidensis_SAA709_Barreto17
	Deyeuxia_viridiflavescens_SAA633_Soreng15032
	Deyeuxia_viridiflavescens_SAA704_Scur1150
	Echinopogon_caespitosus_caespitosus_SAA152_Soreng5900
	Gaudinia_fragilis_SAA670_Seijo2557
	Gaudinia_fragilis_SAA758_Stajsic4229
	Gaudinia_fragilis_SAA768_Paget1558
	Graphephorum_wolfii_SAA142_Porsild22911
	Helictotrichon_tianschanicum_SAA149_Soreng7580
	Holcus_lanatus_SAA26_Peterson18732
	Koeleria_capensis_SAA650_Smook2559
	Koeleria_lobata_SAA651_Soreng3813b
	Koeleria_macrantha_SAA79_Peterson19783
	Koeleria_permollis_SAA528_Peterson21705
	Koeleria_splendens_SAA649_Soreng7491
	Koeleria_vallesiana_SAA648_Soreng4005b
	Leptophyllochloa_micrathera_SAA652_Peterson17403
	Peyritschia_deyeuxiodes_SAA61_Peterson9809
	Peyritschia_deyeuxioides_SAA232_Peterson21403
	Peyritschia_deyeuxioides_SAA238_Peterson21110
	Peyritschia_deyeuxioides_SAA561_Peterson20367
	Phalaris_angusta_SAA669_Scur654
	Phalaris_aquatica_SAA766_Jobson1942
	Phalaris_aquatica_SAA80_Peterson19672
	Phalaris_arundinacea_SAA22_Peterson18383
	Phalaris_paradoxa_SAA762_Contis61
	Phalaris_paradoxa_SAA763_McKenzie95131
	Poa_gigantea_SAA526_Peterson21680
	Poa_gymnantha_SAA527_Peterson21733
	Poa_pratensis_SAA144_Goodrich22955
	Podagrostis_aequivalvis_SAA568_Saarela1307
	Polypogon_australis_SAA101_Peterson19678
	Polypogon_australis_SAA50_Soreng7084
	Polypogon_australis_SAA53_Peterson15551
	Polypogon_elongatus_SAA240_Peterson21182
	Polypogon_elongatus_SAA247_Peterson21234
	Polypogon_elongatus_SAA517_Peterson21688
	Polypogon_interruptus_SAA516_Peterson21477
	Polypogon_monspeliensis_SAA83_Peterson19669
	Polypogon_viridis_SAA239_Peterson20996
	Polypogon_viridis_SAA245_Peterson21309
	Polypogon_viridis_SAA515_Peterson21470
	Relchela_panicoides_SAA667_Peterson17364
	Relchela_panicoides_SAA668_Peterson17334
	Rostraria_pumila_SAA730_Peterson14444
	Rostraria_pumila_SAA767_Clarke3442
	Sphenopholis_intermedia_SAA260_Dugal4080
	Sphenopholis_intermedia_SAA262_Dugal4234
	Sphenopholis_obtusata_major_SAA261_Darbyshire3412
	Sphenopholis_pensylvanica_SAA673_Sharp40056
	Sphenopholis_pensylvanica_SAA745_Terrell3644
	Torreyochloa_pallida_pauciflora_SAA622_Saarela1187
	Trisetum_andinum_SAA656_Sklenar9_3
	Trisetum_cernuum_canescens_SAA103_Peterson19686
	Trisetum_cernuum_canescens_SAA107_Peterson19720
	Trisetum_cernuum_canescens_SAA114_Peterson19790
	Trisetum_cernuum_canescens_SAA20_Peterson18723
	Trisetum_cernuum_canescens_SAA82_Peterson19667
	Trisetum_distichophyllum_SAA146_Buhrer207676
	Trisetum_durangense_SAA241_Peterson21245
	Trisetum_durangense_SAA242_Peterson21217
	Trisetum_flavescens_SAA145_Kalheber78_379
	Trisetum_irazuense_SAA655_Stergios20561
	Trisetum_macbridei_SAA522_Peterson21679
	Trisetum_montanum_SAA90_Peterson18397
	Trisetum_oreophilum_oreophilum_SAA558_Peterson20273
	Trisetum_oreophilum_oreophilum_SAA659_Peterson9239
	Trisetum_phleoides_SAA653_Peterson17256
	Trisetum_preslii_SAA660_Peterson11467
	Trisetum_rosei_SAA233_Peterson21388
	Trisetum_spicatum_cumingii_SAA520_Peterson21934
	Trisetum_spicatum_SAA521_Peterson21527
	Trisetum_spicatum_SAA524_Peterson21542
	Trisetum_spicatum_SAA559_Peterson20299
	Trisetum_spicatum_SAA764_Chesterfield3126
	Trisetum_spicatum_SAA81_Peterson19768
	Trisetum_spicatum_spicatum_SAA523_Peterson21896
	Trisetum_viride_SAA237_Peterson21275
	Trisetum_viride_SAA244_Peterson21134
	Trisetum_viride_SAA60_Peterson18783
	Trisetum_virletii_SAA658_Nunez7926
	Vahlodea_atropurpurea_SAA21_Peterson18728
	xCalammophila_baltica_SAA159_PaszkoS_9
	xCalammophila_baltica_SAA160_PaszkoJ7
;
end;
begin characters;
	dimensions nchar=739;
	format datatype=dna missing=? gap=-;
	matrix
	Agrostis_breviculmis_SAA562_Peterson20294	-TCCCTTTCCAAAAAAAATCAAAACACCAACCACTACAGTTAGATTTATTAGATTTGTTGCTAAAATATCGGTATTAAGCCCGAAACTGCCAGCGGATGGCCAGTGAGCTAAAAAAACGAAAGAATGGGTTACATTTTCCATATGCTCTCCTC-TTATAGATAGGACAAACAAAGAAGAAAGTTTTTCGATCA-----ACTTACTTCGCTCGCCCTTTTTTGATCGGTTTTTTTAATGCAAATAGATTTAATCTAGTAATTTCTTTTAGATTAAGTCTTAGGTCTTGTTTGACCTGT----GAAAGACCTCCTTTGTTGAAAT-----TTTCCC--ACAATTCCTAAAATAAAAGGAAAAAAACTTTCTTCCACTTTCCTAAACTAAGGACGGGAAGGA…
	Agrostis_breviculmis_SAA748_Peterson17933	------------------------CACCAACCACTACAGTTAGATTTATTAGATTTGTTGCTAAAATATCGGTATTAAGCCCGAAACTGCCAGCGGATGGCCAGTGAGCTAAAAAAACGAAAGAATGGGTTACATTTTCCATATGCTCTCCTC-TTATAGATAGGACAAACAAAGAAGAAAGTTTTTCGATCA-----ACTTACTTCGCTCGCCCTTTTTTGATCGGTTTTTTTAATGCAAATAGATTTAATCTAGTAATTTCTTTTAGATTAAGTCTTAGGTCTTGTTTGACCTGT----GAAAGACCTCCTTTGTTGAAAT-----TTTCCC--ACAATTCCTAAAATAAAAGGAAAAAAACTTTCTTCCACTTTCCTAAACTAAGGACGGGAAGGA…
	Agrostis_capillaris_SAA115_Peterson19798	-TCCCTTTCCAAAAAAAATCAAAACACCAACCACTACAGTTAGATTTATTAGATTTGTTGCTAAAATATCGGTATTAAGCCCGAAACTGCCAGCGGATGGCCAGTGAGCTAAAAAAACGAAAGAATGGGTTACATTTTCCATATGCTCTCCTC-TTATAGATAGGACAAACAAAGAAGAAAGTTTTTCGATCA-----ACTTACTTCGCTCGCCCTTTTTTGATCGGTTTTTTTAATGCAAATAGATTCAATCTAGTAATTTCTTTTAGATTAAGTCTTAGGTCTTGTTTGACCTGT----GAAAGACCTCCTTTGTTGAAAT-----TTTCCC--ACAATTCCTAAAATAAAAG-AAAAAAACT---TTCCACTTTCCTAAACTAAGGACGGGAAGGA…
	Agrostis_capillaris_SAA18_Saarela249	--CCCTTTCCAAAAAAAATCAAAACACCAACCACTACAGTTAGATTTATTAGATTTGTTGCTAAAATATCGGTATTAAGCCCGAAACTGCCAGCGGATGGCCAGTGAGCTAAAAAAACGAAAGAATGGGTTACATTTTCCATACGCTCTCCTC-TTATAGATAGGACAAACAAAGAAGAAAGTTTTTCGATCA-----ACTTACTTCGCTCGCCCTTTTTTGATCGGTTTTTTTAATGCAAATAGATTCAATCTAGTAATTTCTTTTAGATTAAGTCTTAGGTCTTGTTTGACCTGT----GAAAGACCTCCTTTGTTGAAAT-----TTTCCC--ACAATTCCTAAAATAAAAG-AAAAAAACT---TTCCACTTTCCTAAACTAAGGACGGGAAGGA…
	Agrostis_capillaris_SAA88_Saarela748	-TCCCTTTCCAAAAAAAATCAAAACACCAACCACTACAGTTAGATTTATTAGATTTGTTGCTAAAATATCGGTATTAAGCCCGAAACTGCCAGCGGATGGCCAGTGAGCTAAAAAAACGAAAGAATGGGTTACATTTTCCATATGCTCTCCTC-TTATAGATAGGACAAACAAAGAAGAAAGTTTTTCGATCA-----ACTTACTTCGCTCGCCCTTTTTTGATCGGTTTTTTTAATGCAAATAGATTTAATCTAGTAATTTCTTTTAGATTAAGTCTTAGGTCTTGTTTGACCTGT----GAAAGACCTCCTTTGTTGAAAT-----TTTCCC--ACAATTCCTAAAATAAAAGGAAAAAAACT---TTCCACTTTCCTAAACTAAGGACGGGAAGGA…
	Agrostis_exarata_SAA109_Peterson19730	-TCCCTTTCCAAAAAAAATCAAAACACCAACCACTACAGTTAGATTTATTAGATTTGTTGCTAAAATATCGGTATTAAGCCCGAAACTGCCAGCGGATGGCCAGTGAGCTAAAAAAACGAAAGAATGGGTTACATTTTCCATATGCTCTCCTC-TTATAGATAGGACAAACAAAGAAGAAAGTTTTTCGATCA-----ACTTACTTCGCTCGCCCTTTTTTGATCGGTTTTTTTAATGCAAATAGATTTAATCTAGTAATTTCTTTTAGATTAAGTCTTAGGTCTTGTTTGACCTGT----GAAAGACCTCCTTTGTTGAAAT-----TTTCCC--ACAATTCCTAAAATAAAAGGAAAAAAACT---TTCCACTTTCCTAAACTAAGGACGGGAAGGA…
	Agrostis_exarata_SAA16_Saarela755	-------------------------------------------------------------------------------------------------------------------------------------------------------------------------------------------------------------------------------------------------------------------TTTCTTTTAGATTAAGTCTTAGGTCTTGTTTGACCTGT----GAAAGACCTCCTTTGTTGAAAT-----TTTCCC--ACAATTCCTAAAATAAAAGGAAAAAAACT---TTCCACTTTCCTAAACTAAGGACGGGAAGGA…
	Agrostis_gelida_SAA747_Peterson8862	-TCCCTTTCCAAAAAAAATCAAAACACCAACCACTACAGTTAGATTTATTAGATTTGTTGCTAAAATATCGGTATTAAGCCCGAAACTGCCAGCGGATGGCCAGTGAGCTAAAAAAACGAAAGAATGGGTTACATTTTCCATATGCTCTCCTC-TTATAGATAGGACAAACAAAGAAGAAAGTTTTTCGATCA-----ACTTACTTCGCTCGCCCTTTTTTGATCGGTTTTTTTAATGCAAATAGATTTAATCTAGTAATTTCTTTTAGATTAAGTCTTAGGTCTTGTTTGACCTGT----GAAAGACCTCCTTTGTTGAAAT-----TTTCCC--ACAATTCCTAAAATAAAAGGAAAAAAACTTTCTTCCACTTTCCTAAACTAAGGACGGGAAGGA…
	Agrostis_gigantea_SAA108_Peterson19724	-TCCCTTTCCAAAAAAAATCAAAACACCAACCACTACAGTTAGATTTATTAGATTTGTTGCTAAAATATCGGTATTAAGCCCGAAACTGCCAGCGGATGGCCAGTGAGCTAAAAAAACGAAAGAATGGGTTACATTTTCCATACGCTCTCCTC-TTATAGATAGGACAAACAAAGAAGAAAGTTTTTCGATCA-----ACTTACTTCGCTCGCCCTTTTTTGATCGGTTTTTTTAATGCAAATAGATTCAATCTAGTAATTTCTTTTAGATTAAGTCTTAGGTCTTGTTTGACCTGT----GAAAGACCTCCTTTGTTGAAAT-----TTTCCC--ACAATTCCTAAAATAAAAG-AAAAAAACT---TTCCACTTTCCTAAACTAAGGACGGGAAGGA…
	Agrostis_gigantea_SAA151_Soreng7550	----------AAAAAAAATCAAAACACCAACCACTACAGTTAGATTTATTAGATTTGTTGCTAAAATATCGGTATTAAGCCCGAAACTGCCAGCGGATGGCCAGTGAGCTAAAAAAACGAAAGAATGGGTTACATTTTCCATATGCTCTCCTC-TTATAGATAGGACAAACAAAGAAGAAAGTTTTTCGATCA-----ACTTACTTCGCTCGCCCTTTTTTGATCGGTTTTTTTAATGCAAATAGATTCAATCTAGTAATTTCTTTTAGATTAAGTCTTAGGTCTTGTTTGACCTGT----GAAAGACCTCCTTTGTTGAAAT-----TTTCCC--ACAATTCCTAAAATAAAAG-AAAAAAACT---TTCCACTTTCCTAAACTAAGGACGGGAAGGA…
	Agrostis_gigantea_SAA96_Peterson18662	---------------------------------------------------------------------------------------------------------------------------------------TTTCCATATGCTCTCCTC-TTATAGATAGGACAAACAAAGAAGAAAGTTTTTCGATCA-----ACTTACTTCGCTCGCCCTTTTTTGATCGGTTTTTTTAATGCAAATAGATTTAATCTAGTAATTTCTTTTAGATTAAGTCTTAGGTCTTGTTTGACCTGT----GAAAGACCTCCTTTGTTGAAAT-----TTTCCC--ACAATTCCTAAAATAAAAGGAAAAAAACT---TTCCACTTTCCTAAACTAAGGACGGGAAGGA…
	Agrostis_hallii_SAA104_Peterson19699	-TCCCTTTCCAAAAAAAATCAAAACACCAACCACTACAGTTAGATTTATTAGATTTGTTGCTAAAATATCGGTATTAAGCCCGAAACTGCCAGCGGATGGCCAGTGAGCTAAAAAAACGAAAGAATGGGTTACATTTTCCATATGCTCTCCTC-TTATAGATAGGACAAACAAAGAAGAAAGTTTTTCGATCA-----ACTTACTTCGCTCGCCCTTTTTTGATCGGTTTTTTTAATGCAAATAGATTTAATCTAGTAATTTCTTTTAGATTAAGTCTTAGGTCTTGTTTGACCTGT----GAAAGACCTCCTTTGTTGAAAT-----TTTCCC--ACAATTCCTAAAATAAAAGGAAAAAAACT---TTCCACTTTCCTAAACTAAGGACGGGAAGGA…
	Agrostis_imberbis_SAA54_Soreng7218	----------------------------------TACAGTTAGATTTATTAGATTTGTTGCTAAAATATCGGTATTAAGCCCGAAACTGCCAGCGGATGGCCAGTGAGCTAAAAAAACGAAAGAATGGGTTACATTTTCCATATGCTCTCCTC-TTATAGATAGGACAAACAAAGAAGAAAGTTTTTCGATCA-----ACTTACTTCGCTCGCCCTTTTTTGATCGGTTTTTTTAATGCAAATAGATTTAATCTAGTAATTTCTTTTAGATTAAGTCTTAGGTCTTGTTTGACCTGT----GAAAGACCTCCTTTGTTGAAAT-----TTTCCC--ACAATTCCTAAAATAAAAGGAAAAAAACTTTCTTCCACTTTCCTAAACTAAGGACGGGAAGGA…
	Agrostis_mertensii_SAA132_Peterson20895	------TTCCAAAAAAAATCAAAACACCAACCACTACAGTTAGATTTATTAGATTTGTTGCTAAAATATCGGTATTAAGCCCGAAACTGCCAGCGGATGGCCAGTGAGCTAAAAAAACGAAAGAATGGGTTACATTTTCCATATGCTCTCCTC-TTATAGATAGGACAAACAAAGAAGAAAGTTTTTCGATCA-----ACTTACTTCGCTCGCCCTTTTTTGATCGGTTTTTTTAATGCAAATAGATTTAATCTAGTAATTTCTTTTAGATTAAGTCTTAGGTCTTGTTTGACCTGT----GAAAGACCTCCTTTGTTAAAAT-----TTTCCC--ACAATTCCTAAAATAAAAGGAAAAAAACTTTCTTCCACTTTCCTAAACTAAGGACGGGAAGGA…
	Agrostis_mertensii_SAA134_Peterson20884	-----------------------------------ACAGTTAGATTTATTAGATTTGTTGCTAAAATATCGGTATTAAGCCCGAAACTGCCAGCGGATGGCCAGTGAGCTAAAAAAACGAAAGAATGGGTTACATTTTCCATATGCTCTCCTC-TTATAGATAGGACAAACAAAGAAGAAAGTTTTTCGATCA-----ACTTACTTCGCTCGCCCTTTTTTGATCGGTTTTTTTAATGCAAATAGATTTAATCTAGTAATTTCTTTTAGATTAAGTCTTAGGTCTTGTTTGACCTGT----GAAAGACCTCCTTTGTTAAAAT-----TTTCCC--ACAATTCCTAAAATAAAAGGAAAAAAACTTTCTTCCACTTTCCTAAACTAAGGACGGGAAGGA…
	Agrostis_meyenii_SAA58_Soreng7209	---------------------------------------------------------------------------------------------------------------------------AATGGGTTACATTTTCCATATGCTCTCCTC-TTATAGATAGGACAAACAAAGAAGAAAGTTTTTCGATCA-----ACTTACTTCGCTCGCCCTTTTTTGATCGGTTTTTTTAATGCAAATAGATTTAATCTAGTAATTTCTTTTAGATTAAGTCTTAGGTCTTGTTTGACCTGT----GAAAGACCTCCTTTGTTGAAAT-----TTTCCC--ACAATTCCTAAAATAAAAGGAAAAAAACTTTCTTCCACTTTCCTAAACTAAGGACGGGAAGGA…
	Agrostis_rosei_SAA236_Peterson21269	-----------AAAAAAATCAAAACACCAACCACTACAGTTAGATTTATTAGATTTGTTGCTAAAATATCGGTATTAAGCCCGAAACTGCCAGCGGATGGCCAGTGAGCTAAAAAAACGAAAGAATGGGTTACATTTTCCATATGCTCTCCTC-TTATAGATAGGACAAACAAAGAAGAAAGTTTTTCGATCA------CTTACTTCGCTCGCCCTTTTTTGATCGGTTTTTTTAATGCAAATAGATTCAATCTAGTAATTTCTTTTAGATTAAGTCTTAGGTCTTGTTTGACCTGT----GAAAGACCTCCTTTGTTGAAAT-----TTTCCC--ACAATTCCTAAAATAAAAGGAAAAAAACT---TTCCACTTTCCTAAACTAAGGACGGGAAGGA…
	Agrostis_scabra_SAA15_Peterson18491	-TCCCTTTCCNAAAAAAATCAAAACACCAACCACTACAGTTAGATTTATTAGATTTGTTGCTAAAATATCGGTATTAAGCCCGAAACTGCCAGCGGATGGCCAGTGAGCTAAAAAAACGAAAGAATGGGTTACATTTTCCATATGCTCTCCTC-TTATAGATAGGACAAACAAAGAAGAAAGTTTTTCGATCA-----ACTTACTTCGCTCGCCCTTTTTTGATCGGTTTTTTTAATGCAAATAGATTTAATCTAGTAATTTCTTTTAGATTAAGTCTTAGGTCTTGTTTGACCTGT----GAAAGACCTCCTTTGTTGAAAT-----TTTCCC--ACAATTCCTAAAATAAAAGGAAAAAAACTTTCTTCCACTTTCCTAAACTAAGGACGGGAAGGA…
	Agrostis_scabra_SAA39_Saarela272	--------------------------------------------------------------------------------------------------------------------------------------TTTTCCATATGCTCTCCTC-TTATAGATAGGACAAACAAAGAAGAAAGTTTTTCGATCA-----ACTTACTTCGCTCGCCCTTTTTTGATCGGTTTTTTTAATGCAAATAGATTTAATCTAGTAATTTCTTTTAGATTAAGTCTTAGGTCTTGTTTGACCTGT----GAAAGACCTCCTTTGTTAAAAT-----TTTCCC--ACAATTCCTAAAATAAAAGGAAAAAAACTTTCTTCCACTTTCCTAAACTAAGGACGGGAAGGA…
	Agrostis_stolonifera_SAA150_Soreng7582	------TTCCAAAAAAAATCAAAACACCAACCACTACAGTTAGATTTATTAGATTTGTTGCTAAAATATCGGTATTAAGCCCGAAACTGCCAGCGGATGGCCAGTGAGCTAAAAAAACGAAAGAATGGGTTACATTTTCCATATGCTCTCCTC-TTATAGATAGGACAAACAAAGAAGAAAGTTTTTCGATCA-----ACTTACTTCGCTCGCCCTTTTTTGATCGGTTTTTTTAATGCAAATAGATTTAATCTAGTAATTTCTTTTAGATTAAGTCTTAGGTCTTGTTTGACCTGT----GAAAGACCTCCTTTGTTGAAAT-----TTTCCC--ACAATTCCTAAAATAAAAGGAAAAAAACT---TTCCACTTTCCTAAACTAAGGACGGGAAGGA…
	Agrostis_stolonifera_SAA17_Peterson18382	----------AAAAAAAATCAAAACACCAACCACTACAGTTAGATTTATTAGATTTGTTGCTAAAATATCGGTATTAAGCCCGAAACTGCCAGCGGATGGCCAGTGAGCTAAAAAAACGAAAGAATGGGTTACATTTTCCATATGCTCTCCTC-TTATAGATAGGACAAACAAAGAAGAAAGTTTTTCGATCA-----ACTTACTTCGCTCGCCCTTTTTTGATCGGTTTTTTTAATGCAAATAGATTTAATCTAGTAATTTCTTTTAGATTAAGTCTTAGGTCTTGTTTGACCTGT----GAAAGACCTCCTTTGTTGAAAT-----TTTCCC--ACAATTCCTAAAATAAAAGGAAAAAAACT---TTCCACTTTCCTAAACTAAGGACGGGAAGGA…
	Agrostis_stolonifera_SAA41_Saarela751	----------AAAAAAAATCAAAACACCAACCACTACAGTTAGATTTATTAGATTTGTTGCTAAAATATCGGTATTAAGCCCGAAACTGCCAGCGGATGGCCAGTGAGCTAAAAAAACGAAAGAATGGGTTACATTTTCCATATGCTCTCCTC-TTATAGATAGGACAAACAAAGAAGAAAGTTTTTCGATCA-----ACTTACTTCGCTCGCCCTTTTTTGATCGGTTTTTTTAATGCAAATAGATTTAATCTAGTAATTTCTTTTAGATTAAGTCTTAGGTCTTGTTTGACCTGT----GAAAGACCTCCTTTGTTGAAAT-----TTTCCC--ACAATTCCTAAAATAAAAGGAAAAAAACT---TTCCACTTTCCTAAACTAAGGACGGGAAGGA…
	Agrostis_tolucensis_SAA235_Peterson21338	-TCCCTTTCCAAAAAAAATCAAAACACCAACCACTACAGTTAGATTTATTAGATTTGTTGCTAAAATATCGGTATTAAGCCCGAAACTGCCAGCGGATGGCCAGTGAGCTAAAAAAACGAAAGAATGGGTTACATTTTCCATATGCTCTCCTC-TTATAGATAGGACAAACAAAGAAGAAAGTTTTTCGATCA-----ACTTACTTCGCTCGCCCTTTTTTGATCGGTTTTTTTAATGCAAATAGATTTAATCTAGTAATTTCTTTTAGATTAAGTCTTAGGTCTTGTTTGACCTGT----GAAAGACCTCCTTTGTTGAAAT-----TTTCCC--ACAATTCCTAAAATAAAAGGAAAAAAACTTTCTTCCACTTTCCTAAACTAAGGACGGGAAGGA…
	Agrostis_tolucensis_SAA530_Peterson21487	------------------------------------------------------------------------------------------------------------------------------------------------------------------------------------------------------------TTCGCTCGCCCTTTTTTGATCGGTTTTTTTAATGCAAATAGATTTAATCTAGTAATTTCTTTTAGATTAAGTCTTAGGTCTTGTTTGACCTGT----GAAAGACCTCCTTTGTTGAAAT-----TTTCCC--ACAATTCCTAAAATAAAAGGAAAAAAACTTTCTTCCACTTTCCTAAACTAAGGACGGGAAGGA…
	Agrostis_tolucensis_SAA531_Peterson21523	--------------------------------------GTTAGATTTATTAGATTTGTTGCTAAAATATCGGTATTAAGCCCGAAACTGCCAGCGGATGGCCAGTGAGCTAAAAAAACGAAAGAATGGGTTACATTTTCCATATGCTCTCCTC-TTATAGATAGGACAAACAAAGAAGAAAGTTTTTCGATCA-----ACTTACTTCGCTCGCCCTTTTTTGATCGGTTTTTTTAATGCAAATAGATTTAATCTAGTAATTTCTTTTAGATTAAGTCTTAGGTCTTGTTTGACCTGT----GAAAGACCTCCTTTGTTGAAAT-----TTTCCC--ACAATTCCTAAAATAAAAGGAAAAAAACTTTCTTCCACTTTCCTAAACTAAGGACGGGAAGGA…
	Agrostis_tolucensis_SAA534_Peterson21670	-TCCCTTTCCAAAAAAAATCAAAACACCAACCACTACAGTTAGATTTATTAGATTTGTTGCTAAAATATCGGTATTAAGCCCGAAACTGCCAGCGGATGGCCAGTGAGCTAAAAAAACGAAAGAATGGGTTACATTTTCCATATGCTCTCCTC-TTATAGATAGGACAAACAAAGAAGAAAGTTTTTCGATCA-----ACTTACTTCGCTCGCCCTTTTTTGATCGGTTTTTTTAATGCAAATAGATTTAATCTAGTAATTTCTTTTAGATTAAGTCTTAGGTCTTGTTTGACCTGT----GAAAGACCTCCTTTGTTGAAAT-----TTTCCC--ACAATTCCTAAAATAAAAGGAAAAAAACTTTCTTCCACTTTCCTAAACTAAGGACGGGAAGGA…
	Agrostis_tolucensis_SAA560_Peterson20271	--CCCTTTCCAAAAAAAATCAAAACACCAACCACTACAGTTAGATTTATTAGATTTGTTGCTAAAATATCGGTATTAAGCCCGAAACTGCCAGCGGATGGCCAGTGAGCTAAAAAAACGAAAGAATGGGTTACATTTTCCATATGCTCTCCTC-TTATAGATAGGACAAACAAAGAAGAAAGTTTTTCGATCA-----ACTTACTTCGCTCGCCCTTTTTTGATCGGTTTTTTTAATGCAAATAGATTTAATCTAGTAATTTCTTTTAGATTAAGTCTTAGGTCTTGTTTGACCTGT----GAAAGACCTCCTTTGTTGAAAT-----TTTCCC--ACAATTCCTAAAATAAAAGGAAAAAAACTTTCTTCCACTTTCCTAAACTAAGGACGGGAAGGA…
	Alopecurus_aequalis_aequalis_SAA105_Peterson19710	-TCCCTTTCCAAAAAAAATCAAAACACCAACCACTACAGTTAGATTTATTAGATTTGTTGCTAAAATATCGGTATTAAGCCCGAAACTGCCAGCAGATGGCCAGTGAGCTAAAAAAACGAAAGAATGGGTTACATTTTTCATATGCTCTCCTC-TTATGGATAGGACGAACAAAGAACAAAGTTTTTCGATCA------CTTACTTCGCTCGCCCTTTTTTGATCGGTTTTTTTAATGCAAATAGATTTAATCTAGTAATTTCTTTTAGATTAAGTCTTAGGTCTTGTTTGACCTGTGAAAGAAAGACCTTCTTTGTTGAAAT-----GTTTCA--AAAATTCCTAAAATAAAA---------------------------------------------…
	Alopecurus_magellanicus_SAA563_Peterson20626	-TCCCTTTCCAAAAAAAATCAAAACACCAACCACTACAGTTAGATTTATTAGATTTGTTGCTAAAATATCGGTATTAAGCCCGAAACTGCCAGCAGATGGCCAGTGAGCTAAAAAAACGAAAGAATGGGTTACATTTTTCATATGCTCTCCTC-TTATGGATAGGACGAACAAAGAACAAAGTTTTTCGATCACTTA-ACTTACTTCGCTCGCCCTTTTTTGATCGGTTTTTTTAATGCAAATAGATTTAATCTAGTAATTTCTTTTAGATTAAGTCTTAGGTCTTGTTTGACCTGTGAAAGAAAGACCTTCTTTGTTGAAAT-----GTTTCA--AAAATTCCTAAAATAAAA---------------------------------------------…
	Ammophila_arenaria_SAA165_PaszkoS_7	------------------------------------------------------------------------------------------------------------------------------------CATTTTTCATATGCTCTCCTC-TTATAGATAGGACAAACAAAGAAGAAAGTTTTTCGATCA------CTTACTTCGCTCGCCCTTTTTTGATCGGTTTTTTTAATGCAAATAGATTCAATCTAGTAATTTCTTTTAGATTAAGTCTTAGGTCTTGTTTGACCTGT----GAAAGACCTCCTTTGTTGAAAT-----TTTCCC--ACAATTCCTAAAATAAAAGGAAAAAAACT---TTCCACTTTCCTAAACTAAGGACGGGAAGGA…
	Ammophila_arenaria_SAA166_PaszkoJ6	----------------------------------------TAGATTTATTAGATTTGTTGCTAAAATATCGGTATTAAGCCCGAAACTGCCAGCGGATGGCCAGTGAGCTAAAAAAACGAAAGAATGGGTTACATTTTTCATATGCTCTCCTC-TTATAGATAGGACAAACAAAGAAGAAAGTTTTTCGATCA------CTTACTTCGCTCGCCCTTTTTTGATCGGTTTTTTTAATGCAAATAGATTCAATCTAGTAATTTCTTTTAGATTAAGTCTTAGGTCTTGTTTGACCTGT----GAAAGACCTCCTTTGTTGAAAT-----TTTCCC--ACAATTCCTAAAATAAAAGGAAAAAAACT---TTCCACTTTCCTAAACTAAGGACGGGAAGGA…
	Ammophila_arenaria_SAA78_Peterson19705	-TCCCTTTCCAAAAAAAATCAAAACACCAACCACTACAGTTAGATTTATTAGATTTGTTGCTAAAATATCGGTATTAAGCCCGAAACTGCCAGCGGATGGCCAGTGAGCTAAAAAAACGAAAGAATGGGTTACATTTTTCATATGCTCTCCTC-TTATAGATAGGACAAACAAAGAAGAAAGTTTTTCGATCA------CTTACTTCGCTCGCCCTTTTTTGATCGGTTTTTTTAATGCAAATAGATTCAATCTAGTAATTTCTTTTAGATTAAGTCTTAGGTCTTGTTTGACCTGT----GAAAGACCTCCTTTGTTGAAAT-----TTTCCC--ACAATTCCTAAAATAAAAGGAAAAAAACT---TTCCACTTTCCTAAACTAAGGACGGGAAGGA…
	Ammophila_breviligulata_SAA123_Peterson20867	------------------------------------------------------------------------------------------------------------------------------GGGTTACATTTTTCATATGCTCTCCTC-TTATAGATAGGACAAACAAAGAAGAAAGTTTTTCGATCA------CTTACTTCGCTCGCCCTTTTTTGATCGGTTTTTTTAATGCAAATAGATTCAATCTAGTAATTTCTTTTAGATTAAGTCTTAGGTCTTNNTTGACCTGT----GAAAGACCTCCTTTGTTGAAAT-----TTTCCC--ACAATTCCTAAAATAAAAGGAAAAAAACT---TTCCACTTTCCTAAACTAAGGACGGGAAGGA…
	Ammophila_breviligulata_SAA564_Page_sn	---CCTTTCCAAAAAAAATCAAAACACCAACCACTACAGTTAGATTTATTAGATTTGTTGCTAAAATATCGGTATTAAGCCCGAAACTGCCAGCGGATGGCCAGTGAGCTAAAAAAACGAAAGAATGGGTTACATTTTTCATATGCTCTCCTC-TTATAGATAGGACAAACAAAGAAGAAAGTTTTTCGATCA------CTTACTTCGCTCGCCCTTTTTTGATCGGTTTTTTTAATGCAAATAGATTCAATCTAGTAATTTCTTTTAGATTAAGTCTTAGGTCTTGTTTGACCTGT----GAAAGACCTCCTTTGTTGAAAT-----TTTCCC--ACAATTCCTAAAATAAAAGGAAAAAAACT---TTCCACTTTCCTAAACTAAGGACGGGAAGGA…
	Amphibromus_fluitans_SAA752_AshtonSN	-TCCCTTTCCAAAAAAAATCAAAACACCAACCACTACAGTTAGATTTATTAGATTTGTTGCTAAAATATCGGTATTAAGCCCGAAACTGCCAGCGGATGGCCAGTGAGCTAAAAAAACGAAAGAATGGGTTACATTTTTCATATGCTCTCCTC-TTATAGATAGGACAAACAAAGAACAAAGTTTTTTGATCA------CTTACTTCGCTCGCCCTTTTTTGATCGGTTTTTTTAATGCAAATAGATTCAATCTAGTAATTTCTTTTAGATTAAGTCTTAGGTCTTGTTTGACCTGT----GAAAGACCTCCTTTGTTGAAAT-----GTTCCC--AAAATTCCTAAAATAAAAGGAAAAAAACT---TTCCACTTTCCTAAACTAAGGACGGGAAGGA…
	Amphibromus_macrorhinus_SAA753_Clarke2625	--------------------------------------------------------------------------------------------------------TGAGCTAAAAAAACNAAAGAATGGGTTACATTTTTCATATGCTCTCCTC-TTATAGATAGGACAAACAAAGAACAAAGTTTTTTGATCA------CTTACTTCGCTCGCCCTTTTTTGATCGGTTTTTTTAATGCAAATAGATTCAATCTAGTAATTTCTTTTAGATTAAGTCTTAGGTCTTGTTTGACCTGT----GAAAGACCTCCTTTGTTGAAAT-----GTTCCC--AAAATTCCTAAAATAAAAGGAAAAAAACT---TTCCACTTTCCTAAACTAAGGACGGGAAGGA…
	Amphibromus_scabrivalvis_SAA158_Soreng7013	------------------------------------------------------------------------------------------------------------------------------GGGTTACATTTTTCATATGCTCTCCTC-TTATAGATAGGACAAACAAAGAACAAAGTTTTTTGATCA------CTTACTTCGCTCGCCCTTTTTTGATCGGTTTTTTTAATGCAAATAGATTCAATCTAGTAATTTCTTTTAGATTAAGTCTTAGGTCTTGTTTGACCTGT----GAAAGACCTCCTTTGTTGAAAT-----GTTCCC--AAAATTCCTAAAATAAAAGGAAAAAAACT---TTCCACTTTCCTAAACTAAGGACGGGAAGGA…
	Anthoxanthum_alpinum_SAA198_PaszkoGPS210	--------------------------------------------------------------AAAATATCGGTATTAAGCCCGAAACTGCCAGCGGATGGCCAGTGAGCTAAAAAAACGAAAGAATGGGTTACATTTTTCATATGCTCTCCTC-TTATAGATAGGACAAACAAAGAACAAAGTTTTTCGATCA------CTTACTTTGCTCGCCCTTTTTTGATCGGTTTTTTTAATGCAAATAGATTCAATCTAGTAATTTCTTTTAGATTAAGTCTTAGGTCTTGTTTGACCTGC----GAAAGACCTCCTTTGTTGAAAT-----GTTCCC--AAAATTCCTAAAATAAAAGGAAAAAA-CT---TTCCACTTTCCTAAACTAAGGATGGGAAGGA…
	Anthoxanthum_alpinum_SAA199_PaszkoGPS225	----------------------------------------------------ATTTGTTGCTAAAATATCGGTATTAAGCCCGAAACTGCCAGCGGATGGCCAGTGAGCTAAAAAAACGAAAGAATGGGTTACATTTTTCATATGCTCTCCTC-TTATAGATAGGACAAACAAAGAACAAAGTTTTTCGATCA------CTTACTTTGCTCGCCCTTTTTTGATCGGTTTTTTTAATGCAAATAGATTCAATCTAGTAATTTCTTTTAGATTAAGTCTTAGGTCTTGTTTGACCTGC----GAAAGACCTCCTTTGTTGAAAT-----GTTCCC--AAAATTCCTAAAATAAAAGGAAAAAA-CT---TTCCACTTTCCTAAACTAAGGATGGGAAGGA…
	Anthoxanthum_nitens_SAA84_Saarela164	-TCCCTTTCCAAAAAAAATCAAAACACCAACCACTACAGTTAGATTTATTAGATTTGTTGCTAAAATATCGGTATTAAGCCCGAAACTGCCAGCGGATGGCCAGTGAGCTAAAAAAACGAAAGAATGGGTTACATTTTTCATATGCTCTCCTC-TTATAGATAGGACAAACAAAGAACAAAGTTTTTCGATCA------CTTACTTCGCTCGCCCTTTTTTGATCGATTTTTTTAATGCAAATAGATTCAATCTAGTAATTTCTTTTAGATTAAGTCTTAGGTCTTGTTTGACTTGT----GAAAGACCTCCTTTGTTGAAAT-----GTTCCC--AAAATTCCTAAAATAAAAGGAAAAAAACT---TTCCACTTTCCTAAACTAAGGACGGGAAGGA…
	Anthoxanthum_odoratum_SAA23_Saarela459	-TCCCTTTCCAAAAAAAATCAAAACACCAACCACTACAGTTAGATTTATTAGATTTGTTGCTAAAATATCGGTATTAAGCCCGAAACTGCCAGCGGATGGCCAGTGAGCTAAAAAAACGAAAGAATGGGTTACATTTTTCATATGCTCTCCTC-TTATAGATAGGACAAACAAAGAACAAAGTTTTTCGATCA------CTTACTTTGCTCGCCCTTTTTTGATCGGTTTTTTTAATGCAAATAGATTCAATCTAGTAATTTCTTTTAGATTAAGTCTTAGGTCTTGTTTGACCTGC----GAAAGACCTCCTTTGTTGAAAT-----GTTCCC--AAAATTCCTAAAATAAAAGGAAAAAA-CT---TTCCACTTTCCTAAACTAAGGATGGGAAGGA…
	Apera_interrupta_SAA87_Saarela647	-TCCCTTTCCAAAAAAAATCAAAACACCAACCACTACAGTTAGATTTATTAGATTTGTTGCTAAAATATCGGTATTAAGCCCGAAACTGCCAGCAGATGGCCAGTGAGCTAAAAAAACGAAAGAATGGGTTACATTTTTCATATGCTCTCCTC-TTATGGATAGGACGAACAAAGAACAAAGTTTTTCGATCA------CTTACTTCGCTCGCCCTTTTTTGATCGGTTTTTTTAATGCAAATAGATTTAATCTAGTAATTTCTTTTAGATTAAGTCTTAGGTCTTGTTTGACCTGTGAAAGAAAGACCTTCTTTGTTGAAAT-----GTTCCA--AAAATTCCTAAAATAAAA---------------------------------------------…
	Arctagrostis_latifolia_SAA91_Peterson18459	-TCCCTTTCCAAAAAAAATCAAAACACCAACCACTACAGTTAGATTTATTAGATTTGTTGCTAAAATATCGGTATTAAGCCCGAAACTGCCAGCAGATGGCCAGTGAGCTAAAAAAACGAAAGAATGGGTTACATTTTTCATATGCTCTCCTC-TTATGGATAGGACGAACAAAGAACAAAGTTTTTCGATCA------CTTACTTCGCTCGCCCTTTTTTGATCGGTTTTTTTAATGCAAATAGATTTAATCCAGTAATTTCTTTTAGATTAAGTCTTAGGTCTTGTTTGACCTGTGAAAGAAAGACCTTCTTTGTTGAAAT-----GTTCCA--AAAATTCCTAAAATAAAAGGA------------------------------------------…
	Arrhenatherum_elatius_SAA567_Saarela903	-TCCCTTTCCAAAAAAAATCAAAACACCAACCACTACAGTTAGATTTATTAGATTTGTTGCTAAAATATCGGTATTAAGCCCGAAACTGCCAGCAGATGGCCAGTGAGCTAAAAAAACGAAAGAATGGGTTACATTTTTCATATGCTCTCCTC-TTATAGATAGGACAAACAAAGAACAAAGTTTTTCGATCA------CTTACTTCGCTCGCCCTTTTTTGATCGGTTTTTTTAATGCAAATAGATTCAATCTATTAATTTCTTTTAGATTAAGTCTTAGGTCTTCTTTGACCTGT----GAAAGACCTCCTTTGTTGAAATGTTCTGTTCCA--AAAATTCCTAAAATAAAAGGAAAAAAACT---TTCCACTTTCCTAAACTAAGGACGGGAAGGA…
	Avellinia_michellii_SAA629_Peterson14246	-TCCCTTTCCAAAAAAAATCAAAACACCAACCACTACAGTTAGATTTATTAGATTTGTTGCTAAAATATCGGTATTAAGCCCGAAACTCCCAGCGGGTGGCCAGTGAGCTAAAAAAACGAAAGAATGGGTTACATTTTTCATATGCTCTCCTC-TTATAGATAGGACAAACAAAGAACAAAGTTTTTCGATCA------CTTACTTCGCTCGCCCTTTTTTGATCGGTTTTTTTAATGCAAATAAATTCAATCTAGTAATTTCTTTTAGATTAATTCTTAGGTCTTCTTTGACCTGT----GAAAGACCTCCTTTGTTGAAATGTTCTGTTTCC--AAAATTCCTAAAATAAAAGGAAAAAAACT---TTCCACTTTCCTAAACTAAGGAGGGGAAGGA…
	Avena_fatua_SAA89_Saarela779	-TCCCTTTCCAAAAAAAATCAAAACACCAACCACTACAGTTAGATTTATTAGATTTGTTGCTAAAATATCGGTATTAAGCCCGAAACTGCCAGCGGATGGCCAGTGAGCTAAAAAAACGAAAGAATGGGTTACATTTTTCATATGCTCTCCTC-TTATAGATAGGACAAACAAAGAACAAAGTTTTTCGATCA------CTTACTTCGCTCGCCGTTTTTTGATCGGTTTTTTTAATGCAAATAGATTCAATCTAGTAATTTCTTTTAGATTAAGTCTTAGGTCTTCTTTGACCTGT----GAAAGACCTCCTTTGTTGAAATGTTCTGTTCCC--AAAATTCCTAAAATAAAAGGAAAAAAACT---TTCCACTTTCCTAAACTAAGGACGGGAAGGA…
	Avena_sativa_SAA570_Saarela775	-TCCCTTTCCAAAAAAAATCAAAACACCAACCACTACAGTTAGATTTATTAGATTTGTTGCTAAAATATCGGTATTAAGCCCGAAACTGCCAGCGGATGGCCAGTGAGCTAAAAAAACGAAAGAATGGGTTACATTTTTCATATGCTCTCCTC-TTATAGATAGGACAAACAAAGAACAAAGTTTTTCGATCA------CTTACTTCGCTCGCCGTTTTTTGATCGGTTTTTTTAATGCAAATAGATTCAATCTAGTAATTTCTTTTAGATTAAGTCTTAGGTCTTCTTTGACCTGT----GAAAGACCTCCTTTGTTGAAATGTTCTGTTCCC--AAAATTCCTAAAATAAAAGGAAAAAAACT---TTCCACTTTCCTAAACTAAGGACGGGAAGGA…
	Beckmannia_syzigachne_SAA24_Saarela712	-----------------------------------------------------------------------------------------------------------------------------TGGGTTACATTTTTCATATGCTCTCCTC-TTATAGATAGGACGAACAAAGAACAAAGTTTTTCGATCA------CTTACTTCGCTCGCCCTTTTTTGATCGGTTTTTTTAATGCAAATAGATTTAATCTAGTAATTTCTTTTAGATTAAGTCTTAGGTCTTGTTTGACCTGTGAAAGAAGGACCTTCTTTGTTGAAAT-----GTTCCA--AAAATTCCTAAAATAAAAGGAAAAA--------------------------------------…
	Briza_minor_SAA529_Peterson21636	---------CAAAAAAAATCAAAACACCAACCACTACAGTTAGATTTATTAGATTTGTTGCTAAAATATCGGTATTAAGCCCGAAACTGCCAGCGGATGGCCAGTGAGCTAAAAAAACGAAAGAATGGGTTACATTTTTCATATGCTCTCCTC-TTATAGATAGGACAAACAAAGAACAAAGTTTTTCGATCA------CTTACTTCGCTCGCCCTTTTTTGATCGGTTTTTTTAATGCAAATAGATTCAATCTAGTAATTTCTTTTAGATTAAGTCTTAGGTCTTGTTTGACCTGT----GAAAGACCTCCTTTGTTGAAAT-----GTTCCC--AAAATTCCTAAAATAAAAGGAAAAAA-CT---TTCCACTTTCCTAAACTAAGGACGGGAAGGA…
	Bromus_vulgaris_KM974737	-TCCCTTTCCAAAAAAAATCAAAACACCAACCACTACAGTTAGATTTATTAGATTTGTTGCTAAAATATCGGTATTAAGCCCGAAACTGCCAGCGGATGGCCAGTGAGCTAAAAAAACGAAAGAATGGGTTACATTTTTCATATGCTCTCCTC-TTATAGATAGGACGAACAAAGAACAAAGTTTTTCGATCACTTACACTTACTTCGCTCGCCCTTTTTTGATCGGTTTTTTTAATGCAAATAGATTCAATCTAGTAATTTCTTTTAGATTAAGTCTTAGGTCTTGTTTGACCGGT----GAAAGACTTCCTTTGTTGAAATGTT-----CCA--AAAATTCCTAAAATAAAAGGAAA-AAACT---TTACACTTTCCTAAACTAAGGACGGGAAAGA…
	Calamagrostis_angustifolia_angustifolia_SAA140_CAN408378	------------------------------------------------------------------------------------------------------------------------------GGGTTACATTTTTCATATGCTCTCCTC-TTATAGATAGGACAAACAAAGAAGAAAGTTTTTCGATCA------CTTACTTCGCTCGCCCTTTTTTGATCGGTTTTTTTAATGCAAATAGATTCAATCTAGTAATTTCTTTTAGATTAAGTCTTAGGTCTTGTTTGACCTGT----GAAAGACCTCCTTTGTTGAAAT-----TTTCCC--ACAATTCCTAAAATAAAAGGAAAAAAACT---TTCCACTTTCCTAAACTAAGGACGGGAAGGA…
	Calamagrostis_angustifolia_SAA141_CAN408441	---------------------------------------TTAGATTTATTAGATTTGTTGCTAAAATATCGGTATTAAGCCCGAAACTGCCAGCGGATGGCCAGTGAGCTAAAAAAACGAAAGAATGGGTTACATTTTTCATATGCTCTCCTC-TTATAGATAGGACAAACAAAGAAGAAAGTTTTTCGATCA------CTTACTTCGCTCGCCCTTTTTTGATCGGTTTTTTTAATGCAAATAGATTCAATCTAGTAATTTCTTTTAGATTAAGTCTTAGGTCTTGTTTGACCTGT----GAAAGACCTCCTTTGTTGAAAT-----TTTCCC--ACAATTCCTAAAATAAAAGGAAAAAAACT---TTCCACTTTCCTAAACTAAGGACGGGAAGGA…
	Calamagrostis_anthoxanthoides_laguroides_SAA139_Vassilczenko4771	-----------------------------------------------------------------------------------------------------------------------------TGGGTTACATTTTTCATATGCTCTCCTC-TTATAGATAGGACAAACAAAGAAGAAAGTTTTTCGATCA------CTTACTTCGCTCGCCCTTTTTTGATCGGTTTTTTTAATGCAAATAGATTCAATCTAGTAATTTCTTTTAGATTAAGTCTTAGGTCTTGTTTGACCTGT----GAAAGACCTCCTTTGTTGAAAT-----TTTCCC--ACAATTCCTAAAATAAAAGGA------------------------------------------…
	Calamagrostis_anthoxanthoides_laguroides_SAA143_Tolmacheva7087	---------------------------------------------------------TTGCTAAAATATCGGTATTAAGCCCGAAACTGCCAGCGGATGGCCAGTGAGCTAAAAAAACGAAAGAATGGGTTACATTTTTCATATGCTCTCCTC-TTATAGATAGGACAAACAAAGAAGAAAGTTTTTCGATCA------CTTACTTCGCTCGCCCTTTTTTGATCGGTTTTTTTAATGCAAATAGATTCAATCTAGTAATTTCTTTTAGATTAAGTCTTAGGTCTTGTTTGACCTGT----GAAAGACCTCCTTTGTTGAAAT-----TTTCCC--ACAATTCCTAAAATAAAAGGAAAAAAACT---TTCCACTTTCCTAAACTAAGGACGGGAAGGA…
	Calamagrostis_anthoxanthoides_SAA135_CAN327539	-----------------------------------------------------------------------------------------------------------------------------TGGGTTACATTTTTCATATGCTCTCCTC-TTATAGATAGGACAAACAAAGAAGAAAGTTTTTCGATCA------CTTACTTCGCTCGCCCTTTTTTGATCGGTTTTTTTAATGCAAATAGATTCAATCTAGTAATTTCTTTTAGATTAAGTCTTAGGTCTTGTTTGACCTGT----GAAAGACCTCCTTTGTTGAAAT-----TTTCCC--ACAATTCCTAAAATAAAAGGAAAAAAACT---TTCCACTTTCCTAAACTAAGGACGGGAAGGA…
	Calamagrostis_arundinacea_SAA12_Peterson18747	-TCCCTTTCCAAAAAAAATCAAAACACCAACCACTACAGTTAGATTTATTAGATTTGTTGCTAAAATATCGGTATTAAGCCCGAAACTGCCAGCGGATGGCCAGTGAGCTAAAAAAACGAAAGAATGGGTTACATTTTTCATATGCTCTCCTC-TTATAGATAGGACAAACAAAGAAGAAAGTTTTTCGATCA------CTTACTTCGCTCGCCCTTTTTTGATCGGTTTTTTTAATGCAAATAGATTCAATCTAGTAATTTCTTTTAGATTAAGTCTTAGGTCTTGTTTGACCTGT----GAAAGACCTCCTTTGTTGAAAT-----TTTCCC--ACAATTCCTAAAATAAAAGGAAAAAAACT---TTCCACTTTCCTAAACTAAGGACGGGAAGGA…
	Calamagrostis_arundinacea_SAA191_PaszkoA_BG3	-----------------------------------------------------------------------------------------------GATGGCCAGTGAGCTAAAAAAACGAAAGAATGGGTTACATTTTTCATATGCTCTCCTC-TTATAGATAGGACAAACAAAGAAGAAAGTTTTTCGATCA------CTTACTTCGCTCGCCCTTTTTTGATCGGTTTTTTTAATGCAAATAGATTCAATCTAGTAATTTCTTTTAGATTAAGTCTTAGGTCTTGTTTGACCTGT----GAAAGACCTCCTTTGTTGAAAT-----TTTCCC--ACAATTCCTAAAATAAAAGGAAAAAAACT---TTCCACTTTCCTAAACTAAGGACGGGAAGGA…
	Calamagrostis_arundinacea_SAA192_Paszko_Szyn1	------------------------------------------------------------------------------------------------------------------------------------------TCATATGCTCTCCTC-TTATAGATAGGACAAACAAAGAAGAAAGTTTTTCGATCA------CTTACTTCGCTCGCCCTTTTTTGATCGGTTTTTTTAATGCAAATAGATTCAATCTAGTAATTTCTTTTAGATTAAGTCTTAGGTCTTGTTTGACCTGT----GAAAGACCTCCTTTGTTGAAAT-----TTTCCC--ACAATTCCTAAAATAAAAGGAAAAAAACT---TTCCACTTTCCTAAACTAAGGACGGGAAGGA…
	Calamagrostis_arundinacea_SAA193_Paszko_Svetnov2a	-----------------------------------------------------------------------------------------------------------------------------------ACATTTTTCATATGCTCTCCTC-TTATAGATAGGACAAACAAAGAAGAAAGTTTTTCGATCA------CTTACTTCGCTCGCCCTTTTTTGATCGGTTTTTTTAATGCAAATAGATTCAATCTAGTAATTTCTTTTAGATTAAGTCTTAGGTCTTGTTTGACCTGT----GAAAGACCTCCTTTGTTGAAAT-----TTTCCC--ACAATTCCTAAAATAAAAGGAAAAAAACT---TTCCACTTTCCTAAACTAAGGACGGGAAGGA…
	Calamagrostis_arundinacea_SAA194_PaszkoD20_124_1	-TCCCTTTCCAAAAAAAATCAAAACACCAACCACTACAGTTAGATTTATTAGATTTGTTGCTAAAATATCGGTATTAAGCCCGAAACTGCCAGCGGATGGCCAGTGAGCTAAAAAAACGAAAGAATGGGTTACATTTTTCATATGCTCTCCTC-TTATAGATAGGACAAACAAAGAAGAAAGTTTTTCGATCA------CTTACTTCGCTCGCCCTTTTTTGATCGGTTTTTTTAATGCAAATAGATTCAATCTAGTAATTTCTTTTAGATTAAGTCTTAGGTCTTGTTTGACCTGT----GAAAGACCTCCTTTGTTGAAAT-----TTTCCC--ACAATTCCTAAAATAAAAGGAAAAAAACT---TTCCACTTTCCTAAACTAAGGACGGGAAGGA…
	Calamagrostis_arundinacea_SAA206_Soreng5186	-TCCCTTTCCAAAAAAAATCAAAACACCAACCACTACAGTTAGATTTATTAGATTTGTTGCTAAAATATCGGTATTAAGCCCGAAACTGCCAGCGGATGGCCAGTGAGCTAAAAAAACGAAAGAATGGGTTACATTTTTCATATGCTCTCCTC-TTATAGATAGGACAAACAAAGAAGAAAGTTTTTCGATCA------CTTACTTCGCTCGCCCTTTTTTGATCGGTTTTTTTAATGCAAATAGATTCAATCTAGTAATTTCTTTTAGATTAAGTCTTAGGTCTTGTTTGACCTGT----GAAAGACCTCCTTTGTTGAAAT-----TTTCCC--ACAATTCCTAAAATAAAAGGAAAAAAACT---TTCCACTTTCCTAAACTAAGGACGGGAAGGA…
	Calamagrostis_bolanderi_SAA121_Peterson19694_4	------------------------------CCACTACAGTTAGATTTATTAGATTTGTTGCTAAAATATCGGTATTAAGCCCGAAACTGCCAGCGGATGGCCAGTGAGCTAAAAAAACGAAAGAATGGGTTACATTTTCCATATGCTCTCCTC-TTATAGATAGGACAAACAAAGAAGAAAGTTTTTCGATCA------CTTACTTCGCTCGCCCTTTTTTGATCGGTTTTTTTAATGCAAATAGATTCAATCTAGTAATTTCTTTTAGATTAAGTCTTAGGTCTTGTTTGACCTGT----GAAAGACCTCCTTTGTTGAAAT-----TTTCCC--ACAATTCCTAAAATAAAAGGAAAAAAACT---TTCCACTTTCCTAAACTAAGGACGGGAAGGA…
	Calamagrostis_bolanderi_SAA47_Peterson19694_2	--------CCAAAAAAAATCAAAACACCAACCACTACAGTTAGATTTATTAGATTTGTTGCTAAAATATCGGTATTAAGCCCGAAACTGCCAGCGGATGGCCAGTGAGCTAAAAAAACGAAAGAATGGGTTACATTTTCCATATGCTCTCCTC-TTATAGATAGGACAAACAAAGAAGAAAGTTTTTCGATCA------CTTACTTCGCTCGCCCTTTTTTGATCGGTTTTTTTAATGCAAATAGATTCAATCTAGTAATTTCTTTTAGATTAAGTCTTAGGTCTTGTTTGACCTGT----GAAAGACCTCCTTTGTTGAAAT-----TTTCCC--ACAATTCCTAAAATAAAAGGAAAAAAACT---TTCCACTTTCCTAAACTAAGGACGGGAAGGA…
	Calamagrostis_brachytricha_SAA646_US3174890	-TCCCTTTCCAAAAAAAATCAAAACACCAACCACTACAGTTAGATTTATTAGATTTGTTGCTAAAATATCGGTATTAAGCCCGAAACTGCCAGCGGATGGCCAGTGAGCTAAAAAAACGAAAGAATGGGTTACATTTTTCATATGCTCTCCTC-TTATAGATAGGACAAACAAAGAAGAAAGTTTTTCGATCA------CTTACTTCGCTCGCCCTTTTTTGATCGGTTTTTTTAATGCAAATAGATTCAATCTAGTAATTTCTTTTAGATTAAGTCTTAGGTCTTGTTTGACCTGT----GAAAGACCTCCTTTGTTGAAAT-----TTTCCC--ACAATTCCTAAAATAAAAGGAAAAAAACT---TTCCACTTTCCTAAACTAAGGACGGGAAGGA…
	Calamagrostis_cainii_SAA124_Peterson20796	------------------------------------------------------------------------------------------------------------------------------GGGTTACATTTTTCATATGCTCTCCTC-TTATAGATAGGACAAACAAAGAAGAAAGTTTTTCGATCA------CTTACTTCGCTCGCCCTTTTTTGATCGGTTTTTTTAATGCAAATAGATTCAATCTAGTAATTTCTTTTAGATTAAGTCTTAGGTCTTGTTTGACCTGT----GAAAGACCTCCTTTGTTGAAAT-----TTTCCC--ACAATTCCTAAAATAAAAGGAAAAAAACT---TTCCACTTTCCTAAACTAAGGACGGGAAGGA…
	Calamagrostis_cainii_SAA131_Peterson20795	----------------------------------------------------------------------------------------------------------------------------------------------------------------------------------AAAGTTTTTCNATCA------CTTACTTCGCTCGCCCTTTTTTGATCGGTTTTTTTAATGCAAATAGATTCCATCTAGTAATTTCTTTTAGATTAAGTCTTAGGTCTTGTTTGACCTGT----GAAAGACCTCCTTTGTTGAAAT-----TTTCCC--ACAATTCCTAAAATAAAAGGAAAAAAACT---TTCCACTTTCCTAAACTAAGGACGGGAAGGA…
	Calamagrostis_canadensis_canadensis_SAA119_Peterson19822	-TCCCTTTCCAAAAAAAATCAAAACACCAACCACTACAGTTAGATTTATTAGATTTGTTGCTAAAATATCGGTATTAAGCCCGAAACTGCCAGCGGATGGCCAGTGAGCTAAAAAAACGAAAGAATGGGTTACATTTTTCATATGCTCTCCTC-TTATAGATAGGACAAACAAAGAAGAAAGTTTTTCGATCA------CTTACTTCGCTCGCCCTTTTTTGATCGGTTTTTTTAATGCAAATAGATTCAATCTAGTAATTTCTTTTAGATTAAGTCTTAGGTCTTGTTTGACCTGT----GAAAGACCTCCTTTGTTGAAAT-----TTTCCC--ACAATTCCTAAAATAAAAGGAAAAAAACT---TTCCACTTTCCTAAACTAAGGACGGGAAGGA…
	Calamagrostis_canadensis_canadensis_SAA31_Peterson18761	-----TTTCCAAAAAAAATCAAAACACCAACCACTACAGTTAGATTTATTAGATTTGTTGCTAAAATATCGGTATTAAGCCCGAAACTGCCAGCGGATGGCCAGTGAGCTAAAAAAACGAAAGAATGGGTTACATTTTTCATATGCTCTCCTC-TTATAGATAGGACAAACAAAGAAGAAAGTTTTTCGATCA------CTTACTTCGCTCGCCCTTTTTTGATCGGTTTTTTTAATGCAAATAGATTCAATCTAGTAATTTCTTTTAGATTAAGTCTTAGGTCTTGTTTGACCTGT----GAAAGACCTCCTTTGTTGAAAT-----TTTCCC--ACAATTCCTAAAATAAAAGGAAAAAAACT---TTCCACTTTCCTAAACTAAGGACGGGAAGGA…
	Calamagrostis_canadensis_langsdorffii_SAA11_Peterson18766	------TTCCAAAAAAAATCAAAACACCAACCACTACAGTTAGATTTATTAGATTTGTTGCTAAAATATCGGTATTAAGCCCGAAACTGCCAGCGGATGGCCAGTGAGCTAAAAAAACGAAAGAATGGGTTACATTTTTCATATGCTCTCCTC-TTATAGATAGGACAAACAAAGAAGAAAGTTTTTCGATCA------CTTACTTCGCTCGCCCTTTTTTGATCGGTTTTTTTAATGCAAATAGATTCAATCTAGTAATTTCTTTTAGATTAAGTCTTAGGTCTTGTTTGACCTGT----GAAAGACCTCCTTTGTTGAAAT-----TTTCCC--ACAATTCCTAAAATAAAAGGAAAAAAACT---TTCCACTTTCCTAAACTAAGGACGGGAAGGA…
	Calamagrostis_canadensis_langsdorffii_SAA4_Peterson18455	-----TTTCCAAAAAAAATCAAAACACCAACCACTACAGTTAGATTTATTAGATTTGTTGCTAAAATATCGGTATTAAGCCCGAAACTGCCAGCGGATGGCCAGTGAGCTAAAAAAACGAAAGAATGGGTTACATTTTTCATATGCTCTCCTC-TTATAGATAGGACAAACAAAGAAGAAAGTTTTTCGATCA------CTTACTTCGCTCGCCCTTTTTTGATCGGTTTTTTTAATGCAAATAGATTCAATCTAGTAATTTCTTTTAGATTAAGTCTTAGGTCTTGTTTGACCTGT----GAAAGACCTCCTTTGTTGAAAT-----TTTCCC--ACAATTCCTAAAATAAAAGGAAAAAAACT---TTCCACTTTCCTAAACTAAGGACGGGAAGGA…
	Calamagrostis_canadensis_langsdorffii_SAA5_Peterson18743	------------------------------------------------------------------------------------------------------------------------------------------------------------------------AACAAAGAAGAAAGTTTTTCGATCA------CTTACTTCGCTCGCCCTTTTTTGATCGGTTTTTTTAATGCAAATAGATTCAATCTAGTAATTTCTTTTAGATTAAGTCTTAGGTCTTGTTTGACCTGT----GAAAGACCTCCTTTGTTGAAAT-----TTTCCC--ACAATTCCTAAAATAAAAGGAAAAAAACT---TTCCACTTTCCTAAACTAAGGACGGGAAGGA…
	Calamagrostis_canadensis_langsdorffii_SAA7_Peterson18765	----------------------------------------------------------------------------------------------------------------------------------------------------------------------------------------------TCA------CTTACTTCGCTCGCCCTTTTTTGATCGGTTTTTTTAATGCAAATAGATTCAATCTAGTAATTTCTTTTAGATTAAGTCTTAGGTCTTGTTTGACCTGT----GAAAGACCTCCTTTGTTGAAAT-----TTTCCC--ACAATTCCTAAAATAAAAGGAAAAAAACT---TTCCACTTTCCTAAACTAAGGACGGGAAGGA…
	Calamagrostis_canadensis_langsdorffii_SAA92_Peterson18498	---CCTTTCCAAAAAAAATCAAAACACCAACCACTACAGTTAGATTTATTAGATTTGTTGCTAAAATATCGGTATTAAGCCCGAAACTGCCAGCGGATGGCCAGTGAGCTAAAAAAACGAAAGAATGGGTTACATTTTTCATATGCTCTCCTC-TTATAGATAGGACAAACAAAGAAGAAAGTTTTTCGATCA------CTTACTTCGCTCGCCCTTTTTTGATCGGTTTTTTTAATGCAAATAGATTCAATCTAGTAATTTCTTTTAGATTAAGTCTTAGGTCTTGTTTGACCTGT----GAAAGACCTCCTTTGTTGAAAT-----TTTCCC--ACAATTCCTAAAATAAAAGGAAAAAAACT---TTCCACTTTCCTAAACTAAGGACGGGAAGGA…
	Calamagrostis_canadensis_langsdorffii_SAA94_Peterson18615	------------------TCAAAACACCAACCACTACAGTTAGATTTATTAGATTTGTTGCTAAAATATCGGTATTAAGCCCGAAACTGCCAGCGGATGGCCAGTGAGCTAAAAAAACGAAAGAATGGGTTACATTTTTCATATGCTCTCCTC-TTATAGATAGGACAAACAAAGAAGAAAGTTTTTCGATCA------CTTACTTCGCTCGCCCTTTTTTGATCGGTTTTTTTAATGCAAATAGATTCAATCTAGTAATTTCTTTTAGATTAAGTCTTAGGTCTTGTTTGACCTGT----GAAAGACCTCCTTTGTTGAAAT-----TTTCCC--ACAATTCCTAAAATAAAAGGAAAAAAACT---TTCCACTTTCCTAAACTAAGGACGGGAAGGA…
	Calamagrostis_canadensis_langsdorffii_SAA97_Peterson18711	-----------------------------------------------------------------------------------------------------------------------------TGGGTTACATTTTTCATATGCTCTCCTC-TTATAGATAGGACAAACAAAGAAGAAAGTTTTTCGATCA------CTTACTTCGCTCGCCCTTTTTTGATCGGTTTTTTTAATGCAAATAGATTCAATCTAGTAATTTCTTTTAGATTAAGTCTTAGGTCTTGTTTGACCTGT----GAAAGACCTCCTTTGTTGAAAT-----TTTCCC--ACAATTCCTAAAATAAAAGGAAAAAAACT---TTCCACTTTCCTAAACTAAGGACGGGAAGGA…
	Calamagrostis_canadensis_langsdorffii_SAA98_Peterson18724	-----------------------------------------------------------------------------------------------------------------------------TGGGTTACATTTTTCATATGCTCTCCTC-TTATAGATAGGACAAACAAAGAAGAAAGTTTTTCGATCA------CTTACTTCGCTCGCCCTTTTTTGATCGGTTTTTTTAATGCAAATAGATTCAATCTAGTAATTTCTTTTAGATTAAGTCTTAGGTCTTGTTTGACCTGT----GAAAGACCTCCTTTGTTGAAAT-----TTTCCC--ACAATTCCTAAAATAAAAGGAAAAAAACT---TTCCACTTTCCTAAACTAAGGACGGGAAGGA…
	Calamagrostis_canescens_SAA167_PaszkoD17_07GPS247	--------------------------------------------TTTATTAGATTTGTTGCTAAAATATCGGTATTAAGCCCGAAACTGCCAGCGGATGGCCAGTGAGCTAAAAAAACGAAAGAATGGGTTACATTTTTCATATGCTCTCCTC-TTATAGATAGGACAAACAAAGAAGAAAGTTTTTCGATCA------CTTACTTCGCTCGCCCTTTTTTGATCGGTTTTTTTAATGCAAATAGATTCAATCTAGTAATTTCTTTTAGATTAAGTCTTAGGTCTTGTTTGACCTGT----GAAAGACCTCCTTTGTTGAAAT-----TTTCCC--ACAATTCCTAAAATAAAAGGAAAAAAACT---TTCCACTTTCCTAAACTAAGGACGGGAAGGA…
	Calamagrostis_canescens_SAA168_PaszkoC_Zbijow3	-------------------------ACCAACCACTACAGTTAGATTTATTAGATTTGTTGCTAAAATATCGGTATTAAGCCCGAAACTGCCAGCGGATGGCCAGTGAGCTAAAAAAACGAAAGAATGGGTTACATTTTTCATATGCTCTCCTC-TTATAGATAGGACAAACAAAGAAGAAAGTTTTTCGATCA------CTTACTTCGCTCGCCCTTTTTTGATCGGTTTTTTTAATGCAAATAGATTCAATCTAGTAATTTCTTTTAGATTAAGTCTTAGGTCTTGTTTGACCTGT----GAAAGACCTCCTTTGTTGAAAT-----TTTCCC--ACAATTCCTAAAATAAAAGGAAAAAAACT---TTCCACTTTCCTAAACTAAGGACGGGAAGGA…
	Calamagrostis_canescens_SAA169_PaszkoSvetnov1c_GPS107	------------------------CACCAACCACTACAGTTAGATTTATTAGATTTGTTGCTAAAATATCGGTATTAAGCCCGAAACTGCCAGCGGATGGCCAGTGAGCTAAAAAAACGAAAGAATGGGTTACATTTTTCATATGCTCTCCTC-TTATAGATAGGACAAACAAAGAAGAAAGTTTTTCGATCA------CTTACTTCGCTCGCCCTTTTTTGATCGGTTTTTTTAATGCAAATAGATTCAATCTAGTAATTTCTTTTAGATTAAGTCTTAGGTCTTGTTTGACCTGT----GAAAGACCTCCTTTGTTGAAAT-----TTTCCC--ACAATTCCTAAAATAAAAGGAAAAAAACT---TTCCACTTTCCTAAACTAAGGACGGGAAGGA…
	Calamagrostis_carchiensis_SAA661_Laegaard101730	-TCCCTTTCCAAAAAAAATCAAAACACCAACCACTACAGTTAGATTTATTAGATTTGTTGCTAAAATATCGGTATTAAGCCCGAAACTGCCAGCGGATGGCCAGTGAGCTAAAAAAACGAAAGAATGGGTTACATTTTTCATATGCTCTCCTC-TTATAGATAGGACAAACAAAGAAGAAAGTTTTTCGATCA------CTTACTTCGCTCGCCCTTTTTTGATCGGTTTTTTTAATGCAAATAGATTCAATCTAGTAATTTCTTTTAGATTAAGTCTTAGGTCTTGTTTGACCTGT----GAAAGACCTCCTTTGTTGAAAT-----TTTCCC--ACAATTCCTAAAATAAAAGGAAAAAAACT---TTCCACTTTCCTAAACTAAGGACGGGAAGGA…
	Calamagrostis_cf_purpurascens_SAA136_Nechaev560888	--------------------------------------------------------------------------------------------------------------------------------------------------------------------------------------------------------TTACTTCGCTCGCCCTTTTTTGATCGGTTTTTTTAATGCAAATAGATTCAATCTAGTAATTTCTTTTAGATTAAGTCTTAGGTCTTGTTTGACCTGT----GAAAGACCTCCTTTGTTGAAAT-----TTTCCC--ACAATTCCTAAAATAAAAGGAAAAAAACT---TTCCACTTTCCTAAACTAAGGACGGGAAGGA…
	Calamagrostis_chalybaea_SAA181_PaszkoD17_31GPS256	--------------------------------------GTTAGATTTATTAGATTTGTTGCTAAAATATCGGTATTAAGCCCGAAACTGCCAGCGGATGGCCAGTGAGCTAAAAAAACGAAAGAATGGGTTACATTTTTCATATGCTCTCCTC-TTATAGATAGGACAAACAAAGAAGAAAGTTTTTCGATCA------CTTACTTCGCTCGCCCTTTTTTGATCGGTTTTTTTAATGCAAATAGATTCAATCTAGTAATTTCTTTTAGATTAAGTCTTAGGTCTTGTTTGACCTGT----GAAAGACCTCCTTTGTTGAAAT-----TTTCCC--ACAATTCCTAAAATAAAAGGAAAAAAACT---TTCCACTTTCCTAAACTAAGGACGGGAAGGA…
	Calamagrostis_chalybaea_SAA182_PaszkoD16_03GPS243	----------------------------------------------------------------------------------GAAACTGCCAGCGGATGGCCAGTGAGCTAAAAAAACGAAAGAATGGGTTACATTTTTCATATGCTCTCCTC-TTATAGATAGGACAAACAAAGAAGAAAGTTTTTCGATCA------CTTACTTCGCTCGCCCTTTTTTGATCGGTTTTTTTAATGCAAATAGATTCAATCTAGTAATTTCTTTTAGATTAAGTCTTAGGTCTTGTTTGACCTGT----GAAAGACCTCCTTTGTTGAAAT-----TTTCCC--ACAATTCCTAAAATAAAAGGAAAAAAACT---TTCCACTTTCCTAAACTAAGGACGGGAAGGA…
	Calamagrostis_coarctata_SAA128_Peterson20818	---------------------------------------------------------------------------------------------CGGATGGCCNGTGAGCTNAAAAAACGAAAGAATGGGTTACATTTTTCATATGCTCTCCTC-TTATAGATAGGACAAACAAAGANNNNNGTTTTTCGATCA------CTTACTTCGCTCGCCCTTTTTTGATCGGTTTTTTTAATGCAAATAGATTCAATCTAGTAATTTCTTTTAGATTAAGTCTTAGGTCTTGTTTGACCTGT----GAAAGACCTCCTTTGTTGAAAT-----GTTCCC--ACAATTCCTAAAATAAAAGGAAAAAAACT---TTCCACTTTCCTAAACTAAGGACGGGAAGGA…
	Calamagrostis_deschampsioides_SAA252_Bennett06_381	--CCCNTTCCAAAAAAAATCAAAACACCAACCACTACAGTTAGATTTATTAGATTTGTTGCTAAAATATCGGTATTAAGCCCGAAACTGCCAGCGGATGGCCAGTGAGCTAAAAAAACGAAAGAATGGGTTACATTTTTCATATGCTCTCCTC-TTATAGATAGGACAAACAAAGAAGAAAGTTTTTCGATCA------CTTACTTCGCTCGCCCTTTTTTGATCGGTTTTTTTAATGCAAATAGATTCAATCTAGTAATTTCTTTTAGATTAAGTCTTAGGTCTTGTTTGACCTGT----GAAAGACCTCCTTTGTTGAAAT-----TTTCCC--ACAATTCCTAAAATAAAAGGAAAAAAACT---TTCCACTTTCCTAAACTAAGGACGGGAAGGA…
	Calamagrostis_deschampsioides_SAA253_Bennett06_123	-TCCCTTTCCAAAAAAAATCAAAACACCAACCACTACAGTTAGATTTATTAGATTTGTTGCTAAAATATCGGTATTAAGCCCGAAACTGCCAGCGGATGGCCAGTGAGCTAAAAAAACGAAAGAATGGGTTACATTTTTCATATGCTCTCCTC-TTATAGATAGGACAAACAAAGAAGAAAGTTTTTCGATCA------CTTACTTCGCTCGCCCTTTTTTGATCGGTTTTTTTAATGCAAATAGATTCAATCTAGTAATTTCTTTTAGATTAAGTCTTAGGTCTTGTTTGACCTGT----GAAAGACCTCCTTTGTTGAAAT-----TTTCCC--ACAATTCCTAAAATAAAAGGAAAAAAACT---TTCCACTTTCCTAAACTAAGGACGGGAAGGA…
	Calamagrostis_distantiflora_SAA147_Probatova5806	------------------------------------------------------------------------------------------------------------------------------GGGTTACATTTTTCATATGCTCTCCTC-TTATAGATAGGACAAACAAAGAAGAAAGTTTTTCGATCA------CTTACTTCGCTCGCCCTTTTTTGATCGGTTTTTTTAATGCAAATAGATTCAATCTAGTAATTTCTTTTAGATTAAGTCTTAGGTCTTGTTTGACCTGT----GAAAGACCTCCTTTGTTGAAAT-----TTTCCC--ACAATTCCTAAAATAAAAGGAAAAAAACT---TTCCACTTTCCTAAACTAAGGACGGGAAGGA…
	Calamagrostis_divaricata_SAA243_Peterson21267	-TCCCTTTCCAAAAAAAATCAAAACACCAACCACTACAGTTAGATTTATTAGATTTGTTGCTAAAATATCGGTATTAAGCCCGAAACTGCCAGCGGATGGCCAGTGAGCTAAAAAAACGAAAGAATGGGTTACATTTTTCATATGCTCTCCTC-TTATAGATAGGACAAACAAAGAACAAAGTTTTTCGATCA------CTTACTTCGCTCGCCCTTTTTTGATCGGTTTTTTTAATGCAAATAGATTCAATCTAGTAATTTCTTTTAGATTAAGTCTTAGGTCTTCTTTGACCTGT----GAAAGACCTCCTTTGTTGAAATGTTCTGTTCCC--AAAATTCCTAAAATAAAAGGAAAAAAACT---TTCCACTTTCCTAAACTAAGGACGGGAAGGA…
	Calamagrostis_divaricata_SAA74_Peterson17774	-----------------------------------------------------------------------------------------------------------------------------TGGGTTACATTTTTCATATGCTCTCCTC-TTATAGATAGGACAAACAAAGAACAAAGTTTTTCGATCA------CTTACTTCGCTCGCCCTTTTTTGATCGGTTTTTTTAATGCAAATAGATTCAATCTAGTAATTTCTTTTAGATTAAGTCTTAGGTCTTCTTTGACCTGT----GAAAGACCTCCTTTGTTGAAATGTTCTGTTCCC--AAAATTCCTAAAATAAAAGGAAAAAAACT---TTCCACTTTCCTAAACTAAGGACGGGAAGGA…
	Calamagrostis_emodensis_SAA13_Peterson18749	-------------AAAAATCAAAACACCAACCACTACAGTTAGATTTATNAGATTTGTTGCTAAAATATCGGTATTAAGCCCGAAACTGCCAGCGGATGGCCAGTGAGCTAAAAAAACGAAAGAATGGGTTACATTTTTCATATGCTCTCCTC-TTATAGATAGGACAAACAAAGAAGAAAGTTTTTCGATCA------CTTACTTCGCTCGCCCTTTTTTGATCGGTTTTTTTAATGCAAATAGATTCAATCTAGTAATTTCTTTTAGATTAAGTCTTAGGTCTTGTTTGACCTGT----GAAAGACCTCCTTTGTTGAAAT-----TTTCCC--ACAATTCCTAAAATAAAAGGAAAAAAACT---TTCCACTTTCCTAAACTAAGGACGGGAAGGA…
	Calamagrostis_emodensis_SAA201_Soreng5350	---CCTTTCCAAAAAAAATCAAAACACCAACCACTACAGTTAGATTTATTAGATTTGTTGCTAAAATATCGGTATTAAGCCCGAAACTGCCAGCGGATGGCCAGTGAGCTAAAAAAACGAAAGAATGGGTTACATTTTTCATATGCTCTCCTC-TTATAGATAGGACAAACAAAGAAGAAAGTTTTTCGATCA------CTTACTTCGCTCGCCCTTTTTTGATCGGTTTTTTTAATGCAAATAGATTCAATCTAGTAATTTCTTTTAGATTAAGTCTTAGGTCTTGTTTGACCTGT----GAAAGACCTCCTTTGTTGAAAT-----TTTCCC--ACAATTCCTAAAATAAAAGGAAAAAAACT---TTCCACTTTCCTAAACTAAGGACGGGAAGGA…
	Calamagrostis_epigeios_SAA125_Saarela1368	-----------------------------------------------------------------------------------------------------------------------------TGGGTTACATTTTTCATATGCTCTCCTC-TTATAGATAGGACAAACAAAGAAGAAAGTTTTTCGATCA------CTTACTTCGCTCGCCCTTTTTTGATCGGTTTTTTTAATGCAAATAGATTCAATCTAGTAATTTCTTTTAGATTAAGTCTTAGGTCTTGTTTGACCTGT----GAAAGACCTCCTTTGTTGAAAT-----TTTACC--ACAATTCCTAAAATAAAAGGAAAAAAACT---TTCCACTTTCCTAAACTAAGGACGGGAAGGA…
	Calamagrostis_epigeios_SAA148_Aiken86_005	------------------------------------------------------------------------------------------------------------------------------GGGTTACATTTTTCATATGCTCTCCTC-TTATAGATAGGACAAACAAAGAAGAAAGTTTTTCGATCA------CTTACTTCGCTCGCCCTTTTTTGATCGGTTTTTTTAATGCAAATAGATTCAATCTAGTAATTTCTTTTAGATTAAGTCTTAGGTCTTGTTTGACCTGT----GAAAGACCTCCTTTGTTGAAAT-----TTTACC--ACAATTCCTAAAATAAAAGGAAAAAAACT---TTCCACTTTCCTAAACTAAGGACGGGAAGGA…
	Calamagrostis_epigeios_SAA155_Soreng7674	--------------------------CCAACCACTACAGTTAGATTTATTAGATTTGTTGCTAAAATATCGGTATTAAGCCCGAAACTGCCAGCGGATGGCCAGTGAGCTAAAAAAACGAAAGAATGGGTTACATTTTTCATATGCTCTCCTC-TTATAGATAGGACAAACAAAGAAGAAAGTTTTTCGATCA------CTTACTTCGCTCGCCCTTTTTTGATCGGTTTTTTTAATGCAAATAGATTCAATCTAGTAATTTCTTTTAGATTAAGTCTTAGGTCTTGTTTGACCTGT----GAAAGACCTCCTTTGTTGAAAT-----TTTCCC--ACAATTCCTAAAATAAAAGGAAAAAAACT---TTCCACTTTCCTAAACTAAGGACGGGAAGGA…
	Calamagrostis_epigeios_SAA156_Soreng7637	-----------------------------------ACAGTTAGATTTATTAGATTTGTTGCTAAAATATCGGTATTAAGCCCGAAACTGCCAGCGGATGGCCAGTGAGCTAAAAAAACGAAAGAATGGGTTACATTTTTCATATGCTCTCCTC-TTATAGATAGGACAAACAAAGAAGAAAGTTTTTCGATCA------CTTACTTCGCTCGCCCTTTTTTGATCGGTTTTTTTAATGCAAATAGATTCAATCTAGTAATTTCTTTTAGATTAAGTCTTAGGTCTTGTTTGACCTGT----GAAAGACCTCCTTTGTTGAAAT-----TTTCCC--ACAATTCCTAAAATAAAAGGAAAAAAACT---TTCCACTTTCCTAAACTAAGGACGGGAAGGA…
	Calamagrostis_epigeios_SAA178_PaszkoJ11	-TCCCTTTCCAAAAAAAATCAAAACACCAACCACTACAGTTAGATTTATTAGATTTGTTGCTAAAATATCGGTATTAAGCCCGAAACTGCCAGCGGATGGCCAGTGAGCTAAAAAAACGAAAGAATGGGTTACATTTTTCATATGCTCTCCTC-TTATAGATAGGACAAACAAAGAAGAAAGTTTTTCGATCA------CTTACTTCGCTCGCCCTTTTTTGATCGGTTTTTTTAATGCAAATAGATTCAATCTAGTAATTTCTTTTAGATTAAGTCTTAGGTCTTGTTTGACCTGT----GAAAGACCTCCTTTGTTGAAAT-----TTTCCC--ACAATTCCTAAAATAAAAGGAAAAAAACT---TTCCACTTTCCTAAACTAAGGACGGGAAGGA…
	Calamagrostis_epigeios_SAA180_PaszkoGermany1	--------------------------------------------------------------AAAATATCGGTATTAAGCCCGAAACTGCCAGCGGATGGCCAGTGAGCTAAAAAAACGAAAGAATGGGTTACATTTTTCATATGCTCTCCTC-TTATAGATAGGACAAACAAAGAAGAAAGTTTTTCGATCA------CTTACTTCGCTCGCCCTTTTTTGATCGGTTTTTTTAATGCAAATAGATTCAATCTAGTAATTTCTTTTAGATTAAGTCTTAGGTCTTGTTTGACCTGT----GAAAGACCTCCTTTGTTGAAAT-----TTTACC--ACAATTCCTAAAATAAAAGGAAAAAAACT---TTCCACTTTCCTAAACTAAGGACGGGAAGGA…
	Calamagrostis_epigeios_SAA200_Soreng5161	-TCCCTTTCCAAAAAAAATCAAAACACCAACCACTACAGTTAGATTTATTAGATTTGTTGCTAAAATATCGGTATTAAGCCCGAAACTGCCAGCGGATGGCCAGTGAGCTAAAAAAACGAAAGAATGGGTTACATTTTTCATATGCTCTCCTC-TTATAGATAGGACAAACAAAGAAGAAAGTTTTTCGATCA------CTTACTTCGCTCGCCCTTTTTTGATCGGTTTTTTTAATGCAAATAGATTCAATCTAGTAATTTCTTTTAGATTAAGTCTTAGGTCTTGTTTGACCTGT----GAAAGACCTCCTTTGTTGAAAT-----TTTACC--ACAATTCCTAAAATAAAAGGAAAAAAACT---TTCCACTTTCCTAAACTAAGGACGGGAAGGA…
	Calamagrostis_epigeios_SAA203_Soreng7573b	-------------------------------CACTACAGTTAGATTTATTAGATTTGTTGCTAAAATATCGGTATTAAGCCCGAAACTGCCAGCGGATGGCCAGTGAGCTAAAAAAACGAAAGAATGGGTTACATTTTTCATATGCTCTCCTC-TTATAGATAGGACAAACAAAGAAGAAAGTTTTTCGATCA------CTTACTTCGCTCGCCCTTTTTTGATCGGTTTTTTTAATGCAAATAGATTCAATCTAGTAATTTCTTTTAGATTAAGTCTTAGGTCTTGTTTGACCTGT----GAAAGACCTCCTTTGTTGAAAT-----TTTCCC--ACAATTCCTAAAATAAAAGGAAAAAAACT---TTCCACTTTCCTAAACTAAGGACGGGAAGGA…
	Calamagrostis_erectifolia_SAA62_Peterson19105	------TTCCAAAAAAAATCAAAACACCAACCACTACAGTTAGATTTATTAGATTTGTTGCTAAAATATCGGTATTAAGCCCGAAACTGCCAGCGGATGGCCAGTGAGCTAAAAAAACGAAAGAATGGGTTACATTTTTCATATGCTCTCCTC-TTATAGATAGGACAAACAAAGAACAAAGTTTTTCGATCA------CTTACTTCGCTCGCCCTTTTTTGATCGGTTTTTTTAATGCAAATAGATTCAATCTAGTAATTTCTTTTAGATTAAGTCTTAGGTCTTCTTTGACCTGT----GAAAGACCTCCTTTGTTGAAATGTTCTGTTCCC--AAAATTCCTAAAATAAAAGGAAAAAAACT---TTCCACTTTCCTAAACTAAGGACGGGAAGGA…
	Calamagrostis_erectifolia_SAA63_Peterson19106	------------------------------------------------------------------------------------------------------------------------------------------TCATATGCTCTCCTC-TTATAGATAGGACAAACAAAGAACAAAGTTTTTCGATCA------CTTACTTCGCTCGCCCTTTTTTGATCGGTTTTTTTAATGCAAATAGATTCAATCTAGTAATTTCTTTTAGATTAAGTCTTAGGTCTTCTTTGACCTGT----GAAAGACCTCCTTTGTTGAAATGTTCTGTTCCC--AAAATTCCTAAAATAAAAGGAAAAAAACT---TTCCACTTTCCTAAACTAAGGACGGGAAGGA…
	Calamagrostis_erectifolia_SAA64_Peterson19097	-------------------------------------------------------------------------------------ACTGCCAGCGGATGGCCAGTGAGCTAAAAAAACGAAAGAATGGGTTACATTTTTCATATGCTCTCCTC-TTATAGATAGGACAAACAAAGAACAAAGTTTTTCGATCA------CTTACTTCGCTCGCCCTTTTTTGATCGGTTTTTTTAATGCAAATAGATTCAATCTAGTAATTTCTTTTAGATTAAGTCTTAGGTCTTCTTTGACCTGT----GAAAGACCTCCTTTGTTGAAATGTTCTGTTCCC--AAAATTCCTAAAATAAAAGGAAAAAAACT---TTCCACTTTCCTAAACTAAGGACGGGAAGGA…
	Calamagrostis_eriantha_SAA230_Peterson21344	-TCCCTTTCCAAAAAAAATCAAAACACCAACCACTACAGTTAGATTTATTAGATTTGTTGCTAAAATATCGGTATTAAGCCCGAAACTGCCAGCGGATGGCCAGTGAGCTAAAAAAACGAAAGAATGGGTTACATTTTTCATATGCTCTCCTC-TTATAGATAGGACAAACAAAGAACAAAGTTTTTCGATCA------CTTACTTCGCTCGCCCTTTTTTGATCGGTTTTTTTAATGCAAATAGATTCAATCTAGTAATTTCTTTTAGATTAAGTCTTAGGTCTTCTTTGACCTGT----GAAAGACCTCCTTTGTTGAAATGTTCTGTTCCC--AAAATTCCTAAAATAAAAGGAAAAAAACT---TTCCACTTTCCTAAACTAAGGACGGGAAGGA…
	Calamagrostis_eriantha_SAA67_Iltis952	-----------------------------------------------------------------------------------------------------------------------------TGGGTTACATTTTTCATATGCTCTCCTC-TTATAGATAGGACAAACAAAGAACAAAGTTTTTCGATCA------CTTACTTCGCTCGCCCTTTTTTGATCGGTTTTTTTAATGCAAATAGATTCAATCTAGTAATTTCTTTTAGATTAAGTCTTAGGTCTTCTTTGACCTGT----GAAAGACCTCCTTTGTTGAAATGTTCTGTTCCC--AAAATTCCTAAAATAAAAGGAAAAAAACT---TTCCACTTTCCTAAACTAAGGACGGGAAGGA…
	Calamagrostis_eriantha_SAA68_Nee33190	-TCCCTTTCCAAAAAAAATCAAAACACCAACCACTACAGTTAGATTTATTAGATTTGTTGCTAAAATATCGGTATTAAGCCCGAAACTGCCAGCGGATGGCCAGTGAGCTAAAAAAACGAAAGAATGGGTTACATTTTTCATATGCTCTCCTC-TTATAGATAGGACAAACAAAGAACAAAGTTTTTCGATCA------CTTACTTCGCTCGCCCTTTTTTGATCGGTTTTTTTAATGCAAATAGATTCAATCTAGTAATTTCTTTTAGATTAAGTCTTAGGTCTTCTTTGACCTGT----GAAAGACCTCCTTTGTTGAAATGTTCTGTTCCC--AAAATTCCTAAAATAAAAGGAAAAAAACT---TTCCACTTTCCTAAACTAAGGACGGGAAGGA…
	Calamagrostis_foliosa_SAA76_Peterson19697	----CTTTCCAAAAAAAATCAAAACACCAACCACTACAGTTAGATTTATTAGATTTGTTGCTAAAATATCGGTATTAAGCCCGAAACTGCCAGCGGATGGCCAGTGAGCTAAAAAAACGAAAGAATGGGTTACATTTTTCATATGCTCTCCTC-TTATAGATAGGACAAACAAAGAAGAAAGTTTTTCGATCA------CTTACTTCGCTCGCCCTTTTTTGATCGGTTTTTTTAATGCAAATAGATTCAATCTAGTAATTTCTTTTAGATTAAGTCTTAGGTCTTGTTTGACCTGT----GAAAGACCTCCTTTGTTGAAAT-----TTTCCC--ACAATTCCTAAAATAAAAGGAAAAAAACT---TTCCACTTTCCTAAACTAAGGACGGGAAGGA…
	Calamagrostis_guatemalensis_SAA632_Koninck143	--------------AAAATCAAAACACCAACCACTACAGTTAGATTTATTAGATTTGTTGCTAAAATATCGGTATTAAGCCCGAAACTGCCAGCGGATGGCCAGTGAGCTAAAAAAACGAAAGAATGGGTTACATTTTTCATATGCTCTCCTC-TTATAGATAGGACAAACAAAGAAGAAAGTTTTTCGATCA------CTTACTTCGCTCGCCCTTTTTTGATCGGTTTTTTTAATGCAAATAGATTCAATCTAGTAATTTCTTTTAGATTAAGTCTTAGGTCTTGTTTGACCTGT----GAAAGACCTCCTTTGTTGAAAT-----TTTCCC--ACAATTCCTAAAATAAAAGGAAAAAAACT---TTCCACTTTCCTAAACTAAGGACGGGAAGGA…
	Calamagrostis_holciformis_SAA205_Soreng7697	----------------------------------------------------ATTTGTTGCTAAAATATCGGTATTAAGCCCGAAACTGCCAGCGGATGGCCAGTGAGCTAAAAAAACGAAAGAATGGGTTACATTTTTCATATGCTCTCCTC-TTATAGATAGGACAAACAAAGAAGAAAGTTTTTCGATCA------CTTACTTCGCTCGCCCTTTTTTGATCGGTTTTTTTAATGCAAATAGATTCAATCTAGTAATTTCTTTTAGATTAAGTCTTAGGTCTTGTTTGACCTGT----GAAAGACCTCCTTTGTTGAAAT-----TTTCCC--ACAATTCCTAAAATAAAAGGAAAAAAACT---TTCCACTTTCCTAAACTAAGGACGGGAAGGA…
	Calamagrostis_howellii_SAA138_Spellenberg1189	------------------------------------------------------------------------------------------------------------------------------GGGTTACATTTTTCATATGCTCTCCTC-TTATAGATAGGACAAACAAAGAAGAAAGTTTTTCGATCA------CTTACTTCGCTCGCCCTTTTTTGATCGGTTTTTTTAATGCAAATAGATTCAATCTAGTAATTTCTTTTAGATTAAGTCTTAGGTCTTGTTTGACCTGT----GAAAGACCTCCTTTGTTGAAAT-----TTTCCC--ACAATTCCTAAAATAAAAGGAAAAAAACT---TTCCACTTTCCTAAACTAAGGACGGGAAGGA…
	Calamagrostis_koeleriodes_SAA44_Peterson19795	-----TTTCCAAAAAAAATCAAAACACCAACCACTACAGTTAGATTTATTAGATTTGTTGCTAAAATATCGGTATTAAGCCCGAAACTGCCAGCGGATGGCCAGTGAGCTAAAAAAACGAAAGAATGGGTTACATTTTTCATATGCTCTCCTC-TTATAGATAGGACAAACAAAGAAGAAAGTTTTTCGATCA------CTTACTTCGCTCGCCCTTTTTTGATCGGTTTTTTTAATGCAAATAGATTCAATCTAGTAATTTCTTTTAGATTAAGTCTTAGGTCTTGTTTGACCTGT----GAAAGACCTCCTTTGTTGAAGT-----TTTCCC--ACAATTCCTAAAATAAAAGGAAAAAAACT---TTCCACTTTCCTAAACTAAGGACGGGAAGGA…
	Calamagrostis_koeleriodes_SAA45_Peterson19786	-----TTTCCAAAAAAAATCAAAACACCAACCACTACAGTTAGATTTATTAGATTTGTTGCTAAAATATCGGTATTAAGCCCGAAACTGCCAGCGGATGGCCAGTGAGCTAAAAAAACGAAAGAATGGGTTACATTTTTCATATGCTCTCCTC-TTATAGATAGGACAAACAAAGAAGAAAGTTTTTCGATCA------CTTACTTCGCTCGCCCTTTTTTGATCGGTTTTTTTAATGCAAATAGATTCAATCTAGTAATTTCTTTTAGATTAAGTCTTAGGTCTTGTTTGACCTGT----GAAAGACCTCCTTTGTTGAAGT-----TTTCCC--ACAATTCCTAAAATAAAAGGAAAAAAACT---TTCCACTTTCCTAAACTAAGGACGGGAAGGA…
	Calamagrostis_lapponica_SAA171_PaszkoD12_05GPS211	--------------------------CCAACCACTACAGTTAGATTTATTAGATTTGTTGCTAAAATATCGGTATTAAGCCCGAAACTGCCAGCGGATGGCCAGTGAGCTAAAAAAACGAAAGAATGGGTTACATTTTTCATATGCTCTCCTC-TTATAGATAGGACAAACAAAGAAGAAAGTTTTTCGATCA------CTTACTTCGCTCGCCCTTTTTTGATCGGTTTTTTTAATGCAAATAGATTCAATCTAGTAATTTCTTTTAGATTAAGTCTTAGGTCTTGTTTGACCTGT----GAAAGACGTCCTTTGTTGAAAT-----TTTCCC--ACAATTCCTAAAATAAAAGGAAAAAAACT---TTCCACTTTCCTAAACTAAGGACGGGAAGGA…
	Calamagrostis_lapponica_SAA172_PaszkoD17_15GPS249	-TCCCTTTCCAAAAAAAATCAAAACACCAACCACTACAGTTAGATTTATTAGATTTGTTGCTAAAATATCGGTATTAAGCCCGAAACTGCCAGCGGATGGCCAGTGAGCTAAAAAAACGAAAGAATGGGTTACATTTTTCATATGCTCTCCTC-TTATAGATAGGACAAACAAAGAAGAAAGTTTTTCGATCA------CTTACTTCGCTCGCCCTTTTTTGATCGGTTTTTTTAATGCAAATAGATTCAATCTAGTAATTTCTTTTAGATTAAGTCTTAGGTCTTGTTTGACCTGT----GAAAGACCTCCTTTGTTGAAAT-----TTTCCC--ACAATTCCTAAAATAAAAGGAAAAAAACT---TTCCACTTTCCTAAACTAAGGACGGGAAGGA…
	Calamagrostis_lapponica_SAA173_PaszkoD2_09GPS134	-------------------------------------------------------------------------------CCCGAAACTGCCAGCGGATGGCCAGTGAGCTAAAAAAACGAAAGAATGGGTTACATTTTTCATATGCTCTCCTC-TTATAGATAGGACAAACAAAGAAGAAAGTTTTTCGATCA------CTTACTTCGCTCGCCCTTTTTTGATCGGTTTTTTTAATGCAAATAGATTCAATCTAGTAATTTCTTTTAGATTAAGTCTTAGGTCTTGTTTGACCTGT----GAAAGACGTCCTTTGTTGAAAT-----TTTCCC--ACAATTCCTAAAATAAAAGGAAAAAAACT---TTCCACTTTCCTAAACTAAGGACGGGAAGGA…
	Calamagrostis_lapponica_SAA255_Soreng6163	----------------------------------------------------------------------------------------------------------------------------------------------------------------------------------------------TCA------CTTACTTCGCTCGCCCTTTTTTGATCGGTTTTTTTAATGCAAATAGATTCAATCTAGTAATTTCTTTTAGATTAAGTCTTAGGTCTTGTTTGACCTGT----GAAAGACCTCCTTTGTTGAAAT-----TTTCCC--ACAATTCCTAAAATAAAAGGAAAAAAACT---TTCCACTTTCCTAAACTAAGGACGGGAAGGA…
	Calamagrostis_lapponica_SAA27_Peterson18559	--------------------------------------------------------------------TCGGTATTAAGCCCGAAACTGCCAGCGGATGGCCAGTGAGCTAAAAAAACGAAAGAATGGGTTACATTTTTCATATGCTCTCCTC-TTATAGATAGGACAAACAAAGAAGAAAGTTTTTCGATCA------CTTACTTCGCTCGCCCTTTTTTGATCGGTTTTTTTAATGCAAATAGATTCAATCTAGTAATTTCTTTTAGATTAAGTCTTAGGTCTTGTTTGACCTGT----GAAAGACCTCCTTTGTTGAAAT-----TTTCCC--ACAATTCCTAAAATAAAAGGAAAAAAACT---TTCCACTTTCCTAAACTAAGGACGGGAAGGA…
	Calamagrostis_lapponica_SAA28_Peterson18587	-TCCCTTTCCAAAAAAAATCAAAACACCAACCACTACAGTTAGATTTATTAGATTTGTTGCTAAAATATCGGTATTAAGCCCGAAACTGCCAGCGGATGGCCAGTGAGCTAAAAAAACGAAAGAATGGGTTACATTTTTCATATGCTCTCCTC-TTATAGATAGGACAAACAAAGAAGAAAGTTTTTCGATCA------CTTACTTCGCTCGCCCTTTTTTGATCGGTTTTTTTAATGCAAATAGATTCAATCTAGTAATTTCTTTTAGATTAAGTCTTAGGTCTTGTTTGACCTGT----GAAAGACCTCCTTTGTTGAAAT-----TTTCCC--ACAATTCCTAAAATAAAAGGAAAAAAACT---TTCCACTTTCCTAAACTAAGGACGGGAAGGA…
	Calamagrostis_lapponica_SAA29_Peterson18561	-TCCCTTTCCAAAAAAAATCAAAACACCAACCACTACAGTTAGATTTATTAGATTTGTTGCTAAAATATCGGTATTAAGCCCGAAACTGCCAGCGGATGGCCAGTGAGCTAAAAAAACGAAAGAATGGGTTACATTTTTCATATGCTCTCCTC-TTATAGATAGGACAAACAAAGAAGAAAGTTTTTCGATCA------CTTACTTCGCTCGCCCTTTTTTGATCGGTTTTTTTAATGCAAATAGATTCAATCTAGTAATTTCTTTTAGATTAAGTCTTAGGTCTTGTTTGACCTGT----GAAAGACCTCCTTTGTTGAAAT-----TTTCCC--ACAATTCCTAAAATAAAAGGAAAAAAACT---TTCCACTTTCCTAAACTAAGGACGGGAAGGA…
	Calamagrostis_lapponica_SAA2_Peterson18585	-----TTTCCAAAAAAAATCAAAACACCAACCACTACAGTTAGATTTATTAGATTTGTTGCTAAAATATCGGTATTAAGCCCGAAACTGCCAGCGGATGGCCAGTGAGCTAAAAAAACGAAAGAATGGGTTACATTTTTCATATGCTCTCCTC-TTATAGATAGGACAAACAAAGAAGAAAGTTTTTCGATCA------CTTACTTCGCTCGCCCTTTTTTGATCGGTTTTTTTAATGCAAATAGATTCAATCTAGTAATTTCTTTTAGATTAAGTCTTAGGTCTTGTTTGACCTGT----GAAAGACCTCCTTTGTTGAAAT-----TTTCCC--ACAATTCCTAAAATAAAAGGAAAAAAACT---TTCCACTTTCCTAAACTAAGGACGGGAAGGA…
	Calamagrostis_llanganatensis_SAA732_Laegaard55455	-TCCCTTTCCAAAAAAAATCAAAACACCAACCACTACAGTTAGATTTATTAGATTTGTTGCTAAAATATCGGTATTAAGCCCGAAACTGCCAGCGGATGGCCAGTGAGCTAAAAAAACGAAAGAATGGGTTACATTTTTCATATGCTCTCCTC-TTATAGATAGGACAAACAAAGAAGAAAGTTTTTCGATCA------CTTACTTCGCTCGCCCTTTTTTGATCGGTTTTTTTAATGCAAATAGATTCAATCTAGTAATTTCTTTTAGATTAAGTCTTAGGTCTTGTTTGACCTGT----GAAAGACCTCCTTTGTTGAAAT-----TTTCCC--ACAATTCCTAAAATAAAAGGAAAAAAACT---TTCCACTTTCCTAAACTAAGGACGGGAAGGA…
	Calamagrostis_macrolepis_SAA202_Soreng5120	--CCCTTTCCAAAAAAAATCAAAACACCAACCACTACAGTTAGATTTATTAGATTTGTTGCTAAAATATCGGTATTAAGCCCGAAACTGCCAGCGGATGGCCAGTGAGCTAAAAAAACGAAAGAATGGGTTACATTTTTCATATGCTCTCCTC-TTATAGATAGGACAAACAAAGAAGAAAGTTTTTCGATCA------CTTACTTCGCTCGCCCTTTTTTGATCGGTTTTTTTAATGCAAATAGATTCAATCTAGTAATTTCTTTTAGATTAAGTCTTAGGTCTTGTTTGACCTGT----GAAAGACCTCCTTTGTTGAAAT-----TTTCCC--ACAATTCCTAAAATAAAAGGAAAAAAACT---TTCCACTTTCCTAAACTAAGGACGGGAAGGA…
	Calamagrostis_montanensis_SAA40_Peterson18398	-------------------------------------------------------------------------------------ACTGCCAGCGGATGGCCAGTGAGCTAAAAAAACGAAAGAATGGGTTACATTTTTCATATGCTCTCCTC-TTATAGATAGGACAAACAAAGAAGAAAGTTTTTCGATCA------CTTACTTCGCTCGCCCTTTTTTGATCGGTTTTTTTAATGCAAATAGATTCAATCTAGTAATTTCTTTTAGATTAAGTCTTAGGTCTTGTTTGACCTGT----GAAAGACCTCCTTTGTTGAAAT-----TTTCCC--ACAATTCCTAAAATAAAAGGAAAAAAACT---TTCCACTTTCCTAAACTAAGGACGGGAAGGA…
	Calamagrostis_muriana_SAA257_Peterson20930	--------------------------------------------------------------------------------------------------------------------------------------------------------------------------------------------------------------------------------------------------------------------------------------------------------T----GAAAGACCTCCTTTGTTGAAAT-----TTTCCC--ACAATTCCTAAAATAAAAGGAAAAAAACT---TTCCACTTTCCTAAACTAAGGACGGGAAGGA…
	Calamagrostis_nutkaensis_SAA46_Peterson19706	-----TTTCCAAAAAAAATCAAAACACCAACCACTACAGTTAGATTTATTAGATTTGTTGCTAAAATATCGGTATTAAGCCCGAAACTGCCAGCGGATGGCCAGTGAGCTAAAAAAACGAAAGAATGGGTTACATTTTTCATATGCTCTCCTC-TTATAGATAGGACAAACAAAGAAGAAAGTTTTTCGATCA------CTTACTTCGCTCGCCCTTTTTTGATCGGTTTTTTTAATGCAAATAGATTCAATCTAGTAATTTCTTTTAGATTAAGTCTTAGGTCTTGTTTGACCTGT----GAAAGACCTCCTTTGTTGAAAT-----TTTCCC--ACAATTCCTAAAATAAAAGGAAAAAAACT---TTCCACTTTCCTAAACTAAGGACGGGAAGGA…
	Calamagrostis_nutkaensis_SAA75_Peterson19718	-------------------------------------------------------------------------------CCCGAAACTGCCAGCGGATGGCCAGTGAGCTAAAAAAACGAAAGAATGGGTTACATTTTTCATATGCTCTCCTC-TTATAGATAGGACAAACAAAGAAGAAAGTTTTTCGATCA------CTTACTTCGCTCGCCCTTTTTTGATCGGTTTTTTTAATGCAAATAGATTCAATCTAGTAATTTCTTTTAGATTAAGTCTTAGGTCTTGTTTGACCTGT----GAAAGACCTCCTTTGTTGAAAT-----TTTCCC--ACAATTCCTAAAATAAAAGGAAAAAAACT---TTCCACTTTCCTAAACTAAGGACGGGAAGGA…
	Calamagrostis_perplexa_SAA127_Peterson20925	----------------------------------------------------------------------------------------------------------------------------------------------------------------------------------------------TCA------CTTACTTCGCTCGCCCTTTTTTGATCGGTTTTTTTAATGCAAATAGATTCAATCTAGTAATTTCTTTTAGATTAAGTCTTAGGTCTTGTTTGACCTGT----GAAAGACCTCCTTTGTTGAAAT-----TTTCCC--ACAATTCCTAAAATAAAAGGAAAAAAACT---TTCCACTTTCCTAAACTAAGGACGGGAAGGA…
	Calamagrostis_perplexa_SAA77_Howard465	--------------------------------------------------------------------------------------------GCGGATGGCCAGTGAGCTAAAAAAACGAAAGAATGGGTTACATTTTTCATATGCTCTCCTC-TTATAGATAGGACAAACAAAGAAGAAAGTTTTTCGATCA------CTTACTTCGCTCGCCCTTTTTTGATCGGTTTTTTTAATGCAAATAGATTCAATCTAGTAATTTCTTTTAGATTAAGTCTTAGGTCTTGTTTGACCTGT----GAAAGACCTCCTTTGTTGAAAT-----TTTCCC--ACAATTCCTAAAATAAAAGGAAAAAAACT---TTCCACTTTCCTAAACTAAGGACGGGAAGGA…
	Calamagrostis_phragmitoides_SAA177_PaszkoKaliste4	---------------------------------------------------------------AAATATCGGTATTAAGCCCGAAACTGCCAGCGGATGGCCAGTGAGCTAAAAAAACGAAAGAATGGGTTACATTTTTCATATGCTCTCCTC-TTATAGATAGGACAAACAAAGAAGAAAGTTTTTCGATCA------CTTACTTCGCTCGCCCTTTTTTGATCGGTTTTTTTAATGCAAATAGATTCAATCTAGTAATTTCTTTTAGATTAAGTCTTAGGTCTTGTTTGACCTGT----GAAAGACCTCCTTTGTTGAAAT-----TTTCCC--ACAATTCCTAAAATAAAAGGAAAAAAACT---TTCCACTTTCCTAAACTAAGGACGGGAAGGA…
	Calamagrostis_phragmitoides_SAA186_PaszkoD16_01GPS241	---------------------------------CTACAGTTAGATTTATTAGANTTGTTGCTAAAATATCGGTATTAAGCCCGAAACTGCCAGCGGATGGCCAGTGAGCTAAAAAAACGAAAGAATGGGTTACATTTTTCATATGCTCTCCTC-TTATAGATAGGACAAACAAAGAAGAAAGTTTTTCGATCA------CTTACTTCGCTCGCCCTTTTTTGATCGGTTTTTTTAATGCAAATAGATTCAATCTAGTAATTTCTTTTAGATTAAGTCTTAGGTCTTGTTTGACCTGT----GAAAGACCTCCTTTGTTGAAAT-----TTTCCC--ACAATTCCTAAAATAAAAGGAAAAAAACT---TTCCACTTTCCTAAACTAAGGACGGGAAGGA…
	Calamagrostis_phragmitoides_SAA187_PaszkoD13_10GPS226	-TCCCTTTCCAAAAAAAATCAAAACACCAACCACTACAGTTAGATTTATTAGATTTGTTGCTAAAATATCGGTATTAAGCCCGAAACTGCCAGCGGATGGCCAGTGAGCTAAAAAAACGAAAGAATGGGTTACATTTTTCATATGCTCTCCTC-TTATAGATAGGACAAACAAAGAAGAAAGTTTTTCGATCA------CTTACTTCGCTCGCCCTTTTTTGATCGGTTTTTTTAATGCAAATAGATTCAATCTAGTAATTTCTTTTAGATTAAGTCTTAGGTCTTGTTTGACCTGT----GAAAGACCTCCTTTGTTGAAAT-----TTTCCC--ACAATTCCTAAAATAAAAGGAAAAAAACT---TTCCACTTTCCTAAACTAAGGACGGGAAGGA…
	Calamagrostis_phragmitoides_SAA188_PaszkoD2_08GPS134	------------------------------------------------------------CTAAAATATCGGTATTAAGCCCGAAACTGCCAGCGGATGGCCAGTGAGCTAAAAAAACGAAAGAATGGGTTACATTTTTCATATGCTCTCCTC-TTATAGATAGGACAAACAAAGAAGAAAGTTTTTCGATCA------CTTACTTCGCTCGCCCTTTTTTGATCGGTTTTTTTAATGCAAATAGATTCAATCTAGTAATTTCTTTTAGATTAAGTCTTAGGTCTTGTTTGACCTGT----GAAAGACCTCCTTTGTTGAAAT-----TTTCCC--ACAATTCCTAAAATAAAAGGAAAAAAACT---TTCCACTTTCCTAAACTAAGGACGGGAAGGA…
	Calamagrostis_phragmitoides_SAA189_PaszkoD17_01GPS246	------------------------------------------------------------------------------------------------------------------------------GGGTTACATTTTTCATATGCTCTCCTC-TTATAGATAGGACAAACAAAGAAGAAAGTTTTTCGATCA------CTTACTTCGCTCGCCCTTTTTTGATCGGTTTTTTTAATGCAAATAGATTCAATCTAGTAATTTCTTTTAGATTAAGTCTTAGGTCTTGTTTGACCTGT----GAAAGACCTCCTTTGTTGAAAT-----TTTCCC--ACAATTCCTAAAATAAAAGGAAAAAAACT---TTCCACTTTCCTAAACTAAGGACGGGAAGGA…
	Calamagrostis_pickeringii_SAA122_Peterson20899	---------------------------------------------------------------------------------------------------------------------------AATGGGTTACATTTTTCATATGCTCTCCTC-TTATAGATAGGACAAACAAAGAAGAAAGTTTTTCGATCA------CTTACTTCGCTCGCCCTTTTTTGATCGGTTTTTTTAATGCAAANNGATTCAATCTAGTAATTTCTTTTAGATTAAGTCTTAGGTCTTGTTTGACCTGT----GAAAGACCTCCTTTGTTGAAAT-----TTTCCC--ACAATTCCTAAAATAAAAGGAAAAAAACT---TTCCACTTTCCTAAACTAAGGACGGGAAGGA…
	Calamagrostis_pickeringii_SAA130_Peterson20857	---CCTTTCCAAAAAAAATCAAAACACCAACCACTACAGTTAGATTTATTAGATTTGTTGCTAAAATATCGGTATTAAGCCCGAAACTGCCAGCGGATGGCCAGTGAGCTAAAAAAACGAAAGAATGGGTTACATTTTTCATATGCTCTCCTC-TTATAGATAGGACAAACAAAGAAGAAAGTTTTTCGATCA------CTTACTTCGCTCGCCCTTTTTTGATCGGTTTTTTTAATGCAAATAGATTCAATCTAGTAATTTCTTTTAGATTAAGTCTTAGGTCTTGTTTGACCTGT----GAAAGACCTCCTTTGTTGAAAT-----TTTCCC--ACAATTCCTAAAATAAAAGGAAAAAAACT---TTCCACTTTCCTAAACTAAGGACGGGAAGGA…
	Calamagrostis_porteri_porteri_SAA126_Peterson20830	-----------------------------------------------------------------------------------------------------------------------------TGGGTTACATTTTTCATATGCTCTCCTC-TTATAGATAGGACAAACAAAGAAGAAAGTTTTTCGATCA------CTTACTTCGCTCGCCCTTTTTTGATCGGTTTTTTTAATGCAAATAGATTCAATCTAGTAATTTCTTTTAGATTAAGTCTTAGGTCTTGTTTGACCTGT----GAAAGACCTCCTTTGTTGAAAT-----TTTCCC--ACAATTCCTAAAATAAAAGGAAAAAAACT---TTCCACTTTCCTAAACTAAGGACGGGAAGGA…
	Calamagrostis_porteri_porteri_SAA129_Peterson20835	---------------------------------------------------------------------------------------TGCCAGCGGATGGCCAGTGAGCTAAAAAAACGAAAGAATGGGTTACATTTTTCATATGCTCTCCTC-TTATAGATAGGACAAACAAAGAAGAAAGTTTTTCGATCA------CTTACTTCGCTCGCCCTTTTTTGATCGGTTTTTTTAATGCAAATAGATTCAATCTAGTAATTTCTTTTAGATTAAGTCTTAGGTCTTGTTTGACCTGT----GAAAGACCTCCTTTGTTGAAAT-----TTTCCC--ACAATTCCTAAAATAAAAGGAAAAAAACT---TTCCACTTTCCTAAACTAAGGACGGGAAGGA…
	Calamagrostis_pringlei_SAA248_Peterson21257	---------------------------------------------------------------------------------------------------------------------CGAAAGAATGGGTTACATTTTTCATATGCTCTCCTC-TTATAGATAGGACAAACAAAGAACAAAGTTTTTCGATCA------CTTACTTCGCTCGCCCTTTTTTGATCGGTTTTTTTAATGCAAATAGATTCAATCTAGTAATTTCTTTTAGATTAAGTCTTAGGTCTTCTTTGACCTGT----GAAAGACCTCCTTTGTTGAAATGTTCTGTTCCC--AAAATTCCTAAAATAAAAGGAAAAAAACT---TTCCACTTTCCTAAACTAAGGACGGGAAGGA…
	Calamagrostis_pringlei_SAA65_Spellenberg8878	--------------------------------------------------------GTTGCTAAAATATCGGTATTAAGCCCGAAACTGCCAGCGGATGGCCAGTGAGCTAAAAAAACGAAAGAATGGGTTACATTTTTCATATGCTCTCCTC-TTATAGATAGGACAAACAAAGAACAAAGTTTTTCGATCA------CTTACTTCGCTCGCCCTTTTTTGATCGGTTTTTTTAATGCAAATAGATTCAATCTAGTAATTTCTTTTAGATTAAGTCTTAGGTCTTCTTTGACCTGT----GAAAGACCTCCTTTGTTGAAATGTTCTGTTCCC--AAAATTCCTAAAATAAAAGGAAAAAAACT---TTCCACTTTCCTAAACTAAGGACGGGAAGGA…
	Calamagrostis_pseudophragmites_SAA164_PaszkoOblaz_pseudo2	------------------------------------------------------------------------------------------------------------------------------GGGTTACATTTTTCATATGCTCTCCTC-TTATAGATAGGACAAACAAAGAAGAAAGTTTTTCGATCA------CTTACTTCGCTCGCCCTTTTTTGATCGGTTTTTTTAATGCAAATAGATTCAATCTAGTAATTTCTTTTAGATTAAGTCTTAGGTCTTGTTTGACCTGT----GAAAGACCTCCTTTGTTGAAAT-----TTTACC--ACAATTCCTAAAATAAAAGGAAAAAAACT---TTCCACTTTCCTAAACTAAGGACGGGAAGGA…
	Calamagrostis_pseudophragmites_SAA208_Soreng5107	---CCTTTCCAAAAAAAATCAAAACACCAACCACTACAGTTAGATTTATTAGATTTGTTGCTAAAATATCGGTATTAAGCCCGAAACTGCCAGCGGATGGCCAGTGAGCTAAAAAAACGAAAGAATGGGTTACATTTTTCATATGCTCTCCTC-TTATAGATAGGACAAACAAAGAAGAAAGTTTTTCGATCA------CTTACTTCGCTCGCCCTTTTTTGATCGGTTTTTTTAATGCAAATAGATTCAATCTAGTAATTTCTTTTAGATTAAGTCTTAGGTCTTGTTTGACCTGT----GAAAGACCTCCTTTGTTGAAAT-----TTTACC--ACAATTCCTAAAATAAAAGGAAAAAAACT---TTCCACTTTCCTAAACTAAGGACGGGAAGGA…
	Calamagrostis_pseudophragmites_SAA209_Soreng5455	------------------------------------------------------------------------------------------------------------------------------GGGTTACATTTTTCATATGCTCTCCTC-TTATAGATAGGACAAACAAAGAAGAAAGTTTTTCGATCA------CTTACTTCGCTCGCCCTTTTTTGATCGGTTTTTTTAATGCAAATAGATTCAATCTAGTAATTTCTTTTAGATTAAGTCTTAGGTCTTGTTTGACCTGT----GAAAGACCTCCTTTGTTGAAAT-----TTTACC--ACAATTCCTAAAATAAAAGGAAAAAAACT---TTCCACTTTCCTAAACTAAGGACGGGAAGGA…
	Calamagrostis_pseudophragmites_tartarica_SAA153_Soreng7534	-TCCCTTTCCAAAAAAAATCAAAACACCAACCACTACAGTTAGATTTATTAGATTTGTTGCTAAAATATCGGTATTAAGCCCGAAACTGCCAGCGGATGGCCAGTGAGCTAAAAAAACGAAAGAATGGGTTACATTTTTCATATGCTCTCCTC-TTATAGATAGGACAAACAAAGAAGAAAGTTTTTCGATCA------CTTACTTCGCTCGCCCTTTTTTGATCGGTTTTTTTAATGCAAATAGATTCAATCTAGTAATTTCTTTTAGATTAAGTCTTAGGTCTTGTTTGACCTGT----GAAAGACCTCCTTTGTTGAAAT-----TTTACC--ACAATTCCTAAAATAAAAGGAAAAAAACT---TTCCACTTTCCTAAACTAAGGACGGGAAGGA…
	Calamagrostis_pseudophragmites_tartarica_SAA154_Soreng7556	-----------------------------------------------------------------------------------AAACTGCCAGCGGATGGCCAGTGAGCTAAAAAAACGAAAGAATGGGTTACATTTTTCATATGCTCTCCTC-TTATAGATAGGACAAACAAAGAAGAAAGTTTTTCGATCA------CTTACTTCGCTCGCCCTTTTTTGATCGGTTTTTTTAATGCAAATAGATTCAATCTAGTAATTTCTTTTAGATTAAGTCTTAGGTCTTGTTTGACCTGT----GAAAGACCTCCTTTGTTGAAAT-----TTTACC--ACAATTCCTAAAATAAAAGGAAAAAAACT---TTCCACTTTCCTAAACTAAGGACGGGAAGGA…
	Calamagrostis_purpurascens_SAA33_Peterson18569	--CCCTTTCCAAAAAAAATCAAAACACCAACCACTACAGTTAGATTTATTAGATTTGTTGCTAAAATATCGGTATTAAGCCCGAAACTGCCAGCGGATGGCCAGTGAGCTAAAAAAACGAAAGAATGGGTTACATTTTTCATATGCTCTCCTC-TTATAGATAGGACAAACAAAGAAGAAAGTTTTTCGATCA------CTTACTTCGCTCGCCCTTTTTTGATCGGTTTTTTTAATGCAAATAGATTCAATCTAGTAATTTCTTTTAGATTAAGTCTTAGGTCTTGTTTGACCTGT----GAAAGACCTCCTTTGTTGAAAT-----TTTCCC--ACAATTCCTAAAATAAAAGGAAAAAAACT---TTCCACTTTCCTAAACTAAGGACGGGAAGGA…
	Calamagrostis_purpurascens_SAA35_Peterson18500	----------------------------------------------------------TGCTAAAATATCGGTATTAAGCCCGAAACTGCCAGCGGATGGCCAGTGAGCTAAAAAAACGAAAGAATGGGTTACATTTTTCATATGCTCTCCTC-TTATAGATAGGACAAACAAAGAAGAAAGTTTTTCGATCA------CTTACTTCGCTCGCCCTTTTTTGATCGGTTTTTTTAATGCAAATAGATTCAATCTAGTAATTTCTTTTAGATTAAGTCTTAGGTCTTGTTTGACCTGT----GAAAGACCTCCTTTGTTGAAAT-----TTTCCC--ACAATTCCTAAAATAAAAGGAAAAAAACT---TTCCACTTTCCTAAACTAAGGACGGGAAGGA…
	Calamagrostis_purpurascens_SAA36_Peterson18415	-TCCCTTTCCAAAAAAAATCAAAACACCAACCACTACAGTTAGATTTATTAGATTTGTTGCTAAAATATCGGTATTAAGCCCGAAACTGCCAGCGGATGGCCAGTGAGCTAAAAAAACGAAAGAATGGGTTACATTTTTCATATGCTCTCCTC-TTATAGATAGGACAAACAAAGAAGAAAGTTTTTCGATCA------CTTACTTCGCTCGCCCTTTTTTGATCGGTTTTTTTAATGCAAATAGATTCAATCTAGTAATTTCTTTTAGATTAAGTCTTAGGTCTTGTTTGACCTGT----GAAAGACCTCCTTTGTTGAAAT-----TTTCCC--ACAATTCCTAAAATAAAAGGAAAAAAACT---TTCCACTTTCCTAAACTAAGGACGGGAAGGA…
	Calamagrostis_purpurascens_SAA37_Peterson18609	----CTTTCCAAAAAAAATCAAAACACCAACCACTACAGTTAGATTTATTAGATTTGTTGCTAAAATATCGGTATTAAGCCCGAAACTGCCAGCGGATGGCCAGTGAGCTAAAAAAACGAAAGAATGGGTTACATTTTTCATATGCTCTCCTC-TTATAGATAGGACAAACAAAGAAGAAAGTTTTTCGATCA------CTTACTTCGCTCGCCCTTTTTTGATCGGTTTTTTTAATGCAAATAGATTCAATCTAGTAATTTCTTTTAGATTAAGTCTTAGGTCTTGTTTGACCTGT----GAAAGACCTCCTTTGTTGAAAT-----TTTCCC--ACAATTCCTAAAATAAAAGGAAAAAAACT---TTCCACTTTCCTAAACTAAGGACGGGAAGGA…
	Calamagrostis_purpurascens_SAA38_Peterson18492	-------------------------------------------------------------------------------------------------TGGCCAGTGAGCTAAAAAAACGAAAGAATGGGTTACATTTTTCATATGCTCTCCTC-TTATAGATAGGACAAACAAAGAAGAAAGTTTTTCGATCA------CTTACTTCGCTCGCCCTTTTTTGATCGGTTTTTTTAATGCAAATAGATTCAATCTAGTAATTTCTTTTAGATTAAGTCTTAGGTCTTGTTTGACCTGT----GAAAGACCTCCTTTGTTGAAAT-----TTTCCC--ACAATTCCTAAAATAAAAGGAAAAAAACT---TTCCACTTTCCTAAACTAAGGACGGGAAGGA…
	Calamagrostis_purpurascens_SAA6_Peterson18474	------------------------CACCAACCACTACAGTTAGATTTATTAGATTTGTTGCTAAAATATCGGTATTAAGCCCGAAACTGCCAGCGGATGGCCAGTGAGCTAAAAAAACGAAAGAATGGGTTACATTTTTCATATGCTCTCCTC-TTATAGATAGGACAAACAAAGAAGAAAGTTTTTCGATCA------CTTACTTCGCTCGCCCTTTTTTGATCGGTTTTTTTAATGCAAATAGATTCAATCTAGTAATTTCTTTTAGATTAAGTCTTAGGTCTTGTTTGACCTGT----GAAAGACCTCCTTTGTTGAAAT-----TTTCCC--ACAATTCCTAAAATAAAAGGAAAAAAACT---TTCCACTTTCCTAAACTAAGGACGGGAAGGA…
	Calamagrostis_purpurascens_SAA93_Peterson18545	------TTCCAAAAAAAATCAAAACACCAACCACTACAGTTAGATTTATTAGATTTGTTGCTAAAATATCGGTATTAAGCCCGAAACTGCCAGCGGATGGCCAGTGAGCTAAAAAAACGAAAGAATGGGTTACATTTTTCATATGCTCTCCTC-TTATAGATAGGACAAACAAAGAAGAAAGTTTTTCGATCA------CTTACTTCGCTCGCCCTTTTTTGATCGGTTTTTTTAATGCAAATAGATTCAATCTAGTAATTTCTTTTAGATTAAGTCTTAGGTCTTGTTTGACCTGT----GAAAGACCTCCTTTGTTGAAAT-----TTTCCC--ACAATTCCTAAAATAAAAGGAAAAAAACT---TTCCACTTTCCTAAACTAAGGACGGGAAGGA…
	Calamagrostis_purpurascens_SAA95_Peterson18652	--CCCTTTCCAAAAAAAATCAAAACACCAACCACTACAGTTAGATTTATTAGATTTGTTGCTAAAATATCGGTATTAAGCCCGAAACTGCCAGCGGATGGCCAGTGAGCTAAAAAAACGAAAGAATGGGTTACATTTTTCATATGCTCTCCTC-TTATAGATAGGACAAACAAAGAAGAAAGTTTTTCGATCA------CTTACTTCGCTCGCCCTTTTTTGATCGGTTTTTTTAATGCAAATAGATTCAATCTAGTAATTTCTTTTAGATTAAGTCTTAGGTCTTGTTTGACCTGT----GAAAGACCTCCTTTGTTGAAAT-----TTTCCC--ACAATTCCTAAAATAAAAGGAAAAAAACT---TTCCACTTTCCTAAACTAAGGACGGGAAGGA…
	Calamagrostis_rivalis_SAA195_Paszko_Wald5	-----------------------------------------------------------------------------------------------------------------------------TGGGTTACATTTTTCATATGCTCTCCTC-TTATAGATAGGACAAACAAAGAAGAAAGTTTTTCGATCA------CTTACTTCGCTCGCCCTTTTTTGATCGGTTTTTTTAATGCAAATAGATTCAATCTAGTAATTTCTTTTAGATTAAGTCTTAGGTCTTGTTTGACCTGT----GAAAGACCTCCTTTGTTGAAAT-----TTTACC--ACAATTCCTAAAATAAAAGGAAAAAAACT---TTCCACTTTCCTAAACTAAGGACGGGAAGGA…
	Calamagrostis_rivalis_SAA196_PaszkoKloster4	-TCCCTTTCCAAAAAAAATCAAAACACCAACCACTACAGTTAGATTTATTAGATTTGTTGCTAAAATATCGGTATTAAGCCCGAAACTGCCAGCGGATGGCCAGTGAGCTAAAAAAACGAAAGAATGGGTTACATTTTTCATATGCTCTCCTC-TTATAGATAGGACAAACAAAGAAGAAAGTTTTTCGATCA------CTTACTTCGCTCGCCCTTTTTTGATCGGTTTTTTTAATGCAAATAGATTCAATCTAGTAATTTCTTTTAGATTAAGTCTTAGGTCTTGTTTGACCTGT----GAAAGACCTCCTTTGTTGAAAT-----TTTCCC--ACAATTCCTAAAATAAAAGGAAAAAAACT---TTCCACTTTCCTAAACTAAGGACGGGAAGGA…
	Calamagrostis_rivalis_SAA197_Paszko_Welch3	---------------------------------------------------GATTTGTTGCTAAAATATCGGTATTAAGCCCGAAACTGCCAGCGGATGGCCAGTGAGCTAAAAAAACGAAAGAATGGGTTACATTTTTCATATGCTCTCCTC-TTATAGATAGGACAAACAAAGAAGAAAGTTTTTCGATCA------CTTACTTCGCTCGCCCTTTTTTGATCGGTTTTTTTAATGCAAATAGATTCAATCTAGTAATTTCTTTTAGATTAAGTCTTAGGTCTTGTTTGACCTGT----GAAAGACCTCCTTTGTTGAAAT-----TTTCCC--ACAATTCCTAAAATAAAAGGAAAAAAACT---TTCCACTTTCCTAAACTAAGGACGGGAAGGA…
	Calamagrostis_rubescens_SAA10_Peterson18741	-------------------------------------------ATTTATTAGATTTGTTGCTAAAATATCGGTATTAAGCCCGAAACTGCCAGCGGATGGCCAGTGAGCTAAAAAAACGAAAGAATGGGTTACATTTTTCATATGCTCTCCTC-TTATAGATAGGACAAACAAAGAAGAAAGTTTTTCGATCA------CTTACTTCGCTCGCCCTTTTTTGATCGGTTTTTTTAATGCAAATAGATTCAATCTAGTAATTTCTTTTAGATTAAGTCTTAGGTCTTGTTTGACCTGT----GAAAGACCTCCTTTGTTGAAAT-----TTTCCC--ACAATTCCTAAAATAAAAGGAAAAAAACT---TTCCACTTTCCTAAACTAAGGACGGGAAGGA…
	Calamagrostis_rubescens_SAA14_Peterson18767	-TCCCTTTCCAAAAAAAATCAAAACACCAACCACTACAGTTAGATTTATTAGATTTGTTGCTAAAATATCGGTATTAAGCCCGAAACTGCCAGCGGATGGCCAGTGAGCTAAAAAAACGAAAGAATGGGTTACATTTTTCATATGCTCTCCTC-TTATAGATAGGACAAACAAAGAAGAAAGTTTTTCGATCA------CTTACTTCGCTCGCCCTTTTTTGATCGGTTTTTTTAATGCAAATAGATTCAATCTAGTAATTTCTTTTAGATTAAGTCTTAGGTCTTGTTTGACCTGT----GAAAGACCTCCTTTGTTGAAAT-----TTTCCC--ACAATTCCTAAAATAAAAGGAAAAAAACT---TTCCACTTTCCTAAACTAAGGACGGGAAGGA…
	Calamagrostis_rubescens_SAA1_Peterson18769	-----TTTCCAAAAAAAATCAAAACACCAACCACTACAGTTAGATTTATTAGATTTGTTGCTAAAATATCGGTATTAAGCCCGAAACTGCCAGCGGATGGCCAGTGAGCTAAAAAAACGAAAGAATGGGTTACATTTTTCATATGCTCTCCTC-TTATAGATAGGACAAACAAAGAAGAAAGTTTTTCGATCA------CTTACTTCGCTCGCCCTTTTTTGATCGGTTTTTTTAATGCAAATAGATTCAATCTAGTAATTTCTTTTAGATTAAGTCTTAGGTCTTGTTTGACCTGT----GAAAGACCTCCTTTGTTGAAAT-----TTTCCC--ACAATTCCTAAAATAAAAGGAAAAAAACT---TTCCACTTTCCTAAACTAAGGACGGGAAGGA…
	Calamagrostis_rubescens_SAA32_Peterson18768	---CCTTTCCAAAAAAAATCAAAACACCAACCACTACAGTTAGATTTATTAGATTTGTTGCTAAAATATCGGTATTAAGCCCGAAACTGCCAGCGGATGGCCAGTGAGCTAAAAAAACGAAAGAATGGGTTACATTTTTCATATGCTCTCCTC-TTATAGATAGGACAAACAAAGAAGAAAGTTTTTCGATCA------CTTACTTCGCTCGCCCTTTTTTGATCGGTTTTTTTAATGCAAATAGATTCAATCTAGTAATTTCTTTTAGATTAAGTCTTAGGTCTTGTTTGACCTGT----GAAAGACCTCCTTTGTTGAAAT-----TTTCCC--ACAATTCCTAAAATAAAAGGAAAAAAACT---TTCCACTTTCCTAAACTAAGGACGGGAAGGA…
	Calamagrostis_scopulorum_SAA137_Franklin5569	---------------------------------------------------------------------------------------------------------------------------AATGGGTTACATTTTTCATATGCTCTCCTC-TTATAGATAGGACAAACAAAGAAGAAAGTTTTTCGATCA------CTTACTTCGCTCGCCCTTTTTTGATCGGTTTTTTTAATGCAAATAGATTCAATCTAGTAATTTCTTTTAGATTAAGTCTTAGGTCTTGTTTGACCTGT----GAAAGACCTCCTTTGTTGAAAT-----TTTCCC--ACAATTCCTAAAATAAAAGGAAAAAAACT---TTCCACTTTCCTAAACTAAGGACGGGAAGGA…
	Calamagrostis_scopulorum_SAA56_Soreng7423	----------------------------------TACAGTTAGATTTATTAGATTTGTTGCTAAAATATCGGTATTAAGCCCGAAACTGCCAGCGGATGGCCAGTGAGCTAAAAAAACGAAAGAATGGGTTACATTTTTCATATGCTCTCCTC-TTATAGATAGGACAAACAAAGAAGAAAGTTTTTCGATCA------CTTACTTCGCTCGCCCTTTTTTGATCGGTTTTTTTAATGCAAATAGATTCAATCTAGTAATTTCTTTTAGATTAAGTCTTAGGTCTTGTTTGACCTGT----GAAAGACCTCCTTTGTTGAAAT-----TTTCCC--ACAATTCCTAAAATAAAAGGAAAAAAACT---TTCCACTTTCCTAAACTAAGGACGGGAAGGA…
	Calamagrostis_sesquiflora_SAA259_Cheney_sn	---------------------------------------------------------------------------TAAGCCCGAAACTGCCAGCGGNTGGCCAGTGAGCTAAAAAAACGAAAGAATGGGTTACATTTTTCATATGCTCTCCTC-TTATAGATAGGACAAACAAAGAAGAAAGTTTTTCGATCA------CTTACTTCGCTCGCCCTTTTTTGATCGGTTTTTTTAATGCAAATAGATTCAATCTAGTAATTTCTTTTAGATTAAGTCTTAGGTCTTGTTTGACCTGT----GAAAGACCTCCTTTGTTGAAAT-----TTTCCC--ACAATTCCTAAAATAAAAGGAAAAAAACT---TTCCACTTTCCTAAACTAAGGACGGGAAGGA…
	Calamagrostis_sesquiflora_SAA566_Saarela1223	-TCCCTTTCCAAAAAAAATCAAAACACCAACCACTACAGTTAGATTTATTAGATTTGTTGCTAAAATATCGGTATTAAGCCCGAAACTGCCAGCGGATGGCCAGTGAGCTAAAAAAACGAAAGAATGGGTTACATTTTTCATATGCTCTCCTC-TTATAGATAGGACAAACAAAGAAGAAAGTTTTTCGATCA------CTTACTTCGCTCGCCCTTTTTTGATCGGTTTTTTTAATGCAAATAGATTCAATCTAGTAATTTCTTTTAGATTAAGTCTTAGGTCTTGTTTGACCTGT----GAAAGACCTCCTTTGTTGAAAT-----TTTCCC--ACAATTCCTAAAATAAAAGGAAAAAAACT---TTCCACTTTCCTAAACTAAGGACGGGAAGGA…
	Calamagrostis_sesquiflora_SAA571_Saarela1229	-TCCCTTTCCAAAAAAAATCAAAACACCAACCACTACAGTTAGATTTATTAGATTTGTTGCTAAAATATCGGTATTAAGCCCGAAACTGCCAGCGGATGGCCAGTGAGCTAAAAAAACGAAAGAATGGGTTACATTTTTCATATGCTCTCCTC-TTATAGATAGGACAAACAAAGAAGAAAGTTTTTCGATCA------CTTACTTCGCTCGCCCTTTTTTGATCGGTTTTTTTAATGCAAATAGATTCAATCTAGTAATTTCTTTTAGATTAAGTCTTAGGTCTTGTTTGACCTGT----GAAAGACCTCCTTTGTTGAAAT-----TTTCCC--ACAATTCCTAAAATAAAAGGAAAAAAACT---TTCCACTTTCCTAAACTAAGGACGGGAAGGA…
	Calamagrostis_stricta_groenlandica_SAA249_Bennett06_132	------------------------------------------------------------------------------------------------------------------------------GGGTTACATTTTTCATATGCTCTCCTC-TTATAGATAGGACAAACAAAGAAGAAAGTTTTTCGATCA------CTTACTTCGCTCGCCCTTTTTTGATCGGTTTTTTTAATGCAAATAGATTCAATCTAGTAATTTCTTTTAGATTAAGTCTTAGGTCTTGTTTGACCTGT----GAAAGACCTCCTTTGTTGAAAT-----TTTCCC--ACAATTCCTAAAATAAAAGGAAAAAAACT---TTCCACTTTCCTAAACTAAGGACGGGAAGGA…
	Calamagrostis_stricta_groenlandica_SAA250_Bennett06_208	--------------------------------------------------------------------------------------------GCGGATGGCCAGTGAGCTAAAAAAACGAAAGAATGGGTTACATTTTTCATATGCTCTCCTC-TTATAGATAGGACAAACAAAGAAGAAAGTTTTTCGATCA------CTTACTTCGCTCGCCCTTTTTTGATCGGTTTTTTTAATGCAAATAGATTCAATCTAGTAATTTCTTTTAGATTAAGTCTTAGGTCTTGTTTGACCTGT----GAAAGACCTCCTTTGTTGAAAT-----TTTCCC--ACAATTCCTAAAATAAAAGGAAAAAAACT---TTCCACTTTCCTAAACTAAGGACGGGAAGGA…
	Calamagrostis_stricta_groenlandica_SAA251_Bennett06_246	-----------------------------------------------------------------------------------------------------------------------------TGGGTTACATTTTTCATATGCTCTCCTC-TTATAGATAGGACAAACAAAGAAGAAAGTTTTTCGATCA------CTTACTTCGCTCGCCCTTTTTTGATCGGTTTTTTTAATGCAAATAGATTCAATCTAGTAATTTCTTTTAGATTAAGTCTTAGGTCTTGTTTGACCTGT----GAAAGACCTCCTTTGTTGAAAT-----TTTCCC--ACAATTCCTAAAATAAAAGGAAAAAAACT---TTCCACTTTCCTAAACTAAGGACGGGAAGGA…
	Calamagrostis_stricta_groenlandica_SAA254_Bennett06_177	----------------------------------------------------------------------------------------------------------AGCTAAAAAAACGAAAGAATGGGTTACATTTTTCATATGCTCTCCTC-TTATAGATAGGACAAACAAAGAAGAAAGTTTTTCGATCA------CTTACTTCGCTCGCCCTTTTTTGATCGGTTTTTTTAATGCAAATAGATTCAATCTAGTAATTTCTTTTAGATTAAGTCTTAGGTCTTGTTTGACCTGT----GAAAGACCTCCTTTGTTGAAAT-----TTTCCC--ACAATTCCTAAAATAAAAGGAAAAAAACT---TTCCACTTTCCTAAACTAAGGACGGGAAGGA…
	Calamagrostis_stricta_groenlandica_SAA59_Soreng6204	----------------------------------------------------------TGCTAAAATATCGGTATTAAGCCCGAAACTGCCAGCGGATGGCCAGTGAGCTAAAAAAACGAAAGAATGGGTTACATTTTTCATATGCTCTCCTC-TTATAGATAGGACAAACAAAGAAGAAAGTTTTTCGATCA------CTTACTTCGCTCGCCCTTTTTTGATCGGTTTTTTTAATGCAAATAGATTCAATCTAGTAATTTCTTTTAGATTAAGTCTTAGGTCTTGTTTGACCTGT----GAAAGACCTCCTTTGTTGAAAT-----TTTCCC--ACAATTCCTAAAATAAAAGGAAAAAAACT---TTCCACTTTCCTAAACTAAGGACGGGAAGGA…
	Calamagrostis_stricta_inexpansa_SAA399_TalbotADA052_20	-TCCCTTTCCAAAAAAAATCAAAACACCAACCACTACAGTTAGATTTATTAGATTTGTTGCTAAAATATCGGTATTAAGCCCGAAACTGCCAGCGGATGGCCAGTGAGCTAAAAAAACGAAAGAATGGGTTACATTTTTCATATGCTCTCCTC-TTATAGATAGGACAAACAAAGAAGAAAGTTTTTCGATCA------CTTACTTCGCTCGCCCTTTTTTGATCGGTTTTTTTAATGCAAATAGATTCAATCTAGTAATTTCTTTTAGATTAAGTCTTAGGTCTTGTTTGACCTGT----GAAAGACCTCCTTTGTTGAAAT-----TTTCCC--ACAATTCCTAAAATAAAAGGAAAAAAACT---TTCCACTTTCCTAAACTAAGGACGGGAAGGA…
	Calamagrostis_stricta_inexpansa_SAA400_TalbotAIK010_06	------------------TCAAAACACCAACCACTACAGTTAGATTTATTAGATTTGTTGCTAAAATATCGGTATTAAGCCCGAAACTGCCAGCGGATGGCCAGTGAGCTAAAAAAACGAAAGAATGGGTTACATTTTTCATATGCTCTCCTC-TTATAGATAGGACAAACAAAGAAGAAAGTTTTTCGATCA------CTTACTTCGCTCGCCCTTTTTTGATCGGTTTTTTTAATGCAAATAGATTCAATCTAGTAATTTCTTTTAGATTAAGTCTTAGGTCTTGTTTGACCTGT----GAAAGACCTCCTTTGTTGAAAT-----TTTCCC--ACAATTCCTAAAATAAAAGGAAAAAAACT---TTCCACTTTCCTAAACTAAGGACGGGAAGGA…
	Calamagrostis_stricta_inexpansa_SAA401_TalbotADA030_25	-TCCCTTTCCAAAAAAAATCAAAACACCAACCACTACAGTTAGATTTATTAGATTTGTTGCTAAAATATCGGTATTAAGCCCGAAACTGCCAGCGGATGGCCAGTGAGCTAAAAAAACGAAAGAATGGGTTACATTTTTCATATGCTCTCCTC-TTATAGATAGGACAAACAAAGAAGAAAGTTTTTCGATCA------CTTACTTCGCTCGCCCTTTTTTGATCGGTTTTTTTAATGCAAATAGATTCAATCTAGTAATTTCTTTTAGATTAAGTCTTAGGTCTTGTTTGACCTGT----GAAAGACCTCCTTTGTTGAAAT-----TTTCCC--ACAATTCCTAAAATAAAAGGAAAAAAACT---TTCCACTTTCCTAAACTAAGGACGGGAAGGA…
	Calamagrostis_stricta_inexpansa_SAA9_Peterson18618	---------------------------------------------------------------------------------------------------------------------------------------------------------------------------------GAAAGTTTTTCGATCA------CTTACTTCGCTCGCCCTTTTTTGATCGGTTTTTTTAATGCAAATAGATTCAATCTAGTAATTTCTTTTAGATTAAGTCTTAGGTCTTGTTTGACCTGT----GAAAGACCTCCTTTGTTGAAAT-----TTTCCC--ACAATTCCTAAAATAAAAGGAAAAAAACT---TTCCACTTTCCTAAACTAAGGACGGGAAGGA…
	Calamagrostis_stricta_SAA161_PaszkoD12_01GPS206	-------------------------------------------------------------------------------------------AGCGGATGGCCAGTGAGCTAAAAAAACGAAAGAATGGGTTACATTTTTCATATGCTCTCCTC-TTATAGATAGGACAAACAAAGAAGAAAGTTTTTCGATCA------CTTACTTCGCTCGCCCTTTTTTGATCGGTTTTTTTAATGCAAATAGATTCAATCTAGTAATTTCTTTTAGATTAAGTCTTAGGTCTTGTTTGACCTGT----GAAAGACCTCCTTTGTTGAAAT-----TTTCCC--ACAATTCCTAAAATAAAAGGAAAAAAACT---TTCCACTTTCCTAAACTAAGGACGGGAAGGA…
	Calamagrostis_stricta_SAA162_PaszkoSvalbard2	---------CAAAAAAAATCAAAACACCAACCACTACAGTTAGATTTATTAGATTTGTTGCTAAAATATCGGTATTAAGCCCGAAACTGCCAGCGGATGGCCAGTGAGCTAAAAAAACGAAAGAATGGGTTACATTTTTCATATGCTCTCCTC-TTATAGATAGGACAAACAAAGAAGAAAGTTTTTCGATCA------CTTACTTCGCTCGCCCTTTTTTGATCGGTTTTTTTAATGCAAATAGATTCAATCTAGTAATTTCTTTTAGATTAAGTCTTAGGTCTTGTTTGACCTGT----GAAAGACCTCCTTTGTTGAAAT-----TTTCCC--ACAATTCCTAAAATAAAAGGAAAAAAACT---TTCCACTTTCCTAAACTAAGGACGGGAAGGA…
	Calamagrostis_stricta_SAA163_PaszkoIceland2_5	-------------------------------------------------------------------------------------------------------------------------------------------------------------------------------------GTTTTTCGATCA------CTTACTTCGCTCGCCCTTTTTTGATCGGTTTTTTTAATGCAAATAGATTCAATCTAGTAATTTCTTTTAGATTAAGTCTTAGGTCTTGTTTGACCTGT----GAAAGACCTCCTTTGTTGAAAT-----TTTCCC--ACAATTCCTAAAATAAAAGGAAAAAAACT---TTCCACTTTCCTAAACTAAGGACGGGAAGGA…
	Calamagrostis_stricta_SAA256_Peterson17076	-TCCCTTTCCAAAAAAAATCAAAACACCAACCACTACAGTTAGATTTATTAGATTTGTTGCTAAAATATCGGTATTAAGCCCGAAACTGCCAGCGGATGGCCAGTGAGCTAAAAAAACGAAAGAATGGGTTACATTTTTCATATGCTCTCCTC-TTATAGATAGGACAAACAAAGAAGAAAGTTTTTCGATCA------CTTACTTCGCTCGCCCTTTTTTGATCGGTTTTTTTAATGCAAATAGATTCAATCTAGTAATTTCTTTTAGATTAAGTCTTAGGTCTTGTTTGACCTGT----GAAAGACCTCCTTTGTTGAAAT-----TTTCCC--ACAATTCCTAAAATAAAAGGAAAAAAACT---TTCCACTTTCCTAAACTAAGGACGGGAAGGA…
	Calamagrostis_stricta_SAA636_Peterson17119	--CCCTTTCCAAAAAAAATCAAAACACCAACCACTACAGTTAGATTTATTAGATTTGTTGCTAAAATATCGGTATTAAGCCCGAAACTGCCAGCGGATGGCCAGTGAGCTAAAAAAACGAAAGAATGGGTTACATTTTTCATATGCTCTCCTC-TTATAGATAGGACAAACAAAGAAGAAAGTTTTTCGATCA------CTTACTTCGCTCGCCCTTTTTTGATCGGTTTTTTTAATGCAAATAGATTCAATCTAGTAATTTCTTTTAGATTAAGTCTTAGGTCTTGTTTGACCTGT----GAAAGACCTCCTTTGTTGAAAT-----TTTCCC--ACAATTCCTAAAATAAAAGGAAAAAAACT---TTCCACTTTCCTAAACTAAGGACGGGAAGGA…
	Calamagrostis_stricta_SAA706_Peterson17076	--CCCTTTCCAAAAAAAATCAAAACACCAACCACTACAGTTAGATTTATTAGATTTGTTGCTAAAATATCGGTATTAAGCCCGAAACTGCCAGCGGATGGCCAGTGAGCTAAAAAAACGAAAGAATGGGTTACATTTTTCATATGCTCTCCTC-TTATAGATAGGACAAACAAAGAAGAAAGTTTTTCGATCA------CTTACTTCGCTCGCCCTTTTTTGATCGGTTTTTTTAATGCAAATAGATTCAATCTAGTAATTTCTTTTAGATTAAGTCTTAGGTCTTGTTTGACCTGT----GAAAGACCTCCTTTGTTGAAAT-----TTTCCC--ACAATTCCTAAAATAAAAGGAAAAAAACT---TTCCACTTTCCTAAACTAAGGACGGGAAGGA…
	Calamagrostis_stricta_stricta_SAA204_Soreng7722	-TCCCTTTCCAAAAAAAATCAAAACACCAACCACTACAGTTAGATTTATTAGATTTGTTGCTAAAATATCGGTATTAAGCCCGAAACTGCCAGCGGATGGCCAGTGAGCTAAAAAAACGAAAGAATGGGTTACATTTTTCATATGCTCTCCTC-TTATAGATAGGACAAACAAAGAAGAAAGTTTTTCGATCA------CTTACTTCGCTCGCCCTTTTTTGATCGGTTTTTTTAATGCAAATAGATTCAATCTAGTAATTTCTTTTAGATTAAGTCTTAGGTCTTGTTTGACCTGT----GAAAGACCTCCTTTGTTGAAAT-----TTTCCC--ACAATTCCTAAAATAAAAGGAAAAAAACT---TTCCACTTTCCTAAACTAAGGACGGGAAGGA…
	Calamagrostis_stricta_stricta_SAA30_Peterson18616	---CCTTTCCAAAAAAAATCAAAACACCAACCACTACAGTTAGATTTATTAGATTTGTTGCTAAAATATCGGTATTAAGCCCGAAACTGCCAGCGGATGGCCAGTGAGCTAAAAAAACGAAAGAATGGGTTACATTTTTCATATGCTCTCCTC-TTATAGATAGGACAAACAAAGAAGAAAGTTTTTCGATCA------CTTACTTCGCTCGCCCTTTTTTGATCGGTTTTTTTAATGCAAATAGATTCAATCTAGTAATTTCTTTTAGATTAAGTCTTAGGTCTTGTTTGACCTGT----GAAAGACCTCCTTTGTTGAAAT-----TTTCCC--ACAATTCCTAAAATAAAAGGAAAAAAACT---TTCCACTTTCCTAAACTAAGGACGGGAAGGA…
	Calamagrostis_stricta_stricta_SAA3_Peterson18604	-TCCCTTTCCAAAAAAAATCAAAACACCAACCACTACAGTTAGATTTATTAGATTTGTTGCTAAAATATCGGTATTAAGCCCGAAACTGCCAGCGGATGGCCAGTGAGCTAAAAAAACGAAAGAATGGGTTACATTTTTCATATGCTCTCCTC-TTATAGATAGGACAAACAAAGAAGAAAGTTTTTCGATCA------CTTACTTCGCTCGCCCTTTTTTGATCGGTTTTTTTAATGCAAATAGATTCAATCTAGTAATTTCTTTTAGATTAAGTCTTAGGTCTTGTTTGACCTGT----GAAAGACCTCCTTTGTTGAAAT-----TTTCCC--ACAATTCCTAAAATAAAAGGAAAAAAACT---TTCCACTTTCCTAAACTAAGGACGGGAAGGA…
	Calamagrostis_tolucensis_SAA231_Peterson21395	-TCCCTTTCCAAAAAAAATCAAAACACCAACCACTACAGTTAGATTTATTAGATTTGTTGCTAAAATATCGGTATTAAGCCCGAAACTGCCAGCGGATGGCCAGTGAGCTAAAAAAACGAAAGAATGGGTTACATTTTTCATATGCTCTCCTC-TTATAGATAGGACAAACAAAGAACAAAGTTTTTCGATCA------CTTACTTCGCTCGCCCTTTTTTGATCGGTTTTTTTAATGCAAATAGATTCAATCTAGTAATTTCTTTTAGATTAAGTCTTAGGTCTTCTTTGACCTGT----GAAAGACCTCCTTTGTTGAAATGTTCTGTTCCC--AAAATTCCTAAAATAAAAGGAAAAAAACT---TTCCACTTTCCTAAACTAAGGACGGGAAGGA…
	Calamagrostis_tolucensis_SAA246_Peterson21343	--------------------------------------------------------------------------------------------GCGGATGGCCAGTGAGCTAAAAAAACGAAAGAATGGGTTACATTTTTCATATGCTCTCCTC-TTATAGATAGGACAAACAAAGAACAAAGTTTTTCGATCA------CTTACTTCGCTCGCCCTTTTTTGATCGGTTTTTTTAATGCAAATAGATTCAATCTAGTAATTTCTTTTAGATTAAGTCTTAGGTCTTCTTTGACCTGT----GAAAGACCTCCTTTGTTGAAATGTTCTGTTCCC--AAAATTCCTAAAATAAAAGGAAAAAAACT---TTCCACTTTCCTAAACTAAGGACGGGAAGGA…
	Calamagrostis_varia_SAA174_Paszkova_Bocz	-------------------------------------------------TAGATTTGTTGCTAAAATATCGGTATTAAGCCCGAAACTGCCAGCGGATGGCCAGTGAGCTAAAAAAACGAAAGAATGGGTTACATTTTTCATATGCTCTCCTC-TTATAGATAGGACAAACAAAGAAGAAAGTTTTTCGATCA------CTTACTTCGCTCGCCCTTTTTTGATCGGTTTTTTTAATGCAAATAGATTCAATCTAGTAATTTCTTTTAGATTAAGTCTTAGGTCTTGTTTGACCTGT----GAAAGACCTCCTTTGTTGAAAT-----TTTCCC--ACAATTCCTAAAATAAAAGGAAAAAAACT---TTCCACTTTCCTAAACTAAGGACGGGAAGGA…
	Calamagrostis_varia_SAA175_PaszkoD22_11GPS263	-TCCCTTTCCAAAAAAAATCAAAACACCAACCACTACAGTTAGATTTATTAGATTTGTTGCTAAAATATCGGTATTAAGCCCGAAACTGCCAGCGGATGGCCAGTGAGCTAAAAAAACGAAAGAATGGGTTACATTTTTCATATGCTCTCCTC-TTATAGATAGGACAAACAAAGAAGAAAGTTTTTCGATCA------CTTACTTCGCTCGCCCTTTTTTGATCGGTTTTTTTAATGCAAATAGATTCAATCTAGTAATTTCTTTTAGATTAAGTCTTAGGTCTTGTTTGACCTGT----GAAAGACCTCCTTTGTTGAAAT-----TTTACC--ACAATTCCTAAAATAAAAGGAAAAAAACT---TTCCACTTTCCTAAACTAAGGACGGGAAGGA…
	Calamagrostis_varia_SAA176_PaszkoSchmittenhohevar4GPS288	-----------------------------------------------------------------------------------------------------------------------------TGGGTTACATTTTTCATATGCTCTCCTC-TTATAGATAGGACAAACAAAGAAGAAAGTTTTTCGATCA------CTTACTTCGCTCGCCCTTTTTTGATCGGTTTTTTTAATGCAAATAGATTCAATCTAGTAATTTCTTTTAGATTAAGTCTTAGGTCTTGTTTGACCTGT----GAAAGACCTCCTTTGTTGAAAT-----TTTCCC--ACAATTCCTAAAATAAAAGGAAAAAAACT---TTCCACTTTCCTAAACTAAGGACGGGAAGGA…
	Calamagrostis_villosa_SAA183_PaszkoHundstein1villosaGPS278	-------------------------------------------------TAGATTTGTTGCTAAAATATCGGTATTAAGCCCGAAACTGCCAGCGGATGGCCAGTGAGCTAAAAAAACGAAAGAATGGGTTACATTTTTCATATGCTCTCCTC-TTATAGATAGGACAAACAAAGAAGAAAGTTTTTCGATCA------CTTACTTCGCTCGCCCTTTTTTGATCGGTTTTTTTAATGCAAATAGATTCAATCTAGTAATTTCTTTTAGATTAAGTCTTAGGTCTTGTTTGACCTGT----GAAAGACCTCCTTTGTTGAAAT-----TTTCCC--ACAATTCCTAAAATAAAAGGAAAAAAACT---TTCCACTTTCCTAAACTAAGGACGGGAAGGA…
	Calamagrostis_villosa_SAA184_Paszko_vi3_BG	-----------------------------------------------------------GCTAAAATATCGGTATTAAGCCCGAAACTGCCAGCGGATGGCCAGTGAGCTAAAAAAACGAAAGAATGGGTTACATTTTTCATATGCTCTCCTC-TTATAGATAGGACAAACAAAGAAGAAAGTTTTTCGATCA------CTTACTTCGCTCGCCCTTTTTTGATCGGTTTTTTTAATGCAAATAGATTCAATCTAGTAATTTCTTTTAGATTAAGTCTTAGGTCTTGTTTGACCTGT----GAAAGACCTCCTTTGTTGAAAT-----TTTCCC--ACAATTCCTAAAATAAAAGGAAAAAAACT---TTCCACTTTCCTAAACTAAGGACGGGAAGGA…
	Calamagrostis_villosa_SAA185_PaszkoCikhaj1GPS109	-----------------------------------------------------------------------------------------------------------------------------TGGGTTACATTTTTCATATGCTCTCCTC-TTATAGATAGGACAAACAAAGAAGAAAGTTTTTCGATCA------CTTACTTCGCTCGCCCTTTTTTGATCGGTTTTTTTAATGCAAATAGATTCAATCTAGTAATTTCTTTTAGATTAAGTCTTAGGTCTTGTTTGACCTGT----GAAAGACCTCCTTTGTTGAAAT-----TTTCCC--ACAATTCCTAAAATAAAAGGAAAAAAACT---TTCCACTTTCCTAAACTAAGGACGGGAAGGA…
	Calamagrostis_vulcanica_SAA73_Gallardo9092	-TCCCTTTCCAAAAAAAATCAAAACACCAACCACTACAGTTAGATTTATTAGATTTGTTGCTAAAATATCGGTATTAAGCCCGAAACTGCCAGCGGATGGCCAGTGAGCTAAAAAAACGAAAGAATGGGTTACATTTTTCATATGCTCTCCTC-TTATAGATAGGACAAACAAAGAACAAAGTTTTTCGATCA------CTTACTTCGCTCGCCCTTTTTTGATCGGTTTTTTTAATGCAAATAGATTCAATCTAGTAATTTCTTTTAGATTAAGTCTTAGGTCTTCTTTGACCTGT----GAAAGACCTCCTTTGTTGAAATGTTCTGTTCCC--AAAATTCCTAAAATAAAAGGAAAAAAACT---TTCCACTTTCCTAAACTAAGGACGGGAAGGA…
	Calamagrostis_xacutiflora_SAA190_PaszkoD23_03GPS264	-------------------------------------------------------------------------------------------AGCGGATGGCCAGTGAGCTAAAAAAACGAAAGAATGGGTTACATTTTTCATATGCTCTCCTC-TTATAGATAGGACAAACAAAGAAGAAAGTTTTTCGATCA------CTTACTTCGCTCGCCCTTTTTTGATCGGTTTTTTTAATGCAAATAGATTCAATCTAGTAATTTCTTTTAGATTAAGTCTTAGGTCTTGTTTGACCTGT----GAAAGACCTCCTTTGTTGAAAT-----TTTACC--ACAATTCCTAAAATAAAAGGAAAAAAACT---TTCCACTTTCCTAAACTAAGGACGGGAAGGA…
	Calamagrostis_xacutiflora_SAA57_Soreng7411	------TTCCAAAAAAAATCAAAACACCAACCACTACAGTTAGATTTATTAGATTTGTTGCTAAAATATCGGTATTAAGCCCGAAACTGCCAGCGGATGGCCAGTGAGCTAAAAAAACGAAAGAATGGGTTACATTTTTCATATGCTCTCCTC-TTATAGATAGGACAAACAAAGAAGAAAGTTTTTCGATCA------CTTACTTCGCTCGCCCTTTTTTGATCGGTTTTTTTAATGCAAATAGATTCAATCTAGTAATTTCTTTTAGATTAAGTCTTAGGTCTTGTTTGACCTGT----GAAAGACCTCCTTTGTTGAAAT-----TTTACC--ACAATTCCTAAAATAAAAGGAAAAAAACT---TTCCACTTTCCTAAACTAAGGACGGGAAGGA…
	Calamagrostis_xacutiflora_SAA8_Peterson18748	------TTCCAAAAAAAATCAAAACACCAACCACTACAGTTAGATTTATTAGATTTGTTGCTAAAATATCGGTATTAAGCCCGAAACTGCCAGCGGATGGCCAGTGAGCTAAAAAAACGAAAGAATGGGTTACATTTTTCATATGCTCTCCTC-TTATAGATAGGACAAACAAAGAAGAAAGTTTTTCGATCA------CTTACTTCGCTCGCCCTTTTTTGATCGGTTTTTTTAATGCAAATAGATTCAATCTAGTAATTTCTTTTAGATTAAGTCTTAGGTCTTGTTTGACCTGT----GAAAGACCTCCTTTGTTGAAAT-----TTTACC--ACAATTCCTAAAATAAAAGGAAAAAAACT---TTCCACTTTCCTAAACTAAGGACGGGAAGGA…
	Calamagrostis_xgracilescens_SAA170_PaszkoC_gr_XZ	--------CCAAAAAAAATCAAAACACCAACCACTACAGTTAGATTTATTAGATTTGTTGCTAAAATATCGGTATTAAGCCCGAAACTGCCAGCGGATGGCCAGTGAGCTAAAAAAACGAAAGAATGGGTTACATTTTTCATATGCTCTCCTC-TTATAGATAGGACAAACAAAGAAGAAAGTTTTTCGATCA------CTTACTTCGCTCGCCCTTTTTTGATCGGTTTTTTTAATGCAAATAGATTCAATCTAGTAATTTCTTTTAGATTAAGTCTTAGGTCTTGTTTGACCTGT----GAAAGACCTCCTTTGTTGAAAT-----TTTCCC--ACAATTCCTAAAATAAAAGGAAAAAAACT---TTCCACTTTCCTAAACTAAGGACGGGAAGGA…
	Chascolytrum_brizoides_SAA157_Soreng7014	------TTCCAAAAAAAATCAAAACACCAACCACTACAGTTAGATTTATTAGATTTGTTGCTAAAATATCGGTATTAAGCCCGAAACTGCCAGCGGATGGCCAGTGAGCTAAAAAAACGAAAGAATGGGTTACATTTTTCATATGCTCTCCTC-TTATAGATAGGACAAACAAAGAAGAAAGTTTTTCGATCA------CTTACTTCGCTCGCCCTTTTTTGATCGGTTTTTTTAATGCAAATAGATTCAATCTAGTAATTTCTTTTAGATTAAGTCTTAGGTCTTGTTTGACCTGT----GAAAGACCTCCTTTGTTGAAAT-----GTTCCC--ACAATTCCTAAAATAAAAGGAAAAAAACT---TTCCGCTTTCCTAAACTAAGGACGGGAAGGA…
	Chascolytrum_monandrum_SAA518_Peterson21704	--------------------------------------------------------------------------------------------------------------AAAAAAACGAAAGAATGGGTTACNTTTTTCATATGCTCTCCTC-TTATAGATAGGACAAACAAAGAAGAAAGTTTTTTGATCA------CTTACTTCGCTCGCCCTTTTTTGATCGGTTTTTTTAATGCAAATAGATTCAATCTAGTAATTTCTTTTAGATTAATTCTTAGGTCTTGTTTGACCTGT----GAAAGACCTCCTTTGTTGAAAT-----GTTCCC--ACAATTCCTAAAATAAAAGGAAAAAAACT---TTCCGCTTTCCTAAACTAAGGACGGGAAGAA…
	Chascolytrum_monandrum_SAA525_Peterson21861	-------------------------------------------------------------------------------------------------------------TAAAAAAACGAAAGAATGGGTTACATTTTTCATATGCTCTCCTC-TTATAGATAGGACAAACAAAGAAGAAAGTTTTTTGATCA------CTTACTTCGCTCGCCCTTTTTTGATCGGTTTTTTTAATGCAAATAGATTCAATCTAGTAATTTCTTTTAGATTAATTCTTAGGTCTTGTTTGACCTGT----GAAAGACCTCCTTTGTTGAAAT-----GTTCCC--ACAATTCCTAAAATAAAAGGAAAAAAACT---TTCCGCTTTCCTAAACTAAGGACGGGAAGAA…
	Chascolytrum_subaristatum_SAA49_Soreng7020	------------------------------------------------------------------TATCGGTATTAAGCCCGAAACTGCCAGCGGATGGCCAGTGAGCTAAAAAAACGAAAGAATGGGTTACATTTTTCATATGCTCTCCTC-TTATAGATAGGACAAACAAAGAAGAAAGTTTTTCGATCA------CTTACTTCGCTCGCCCTTTTTTGATCGGTTTTTTTAATGCAAATAGATTCAATCTAGTAATTTCTTTTAGATTAAGTCTTAGGTCTTGTTTGACCTGT----GAAAGACCTCCTTTGTTGAAAT-----GTTCCC--ACAATTCCTAAAATAAAAGGAAAAAAACT---TTCCGCTTTCCTAAACTAAGGACGGGAAGGA…
	Chascolytrum_subaristatum_SAA51_Soreng7005	------------------------------------------------------------------------------------------------------------------------------GGGTTACATTTTTCATATGCTCTCCTC-TTATAGATAGGACAAACAAAGAAGAAAGTTTTTCGATCA------CTTACTTCGCTCGCCCTTTTTTGATCGGTTTTTTTAATGCAAATAGATTCAATCTAGTAATTTCTTTTAGATTAAGTCTTAGGTCTTGTTTGACCTGT----GAAAGACCTCCTTTGTTGAAAT-----GTTCCC--ACAATTCCTAAAATAAAAGGAAAAAAACT---TTCCGCTTTCCTAAACTAAGGACGGGAAGGA…
	Cinna_latifolia_SAA565_Saarela1073	-TCCCTTTCCAAAAAAAATCAAAACACCAACCACTACAGTTAGATTTATTAGATTTGTTGCTAAAATATCGGTATTAAGCCCGAAACTGCCAGCAGATGGCCAGTGAGCTAAAAAAACGAAAGAATGGGTTACATTTTTCATATGCTCTCCTC-TTATGGATAGGACGAACAAAGAACAAAGTTTTTCGATCA------CTTACTTCGCTCGCCCTTTTTTGATCGGTTTTTTTAATGCAAATAGATTTAATCTAGTAATTTCTTTTAGATTAAGTCTTAGGTCTTGTTTGACCTGTGAAAGAAAGACCTTCTTTGTTGAAAT-----GTTCCA--AAAATTCCTAAAATAAAAGGAAAAA--------------------------------------…
	Deschampsia_cespitosa_SAA110_Peterson19754	------TTCCAAAAAAAATCAAAACACCAACTACTACAGTTAGATTTATTAGATTTGTTGCTAAAATATCGGTATTAAGCCCGAAACTGCCAGCAGATGGCCAGTGAGCTAAAAAAAAGAAAGAATGGGTTACATTTTTCATATGCTCTCCTCTTTATAGATAGGACGAACAAAGAACAAAGTTTTTCGATCA------CTTACTTCGCTCGCCCTTTTTTGATCGGTTTTTTTAATGCAAATAGATTCAATCTAGTAATTTCTTTTAGATTAAGTCTTAGGTCTTGTTTGACCTGTGAAAGAAAGACCCTCTTTGTTGAAAT-----GTTCCA--AAAATTCCTAAAATAAAAGGAAAAAAACT---TTCTACTTTCCTAAACTAAGGACGGAAAGGA…
	Deschampsia_cespitosa_SAA133_Peterson18410	--------------------------CCAACTACTACAGTTAGATTTATTAGATTTGTTGCTAAAATATCGGTATTAAGCCCGAAACTGCCAGCAGATGGCCAGTGAGCTAAAAAAAAGAAAGAATGGGTTACATTTTTCATATGCTCTCCTCTTTATAGATAGGACGAACAAAGAACAAAGTTTTTCGATCA------CTTACTTCGCTCGCCCTTTTTTGATCGGTTTTTTTAATGCAAATAGATTCAATCTAGTAATTTCTTTTAGATTAAGTCTTAGGTCTTGTTTGACCTGTGAAAGAAAGACCCTCTTTGTTGAAAT-----GTTCCA--AAAATTCCTAAAATAAAAGGAAAAAAACT---TTCTACTTTCCTAAACTAAGGACGGAAAGGA…
	Deschampsia_cespitosa_SAA19_Peterson18367	--CCCNTTCCAAAAAAAATCAAAACACCAACTACTACAGTTAGATTTATTAGATTTGTTGCTAAAATATCGGTATTAAGCCCGAAACTGCCAGCAGATGGCCAGTGAGCTAAAAAAAAGAAAGAATGGGTTACATTTTTCATATGCTCTCCTCTTTATAGATAGGACGAACAAAGAACAAAGTTTTTCGATCA------CTTACTTCGCTCGCCCTTTTTTGATCGGTTTTTTTAATGCAAATAGATTCAATCTAGTAATTTCTTTTAGATTAAGTCTTAGGTCTTGTTTGACCTGTGAAAGAAAGACCCTCTTTGTTGAAAT-----GTTCCA--AAAATTCCTAAAATAAAAGGAAAAAAACT---TTCTACTTTCCTAAACTAAGGACGGAAAGGA…
	Deschampsia_cespitosa_SAA52_Peterson15587	--------------------------------------------------------------------TCGGTATTAAGCCCGAAACTGCCAGCAGATGGCCAGTGAGCTAAAAAAAAGAAAGAATGGGTTACATTTTTCATATGCTCTCCTCTTTATAGATAGGACGAACAAAGAACAAAGTTTTTCGATCA------CTTACTTCGCTCGCCCTTTTTTGATCGGTTTTTTTAATGCAAATAGATTCAATCTAGTAATTTCTTTTAGATTAAGTCTTAGGTCTTGTTTGACCTGTGAAAGAAAGACCCTCTTTGTTGAAAT-----GTTCCA--AAAATTCCTAAAATAAAAGGAAAAAAACT---TTCTACTTTCCTAAACTAAGGACGGAAAGGA…
	Deschampsia_elongata_SAA112_Peterson19760	-TCCCTTTCCAAAAAAAATCAAAACACCAACTACTACAGTTAGATTTATTAGATTTGTTGCTAAAATATCGGTATTAAGCCCGAAACTGCCAGCAGATGGCCAGTGAGCTAAAAAAAAGAAAGAATGGGTTACATTTTTCATATGCTCTCCTCTTTATAGATAGGACGAACAAAGAACAAAGTTTTTCGATCA------CTTACTTCGCTCGCCCTTTTTTGATCGGTTTTTTTAATGCAAATAGATTCAATCTAGTAATTTCTTTTAGATTAAGTCTTAGGTCTTGTTTGACCTGTGAAAGAAAGACCCTCCTTGTTGAAAT-----GTTCCA--AAAATTCCTAAAATAAAAGGAAAAAAACT---TTCTACTTTCCTAAACTAAGGACGGAAAGGA…
	Deschampsia_elongata_SAA116_Peterson19801	-TCCCTTTCCAAAAAAAATCAAAACACCAACTACTACAGTTAGATTTATTAGATTTGTTGCTAAAATATCGGTATTAAGCCCGAAACTGCCAGCAGATGGCCAGTGAGCTAAAAAAAAGAAAGAATGGGTTACATTTTTCATATGCTCTCCTCTTTATAGATAGGACGAACAAAGAACAAAGTTTTTCGATCA------CTTACTTCGCTCGCCCTTTTTTGATCGGTTTTTTTAATGCAAATAGATTCAATCTAGTAATTTCTTTTAGATTAAGTCTTAGGTCTTGTTTGACCTGTGAAAGAAAGACCCTCCTTGTTGAAAT-----GTTCCA--AAAATTCCTAAAATAAAAGGAAAAAAACT---TTCTACTTTCCTAAACTAAGGACGGAAAGGA…
	Deschampsia_elongata_SAA99_Peterson19657	-TCCCTTTCCAAAAAAAATCAAAACACCAACTACTACAGTTAGATTTATTAGATTTGTTGCTAAAATATCGGTATTAAGCCCGAAACTGCCAGCAGATGGCCAGTGAGCTAAAAAAAAGAAAGAATGGGTTACATTTTTCATATGCTCTCCTCTTTATAGATAGGACGAACAAAGAACAAAGTTTTTCGATCA------CTTACTTCGCTCGCCCTTTTTTGATCGGTTTTTTTAATGCAAATAGATTCAATCTAGTAATTTCTTTTAGATTAAGTCTTAGGTCTTGTTTGACCTGTGAAAGAAAGACCCTCCTTGTTGAAAT-----GTTCCA--AAAATTCCTAAAATAAAAGGAAAAAAACT---TTCTACTTTCCTAAACTAAGGACGGAAAGGA…
	Calamagrostis_arundinacea_SAA207_Soreng5599	-TCCCTTTCCAAAAAAAATCAAAACACCAACCACTACAGTTAGATTTATTAGATTTGTTGCTAAAATATCGGTATTAAGCCCGAAACTGCCAGCGGATGGCCAGTGAGCTAAAAAAACGAAAGAATGGGTTACATTTTTCATATGCTCTCCTC-TTATAGATAGGACAAACAAAGAAGAAAGTTTTTCGATCA------CTTACTTCGCTCGCCCTTTTTTGATCGGTTTTTTTAATGCAAATAGATTCAATCTAGTAATTTCTTTTAGATTAAGTCTTAGGTCTTGTTTGACCTGT----GAAAGACCTCCTTTGTTGAAAT-----TTTCCC--ACAATTCCTAAAATAAAAGGAAAAAAACT---TTCCACTTTCCTAAACTAAGGACGGGAAGGA…
	Deyeuxia_aurea_SAA640_Peterson9081	----------------------------------------TAGATTTATTAGATTTGTTGCTAAAATATCGGTATTAAGCCCGAAACTGCCAGCAGATGGCCAGTGAGCTAAAAAAAAGAAAGAATGGGTTACATTTTTCATATGCTCTCCTCTTTATAGATAGGACGAACAAAGAACAAAGTTTTTCGATCA------CTTACTTCGCTCGCCCTTTTTTGATCGGTTTTTTTAATGCAAATAGATTCAATCTAGTAATTTCTTTTAGATTAAGTCTTAGGTCTTGTTTGACCTGTGAAAGAAAGACCCTCTTTGTTGAAAT-----GTTCCA--AAAATTCCTAAAATAAAAGGAAAAAAACT---TTCTACTTTCCTAAACTAAGGACGGAAAGGA…
	Deyeuxia_breviaristata_SAA222_Peterson15720	-TCCCTTTCCAAAAAAAATCAAAACACCAACCACTACAGTTAGATTTATTAGATTTGTTGCTAAAATATCGGTATTAAGCCCGAAACTGCCAGCAGATGGCCAGTGAGCTAAAAAAACGAAAGAATGGGTTACATTTTTCATATGCTCTCCTC-TTATAGATAGGACAAACAAAGAACAAAGTTTTTCGATCA------CTTACTTCGCTCGCCCTTTTTTGATCGGTTTTTTTAATGCAAATAGATTCAATCTAGTAATTTCTTTTAGATTAAGTCTTAGGTCTTCTTTGACTTGT----GAAAGACCTCCTTTGTTGAAATGTTCTGTTCCC--AAAATTCCTAAAATAAAAGGAAAAAAACT---TTCCACTTTCCTAAACTAAGGACGGGAAGGA…
	Deyeuxia_breviaristata_SAA223_Peterson12825	--CCCTTTCCAAAAAAAATCAAAACACCAACCACTACAGTTAGATTTATTAGATTTGTTGCTAAAATATCGGTATTAAGCCCGAAACTGCCAGCAGATGGCCAGTGAGCTAAAAAAACGAAAGAATGGGTTACATTTTTCATATGCTCTCCTC-TTATAGATAGGACAAACAAAGAACAAAGTTTTTCGATCA------CTTACTTCGCTCGCCCTTTTTTGATCGGTTTTTTTAATGCAAATAGATTCAATCTAGTAATTTCTTTTAGATTAAGTCTTAGGTCTTCTTTGACTTGT----GAAAGACCTCCTTTGTTGAAATGTTCTGTTCCC--AAAATTCCTAAAATAAAAGGAAAAAAACT---TTCCACTTTCCTAAACTAAGGACGGGAAGGA…
	Deyeuxia_breviaristata_SAA641_Peterson12842	-TCCCTTTCCAAAAAAAATCAAAACACCAACCACTACAGTTAGATTTATTAGATTTGTTGCTAAAATATCGGTATTAAGCCCGAAACTGCCAGCGGATGGCCAGTGAGCTAAAAAAACGAAAGAATGGGTTACATTTTTCATATGCTCTCCTC-TTATAGATAGGACAAACAAAGAACAAAGTTTTTCGATCA------CTTACTTCGCTCGCCCTTTTTTGATCGGTTTTTTTAATGCAAATAGATTCAATCTAGTAATTTCTTTTAGATTAAGTCTTAGGTCTTCTTTGACTTGT----GAAAGACCTCCTTTGTTGAAATGTTCTGTTCCC--AAAATTCCTAAAATAAAAGGAAAAAAACT---TTCCACTTTCCTAAACTAAGGACGGGAAGGA…
	Deyeuxia_brevifolia_SAA224_Peterson15459	------TTCCNAAAAAAATCAAAACACCAACCACTACAGTTAGATTTATTAGATTTGTTGCTAAAATATCGGTATTAAGCCCGAAACTGCCAGCGGATGGCCAGTGAGCTAAAAAAACGAAAGAATGGGTTACATTTTTCATATGCTCTCCTC-TTATAGATAGGACAAACAAAGAACAAAGTTTTTCGATCA------CTTACTTCGCTCGCCCTTTTTTGATCGGTTTTTTTAATGCAAATAGATTCAATCTAGTAATTTCTTTTAGATTAAGTCTTAGGTCTTCTTTGACTTGT----GAAAGACCTCCTTTGTTGAAATGTTCTGTTCCC--AAAATTCCTAAAATAAAAGGAAAAAAACT---TTCCACTTTCCTAAACTAAGGACGGGAAGGA…
	Deyeuxia_brevifolia_SAA712_Peterson15459	-TCCCTTTCCAAAAAAAATCAAAACACCAACCACTACAGTTAGATTTATTAGATTTGTTGCTAAAATATCGGTATTAAGCCCGAAACTGCCAGCGGATGGCCAGTGAGCTAAAAAAACGAAAGAATGGGTTACATTTTTCATATGCTCTCCTC-TTATAGATAGGACAAACAAAGAACAAAGTTTTTCGATCA------CTTACTTCGCTCGCCCTTTTTTGATCGGTTTTTTTAATGCAAATAGATTCAATCTAGTAATTTCTTTTAGATTAAGTCTTAGGTCTTCTTTGACTTGT----GAAAGACCTCCTTTGTTGAAATGTTCTGTTCCC--AAAATTCCTAAAATAAAAGGAAAAAAACT---TTCCACTTTCCTAAACTAAGGACGGGAAGGA…
	Deyeuxia_brevifolia_SAA713_Peterson12708	--CCCTTTCCAAAAAAAATCAAAACACCAACCACTACAGTTAGATTTATTAGATTTGTTGCTAAAATATCGGTATTAAGCCCGAAACTGCCAGCGGATGGCCAGTGAGCTAAAAAAACGAAAGAATGGGTTACATTTTTCATATGCTCTCCTC-TTATAGATAGGACAAACAAAGAACAAAGTTTTTCGATCA------CTTACTTCGCTCGCCCTTTTTTGATCGGTTTTTTTAATGCAAATAGATTCAATCTAGTAATTTCTTTTAGATTAAGTCTTAGGTCTTCTTTGACTTGT----GAAAGACCTCCTTTGTTGAAATGTTCTGTTCCC--AAAATTCCTAAAATAAAAGGAAAAAAACT---TTCCACTTTCCTAAACTAAGGACGGGAAGGA…
	Deyeuxia_cabrerae_SAA711_Peterson15574	--CCCTTTCCAAAAAAAATCAAAACANCAAGCACTACAGTTAGATTTATTAGATTTGTTGCTAAAATATCGGTATTAAGCCCGAAACTGCCAGCGGATGGCCAGTGAGCTAAAAAAACGAAAGAATGGGTTACATTTTTCATATGCTCTCCTC-TTATAGATAGGACAAACAAAGAACAAAGTTTTTCGATCA------CTTACTTCGCTCGCCCTTTTTTGATCGGTTTTTTTAATGCAAATAGATTCAATCTAGTAATTTCTTTTAGATTAAGTCTTAGGTCTTCTTTGACTTGT----GAAAGACCTCCTTTGTTGAAATGTTCTGTTCCC--AAAATTCCTAAAATAAAAGGAAAAAAACT---TTCCACTTTCCTAAACTAAGGACGGGAAGGA…
	Deyeuxia_chrysantha_chrysantha_SAA715_Peterson14822	--CCCTTTCCAAAAAAAATCAAAACACCAACTACTACAGTTAGATTTATTAGATTTGTTGCTAAAATATCGGTATTAAGCCCGAAACTGCCAGCAGATGGCCAGTGAGCTAAAAAAAAGAAAGAATGGGTTACATTTTTCATATGCTCTCCTCTTTATAGATAGGACGAACAAAGAACAAAGTTTTTCGATCA------CTTACTTCGCTCGCCCTTTTTTGATCGGTTTTTTTAATGCAAATAGATTCAATCTAGTAATTTCTTTTAGATTAAGTCTTAGGTCTTGTTTGACCTGTGAAAGAAAGACCCTCTTTGTTGAAAT-----GTTCCA--AAAATTCCTAAAATAAAAGGAAAAAAACT---TTCTACTTTCCTAAACTAAGGACGGAAAGGA…
	Deyeuxia_chrysantha_phalaroides_SAA225_Peterson13064	----------AAAAAAAATCAAAACACCAACTACTACAGTTAGATTTATTAGATTTGTTGCTAAAATATCGGTATTAAGCCCGAAACTGCCAGCAGATGGCCAGTGAGCTAAAAAAAAGAAAGAATGGGTTACATTTTTCATATGCTCTCCTCTTTATAGATAGGACGAACAAAGAACAAAGTTTTTCGATCA------CTTACTTCGCTCGCCCTTTTTTGATCGGTTTTTTTAATGCAAATAGATTCAATCTAGTAATTTCTTTTAGATTAAGTCTTAGGTCTTGTTTGACCTGTGAAAGAAAGACCCTCTTTGTTGAAAT-----GTTCCA--AAAATTCCTAAAATAAAAGGAAAAAAACT---TTCTACTTTCCTAAACTAAGGACGGAAAGGA…
	Deyeuxia_chrysophylla_SAA716_Peterson13027	--CCCNTTCCAAAAAAAATCAAAACACCAAGCACTACAGTTAGATTTATTAGATTTGTTGCTAAAATATCGGTATTAAGCCCGAAATTGCCAGCGGATGGCCAGTGAGCTAAAAAAACGAAAGAATGGGTTACATTTTTCATATGCTCTCCTC-TTATAGATAGGACAAACAAAGAACAAAGTTTTTCGATCA------CTTACTTCGCTCGCCCTTTTTTGATCGGTTTTTTTAATGCAAATAGATTCAATCTAGTAATTTCTTTTAGATTAAGTCTTAGGTCTTCTTTGACTTGT----GAAAGACCTCCTTTGTTGAAATGTTCTGTTCCC--AAAATTCCTAAAATAAAAGGAAAAAAACT---TTCCACTTTCCTAAACTAAGGACGGGAAGGA…
	Deyeuxia_coarctata_SAA228_Peterson14064	-TCCCTTTCCAAAAAAAATCAAAACACCAACCACTACAGTTAGATTTATTAGATTTGTTGCTAAAATATCGGTATTAAGCCCGAAACTGCCAGCGGATGGCCAGTGAGCTAAAAAAACGAAAGAATGGGTTACATTTTTCATATGCTCTCCTC-TTATAGATAGGACAAACAAAGAACAAAGTTTTTCGATCA------CTTACTTCGCTCGCCCTTTTTTGATCGGTTTTTTTAATGCAAATAGATTCAATCTAGTAATTTCTTTTAGATTAAGTCTTAGGTCTTCTTTGACTTGT----GAAAGACCTCCTTTGTTGAAATGTTCTGTTCCC--AAAATTCCTAAAATAAAAGGAAAAAAACT---TTCCACTTTCCTAAACTAAGGACGGGAAGGA…
	Deyeuxia_crispa_SAA717_Peterson12875	-TCCCTTTCCAAAAAAAATCAAAACACCAACCACTACAGTTAGATTTATTAGATTTGTTGCTAAAATATCGGTATTAAGCCCGAAACTGCCAGCAGATGGCCAGTGAGCTAAAAAAACGAAAGAATGGGTTACATTTTTCATATGCTCTCCTC-TTATAGATAGGACAAACAAAGAACAAAGTTTTTCGATCA------CTTACTTCGCTCGCCCTTTTTTGATCGGTTTTTTTAATGCAAATAGATTCAATCTAGTAATTTCTTTTAGATTAAGTCTTAGGTCTTCTTTGACTTGT----GAAAGACCTCCTTTGTTGAAATGTTCTGTTCCC--AAAATTCCTAAAATAAAAGGAAAAAAACT---TTCCACTTTCCTAAACTAAGGACGGGAAGGA…
	Deyeuxia_crispa_SAA718_Peterson12942	--CCCTTTCCAAAAAAAATCAAAACACCAACCACTACAGTTAGATTTATTAGATTTGTTGCTAAAATATCGGTATTAAGCCCGAAACTGCCAGCAGATGGCCAGTGAGCTAAAAAAACGAAAGAATGGGTTACATTTTTCATATGCTCTCCTC-TTATAGATAGGACAAACAAAGAACAAAGTTTTTCGATCA------CTTACTTCGCTCGCCCTTTTTTGATCGGTTTTTTTAATGCAAATAGATTCAATCTAGTAATTTCTTTTAGATTAAGTCTTAGGTCTTCTTTGACTTGT----GAAAGACCTCCTTTGTTGAAATGTTCTGTTCCC--AAAATTCCTAAAATAAAAGGAAAAAAACT---TTCCACTTTCCTAAACTAAGGACGGGAAGGA…
	Deyeuxia_curvula_SAA719_Peterson13194	-----TTTCCAAAAAAAATCAAAACACCAAGCACTACAGTTAGATTTATTAGATTTGTTGCTAAAATATCGGTATTAAGCCCGAAACTGCCAGCAGATGGCCAGTGAGCTAAAAAAACGAAAGAATGGGTTACATTTTTCATATGCTCTCCTC-TTATAGATAGGACAAACAAAGAACAAAGTTTTTCGATCA------CTTACTTCGCTCGCCCTTTTTTGATCGGTTTTTTTAATGCAAATAGATTCAATCTAGTAATTTCTTTTAGATTAAGTCTTAGGTCTTCTTTGACTTGT----GAAAGACCTCCTTTGTTGAAATGTTCTGTTCCC--AAAATTCCTAAAATAAAAGGAAAAAAACT---TTCCACTTTCCTAAACTAAGGACGGGAAGGA…
	Deyeuxia_curvula_SAA720_Peterson14733	-TCCCTTTCCAAAAAAAATCAAAACACCAACCACTACAGTTAGATTTATTAGATTTGTTGCTAAAATATCGGTATTAAGCCCGAAACTGCCAGCAGATGGCCAGTGAGCTAAAAAAACGAAAGAATGGGTTACATTTTTCATATGCTCTCCTC-TTATAGATAGGACAAACAAAGAACAAAGTTTTTCGATCA------CTTACTTCGCTCGCCCTTTTTTGATCGGTTTTTTTAATGCAAATAGATTCAATCTAGTAATTTCTTTTAGATTAAGTCTTAGGTCTTCTTTGACTTGT----GAAAGACCTCCTTTGTTGAAATGTTCTGTTCCC--AAAATTCCTAAAATAAAAGGAAAAAAACT---TTCCACTTTCCTAAACTAAGGACGGGAAGGA…
	Deyeuxia_densiflora_SAA721_Cook22	----------------------------------------------------ATTTGTTGCTAAAATATCGGTATTAAGCCCGAAACTGCCAGCAGATGGCCAGTGAGCTAAAAAAACGAAAGAATGGGTTACATTTTTCATATGCTCTCCTC-TTATAGATAGGACAAACAAAGAACAAAGTTTTTCGATCA------CTTACTTCGCTCGCCCTTTTTTGATCGGTTTTTTTAATGCAAATAGATTCAATCTAGTAATTTCTTTTAGATTAAGTCTTAGGTCTTCTTTGACTTGT----GAAAGACCTCCTTTGTTGAAATGTTCTGTTCCC--AAAATTCCTAAAATAAAAGGAAAAAAACT---TTCCACTTTCCTAAACTAAGGACGGGAAGGA…
	Deyeuxia_deserticola_breviaristata_SAA722_Peterson15726	--CCCTTTCCAAAAAAAATCAAAACACCAACCACTACAGTTAGATTTATTAGATTTGTTGCTAAAATATCGGTATTAAGCCCGAAACTGCCAGCAGATGGCCAGTGAGCTAAAAAAACGAAAGAATGGGTTACATTTTTCATATGCTCTCCTC-TTATAGATAGGACAAACAAAGAACAAAGTTTTTCGATCA------CTTACTTCGCTCGCCCTTTTTTGATCGGTTTTTTTAATGCAAATAGATTCAATCTAGTAATTTCTTTTAGATTAAGTCTTAGGTCTTCTTTGACTTGT----GAAAGACCTCCTTTGTTGAAATGTTCTGTTCCC--AAAATTCCTAAAATAAAAGGAAAAAAACT---TTCCACTTTCCTAAACTAAGGACGGGAAGGA…
	Deyeuxia_deserticola_breviaristata_SAA723_Peterson13007A	------------------------------------------------TTAGATTTGTTGCTAAAATATCGGTATTAAGCCCGAAACTGCCAGCAGATGGCCAGTGAGCTAAAAAAACGAAAGAATGGGTTACATTTTTCATATGCTCTCCTC-TTATAGATAGGACAAACAAAGAACAAAGTTTTTCGATCA------CTTACTTCGCTCGCCCTTTTTTGATCGGTTTTTTTAATGCAAATAGATTCAATCTAGTAATTTCTTTTAGATTAAGTCTTAGGTCTTCTTTGACTTGT----GAAAGACCTCCTTTGTTGAAATGTTCTGTTCCC--AAAATTCCTAAAATAAAAGGAAAAAAACT---TTCCACTTTCCTAAACTAAGGACGGGAAGGA…
	Deyeuxia_diffusa_SAA212_Soreng5272	---------CNAAAAAAATCAAAACACCAACCACTACAGTTAGATTTATTAGATTTGTTGCTAAAATATCGGTATTAAGCCCGAAACTGCCAGCGGATGGCCAGTGAGCTAAAAAAACGAAAGAATGGGTTACATTTTCCATATGCTCTCCTC-TTATAGATAGGACAAACAAAGAAGAAAGTTTTTCGATCA------CTTACTTCGCTCGCCCTTTTTTGATCGGTTTTTTTAATGCAAATAGATTCAATCTAGTAATTTCTTTTAGATTAAGTCTTAGGTCTTGTTTGACCTGT----GAAAGACCTCCTTTGTTGAAAT-----TTTCCC--ACAATTCCTAAAATAAAAGGAAAAAAACT---TTCCACTTTCCTAAACTAAGGACGGGAAGGA…
	Deyeuxia_diffusa_SAA213_Soreng5233b	----------------------------------------------------------------------------------------------------------AGCTAAAAAAACGAAAGAATGGGTTACATTTTCCATATGCTCTCCTC-TTATAGATAGGACAAACAAAGAAGAAAGTTTTTCGATCA------CTTACTTCGCTCGCCCTTTTTTGATCGGTTTTTTTAATGCAAATAGATTCAATCTAGTAATTTCTTTTAGATTAAGTCTTAGGTCTTGTTTGACCTGT----GAAAGACCTCCTTTGTTGAAAT-----TTTCCC--ACAATTCCTAAAATAAAAGGAAAAAAACT---TTCCACTTTCCTAAACTAAGGACGGGAAGGA…
	Deyeuxia_effusa_SAA714_Gomez21	--CCCTTTCCAAAAAAAATCAAAACACCAACCACTACAGTTAGATTTATTAGATTTGTTGCTAAAATATCGGTATTAAGCCCGAAACTGCCAGCGGATGGCCAGTGAGCTAAAAAAACGAAAGAATGGGTTACATTTTTCATATGCTCTCCTC-TTATAGATAGGACAAACAAAGAAGAAAGTTTTTCGATCA------CTTACTTCGCTCGCCCTTTTTTGATCGGTTTTTTTAATGCAAATAGATTCAATCTAGTAATTTCTTTTAGATTAAGTCTTAGGTCTTGTTTGACCTGT----GAAAGACCTCCTTTGTTGAAAT-----GTTCCC--ACAATTCCTAAAATAAAAGGAAAAAAACT---TTCCACTTTCCTAAACTAAGGACGGGAAGGA…
	Deyeuxia_eminens_inclusa_SAA724_Peterson19307	--CCCTTTCCAAAAAAAATCAAAACACCAACTACTACAGTTAGATTTATTAGATTTGTTGCTAAAATATCGGTATTAAGCCCGAAACTGCCAGCAGATGGCCAGTGAGCTAAAAAAAAGAAAGAATGGGTTACATTTTTCATATGCTCTCCTCTTTATAGATAGGACGAACAAAGAACAAAGTTTTTCGATCA------CTTACTTCGCTCGCCCTTTTTTGATCGGTTTTTTTAATGCAAATAGATTCAATCTAGTAATTTCTTTTAGATTAAGTCTTAGGTCTTGTTTGACCTGTGAAAGAAAGACCCTCTTTGTTGAAAT-----GTTCCA--AAAATTCCTAAAATAAAAGGAAAAAAACT---TTCTACTTTCCTAAACTAAGGACGGAAAGGA…
	Deyeuxia_fiebrigii_SAA725_Peterson12966	-TCCCTTTCCAAAAAAAATCAAAACACCAACCNCTACAGTTAGATTTATTAGATTTGTTGCTAAAATATCGGTATTAAGCCCGAAACTGCCAGCAGATGGCCAGTGAGCTAAAAAAACGAAAGAATGGGTTACATTTTTCATATGCTCTCCTC-TTATAGATAGGACAAACAAAGAACAAAGTTTTTCGATCA------CTTACTTCGCTCGCCCTTTTTTGATCGGTTTTTTTAATGCAAATAGATTCAATCTAGTAATTTCTTTTAGATTAAGTCTTAGGTCTTCTTTGACTTGT----GAAAGACCTCCTTTGTTGAAATGTTCTGTTCCC--AAAATTCCTAAAATAAAAGGAAAAAAACT---TTCCACTTTCCTAAACTAAGGACGGGAAGGA…
	Deyeuxia_filifolia_SAA226_Peterson13196	-TCCCTTTCCAAAAAAAATCAAAACACCAACCACTACAGTTAGATTTATTAGATTTGTTGCTAAAATATCGGTATTAAGCCCGAAACTGCCAGCGGATGGCCAGTGAGCTAAAAAAACGAAAGAATGGGTTACATTTTTCATATGCTCTCCTC-TTATAGATAGGACAAACAAAGAACAAAGTTTTTCGATCA------CTTACTTCGCTCGCCCTTTTTTGATCGGTTTTTTTAATGCAAATAGATTCAATCTAGTAATTTCTTTTAGATTAAGTCTTAGGTCTTCTTTGACTTGT----GAAAGACCTCCTTTGTTGAAATGTTCTGTTCCC--AAAATTCCTAAAATAAAAGGAAAAAAACT---TTCCACTTTCCTAAACTAAGGACGGGAAGGA…
	Deyeuxia_heterophylla_SAA227_Peterson14129	---CCTTTCCAAAAAAAATCAAAACACCAACCACTACAGTTAGATTTATTAGATTTGTTGCTAAAATATCGGTATTAAGCCCGAAACTGCCAGCGGATGGCCAGTGAGCTAAAAAAACGAAAGAATGGGTTACATTTTTCATATGCTCTCCTC-TTATAGATAGGACAAACAAAGAACAAAGTTTTTCGATCA------CTTACTTCGCTCGCCCTTTTTTGATCGGTTTTTTTAATGCAAATAGATTCAATCTAGTAATTTCTTTTAGATTAAGTCTTAGGTCTTCTTTGACTTGT----GAAAGACCTCCTTTGTTGAAATGTTCTGTTCCC--AAAATTCCTAAAATAAAAGGAAAAAAACT---TTCCACTTTCCTAAACTAAGGACGGGAAGGA…
	Deyeuxia_heterophylla_SAA546_Peterson21561	---CCTTTCCAAAAAAAATCAAAACACCAACCACTACAGTTAGATTTATTAGATTTGTTGCTAAAATATCGGTATTAAGCCCGAAACTGCCAGCGGATGGCCAGTGAGCTAAAAAAACGAAAGAATGGGTTACATTTTTCATATGCTCTCCTC-TTATAGATAGGACAAACAAAGAACAAAGTTTTTCGATCA------CTTACTTCGCTCGCCCTTTTTTGATCGGTTTTTTTAATGCAAATAGATTCAATCTAGTAATTTCTTTTAGATTAAGTTTTAGGTCTTCTTTGACTTGT----GAAAGACCTCCTTTGTTGAAATGTTCTGTTCCC--AAAATTCCTAAAATAAAAGGAAAAAAACT---TTCCACTTTCCTAAACTAAGGACGGGAAGGA…
	Deyeuxia_heterophylla_SAA696_Peterson15735	--CCCTTTCCAAAAAAAATCAAAACACCAACCACTACAGNTAGATTTATTAGATTTGTTGCTAAAATATCGGTATTAAGCCCGAAATTGCCAGCGGATGGCCAGTGAGCTAAAAAAACGAAAGAATGGGTTACATTTTTCATATGCTCTCCTC-TTATAGATAGGACAAACAAAGAACAAAGTTTTTCGATCA------CTTACTTCGCTCGCCCTTTTTTGATCGGTTTTTTTAATGCAAATAGATTCAATCTAGTAATTTCTTTTAGATTAAGTTTTAGGTCTTCTTTGACTTGT----GAAAGACCTCCTTTGTTGAAATGTTCTGTTCCC--AAAATTCCTAAAATAAAAGGAAAAAAACT---TTCCACTTTCCTAAACTAAGGACGGGAAGGA…
	Deyeuxia_intermedia_SAA700_Sklenar86_19	---------CAAAAAAAATCAAAACACCAACCACTACAGTTAGATTTATTAGATTTGTTGCTAAAATATCGGTATTAAGCCCGAAACTGCCAGCGGATGGCCAGTGAGCTAAAAAAACGAAAGAATGGGTTACATTTTTCATATGCTCTCCTC-TTATAGATAGGACAAACAAAGAACAAAGTTTTTCGATCA------CTTACTTCGCTCGCCCTTTTTTGATCGGTTTTTTTAATGCAAATAGATTCAATCTAGTAATTTCTTTTAGATTAAGTCTTAGGTCTTCTTTGACTTGT----GAAAGACCTCCTTTGTTGAAATGTTCTGTTCCC--AAAATTCCTAAAATAAAAGGAAAAAAACT---TTCCACTTTCCTAAACTAAGGACGGGAAGGA…
	Deyeuxia_jamesonii_SAA707_Peterson13195	--CCCTTTCCAAAAAAAATCAAAACACCAACCACTACAGTTAGATTTATTAGATTTGTTGCTAAAATATCGGTATTAAGCCCGAAACTGCCAGCAGATGGCCAGTGAGCTAAAAAAACGAAAGAATGGGTTACATTTTTCATATGCTCTCCTC-TTATAGATAGGACAAACAAAGAACAAAGTTTTTCGATCA------CTTACTTCGCTCGCCCTTTTTTGATCGGTTTTTTTAATGCAAATAGATTCAATCTAGTAATTTCTTTTAGATTAAGTCTTAGGTCTTCTTTGACTTGT----GAAAGACCTCCTTTGTTGAAATGTTCTGTTCCC--AAAATTCCTAAAATAAAAGGAAAAAAACT---TTCCACTTTCCTAAACTAAGGACGGGAAGGA…
	Deyeuxia_lagurus_SAA631_Soreng18311	-TCCCTTTCCAAAAAAAATCAAAACACCAACCACTACAGTTAGATTTATTAGATTTGTTGCTAAAATATCGGTATTAAGCCCGAAACTGCCAGCGGATGGCCAGTGAGCTAAAAAAACGAAAGAATGGGTTACATTTTTCATATGCTCTCCTC-TTATAGATAGGACAAACAAAGAACAAAGTTTTTCGATCA------CTTACTTCGCTCGCCCTTTTTTGATCGGTTTTTTTAATGCAAATAGATTCAATCTAGTAATTTCTTTTAGATTAAGTCTTAGGTCTTCTTTGACTTGT----GAAAGACCTCCTTTGTTGAAATGTTCTGTTCCC--AAAATTCCTAAAATAAAAGGAAAAAAACT---TTCCACTTTCCTAAACTAAGGACGGGAAGGA…
	Deyeuxia_lagurus_SAA731_Peterson13031	---------CAAAAAAAATCAAAACACCAACCACTACAGTTAGATTTATTAGATTTGTTGCTAAAATATCGGTATTAAGCCCGAAACTGCCAGCGGATGGCCAGTGAGCTAAAAAAACGAAAGAATGGGTTACATTTTTCATATGCTCTCCTC-TTATAGATAGGACAAACAAAGAACAAAGTTTTTCGATCA------CTTACTTCGCTCGCCCTTTTTTGATCGGTTTTTTTAATGCAAATAGATTCAATCTAGTAATTTCTTTTAGATTAAGTCTTAGGTCTTCTTTGACTTGT----GAAAGACCTCCTTTGTTGAAATGTTCTGTTCCC--AAAATTCCTAAAATAAAAGGAAAAAAACT---TTCCACTTTCCTAAACTAAGGACGGGAAGGA…
	Deyeuxia_mandoniana_SAA735_Peterson13197	-----------AAAAAAATCAAAACACCAACCACTACAGTTAGATTTATTAGATNTGTTGCTAAAATATCGGTATTAAGCCNGAAATTGCCAGCGGATGGCCAGTGAGCTAAAAAAACGAAAGAATGGGTTACATTTTTCATATGCTCTCCTC-TTATAGATAGGACAAACAAAGAACAAAGTTTTTCGATCA------CTTACTTCGCTCGCCCTTTTTTGATCGGTTTTTTTAATGCAAATAGATTCAATCTAGTAATTTCTTTTAGATTAAGTCTTAGGTCTTCTTTGACTTGT----GAAAGACCTCCTTTGTTGAAATGTTCTGTTCCC--AAAATTCCTAAAATAAAAGGAAAAAAACT---TTCCACTTTCCTAAACTAAGGACGGGAAGGA…
	Deyeuxia_mazzettii_SAA215_Soreng5314	--CCCTTTCCAAAAAAAATCAAAACACCAACCACTACAGTTAGATTTATTAGATTTGTTGCTAAAATATCGGTATTAAGCCCGAAACTGCCAGCGGATGGCCAGTGAGCTAAAAAAACGAAAGAATGGGTTACATTTTNCATATGCTCTCCTC-TTATAGATAGGACAAACAAAGAACAAAGTTTTTCGATCA------CTTACTTCGCTCGCCCTTTTTTGATCGGTTTTTTTAATGCAAATAGATTCAATCTAGTAATTTCTTTTAGATTAAGTCTTAGGTCTTGTTTGACCTGT----GAAAGACCTCCTTTGTTGAAAT-----TTTCCC--ACAATTCCTAAAATAAAAGGAAAAAAACT---TTCCACTTTCCTAAACTAAGGACGGGAAGGA…
	Deyeuxia_nitidula_SAA738_Solomon13638	-----------AAAAAAATCAAAACACCAAGCACTACAGTTAGATTTATTAGATTTGTTGCTAAAATATCGGTATTAAGCCCGAAATTGCCAGCAGATGGCCAGTGAGCTAAAAAAACGAAAGAATGGGTTACATTTTTCATATGCTCTCCTC-TTATAGATAGGACAAACAAAGAACAAAGTTTTTCGATCA------CTTACTTCGCTCGCCCTTTTTTGATCGGTTTTTTTAATGCAAATAGATTCAATCTAGTAATTTCTTTTAGATTAAGTCTTAGGTCTTCTTTGACTTGT----GAAAGACCTCCTTTGTTGAAATGTTCTGTTCCC--AAAATTCCTAAAATAAAAGGAAAAAAACT---TTCCACTTTCCTAAACTAAGGACGGGAAGGA…
	Deyeuxia_nitidula_SAA746_Peterson18120	--CCCTTTCCAAAAAAAATCAAAACACCAACCACTACAGTTAGATTTATTAGATTTGTTGCTAAAATATCGGTATTAAGCCCGAAACTGCCAGCAGATGGCCAGTGAGCTAAAAAAACGAAAGAATGGGTTACATTTTTCATATGCTCTCCTC-TTATAGATAGGACAAACAAAGAACAAAGTTTTTCGATCA------CTTACTTCGCTCGCCCTTTTTTGATCGGTTTTTTTAATGCAAATAGATTCAATCTAGTAATTTCTTTTAGATTAAGTCTTAGGTCTTCTTTGACTTGT----GAAAGACCTCCTTTGTTGAAATGTTCTGTTCCC--AAAATTCCTAAAATAAAAGGAAAAAAACT---TTCCACTTTCCTAAACTAAGGACGGGAAGGA…
	Deyeuxia_nivicola_SAA220_Soreng5648	-------------------------------------------------------------------------------------------------TGGCCAGTGAGCTAAAAAAACGAAAGAATGGGTTACATTTTCCATATGCTCTCCTC-TTATAGATAGGACAAACAAAGAAGACAGTTTTTCGATCA------CTTACTTCGCTCGCCCTTTTTTGATCGGTTTTTTTAATGCAAATAGATTCAATCTAGTAATTTCTTTTAGATTAAGTCTTAGGTCTTGTTTGACCTGT----GAAAGACCTCCTTTGTTGAAAT-----TTTCCC--ACAATTCCTAAAATAAAAGGAAAAAAAAT---TTCCACTTTCCTAAACTAAGGACGGGAAGGA…
	Deyeuxia_nyingchiensis_SAA214_Soreng5578	-TCCCTTTCCAAAAAAAATCAAAACACCAACCACTACAGTTAGATTTATTAGATTTGTTGCTAAAATATCGGTATTAAGCCCGAAACTGCCAGCGGATGGCCAGTGAGCTAAAAAAACGAAAGAATGGGTTACATTTTTCATATGCTCTCCTC-TTATAGATAGGACAAACAAAGAAGAAAGTTTTTCGATCA------CTTACTTCGCTCGCCCTTTTTTGATCGGTTTTTTTAATGCAAATAGATTCAATCTAGTAATTTCTTTTAGATTAAGTCTTAGGTCTTGTTTGACCTGT----GAAAGACCTCCTTTGTTGAAAT-----TTTCCC--ACAATTCCTAAAATAAAAGGAAAAAAACT---TTCCACTTTCCTAAACTAAGGACGGGAAGGA…
	Deyeuxia_ovata_ovata_SAA739_Peterson14579	-------------------------------------AGTTAGATTTATTAGATTTGTTGCTAAAATATCGGTATTAAGCCCGAAACTGCCAGCAGATGGCCAGTGAGCTAAAAAAAAGAAAGAATGGGTTACATTTTTCATATGCTCTCCTCTTTATAGATAGGACGAACAAAGAACAAAGTTTTTCGATCA------CTTACTTCGCTCGCCCTTTTTTGATCGGTTTTTTTAATGCAAATAGATTCAATCTAGTAATTTCTTTTAGATTAAGTCTTAGGTCTTGTTTGACCTGTGAAAGAAAGACCCTCTTTGTTGAAAT-----GTTCCA--AAAATTCCTAAAATAAAAGGAAAAAAACT---TTCTACTTTCCTAAACTAAGGACGGAAAGGA…
	Deyeuxia_ovata_SAA554_Peterson21675	---CCTTTCCAAAAAAAATCAAAACACCAACTACTACAGTTAGATTTATTAGATTTGTTGCTAAAATATCGGTATTAAGCCCGAAACTGCCAGCAGATGGCCAGTGAGCTAAAAAAAAGAAAGAATGGGTTACATTTTTCATATGCTCTCCTCTTTATAGATAGGACGAACAAAGAACAAAGTTTTTCGATCA------CTTACTTCGCTCGCCCTTTTTTGATCGGTTTTTTTAATGCAAATAGATTCAATCTAGTAATTTCTTTTAGATTAAGTCTTAGGTCTTGTTTGACCTGTGAAAGAAAGACCCTCTTTGTTGAAAT-----GTTCCA--AAAATTCCTAAAATAAAAGGAAAAAAACT---TTCTACTTTCCTAAACTAAGGACGGAAAGGA…
	Deyeuxia_podophora_SAA666_Laegaard21546	--CCCTTTCCAAAAAAAATCAAAACACCAAGTACTATAGTTAGATTTATTAGATTTGTTGCTAAAATATCGGTATTAAGCCCGAAACTGCCAGCAGATGGCCAGTGAGCTAAAAAAAAGAAAGAATGGGTTACATTTTTCATATGCTCTCCTCTTTATAGATAGGACGAACAAAGAACAAAGTTTTTCGATCA------CTTACTTCGCTCGCCCTTTTTTGATCGGTTTTTTTAATGCAAATAGATTCAATCTAGTAATTTCTTTTAGATTAAGTCTTAGGTCTTGTTTGACCTGTGAAAGAAAGACCCTCTTTGTTGAAAT-----GTTCCA--AAAATTCCTAAAATAAAAGGAAAAAAACT---TTCTACTTTCCTAAACTAAGGACGGAAAGGA…
	Deyeuxia_preslii_SAA55_Peterson18047	--------CCAAAAAAAATCAAAACACCAACCACTACAGTTAGATTTATTAGATTTGTTGCTAAAATATCGGTATTAAGCCCGAAACTGCCAGCGGATGGCCAGTGAGCTAAAAAAACGAAAGAATGGGTTACATTTTTCATATGCTCTCCTC-TTATAGATAGGACAAACAAAGAACAAAGTTTTTCGATCA------CTTACTTCGCTCGCCCTTTTTTGATCGGTTTTTTTAATGCAAATAGATTCAATCTAGTAATTTCTTTTAGATTAAGTCTTAGGTCTTCTTTGACTTGT----GAAAGACCTCCTTTGTTGAAATGTTCTGTTCCC--AAAATTCCTAAAATAAAAGGAAAAAAACT---TTCCACTTTCCTAAACTAAGGACGGGAAGGA…
	Deyeuxia_preslii_SAA736_Peterson14100	TTCCCTTTCCAAAAAAAATCAAAACACCAACCACTACAGTTAGATTTATTAGATTTGTTGCTAAAATATCGGTATTAAGCCCGAAATTGCCAGCGGATGGCCAGTGAGCTAAAAAAACGAAAGAATGGGTTACATTTTTCATATGCTCTCCTC-TTATAGATAGGACAAACAAAGAACAAAGTTTTTCGATCA------CTTACTTCGCTCGCCCTTTTTTGATCGGTTTTTTTAATGCAAATAGATTCAATCTAGTAATTTCTTTTAGATTAAGTCTTAGGTCTTCTTTGACTTGT----GAAAGACCTCCTTTGTTGAAATGTTCTGTTCCC--AAAATTCCTAAAATAAAAGGAAAAAAACT---TTCCACTTTCCTAAACTAAGGACGGGAAGGA…
	Deyeuxia_pulchella_SAA210_Soreng5586	--CCCTTTCCAAAAAAAATCAAAACACCAACCACTACAGTTAGATTTATTAGATTTGTTGCTAAAATATCGGTATTAAGCCCGAAACTGCCAGCGGATGGCCAGTGAGCTAAAAAAACGAAAGAATGGGTTACATTTTTCATATGCTCTCCTC-TTATAGATAGGACAAACAAAGAAGAAAGTTTTTCGATCA------CTTACTTCGCTCGCCCTTTTTTGATCGGTTTTTTTAATGCAAATAGATTCAATCTAGTAATTTCTTTTAGATTAAGTCTTAGGTCTTGTTTGACCTGT----GAAAGACCTCCTTTGTTGAAAT-----TTTCCC--ACAATTCCTAAAATAAAAGGAAAAAAACT---TTCCACTTTCCTAAACTAAGGACGGGAAGGA…
	Deyeuxia_pulchella_SAA218_Soreng5278	----------------------------------------TAGATTTATTAGATTTGTTGCTAAAATATCGGTATTAAGCCCGAAACTGCCAGCGGATGGCCAGTGAGCTAAAAAAACGAAAGAATGGGTTACATTTTTCATATGCTCTCCTC-TTATAGATAGGACAAACAAAGAAGAAAGTTTTTCGATCA------CTTACTTCGCTCGCCCTTTTTTGATCGGTTTTTTTAATGCAAATAGATTCAATCTAGTAATTTCTTTTAGATTAAGTCTTAGGTCTTGTTTGACCTGT----GAAAGACCTCCTTTGTTGAAAT-----TTTCCC--ACAATTCCTAAAATAAAAGGAAAAAAACT---TTCCACTTTCCTAAACTAAGGACGGGAAGGA…
	Deyeuxia_recta_SAA710_Gomez32	-TCCCTTTCCAAAAAAAATCAAAACACCAACCACTACAGTTAGATTTATTAGATTTGTTGCTAAAATATCGGTATTAAGCCCGAAACTGCCAGCAGATGGCCAGTGAGCTAAAAAAACGAAAGAATGGGTTACATTTTTCATATGCTCTCCTC-TTATAGATAGGACAAACAAAGAACAAAGTTTTTCGATCA------CTTACTTCGCTCGCCCTTTTTTGATCGGTTTTTTTAATGCAAATAGATTCAATCTAGTAATTTCTTTTAGATTAAGTCTTAGGTCTTCTTTGACTTGT----GAAAGACCTCCTTTGTTGAAATGTTCTGTTCCC--AAAATTCCTAAAATAAAAGGAAAAAAACT---TTCCACTTTCCTAAACTAAGGACGGGAAGGA…
	Deyeuxia_rigida_SAA663_Peterson9143	-----TTTCCAAAAAAAATCAAAACACCAACCACTACAGTTAGATTTATTAGATTTGTTGCTAAAATATCGGTATTAAGCCCGAAACTGCCAGCAGATGGCCAGTGAGCTAAAAAAACGAAAGAATGGGTTACATTTTTCATATGCTCTCCTC-TTATAGATAGGACAAACAAAGAACAAAGTTTTTCGATCA------CTTACTTCGCTCGCCCTTTTTTGATCGGTTTTTTTAATGCAAATAGATTCAATCTAGTAATTTCTTTTAGATTAAGTCTTAGGTCTTCTTTGACTTGT----GAAAGACCTCCTTTGTTGAAATGTTCTGTTCCC--AAAATTCCTAAAATAAAAGGAAAAAAACT---TTCCACTTTCCTAAACTAAGGACGGGAAGGA…
	Deyeuxia_rigida_SAA664_Peterson12678	-----------------------------------------AGATTTATTAGATTTGTTGCTAAAATATCGGTATTAAGCCCGAAACTGCCAGCAGATGGCCAGTGAGCTAAAAAAACGAAAGAATGGGTTACATTTTTCATATGCTCTCCTC-TTATAGATAGGACAAACAAAGAACAAAGTTTTTCGATCA------CTTACTTCGCTCGCCCTTTTTTGATCGGTTTTTTTAATGCAAATAGATTCAATCTAGTAATTTCTTTTAGATTAAGTCTTAGGTCTTCTTTGACTTGT----GAAAGACCTCCTTTGTTGAAATGTTCTGTTCCC--AAAATTCCTAAAATAAAAGGAAAAAAACT---TTCCACTTTCCTAAACTAAGGACGGGAAGGA…
	Deyeuxia_rosea_SAA211_Soreng5542	-------------------------------------------------------------------------------------------------TGGCCAGTGAGCTAAAAAAACGAAAGAATGGGTTACATTTTTCATATGCTCTCCTC-TTATAGATAGGACAAACAAAGAAGAAAGTTTTTCGATCA------CTTACTTCGCTCGCCCTTTTTTGATCGGTTTTTTTAATGCAAATAGATTCAATCTAGTAATTTCTTTTAGATTAAGTCTTAGGTCTTGTTTGACCTGT----GAAAGACCTCCTTTGTTGAAAT-----TTTCCC--ACAATTCCTAAAATAAAAGGAAAAAAACT---TTCCACTTTCCTAAACTAAGGACGGGAAGGA…
	Deyeuxia_rupestris_SAA634_Scur920	-TCCCTTTCCAAAAAAAATCAAAACACCAACCACTACAGTTAGATTTATTAGATTTGTTGCTAAAATATCGGTATTAAGCCCGAAACTGCCAGCGGATGGCCAGTGAGCTAAAAAAACGAAAGAATGGGTTACATTTTTCATATGCTCTCCTC-TTATAGATAGGACAAACAAAGAACAAAGTTTTTCGATCA------CTTACTTCGCTCGCCCTTTTTTGATCGGTTTTTTTAATGCAAATAGATTCAATCTAGTAATTTCTTTTAGATTAAGTCTTAGGTCTTCTTTGACCTGT----GAAAGACCTCCTTTGTTGAAATGTTCTGTTCCC--AAAATTCCTAAAATAAAAGGAAAAAAACT---TTCCACTTTCCTAAACTAAGGACGGGAAGGA…
	Deyeuxia_rupestris_SAA708_Renvoize4176	--CCCTTTCCAAAAAAAATCAAAACACCAACCACTACAGTTAGATTTATTAGATTTGTTGCTAAAATATCGGTATTAAGCCCGAAACTGCCAGCGGATGGCCAGTGAGCTAAAAAAACGAAAGAATGGGTTACATTTTTCATATGCTCTCCTC-TTATAGATAGGACAAACAAAGAACAAAGTTTTTCGATCA------CTTACTTCGCTCGCCCTTTTTTGATCGGTTTTTTTAATGCAAATAGATTCAATCTAGTAATTTCTTTTAGATTAAGTCTTAGGTCTTCTTTGACCTGT----GAAAGACCTCCTTTGTTGAAATGTTCTGTTCCC--AAAATTCCTAAAATAAAAGGAAAAAAACT---TTCCACTTTCCTAAACTAAGGACGGGAAGGA…
	Deyeuxia_scabrescens_SAA216_Soreng5613	-TCCCTTTCCAAAAAAAATCAAAACACCAACCACTACAGTTAGATTTATTAGATTTGTTGCTAAAATATCGGTATTAAGCCCGAAACTGCCAGCGGATGGCCAGTGAGCTAAAAAAACGAAAGAATGGGTTACATTTTTCATATGCTCTCCTC-TTATAGATAGGACAAACAAAGAAGAAAGTTTTTCAATCA------CTTACTTCGCTCGCCCTTTTTTGATCGGTTTTTTTAATGCAAATAGATTCAATCTAGTAATTTCTTTTAGATTAAGTCTTAGGTCTTGTTTGACCTGT----GAAAGACCTCCTTTGTTGAAAT-----TTTCCC--ACAATTCCTAAACTAAAAGGAAAAAAACT---TTCCACTTTCCTAAACTAAGGACGGGAAGGA…
	Deyeuxia_scabrescens_SAA217_Soreng5424	----------------------------------------------------------------------------------------GCCAGCGGATGGCCAGTGAGCTAAAAAAACGAAAGAATGGGTTACATTTTTCATATGCTCTCCTC-TTATAGATAGGACAAACAAAGAAGAAAGTTTTTCAATCA------CTTACTTCGCTCGCCCTTTTTTGATCGGTTTTTTTAATGCAAATAGATTCAATCTAGTAATTTCTTTTAGATTAAGTCTTAGGTCTTGTTTGACCTGT----GAAAGACCTCCTTTGTTGAAAT-----TTTCCC--ACAATTCCTAAACTAAAAGGAAAAAAACT---TTCCACTTTCCTAAACTAAGGACGGGAAGGA…
	Deyeuxia_setiflora_SAA635_Peterson15727	-TCCCTTTCCAAAAAAAATCAAAACACCAACCACTACAGTTAGATTTATTAGATTTGTTGCTAAAATATCGGTATTAAGCCCGAAACTGCCAGCGGATGGCCAGTGAGCTAAAAAAACGAAAGAATGGGTTACATTTTTCATATGCTCTCCTC-TTATAGATAGGACAAACAAAGAACAAAGTTTTTCGATCA------CTTACTTCGCTCGCCCTTTTTTGATCGGTTTTTTTAATGCAAATAGATTCAATCTAGTAATTTCTTTTAGATTAAGTTTTAGGTCTTCTTTGACTTGT----GAAAGACCTCCTTTGTTGAAATGTTCTGTTCCC--AAAATTCCTAAAATAAAAGGAAAAAAACT---TTCCACTTTCCTAAACTAAGGACGGGAAGGA…
	Deyeuxia_sichuanensis_SAA221_Soreng5659	-TCCCTTTCCAAAAAAAATCAAAACACCAACCACTACAGTTAGATTTATTAGATTTGTTGCTAAAATATCGGTATTAAGCCCGAAACTGCCAGCGGATGGCCAGTGAGCTAAAAAAACGAAAGAATGGGTTACATTTTTCATATGCTCTCCTC-TTATAGATAGGACAAACAAAGAAGAAAGTTTTTCGATCA------CTTACTTCGCTCGCCCTTTTTTGATCGGTTTTTTTAATGCAAATAGATTCAATCTAGTAATTTCTTTTAGATTAAGTCTTAGGTCTTGTTTGACCTGT----GAAAGACCTCCTTTGTTGAAAT-----TTTCCC--ACAATTCCTAAAATAAAAGGAAAAAAACT---TTCCACTTTCCTAAACTAAGGACGGGAAGGA…
	Deyeuxia_tarmensis_SAA637_Peterson13929	--CCCTTTCCAAAAAAAATCAAAACACCAACCACTACAGTTAGATTTATTAGATTTGTTGCTAAAATATCGGTATTAAGCCCGAAACTGCCAGCGGATGGCCAGTGAGCTAAAAAAACGAAAGAATGGGTTACATTTTTCATATGCTCTCCTC-TTATAGATAGGACAAACAAAGAACAAAGTTTTTCGATCA------CTTACTTCGCTCGCCCTTTTTTGATCGGTTTTTTTAATGCAAATAGATTCAATCTAGTAATTTCTTTTAGATTAAGTCTTAGGTCTTCTTTGACTTGT----GAAAGACCTCCTTTGTTGAAATGTTCTGTTCCC--AAAATTCCTAAAATAAAAGGAAAAAAACT---TTCCACTTTCCTAAACTAAGGACGGGAAGGA…
	Deyeuxia_trichodonta_SAA638_Peterson12960	-TCCCTTTCCAAAAAAAATCAAAACACCAACCACTACAGTTAGATTTATTAGATTTGTTGCTAAAATATCGGTATTAAGCCCGAAACTGCCAGCGGATGGCCAGTGAGCTAAAAAAACGAAAGAATGGGTTACATTTTTCATATGCTCTCCTC-TTATAGATAGGACAAACAAAGAACAAAGTTTTTCGATCA------CTTACTTCGCTCGCCCTTTTTTGATCGGTTTTTTTAATGCAAATAGATTCAATCTAGTAATTTCTTTTAGATTAAGTCTTAGGTCTTCTTTGACTTGT----GAAAGACCTCCTTTGTTGAAATGTTCTGTTCCC--AAAATTCCTAAAATAAAAGGAAAAAAACT---TTCCACTTTCCTAAACTAAGGACGGGAAGGA…
	Deyeuxia_tripilifera_SAA219_Soreng5385	-TCCCTTTCCNAAAAAAATCAAAACACCAACCACTACAGTTAGATTTATTAGATTTGTTGCTAAAATATCGGTATTAAGCCCGAAACTGCCAGCGGATGGCCAGTGAGCTAAAAAAACGAAAGAATGGGTTACATTTTCCATATGCTCTCCTC-TTATAGATAGGACAAACAAAGAAGAAAGTTTTTCGATCA------CTTACTTCGCTCGCCCTTTTTTGATCGGTTTTTTTAATGCAAATAGATTCAATCTAGTAATTTCTTTTAGATTAAGTCTTAGGTCTTGTTTGACCTGT----GAAAGACCTCCTTTGTTGAAAT-----TGTCCC--ACAATTCCTAAAATAAAAGGAAAAAAACT---TTCCACTTTCCTAAACTAAGGACGGGAAGGA…
	Deyeuxia_velutina_SAA229_Peterson15489	-TCCCTTTCCAAAAAAAATCAAAACACCAACCACTACAGTTAGATTTATTAGATTTGTTGCTAAAATATCGGTATTAAGCCCGAAACTGCCAGCAGATGGCCAGTGAGCTAAAAAAACGAAAGAATGGGTTACATTTTTCATATGCTCTCCTC-TTATAGATAGGACAAACAAAGAACAAAGTTTTTCGATCA------CTTACTTCGCTCGCCCTTTTTTGATCGGTTTTTTTAATGCAAATAGATTCAATCTAGTAATTTCTTTTAGATTAAGTCTTAGGTCTTCTTTGACTTGT----GAAAGACCTCCTTTGTTGAAATGTTCTGTTCCC--AAAATTCCTAAAATAAAAGGAAAAAAACT---TTCCACTTTCCTAAACTAAGGACGGGAAGGA…
	Deyeuxia_velutina_SAA639_Peterson15484	-TCCCTTTCCAAAAAAAATCAAAACACCAACCACTACAGTTAGATTTATTAGATTTGTTGCTAAAATATCGGTATTAAGCCCGAAACTGCCAGCAGATGGCCAGTGAGCTAAAAAAACGAAAGAATGGGTTACATTTTTCATATGCTCTCCTC-TTATAGATAGGACAAACAAAGAACAAAGTTTTTCGATCA------CTTACTTCGCTCGCCCTTTTTTGATCGGTTTTTTTAATGCAAATAGATTCAATCTAGTAATTTCTTTTAGATTAAGTCTTAGGTCTTCTTTGACTTGT----GAAAGACCTCCTTTGTTGAAATGTTCTGTTCCC--AAAATTCCTAAAATAAAAGGAAAAAAACT---TTCCACTTTCCTAAACTAAGGACGGGAAGGA…
	Deyeuxia_vicunarum_SAA550_Peterson21580	---CCTTTCCAAAAAAAATCAAAACACCAACCACTACAGTTAGATTTATTAGATTTGTTGCTAAAATATCGGTATTAAGCCCGAAACTGCCAGCGGATGGCCAGTGAGCTAAAAAAACGAAAGAATGGGTTACATTTTTCATATGCTCTCCTC-TTATAGATAGGACAAACAAAGAACAAAGTTTTTCGATCA------CTTACTTCGCTCGCCCTTTTTTGATCGGTTTTTTTAATGCAAATAGATTCAATCTAGTAATTTCTTTTAGATTAAGTCTTAGGTCTTCTTTGACTTGT----GAAAGACCTCCTTTGTTGAAATGTTCTGTTCCC--AAAATTCCTAAAATAAAAGGAAAAAAACT---TTCCACTTTCCTAAACTAAGGACGGGAAGGA…
	Deyeuxia_vicunarum_SAA643_Peterson13824	-TCCCTTTCCAAAAAAAATCAAAACACCAACCACTACAGTTAGATTTATTAGATTTGTTGCTAAAATATCGGTATTAAGCCCGAAACTGCCAGCGGATGGCCAGTGAGCTAAAAAAACGAAAGAATGGGTTACATTTTTCATATGCTCTCCTC-TTATAGATAGGACAAACAAAGAACAAAGTTTTTCGATCA------CTTACTTCGCTCGCCCTTTTTTGATCGGTTTTTTTAATGCAAATAGATTCAATCTAGTAATTTCTTTTAGATTAAGTCTTAGGTCTTCTTTGACTTGT----GAAAGACCTCCTTTGTTGAAATGTTCTGTTCCC--AAAATTCCTAAAATAAAAGGAAAAAAACT---TTCCACTTTCCTAAACTAAGGACGGGAAGGA…
	Deyeuxia_violacea_puberula_SAA705_Peterson13202	------------------------------------------------TTAGATTTGTTGCTAAAATATCGGTATTAAGCCCGAAACTGCCAGCAGATGGCCAGTGAGCTAAAAAAACGAAAGAATGGGTTACATTTTTCATATGCTCTCCTC-TTATAGATAGGACAAACAAAGAACAAAGTTTTTCGATCA------CTTACTTCGCTCGCCCTTTTTTGATCGGTTTTTTTAATGCAAATAGATTCAATCTAGTAATTTCTTTTAGATTAAGTCTTAGGTCTTCTTTGACTTGT----GAAAGACCTCCTTTGTTGAAATGTTCTGTTCCC--AAAATTCCTAAAATAAAAGGAAAAAAACT---TTCCACTTTCCTAAACTAAGGACGGGAAGGA…
	Deyeuxia_violacea_SAA644_Peterson12965	-TCCCTTTCCAAAAAAAATCAAAACACCAACCACTACAGTTAGATTTATTAGATTTGTTGCTAAAATATCGGTATTAAGCCCGAAACTGCCAGCGGATGGCCAGTGAGCTAAAAAAACGAAAGAATGGGTTACATTTTTCATATGCTCTCCTC-TTATAGATAGGACAAACAAAGAACAAAGTTTTTCGATCA------CTTACTTCGCTCGCCCTTTTTTGATCGGTTTTTTTAATGCAAATAGATTCAATCTAGTAATTTCTTTTAGATTAAGTCTTAGGTCTTCTTTGACTTGT----GAAAGACCTCCTTTGTTGAAATGTTCTGTTCCC--AAAATTCCTAAAATAAAAGGAAAAAAACT---TTCCACTTTCCTAAACTAAGGACGGGAAGGA…
	Deyeuxia_viridiflavescens_montevidensis_SAA709_Barreto17	------TTCCAAAAAAAATCAAAACACCAACCACTACAGTTAGATTTATTAGATTTGTTGCTAAAATATCGGTATTAAGCCCGAAACTGCCAGCGGATGGCCAGTGAGCTAAAAAAACGAAAGAATGGGTTACATTTTTCATATGCACTCCTC-TTATAGATAGGACAAACAAAGAACAAAGTTTTTCGATCA------CTTACTTCGCTCGCCCTTTTTTGATCGGTTTTTTTAATGCAAATAGATTCAATCTAGTAATTTCTTTTAGATTAAGTCTTAGGTCTTCTTTGACCTGT----GAAAGATCTCCTTTGTTGAAATGTTCTGTTCCC--AAAATTCCTAAAATAAAAGGAAAAAAACT---TTCCACTTTCCTAAACTAAGGACGGGAAGGA…
	Deyeuxia_viridiflavescens_SAA633_Soreng15032	-TCCCTTTCCAAAAAAAATCAAAACACCAACCACTACAGTTAGATTTATTAGATTTGTTGCTAAAATATCGGTATTAAGCCCGAAACTGCCAGCGGATGGCCAGTGAGCTAAAAAAACGAAAGAATGGGTTACATTTTTCATATGCTCTCCTC-TTATAGATAGGACAAACAAAGAACAAAGTTTTTCGATCA------CTTACTTCGCTCGCCCTTTTTTGATCGGTTTTTTTAATGCAAATAGATTCAATCTAGTAATTTCTTTTAGATTAAGTCTTAGGTCTTCTTTGACCTGT----GAAAGACCTCCTTTGTTGAAATGTTCTGTTCCC--AAAATTCCTAAAATAAAAGGAAAAAAACT---TTCCACTTTCCTAAACTAAGGACGGGAAGGA…
	Deyeuxia_viridiflavescens_SAA704_Scur1150	------TTCCAAAAAAAATCAAAACACCAACCACTACAGTTAGATTTATTAGATTTGTTGCTAAAATATCGGTATTAAGCCCGAAACTGCCAGCGGATGGCCAGTGAGCTAAAAAAACGAAAGAATGGGTTACATTTTTCATATGCACTCCTC-TTATAGATAGGACAAACAAAGAACAAAGTTTTTCGATCA------CTTACTTCGCTCGCCCTTTTTTGATCGGTTTTTTTAATGCAAATAGATTCAATCTAGTAATTTCTTTTAGATTAAGTCTTAGGTCTTCTTTGACCTGT----GAAAGACCTCCTTTGTTGAAATGTTCTGTTCCC--AAAATTCCTAAAATAAAAGGAAAAAAACT---TTCCACTTTCCTAAACTAAGGACGGGAAGGA…
	Echinopogon_caespitosus_caespitosus_SAA152_Soreng5900	-----------------------------------------------------------GCTAAAATATCGGTATTAAGCCCGAAACTGCCAGCGGATGGCCAGTGAGCTAAAAAAACGAAAGAATGGGTTACATTTTTCATATGCTCTCCTC-TTATAGATAGGACAAACAAAGAACAAAGTTTTTCGATCA------CTTACTTCGCTCGCCCTTTTTTGATCGGTTTTTTTAATGCAAATAGATTCAATCTAGTAATTTCTTTTAGATTAAGTCTTAGGTCTTGTTTGACCTGT----GAAAGACCTCCTTTGTTGAAAT-----GTTCCC--ACAATTCCTAAAATAAAAGGAAAAAAACT---TTCCACTTTCCTAAACTAAGGACGGGAAGGA…
	Gaudinia_fragilis_SAA670_Seijo2557	--CCCTTTCCAAAAAAAATCAAAACACCAACCACTACAGTTAGATTTATTAGATTTGTTGCTAAAATATCGGTATTAAGCCCGAAACTGCCAGCGGATGGCCAGTGAGCTAAAAAAACGAAAGAATGGGTTACATTTTTCATATGCTCTCCTC-TTATAGATAGGACAAACAAAGAACAAAGTTTTTCGATCA------CTTACTTCGCTCGCCCTTTTTTGATCGGTTTTTTTAATGCAAATAGATTCAATCTAGTAATTTCTTTTAGATTAATTATTAGGTCTTCTTTGACCTGT----GAAAGACCTCCTTTGTTGAAATGCTCTGTTCCC--AAAATTCCTAAAATAAAAGGAAAAAAACT---TTCTGCTTTCCTAAACTAAGGACGGGAAGGA…
	Gaudinia_fragilis_SAA758_Stajsic4229	-TCCCTTTCCAAAAAAAATCAAAACACCAACCACTACAGTTAGATTTATTAGATTTGTTGCTAAAATATCGGTATTAAGCCCGAAACTGCCAGCGGATGGCCAGTGAGCTAAAAAAACGAAAGAATGGGTTACATTTTTCATATGCTCTCCTC-TTATAGATAGGACAAACAAAGAACAAAGTTTTTCGATCA------CTTACTTCGCTCGCCCTTTTTTGATCGGTTTTTTTAATGCAAATAGATTCAATCTAGTAATTTCTTTTAGATTAATTATTAGGTCTTCTTTGACCTGT----GAAAGACCTCCTTTGTTGAAATGCTCTGTTCCC--AAAATTCCTAAAATAAAAGGAAAAAAACT---TTCTGCTTTCCTAAACTAAGGACGGGAAGGA…
	Gaudinia_fragilis_SAA768_Paget1558	-TCCCTTTCCAAAAAAAATCAAAACACCAACCACTACAGTTAGATTTATTAGATTTGTTGCTAAAATATCGGTATTAAGCCCGAAACTGCCAGCGGATGGCCAGTGAGCTAAAAAAACGAAAGAATGGGTTACATTTTTCATATGCTCTCCTC-TTATAGATAGGACAAACAAAGAACAAAGTTTTTCGATCA------CTTACTTCGCTCGCCCTTTTTTGATCGGTTTTTTTAATGCAAATAGATTCAATCTAGTAATTTCTTTTAGATTAATTATTAGGTCTTCTTTGACCTGT----GAAAGACCTCCTTTGTTGAAATGCTCTGTTCCC--AAAATTCCTAAAATAAAAGGAAAAAAACT---TTCTGCTTTCCTAAACTAAGGACGGGAAGGA…
	Graphephorum_wolfii_SAA142_Porsild22911	------------------------------------------------------TTGTTGCTAAAATATCGGTATTAAGCCCGAAACTGCCAGCGGATGGCCAGTGAGCTAAAAAAACGAAAGAATGGGTTACATTTTTCATATGCTCTCCTC-TTATAGATAGGACAAACAAAGAACAAAGTTTTTCGATCA------CTTACTTCGCTCGCCCTTTTTTGATCGGTTTTTTTAATGCAAATAGATTCAATCTAGTAATTTCTTTTAGATTAAGTCTTAGGTCTTCTTTGACCTGT----GAAAGACCTCCTTTGTTGAAATGTTCTGTTCCC--AAAATTCCTAAAATAAAAGGAAAAAAACT---TTCCACTTTCCTAAACTAAGGACGGGAAGGA…
	Helictotrichon_tianschanicum_SAA149_Soreng7580	----------------------------AACCACTACAGTTAGATTTATTAGATTTGTTGCTAAAATATCGGTATTAAGCCCGAAACTGCCAGCGGATGGCCAGTGAGCTAAAAAAACGAAAGAATGGGTTACATTTTTCATATGCTCTCCTC-TTATAGATAGGACAAACAAAGAACAAAGTTTTTCGATCA------CTTACTTCGCTCGCCCTTTTTTGATCGGTTTTTTTAATGCAAATAGATTCAATCTAGTAATTTCTTTTAGATTAAGTCTTAGGTCTTCTTTGACCTGT----GAAAGACCTCCTTTGTTGAAATGTTCTGTTCCC--AAAATTCCTAAAATAAAAGGAAAAAAACT---TTCCACTTTCCTAAACTAAGAACGGGAAGGA…
	Holcus_lanatus_SAA26_Peterson18732	-TCCCTTTCCAAAAAAAATCAAAACACCAACCACTACAGTTAGATTTATTAGATTTGTTGCTAAAATATCGGTATTAAGCCCGAAACTGCCAGCAGATGGCCAGTGAGCTAAAAAAACGAAAGAATGGGTTACATTTTTCATATGCTCTCCTC-TTATAGATAGGACGAACAAAGAACAAAGTTTTTCGATCA------CTTACTTCGCTCGCCCTTTTTTGATCGGTTTTTTTAATGCAAATAGATTCAATCTAGTAATTTCTTTTAGATTAAGTCTTAGGTCTTGTTTGACCTGTGAAAGAAAGACCCTCTTTGTTGAAAT-----GTTCCA--AAAATTCCTAAAATAAAAGGAAAAAAACT---TTCTACTTTCCTAAACTAAGGACGGGAAGGA…
	Koeleria_capensis_SAA650_Smook2559	--CCCTTTCCAAAAAAAATCAAAACACCAACCACTACAGTTAGATTTATTAGATTTGTTGCTAAAATATCGGTATTAAGCCCGAAACTGCCAGCGGATGGCCAGTGAGCTAAAAAAACGAAAGAATGGGTTACATTTTTCATATGCTCTCCTC-TTATAGATAGGACAAACAAAGAACAAAGTTTTTCGATCA------CTTACTTCGCTCGCCCTTTTTTGATCGGTTTTTTTAATGCAAATAGATTCAATCTAGTAATTTCTTTTAGATTAATTCTTAGGTCTTCTTTGACCTGT----GAAAGACCTCCTTTGTTCAAATGCTCTGTTCCC--AAAATTCCTAAAATAAAAGGAAAAAAACT---TTCCGCTTTCCTAAACTAAGGACGGGAAGGA…
	Koeleria_lobata_SAA651_Soreng3813b	---CCTTTCCAAAAAAAATCAAAACACCAACCACTACAGTTAGATTTATTAGATTTGTTGCTAAAATATCGGTATTAAGCCCGAAACTGCCAGCGGATGGCCAGTGAGCTAAAAAAACGAAAGAATGGGTTACATTTTTCATATGCTCTCCTC-TTATAGATAGGACAAACAAAGAACAAAGTTTTTCGATCA------CTTACTTCGCTCGCCCTTTTTTGATCGGTTTTTTTAATGCAAATAGATTCAATCTAGTAATTTCTTTTAGATTAATTCTTAGGTCTTCTTTGACCTGT----GAAAGACCTCCTTTGTTGAAATGCTCTGTTCCCAAAAAATTCCTAAAATAAAAGGAAAAAAACT---TTCCGCTTTCCTAAACTAAGGACGGGAAGGA…
	Koeleria_macrantha_SAA79_Peterson19783	---CCTTTCCAAAAAAAATCAAAACACCAACCACTACAGTTAGATTTATTAGATTTGTTGCTAAAATATCGGTATTAAGCCCGAAACTGCCAGCGGATGGCCAGTGAGCTAAAAAAACGAAAGAATGGGTTACATTTTTCATATGCTCTCCTC-TTATAGATAGGACAAACAAAGAACAAAGTTTTTCGATCA------CTTACTTCGCTCGCCCTTTTTTGATCGGTTTTTTTAATGCAAATAGATTCAATCTAGTAATTTCTTTTAGATTAATTCTTAGGTCTTCTTTGACCTGT----GAAAGACCTCCTTTGTTGAAATGCTCTGCTCCC--AAAATTCCTAAAATAAAAGGAAAAAAACT---TTCCGCTTTCCTAAACTAAGGACGGGAAGGA…
	Koeleria_permollis_SAA528_Peterson21705	----------AAAAAAAATCAAAACACCAACCACTACAGTTAGATTTATTAGATTTGTTGCTAAAATATCGGTATTAAGCCCGAAACTGCCAGCGGATGGCCAGTGAGCTAAAAAAACGAAAGAATGGGTTACATTTTTCATATGCTCTCCTC-TTATAGATAGGACAAACAAAGAACAAAGTTTTTCGATCA------CTTACTTCGCTCGCCCTTTTTTGATCGGTTTTTTTAATGCAAATAGATTCAATCTAGTAATTTCTTTTAGATTAATTCTTAGGTCTTCTTTGACCTGT----GAAAGACCTCCTTTGTTGAAATGCTCTGCTCCC--AAAATTCCTAAAATAAAAGGAGAAAAACT---TTCCGCTTTCCTAAACTAAGGACGGGAAGGA…
	Koeleria_splendens_SAA649_Soreng7491	-TCCCTTTCCAAAAAAAATCAAAACACCAACCACTACAGTTAGATTTATTAGATTTGTTGCTAAAATATCGGTATTAAGCCCGAAACTGCCAGCGGATGGCCAGTGAGCTAAAAAAACGAAAGAATGGGTTACATTTTTCATATGCTCTCCTC-TTATAGATAGGACAAACAAAGAACAAAGTTTTTCGATCA------CTTACTTCGCTCGCCCTTTTTTGATCGGTTTTTTTAATGCAAATAGATTCAATCTAGTAATTTCTTTTAGATTAATTCTTAGGTCTTCTTTGACCTGT----GAAAGACCTCCTTTGTTGAAATGCTCTGTTCCC--AAAATTCCTAAAATAAAAGGAAAAAAACT---TTCCGCTTTCCTAAACTAAGGACGGGAAGGA…
	Koeleria_vallesiana_SAA648_Soreng4005b	-TCCCTTTCCAAAAAAAATCAAAACACCAACCACTACAGTTAGATTTATTAGATTTGTTGCTAAAATATCGGTATTAAGCCCGAAACTGCCAGCGGATGGCCAGTGAGCTAAAAAAACGAAAGAATGGGTTACATTTTTCATATGCTCTCCTC-TTATAGATAGGACAAACAAAGAACAAAGTTTTTCGATCA------CTTACTTCGCTCGCCCTTTTTTGATCGGTTTTTTTAATGCAAATAGATTCAATCTAGTAATTTCTTTTAGATTAATTCTTAGGTCTTCTTTGACCTGT----GAAAGACCTCCTTTGTTGAAATGCTCTGCTCCC--AAAATTCCTAAAATAAAAGGAAAAAAACT---TTCCGCTTTCCTAAACTAAGGACGGGAAGGA…
	Leptophyllochloa_micrathera_SAA652_Peterson17403	-TCCCTTTCCAAAAAAAATCAAAACACCAACCACTACAGTTAGATTTATTAGATTTGTTGCTAAAATATCGGTATTAAGCCCGAAACTGCCAGCGGATGGCCAGTGAGCTAAAAAAACGAAAGAATGGGTTACATTTTTCATATGCTCTCCTC-TTATAGATAGGACAAACAAAGAACAAAGTTTTTCGATCA------CTTACTTCGCTCGCCCTTTTTTGATCGGTTTTTTTAATGCAAATAGATTCAATCTAGTAATTTCTTTTAGATTAAGTCTTAGGTCTTCTTTGACCTGT----GAAAGACCTCCTTTGTTGAAATGTTCTGTTCCC--AAAATTCCTAAAATAAAAGGAAAAAAACT---TTCCACTTTCCTAAACTAAGGACGGGAAGGA…
	Peyritschia_deyeuxiodes_SAA61_Peterson9809	-TCCCTTTCCAAAAAAAATCAAAACACCAACCACTACAGTTAGATTTATTAGATTTGTTGCTAAAATATCGGTATTAAGCCCGAAACTGCCAGCGGATGGCCAGTGAGCTAAAAAAACGAAAGAATGGGTTACATTTTTCATATGTTCTCCTC-TTATAGATAGGACAAACAAAGAACAAAGTTTTTCGATCA------CTTACTTCGCTCGCCCTTTTTTGATCGGTTTTTTTAATGCAAATAGATTCAATCTAGTAATTTCTTTTAGATTAAGTCTTAGGTCTTCTTTGACCTGT----GAAAGACCTCCTTTGTTGAAATGTTCTGTTCCC--AAAATTCCTAAAATAAAAGGAAAAAAACT---TTCCACTTTCCTAAACTAAGGACGGGAAGGA…
	Peyritschia_deyeuxioides_SAA232_Peterson21403	-TCCCTTTCCAAAAAAAATCAAAACACCAACCACTACAGTTAGATTTATTAGATTTGTTGCTAAAATATCGGTATTAAGCCCGAAACTGCCAGCGGATGGCCAGTGAGCTAAAAAAACGAAAGAATGGGTTACATTTTTCATATGTTCTCCTC-TTATAGATAGGACAAACAAAGAACAAAGTTTTTCGATCA------CTTACTTCGCTCGCCCTTTTTTGATCGGTTTTTTTAATGCAAATAGATTCAATCTAGTAATTTCTTTTAGATTAAGTCTTAGGTCTTCTTTGACCTGT----GAAAGACCTCCTTTGTTGAAATGTTCTGTTCCC--AAAATTCCTAAAATAAAAGGAAAAAAACT---TTCCACTTTCCTAAACTAAGGACGGGAAGGA…
	Peyritschia_deyeuxioides_SAA238_Peterson21110	------------AAAAAATCAAAACACCAACCACTACAGTTAGATTTATTAGATTTGTTGCTAAAATATCGGTATTAAGCCCGAAACTGCCAGCGGATGGCCAGTGAGCTAAAAAAACGAAAGAATGGGTTACATTTTTCATATGTTCTCCTC-TTATAGATAGGACAAACAAAGAACAAAGTTTTTCGATCA------TTTACTTCGCTCGCCCTTTTTTGATCGGTTTTTTTAATGCAAATAGATTCAATCTAGTAATTTCTTTTAGATTAAGTCTTAGGTCTTCTTTGACCTGT----GAAAGACCTCCTTTGTTGAAATGTTCTGTTCCC--AAAATTCCTAAAATAAAAGGAAAAAAACT---TTCCACTTTCCTAAACTAAGGACGGGAAGGA…
	Peyritschia_deyeuxioides_SAA561_Peterson20367	-----------------------------------------AGATTTATTAGATTTGTTGCTAAAATATCGGTATTAAGCCCGAAACTGCCAGCGGATGGCCAGTGAGCTAAAAAAACGAAAGAATGGGTTACATTTTTCATATGTTCTCCTC-TTATAGATAGGACAAACAAAGAACAAAGTTTTTCGATCA------CTTACTTCGCTCGCCCTTTTTTGATCGGTTTTTTTAATGCAAATAGATTCAATCTAGTAATTTCTTTTAGATTAAGTCTTAGGTCTTCTTTGACCTGT----GAAAGACCTCCTTTGTTGAAATGTTCTGTTCCC--AAAATTCCTAAAATAAAAGGAAAAAAACT---TTCCACTTTCCTAAACTAAGGACGGGAAGGA…
	Phalaris_angusta_SAA669_Scur654	--CCCTTTCCAAAAAAAATCAAAACACCAACCACTACAGTTAGATTTATTAGATTTGTTGCTAAAATATCGGTATTAAGCCCGAAACTGCCAGCGGATGGCCAGTGAGCTAAAAAAACGAAAGAATGGGTTACATTTTTCATATGCTCTCCTC-TTATAGATAGGACAAACAAAGAACAAAGTTTTTCGATCA------CTTACTTCGCTTGCCCTTTTTTGATCGGTTTTTTTAATGCAAATAGATTCAATCTAGTAATTTCTTTTAGATTAAGTCTTAGGTCTTGTTTGACCTGT----GAAAGACCTCTTTTGTTGAAAT-----GTTCCC--AAAATTCCTAAAATAAAAGGAAAAAAACT---TTCCACTTTACTAAACTAAGGACGGGAAGGA…
	Phalaris_aquatica_SAA766_Jobson1942	--CCCTTTCCAAAAAAAATCAAAACACCAACCACTACAGTTAGATTTATTAGATTTGTTGCTAAAATATCGGTATTAAGCCCGAAACTGCCAGCGGATGGCCAGTGAGCTAAAAAAACGAAAGAATGGGTTACATTTTTCATATGCTCTCCTC-TTATAGATAGGACAAACAAAGAACAAAGTTTTTCGATCA------CTTACTTCGCTTGCCC-TTTTTGATCGGTTTTTTTAATGCAAATAGATTCAATCTAGTAATTTCTTTTAGATTAAGTCTTAGGTCTTGTTTGACCTGT----GAAAGACCTCTTTTGTTGAAAT-----GTTCCC--AAAATTCCTAAAATAAAAGGAAAAAAACT---TTCCACTTTACTAAACTAAGGACGGGAAGGA…
	Phalaris_aquatica_SAA80_Peterson19672	--------CCAAAAAAAATCAAAACACCAACCACTACAGTTAGATTTATTAGATTTGTTGCTAAAATATCGGTATTAAGCCCGAAACTGCCAGCGGATGGCCAGTGAGCTAAAAAAACGAAAGAATGGGTTACATTTTTCATATGCTCTCCTC-TTATAGATAGGACAAACAAAGAACAAAGTTTTTCGATCA------CTTACTTCGCTTGCCCT-TTTTGATCGGTTTTTTTAATGCAAATAGATTCAATCTAGTAATTTCTTTTAGATTAAGTCTTAGGTCTTGTTTGACCTGT----GAAAGACCTCTTTTGTTGAAAT-----GTTCCC--AAAATTCCTAAAATAAAAGGAAAAAAACT---TTCCACTTTACTAAACTAAGGACGGGAAGGA…
	Phalaris_arundinacea_SAA22_Peterson18383	---CCTTTCCAAAAAAAATCAAAACACCAACCACTACAGTTAGATTTATTAGATTTGTTGCTAAAATATCGGTATTAAGCCCGAAACTGCCAGCGGATGGCCAGTGAGCTAAAAAAACGAAAGAATGGGTTACATTTTTCATATGCTCTCCTC-TTATAGATAGGACAAACAAAGAACAAAGTTTTTCGATCA------CTTACTTCGCTTGCCCTTTTTTGATCGGTTTTTTTAATGCAAATAGATTCAATCTAGTAATTTCTTTTAGATTAAGTCTTAGGTCTTGTTTGACCTGT----GAAAGACCTCTTTTGTTGAAAT-----GTTCCC--AAAATTCCTAAAATAAAAGGAAAAAAACT---TTCCACTTTACTAAACTAAGGACGGGAAGGA…
	Phalaris_paradoxa_SAA762_Contis61	-TCCCTTTCCAAAAAAAATCAAAACACCAACCACTACAGTTAGATTTATTAGATTTGTTGCTAAAATATCGGTATTAAGCCCGAAACTGCCAGCGGATGGCCAGTGAGCTAAAAAAACGAAAGAATGGGTTACATTTTTCATATGCTCTCCTC-TTATAGATAGGACAAACAAAGAACAAAGTTTTTCGATCA------CTTACTTCGCTTGCCCTTTTTTGATCGGTTTTTTTAATGCAAATAGATTCAATCTAGTAATTTCTTTTAGATTAAGTCTTAGGTCTTGTTTGACCTGT----GAAAGACCTCTTTTGTTGAAAT-----GTTCCC--AAAATTCCTAAAATAAAAGGAAAAAAACT---TTCCACTTTACTAAACTAAGGACGGGAAGGA…
	Phalaris_paradoxa_SAA763_McKenzie95131	--CCCTTTCCAAAAAAAATCAAAACACCAACCACTACAGTTAGATTTATTAGATTTGTTGCTAAAATATCGGTATTAAGCCCGAAACTGCCAGCGGATGGCCAGTGAGCTAAAAAAACGAAAGAATGGGTTACATTTTTCATATGCTCTCCTC-TTATAGATAGGACAAACAAAGAACAAAGTTTTTCGATCA------CTTACTTCGCTTGCCCTTTTTTGATCGGTTTTTTTAATGCAAATAGATTCAATCTAGTAATTTCTTTTAGATTAAGTCTTAGGTCTTGTTTGACCTGT----GAAAGACCTCTTTTGTTGAAAT-----GTTCCC--AAAATTCCTAAAATAAAAGGAAAAAAACT---TTCCACTTTACTAAACTAAGGACGGGAAGGA…
	Poa_gigantea_SAA526_Peterson21680	-TCCCTTTCCAAAAAAAATCAAAACACCAACCACTACAGTTAGATTTATTAGATTTGTTGCTAAAATATCGGTATTAAGCCCGAAACTGCCAGCAGATGGCCAGTGAGCTAAAAAAACGAAAGAATGGGTTACATTTTTCATATGCTCTCCTC-TTATAGATAGGACGAACAAAGAACAAAGTTTTTCGATCA------CTTACTTCGCTCGCCCTTTTTTGATCGGTTTTTTTAATGCAAATAGATTTAATCTAGTAATTTCTTTTAGATTAAGTCTTAGGTCTTGTTTGATCTGTGAAAGAAAGACCTTCTTTGTTGAAAT-----GTTCCA--AAAATTCCTAAAATAAAAGGAAAAAA-------------------------------------…
	Poa_gymnantha_SAA527_Peterson21733	-TCCCTTTCCAAAAAAAATCAAAACACCAACCACTACAGTTAGATTTATTAGATTTGTTGCTAAAATATCGGTATTAAGCCCGAAACTGCCAGCAGATGGCCAGTGAGCTAAAAAAACGAAAGAATGGGTTACATTTTTCATATGCTCTCCTC-TTATAGATAGGACGAACAAAGAACAAAGTTTTTCGATCA------CTTACTTCGCTCGCCCTTTTTTGATCGGTTTTTTTAATGCAAATAGATTTAATCTAGTAATTTCTTTTAGATTAAGTCTTAGGTCTTGTTTGATCTGTGAAAGAAAGACCTTCTTTGTTGAAAT-----GTTCCA--AAAATTCCTAAAATAAAAGGAAAAAA-------------------------------------…
	Poa_pratensis_SAA144_Goodrich22955	----------------------------AACCACTACAGTTAGATTTATTAGATTTGTTGCTAAAATATCGGTATTAAGCCCGAAACTGCCAGCAGATGGCCAGTGAGCTAAAAAAACGAAAGAATGGGTTACATTTTTCATATGCTCTCCTC-TTATAGATAGGACGAACAAAGAACAAAGTTTTTCGATCA------CTTACTTCGCTCGCCCTTTTTTGATCGGTTTTTTTAATGCAAATAGATTTAATCTAGTAATTTCTTTTAGATTAAGTCTTAGGTCTTGTTTGATCTGTGAAAGAAAGACCTTCTTTGTTGAAAT-----GTTCCA--AAAATTCCTAAAATAAAAGGAAAAAA-------------------------------------…
	Podagrostis_aequivalvis_SAA568_Saarela1307	-TCCCTTTCCAAAAAAAATCAAAACACCAACCACTACAGTTAGATTTATTAGATTTGTTGCTAAAATATCGGTATTAAGCCCGAAACTGCCAGCGGATGGCCAGTGAGCTAAAAAAACGAAAGAATGGGTTACATTTTCCATATGCTCTCCTC-TTATAGATAGGACAAACAAAGAAGAAAGTTTTTCGATCA------CTTACTTCGCTCGCCCTTTTTTGATCGGTTTTTTTAATGCAAATAGATTCAATCTAGTAATTTCTTTTAGATTAAGTCTTAGGTCTTGTTTGACCTGT----GAAAGACCTCCTTTGTTGAAAT-----TTTCCC--ACAATTCCTAAAATAAAAGGAAAAAAACT---TTCCACTTTCCTAAACTAAGGACGGGAAGGA…
	Polypogon_australis_SAA101_Peterson19678	-TCCCTTTCCAAAAAAAATCAAAACACCAACCACTACAGTTAGATTTATTAGATTTGTTGCTAAAATATCGGTATTAAGCCCGAAACTGCCAGCGGATGGCCAGTGAGCTAAAAAAACGAAAGAATGGGTTACATTTTCCATATGCTCTCCTC-TTATAGATAGGACAAACAAAGAAGAAAGTTTTTCGATCA-----ACTTACTTCGCTCGCCCTTTTTTGATCGGTTTTTTTAATGCAAATAGATTCAATCTAGTAATTTCTTTTAGATTAAGTCTTAGGTCTTGTTTGACCTGT----GAAAGACCTCCTTTGTTGAAAT-----TTTCCC--ACAATTCCTAAAATAAAAG-AAAAAAACT---TTCCACTTTCCTAAACTAAGGACGGGAAGGA…
	Polypogon_australis_SAA50_Soreng7084	------TTCCAAAAAAAATCAAAACACCAACCACTACAGTTAGATTTATTAGATTTGTTGCTAAAATATCGGTATTAAGCCCGAAACTGCCAGCGGATGGCCAGTGAGCTAAAAAAACGAAAGAATGGGTTACATTTTCCATATGCTCTCCTC-TTATAGATAGGACAAACAAAGAAGAAAGTTTTTCGATCA-----ACTTACTTCGCTCGCCCTTTTTTGATCGGTTTTTTTAATGCAAATAGATTCAATCTAGTAATTTCTTTTAGATTAAGTCTTAGGTCTTGTTTGACCTGT----GAAAGACCTCCTTTGTTGAAAT-----TTTCCC--ACAATTCCTAAAATAAAAG-AAAAAAACT---TTCCACTTTCCTAAACTAAGGACGGGAAGGA…
	Polypogon_australis_SAA53_Peterson15551	------------------------------------------------------------------------------------------------------------------------------GGGTTACATTTTCCATATGCTCTCCTC-TTATAGATAGGACAAACAAAGAAGAAAGTTTTTCGATCA-----ACTTACTTCGCTCGCCCTTTTTTGATCGGTTTTTTTAATGCAAATAGATTCAATCTAGTAATTTCTTTTAGATTAAGTCTTAGGTCTTGTTTGACCTGT----GAAAGACCTCCTTTGTTGAAAT-----TTTCCC--ACAATTCCTAAAATAAAAG-AAAAAAACT---TTCCACTTTCCTAAACTAAGGACGGGAAGGA…
	Polypogon_elongatus_SAA240_Peterson21182	-TCCCTTTCCNAAAAAAATCAAAACACCAACCACTACAGTTAGATTTATTAGATTTGTTGCTAAAATATCGGTATTAAGCCCGAAACTGCCAGCGGATGGCCAGTGAGCTAAAAAAACGAAAGAATGGCTTACATTTTCCATATGCTCTCCTC-TTATAGATAGGACAAACAAAGAAGAAAGTTTTTCGATCA-----ACTTACTTCGCTCGCCCTTTTTTGATCGGTTTTTTTAATGCAAATAGATTCAATCTAGTAATTTCTTTTAGATTAAGTCTTAGGTCTTGTTTGACCTGT----GAAAGACCTCCTTTGTTGAAAT-----TTTCCC--ACAATTCCTAAAATAAAA-GAAAAAAACT---TTCCACTTTCCTAAACTAAGGACGGGAAGGA…
	Polypogon_elongatus_SAA247_Peterson21234	--------------------------------------------------------------------------------------------------------------------------------------TTTTCCATATGCTCTCCTC-TTATAGATAGGACAAACAAAGAAGAAAGTTTTTCGATCA-----ACTTACTTCGCTCGCCCTTTTTTGATCGGTTTTTTTAATGCAAATAGATTCAATCTAGTAATTTCTTTTAGATTAAGTCTTAGGTCTTGTTTGACCTGT----GAAAGACCTCCTTTGTTGAAAT-----TTTCCC--ACAATTCCTAAAATAAAAG-AAAAAAACT---TTCCACTTTCCTAAACTAAGGACGGGAAGGA…
	Polypogon_elongatus_SAA517_Peterson21688	----------------------------------------------------------------------------------------------------------------------------------------TTCCATATGCTCTCCTC-TTATAGATAGGACAAACAAAGAAGAAAGTTTTTCGATCA-----ACTTACTTCGCTCGCCCTTTTTTGATCGGTTTTTTTAATGCAAATAGATTCAATCTAGTAATTTCTTTTAGATTAAGTCTTAGGTCTTGTTTGACCTGT----GAAAGACCTCCTTTGTTGAAAT-----TTTCCC--ACAATTCCTAAAATAAAAG-AAAAAAACT---TTCCACTTTCCTAAACTAAGGACGGGAAGGA…
	Polypogon_interruptus_SAA516_Peterson21477	--------------------------------------------------------------------------------------------------------------------------------------TTTTCCATATGCTCTCCTC-TTATAGATAGGACAAACAAAGAAGAAAGTTTTTCGATCA-----ACTTACTTCGCTCGCCCTTTTTTGATCGGTTTTTTTAATGCAAATAGATTCAATCTAGTAATTTCTTTTAGATTAAGTCTTAGGTCTTGTTTGACCTGT----GAAAGACCTCCTTTGTTGAAAT-----TTTCCC--ACAATTCCTAAAATAAAAG-AAAAAAACT---TTCCACTTTCCTAAACTAAGGACGGGAAGGA…
	Polypogon_monspeliensis_SAA83_Peterson19669	-TCCCTTTCCAAAAAAAATCAAAACACCAACCACTACAGTTAGATTTATTAGATTTGTTGCTAAAATATCGGTATTAAGCCCGAAACTGCCAGCGGATGGCCAGTGAGCTAAAAAAACGAAAGAATGGGTTACATTTTCCATATGCTCTCCTC-TTATAGATAGGACAAACAAAGAAGAAAGTTTTTCGATCA-----ACTTACTTCGCTCGCCCTTTTTTGATCGGTTTTTTTAATGCAAATAGATTCAATCTAGTAATTTCTTTTAGATTAAGTCTTAGGTCTTGTTTGACCTGT----GAAAGACCTCCTTTGTTGAAAT-----TTTCCC--ACAATTCCTAAAATAAAAG-AAAAAAACT---TTCCACTTTCCTAAACTAAGGACGGGAAGGA…
	Polypogon_viridis_SAA239_Peterson20996	--------------------------------------GTTAGATTTATTAGATTTGTTGCTAAAATATCGGTATTAAGCCCGAAACTGCCAGCGGATGGCCAGTGAGCTAAAAAAACGAAAGAATGGGTTACATTTTCCATATGCTCTCCTC-TTATAGATAGGACAAACAAAGAAGAAAGTTTTTCGATCA-----ACTTACTTCGCTCGCCCTTTTTTGATCGGTTTTTTTAATGCAAATAGATTCAATCTAGTAATTTCTTTTAGATTAAGTCTTAGGTCTTGTTTGACCTGT----GAAAGACCTCCTTTGTTGAAAT-----TTTCCC--ACAATTCCTAAAATAAAA-GAAAAAAACT---TTCCACTTTCCTAAACTAAGGACGGGAAGGA…
	Polypogon_viridis_SAA245_Peterson21309	----------------------------------------TAGATTTATTAGATTTGTTGCTAAAATATCGGTATTAAGCCCGAAACTGCCAGCGGATGGCCAGTGAGCTAAAAAAACGAAAGAATGGGTTACATTTTCCATATGCTCTCCTC-TTATAGATAGGACAAACAAAGAAGAAAGTTTTTCGATCA-----ACTTACTTCGCTCGCCCTTTTTTGATCGGTTTTTTTAATGCAAATAGATTCAATCTAGTAATTTCTTTTAGATTAAGTCTTAGGTCTTGTTTGACCTGT----GAAAGACCTCCTTTGTTGAAAT-----TTTCCC--ACAATTCCTAAAATAAAAG-AAAAAAACT---TTCCACTTTCCTAAACTAAGGACGGGAAGGA…
	Polypogon_viridis_SAA515_Peterson21470	------------------------------------------------------------------------------------------------------------------------------GGGTTACATTTTCCATATGCTCTCCTC-TTATAGATAGGACAAACAAAGAAGAAAGTTTTTCGATCA-----ACTTACTTCGCTCGCCCTTTTTTGATCGGTTTTTTTAATGCAAATAGATTCAATCTAGTAATTTCTTTTAGATTAAGTCTTAGGTCTTGTTTGACCTGT----GAAAGACCTCCTTTGTTGAAAT-----TTTCCC--NCAATTCCTAAAATAAAAG-AAAAAAACT---TTCCACTTTCCTAAACTAAGGACGGGAAGGA…
	Relchela_panicoides_SAA667_Peterson17364	---CCTTTCCAAAAAAAATCAAAACACCAACCACTACAGTTAGATTTATTAGATTTGTTGCTAAAATATCGGTATTAAGCCCGAAACTGCCAGCGGATGGCCAGTGAGCTAAAAAAACGAAAGAATGGGTTACATTTTTCATATGCTCTCCTC-TTATAGATAGGACAAACAAAGAACAAAGTTTTTCGATCA------CTTACTTCGCTCGCCCTTTTTTGATCGGTTTTTTTAATGCAAATAGATTCAATCTAGTAATTTCTTTTAGATTAAGTCTTAGGTCTTGTTTGACCTGT----GAAAGACCTCCTTTGTTGAAAT-----GTTCCC--ACAATTCCTAAAATAAAAGGAAAAAAACT---TTCCACTTTCCTAAACTAAGGACGGGAAGGA…
	Relchela_panicoides_SAA668_Peterson17334	---------CAAAAAAAATCAAAACACCAACCACTACAGTTAGATTTATTAGATTTGTTGCTAAAATATCGGTATTAAGCCCGAAACTGCCAGCGGATGGCCAGTGAGCTAAAAAAACGAAAGAATGGGTTACATTTTTCATATGCTCTCCTC-TTATAGATAGGACAAACAAAGAACAAAGTTTTTCGATCA------CTTACTTCGCTCGCCCTTTTTTGATCGGTTTTTTTAATGCAAATAGATTCAATCTAGTAATTTCTTTTAGATTAAGTCTTAGGTCTTGTTTGACCTGT----GAAAGACCTCCTTTGTTGAAAT-----GTTCCC--ACAATTCCTAAAATAAAAGGAAAAAAACT---TTCCACTTTCCTAAACTAAGGACGGGAAGGA…
	Rostraria_pumila_SAA730_Peterson14444	--CCCTTTCCAAAAAAAATCAAAACACCAACCACTACAGTTAGATTTATTAGATTTGTTGCTAAAATATCGGTATTAAGCCCGAAACTGCCAGCGGATGGCCAGTGAGCTAAAAAAACGAAAGAATGGGTTACATTTTTCATATGCTCTCCTC-TTATAGATAGGACAAACAAAGAACAAAGTTTTTCGATCA------CTTACTTCGCTCGCCCTTTTTTGATCGGTTTTTTTAATGCAAATAGATTCAATCTAGTAATTTCTTTTAGATTAATTCTTAGGTCTTCTTTGACCTGT----GAAAGACCTCCTTTGTTGAAATGTTCTGTTCCC--AAAATTCCTAAAATAAAATGAAAAAAACT---TTCCACTTTCCTAAACTAAGGACGGGAAGGA…
	Rostraria_pumila_SAA767_Clarke3442	-TCCCTTTCCAAAAAAAATCAAAACACCAACCACTACAGTTAGATTTATTAGATTTGTTGCTAAAATATCGGTATTAAGCCCGAAACTGCCAGCGGATGGCCAGTGAGCTAAAAAAACGAAAGAATGGGTTACATTTTTCATATGCTCTCCTC-TTATAGATAGGACAAACAAAGAACAAAGTTTTTCGATCA------CTTACTTCGCTCGCCCTTTTTTGATCGGTTTTTTTAATGCAAATAGATTCAATCTAGTAATTTCTTTTAGATTAATTCTTAGGTCTTCTTTGACCTGT----GAAAGACCTCCTTTGTTGAAATGTTCTGTTCCC--AAAATTCCTAAAATAAAATGAAAAAAACT---TTCCACTTTCCTAAACTAAGGACGGGAAGGA…
	Sphenopholis_intermedia_SAA260_Dugal4080	-TCCCTTTCCAAAAAAAATCAAAACACCAACCACTACAGTTAGATTTATTAGATTTGTTGCTAAAATATCGGTATTAAGCCCGAAACTGCCAGCGGATGGCCAGTGAGCTAAAAAAACGAAAGAATGGGTTACATTTTTCATATGCTCTCCTC-TTATAGATAGGACAAACAAAGAACAAAGTTTTTCGATCA------CTTACTTCGCTCGCCCTTTTTTGATCGGTTTTTTTAATGCAAATAGATTCAATCTAGTAATTTCTTTTAGATTAAGTCTTAGGTCTTCTTTGACCTGT----GAAAGACCTCCTTTGTTGAAATGTTCTGTTCCC--AAAATTCCTAAAATAAAAGGAAAAAAACT---TTCCACTTTCCTAAACTAAGGACGGGAAGGA…
	Sphenopholis_intermedia_SAA262_Dugal4234	--CCCTTTCCAAAAAAAATCAAAACACCAACCACTACAGTTAGATTTATTAGATTTGTTGCTAAAATATCGGTATTAAGCCCGAAACTGCCAGCGGATGGCCAGTGAGCTAAAAAAACGAAAGAATGGGTTACATTTTTCATATGCTCTCCTC-TTATAGATAGGACAAACAAAGAACAAAGTTTTTCGATCA------CTTACTTCGCTCGCCCTTTTTTGATCGGTTTTTTTAATGCAAATAGATTCAATCTAGTAATTTCTTTTAGATTAAGTCTTAGGTCTTCTTTGACCTGT----GAAAGACCTCCTTTGTTGAAATGTTCTGTTCCC--AAAATTCCTAAAATAAAAGGAAAAAAACT---TTCCACTTTCCTAAACTAAGGACGGGAAGGA…
	Sphenopholis_obtusata_major_SAA261_Darbyshire3412	-TCCCTTTCCAAAAAAAATCAAAACACCAACCACTACAGTTAGATTTATTAGATTTGTTGCTAAAATATCGGTATTAAGCCCGAAACTGCCAGCGGATGGCCAGTGAGCTAAAAAAACGAAAGAATGGGTTACATTTTTCATATGCTCTCCTC-TTATAGATAGGACAAACAAAGAACAAAGTTTTTCGATCA------CTTACTTCGCTCGCCCTTTTTTGATCGGTTTTTTTAATGCAAATAGATTCAATCTAGTAATTTCTTTTAGATTAAGTCTTAGGTCTTCTTTGACCTGT----GAAAGACCTCCTTTGTTGAAATGTTCTGTTCCC--AAAATTCCTAAAATAAAAGGAAAAAAACT---TTCCACTTTCCTAAACTAAGGACGGGAAGGA…
	Sphenopholis_pensylvanica_SAA673_Sharp40056	--CCCTTTCCACAAAAAATCAAAACACCAACCACTACAGTTAGATTTATTAGATTTGTTGCTAAAATATCGGTATTAAGCCCGAAACTGCCAGCGGATGGCCAGTGAGCTAAAAAAACGAAAGAATGGGTTACATTTTTCATATGCTCTCCTC-TTATAGATAGGACAAACAAAGAACAAAGTTTTTCGATCA------CTTACTTCGCTCGCCCTTTTTTGATCGGTTTTTTTAATGCAAATAGATTCAATCTAGTAATTTCTTTTAGATTAAGTCTTAGGTCTTCTTTGACCTGT----GAAAGACCTCCTTTGTTGAAATGTTCTGTTCCC--AAAATTCCTAAAATAAAAGGAAAAAAACT---TTCCACTTTCCTAAACTAAGGACGGGAAGGA…
	Sphenopholis_pensylvanica_SAA745_Terrell3644	--CCCTTTCCAAAAAAAATCAAAACACCAACCACTACAGTTAGATTTATTAGATTTGTTGCTAAAATATCGGTATTAAGCCCGAAACTGCCAGCGGATGGCCAGTGAGCTAAAAAAACGAAAGAATGGGTTACATTTTTCATATGCTCTCCTC-TTATAGATAGGACAAACAAAGAACAAAGTTTTTCGATCA------CTTACTTCGCTCGCCCTTTTTTGATCGGTTTTTTTAATGCAAATAGATTCAATCTAGTAATTTCTTTTAGATTAAGTCTTAGGTCTTCTTTGACCTGT----GAAAGACCTCCTTTGTTGAAATGTTCTGTTCCC--AAAATTCCTAAAATAAAAGGAAAAAAACT---TTCCACTTTCCTAAACTAAGGACGGGAAGGA…
	Torreyochloa_pallida_pauciflora_SAA622_Saarela1187	---------------------------------------TTAGATTTATTAGATTTGTTGCTAAAATATCGGTATTAAGCCCGAAACTGCCAGCGGATGGCCAGTGAGCTAAAAAAACGAAAGAATGGGTTACATTTTTCATATGCTCTCCTC-TTATAGATAGGACAAACAAAGAACAAAGTTTTTTGATCA------CTTACTTCGCTCGCCCTTTTTTGATCGGTTTTTTTAATGCAAATAGATTCAATCTAGTAATTTCTTTTAGATTAAGTCTTAGGTCTTGTTTGACCTGT----GAAAGACCTCCTTTGTTGAAAT-----GTTCCC--AAAATTCCTAAAATAAAAGGAAAAAAACT---TTCCACTTTCCTAAACTAAGGGCGGGAAGGA…
	Trisetum_andinum_SAA656_Sklenar9_3	-TCCCTTTCCAAAAAAAATCAAAACACCAACCACTACAGTTAGATTTATTAGATTTGTTGCTAAAATATCGGTATTAAGCCCGAAACTGCCAGCGGATGGCCAGTGAGCTAAAAAAACGAAAGAATGGGTTACATTTTTCATATGCTCTCCTC-TTATAGATAGGACAAACAAAGAACAAAGTTTTTCGATCA------CTTACTTCGCTCGCCCTTTTTTGATCGGTTTTTTTAATGCAAATAGATTCAATCTAGTAATTTCTTTTAGATTAATTCTTAGGTCTTCTTTGACCTGT----GAAAGACCTCCTTTGTTGAAATGCTCTGCTCCC--AAAATTCCTAAAATAAAAGGAAAAAAACT---TTCCGCTTTCCTAAACTAAGGACGGGAAGGA…
	Trisetum_cernuum_canescens_SAA103_Peterson19686	-TCCCTTTCCAAAAAAAATCAAAACACCAACCACTACAGTTAGATTTATTAGATTTGTTGCTAAAATATCGGTATTAAGCCCGAAACTGCCAGCGGATGGCCAGTGAGCTAAAAAAACGAAAGAATGGGTTACATTTTTCATATGCTCTCCTC-TTATAGATAGGACAAACAAAGAACAAAGTTTTTCGATCA------CTTACTTCGCTCGCCCTTTTTTGATCGGTTTTTTTAATGCAAATAGATTCAATCTAGTAATTTCTTTTAGATTAAGTCTTAGGTCTTCTTTGACCTGT----GAAAGACCTCCTTTGTTGAAATGTTCTGTTCCC--AAAATTCCTAAAATAAAAGGAAAAAAACT---TTCCACTTTCCTAAACTAAGGACGGGAAGGA…
	Trisetum_cernuum_canescens_SAA107_Peterson19720	-------TCCAAAAAAAATCAAAACACCAACCACTACAGTTAGATTTATTAGATTTGTTGCTAAAATATCGGTATTAAGCCCGAAACTGCCAGCGGATGGCCAGTGAGCTAAAAAAACGAAAGAATGGGTTACATTTTTCATATGCTCTCCTC-TTATAGATAGGACAAACAAAGAACAAAGTTTTTCGATCA------CTTACTTCGCTCGCCCTTTTTTGATCGGTTTTTTTAATGCAAATAGATTCAATCTAGTAATTTCTTTTAGATTAAGTCTTAGGTCTTCTTTGACCTGT----GAAAGACCTCCTTTGTTGAAATGTTCTGTTCCC--AAAATTCCTAAAATAAAAGGAAAAAAACT---TTCCACTTTCCTAAACTAAGGACGGGAAGGA…
	Trisetum_cernuum_canescens_SAA114_Peterson19790	-TCCCTTTCCAAAAAAAATCAAAACACCAACCACTACAGTTAGATTTATTAGATTTGTTGCTAAAATATCGGTATTAAGCCCGAAACTGCCAGCGGATGGCCAGTGAGCTAAAAAAACGAAAGAATGGGTTACATTTTTCATATGCTCTCCTC-TTATAGATAGGACAAACAAAGAACAAAGTTTTTCGATCA------CTTACTTCGCTCGCCCTTTTTTGATCGGTTTTTTTAATGCAAATAGATTCAATCTAGTAATTTCTTTTAGATTAAGTCTTAGGTCTTCTTTGACCTGT----GAAAGACCTCCTTTGTTGAAATGTTCTGTTCCC--AAAATTCCTAAAATAAAAGGAAAAAAACT---TTCCACTTTCCTAAACTAAGGACGGGAAGGA…
	Trisetum_cernuum_canescens_SAA20_Peterson18723	--------CCAAAAAAAATCAAAACACCAACCACTACAGTTAGATTTATTAGATTTGTTGCTAAAATATCGGTATTAAGCCCGAAACTGCCAGCGGATGGCCAGTGAGCTAAAAAAACGAAAGAATGGGTTACATTTTTCATATGCTCTCCTC-TTATAGATAGGACAAACAAAGAACAAAGTTTTTCGATCA------CTTACTTCGCTCGCCCTTTTTTGATCGGTTTTTTTAATGCAAATAGATTCAATCTAGTAATTTCTTTTAGATTAAGTCTTAGGTCTTCTTTGACCTGT----GAAAGACCTCCTTTGTTGAAATGTTCTGTTCCC--AAAATTCCTAAAATAAAAGGAAAAAAACT---TTCCACTTTCCTAAACTAAGGACGGGAAGGA…
	Trisetum_cernuum_canescens_SAA82_Peterson19667	------TTCCAAAAAAAATCAAAACACCAACCACTACAGTTAGATTTATTAGATTTGTTGCTAAAATATCGGTATTAAGCCCGAAACTGCCAGCGGATGGCCAGTGAGCTAAAAAAACGAAAGAATGGGTTACATTTTTCATATGCTCTCCTC-TTATAGATAGGACAAACAAAGAACAAAGTTTTTCGATCA------CTTACTTCGCTCGCCCTTTTTTGATCGGTTTTTTTAATGCAAATAGATTCAATCTAGTAATTTCTTTTAGATTAAGTCTTAGGTCTTCTTTGACCTGT----GAAAGACCTCCTTTGTTGAAATGTTCTGTTCCC--AAAATTCCTAAAATAAAAGGAAAAAAACT---TTCCACTTTCCTAAACTAAGGACGGGAAGGA…
	Trisetum_distichophyllum_SAA146_Buhrer207676	----------------------------------------------------------------------------------------------------------------------------ATGGGTTACATTTTTCATATGCTCTCCTC-TTATAGATAGGACAAACAAAGAACAAAGTTTTTCGATCA------CTTACTTCGCTCGCCCTTTTTTGATCGGTTTTTTTAATGCAAATAGATTCAATCTAGTAATTTCTTTTAGATTAATTCTTAGGTCTTCTTTGACCTGT----GAAAGACCTCCTTTGTTGAAATGTTCTGTTCCC--AAAATTCCTAAAATAAAAGGAAAAAAACT---TTCCACTTTCCTAAACTAAGGACGGGAAGGA…
	Trisetum_durangense_SAA241_Peterson21245	-TCCCTTTCCAAAAAAAATCAAAACACCAACCACTACAGTTAGATTTATTAGATTTGTTGCTAAAATATCGGTATTAAGCCCGAAACTGCCAGCGGATGGCCAGTGAGCTAAAAAAACGAAAGAATGGGTTACATTTTTCATATGCTCTCCTC-TTATAGATAGGACAAACAAAGAACAAAGTTTTTCGATCA------CTTACTTCGCTCGCCCTTTTTTGATCGGTTTTTTTAATGCAAATAGATTCAATCTAGTAATTTCTTTTAGATTAAGTCTTAGGTCTTCTTTGACCTGT----GAAAGACCTCCTTTGTTGAAATGTTCTGTTCCC--AAAATTCCTAAAATAAAAGGAAAAAAACT---TTCCACTTTCCTAAACTAAGGACGGGAAGGA…
	Trisetum_durangense_SAA242_Peterson21217	-----TTTCCAAAAAAAATCAAAACACCAACCACTACAGTTAGATTTATTAGATTTGTTGCTAAAATATCGGTATTAAGCCCGAAACTGCCAGCGGATGGCCAGTGAGCTAAAAAAACGAAAGAATGGGTTACATTTTTCATATGCTCTCCTC-TTATAGATAGGACAAACAAAGAACAAAGTTTTTCGATCA------CTTACTTCGCTCGCCCTTTTTTGATCGGTTTTTTTAATGCAAATAGATTCAATCTAGTAATTTCTTTTAGATTAAGTCTTAGGTCTTCTTTGACCTGT----GAAAGACCTCCTTTGTTGAAATGTTCTGTTCCC--AAAATTCCTAAAATAAAAGGAAAAAAACT---TTCCACTTTCCTAAACTAAGGACGGGAAGGA…
	Trisetum_flavescens_SAA145_Kalheber78_379	-----------------------------------------------------------------------------------------------------------------------------TGGGTTACATTTTTCATATGCTCTCCTC-TTATAGATAGGACAAACAAAGAACAAAGTTTTTCGATCA------CTTACTTCGCTCGCCCTTTTTTGATCGGTTTTTTTAATGCAAATAGATTCAATCTAGTAATTTCTTTTAGATTAATTCTTAGGTCTTCTTTGACCTGT----GAAAGACCTCCTTTGTTGAAATGTTCTGTTCCC--AAAATTCCTAAAATAAAATGAAAAAAACT---TTCCACTTTCCTAAACTAAGGACGGGAAGGA…
	Trisetum_irazuense_SAA655_Stergios20561	-TCCCTTTCCAAAAAAAATCAAAACACCAACCACTACAGTTAGATTTATTAGATTTGTTGCTAAAATATCGGTATTAAGCCCGAAACTGCCAGCGGATGGCCAGTGAGCTAAAAAAACGAAAGAATGGGTTACATTTTTCATATGCTCTCCTC-TTATAGATAGGACAAACAAAGAACAAAGTTTTTCGATCA------CTTACTTCGCTCGCCCTTTTTTGATCGGTTTTTTTAATGCAAATAGATTCAATCTAGTAATTTCTTTTAGATTAAGTCTTAGGTCTTCTTTGACCTGT----GAAAGACCTCCTTTGTTGAAATGTTCTGTTCCC--AAAATTCCTAAAATAAAAGGAAAAAAACT---TTCCACTTTCCTAAACTAAGGACGGGAAGGA…
	Trisetum_macbridei_SAA522_Peterson21679	------------------------------------------------------------------------------------------------------------------------------GGGTTACATTTTTCATATGCTCTCCTC-TTATAGATAGGACAAACAAAGAACAAAGTTTTTCGATCA------CTTACTTCGCTCGCCCTTTTTTGATCGGTTTTTTTAATGCAAATAGATTCAATCTAGTAATTTCTTTTAGATTAAGTCTTAGGTCTTCTTTGACTTGT----GAAAGACCTCCTTTGTTGAAATGTTCTGTTCCC--AAAATTCCTAAAATAAAAGGAAAAAAACT---TTCCACTTTCCTAAACTAAGGACGGGAAGGA…
	Trisetum_montanum_SAA90_Peterson18397	--CCCTTTCCAAAAAAAATCAAAACACCAACCACTACAGTTAGATTTATTAGATTTGTTGCTAAAATATCGGTATTAAGCCCGAAACTGCCAGCGGATGGCCAGTGAGCTAAAAAAACGAAAGAATGGGTTACATTTTTCATATGCTCTCCTC-TTATAGATAGGACAAACAAAGAACAAAGTTTTTCGATCA------CTTACTTCGCTCGCCCTTTTTTGATCGGTTTTTTTAATGCAAATAGATTCAATCTAGTAATTTCTTTTAGATTAATTCTTAGGTCTTCTTTGACCTGT----GAAAGACCTCCTTTGTTGAAATGCTCTGCTCCC--AAAATTCCTAAAATAAAAGGAAAAAAACT---TTCCGCTTTCCTAAACTAAGGACGGGAAGGA…
	Trisetum_oreophilum_oreophilum_SAA558_Peterson20273	---CCTTTCCAAAAAAAATCAAAACACCAACCACTACAGTTAGATTTATTAGATTTGTTGCTAAAATATCGGTATTAAGCCCGAAACTGCCAGCGGATGGCCAGTGAGCTAAAAAAACGAAAGAATGGGTTACATTTTTCATATGCTCTCCTC-TTATAGATAGGACAAACAAAGAACAAAGTTTTTCGATCA------CTTACTTCGCTCGCCCTTTTTTGATCGGTTTTTTTAATGCAAATAGATTCAATCTAGTAATTTCTTTTAGATTAATTCTTAGGTCTTCTTTGACCTGT----GAAAGACCTCCTTTGTTGAAATGCTCTGCTCCC--AAAATTCCTAAAATAAAAGGAAAAAAACT---TTCCGCTTTCCTAAACTAAGGACGGGAAGGA…
	Trisetum_oreophilum_oreophilum_SAA659_Peterson9239	---CCTTTCCAAAAAAAATCAAAACACCAACCACTACAGTTAGATTTATTAGATTTGTTGCTAAAATATCGGTATTAAGCCCGAAACTGCCAGCGGATGGCCAGTGAGCTAAAAAAACGAAAGAATGGGTTACATTTTTCATATGCTCTCCTC-TTATAGATAGGACAAACAAAGAACAAAGTTTTTCGATCA------CTTACTTCGCTCGCCCTTTTTTGATCGGTTTTTTTAATGCAAATAGATTCAATCTAGTAATTTCTTTTAGATTAATTCTTAGGTCTTCTTTGACCTGT----GAAAGACCTCCTTTGTTGAAATGCTCTGCTCCC--AAAATTCCTAAAATAAAAGGAAAAAAACT---TTCCGCTTTCCTAAACTAAGGACGGGAAGGA…
	Trisetum_phleoides_SAA653_Peterson17256	--CCCTTTCCAAAAAAAATCAAAACACCAACCACTACAGTTAGATTTATTAGATTTGTTGCTAAAATATCGGTATTAAGCCCGAAACTGCCAGCGGATGGCCAGTGAGCTAAAAAAACGAAAGAATGGGTTACATTTTTCATATGCTCTCCTC-TTATAGATAGGACAAACAAAGAACAAAGTTTTTCGATCA------CTTACTTCGCTCGCCCTTTTTTGATCGGTTTTTTTAATGCAAATAGATTCAATCTAGTAATTTCTTTTAGATTAATTCTTAGGTCTTCTTTGACCTGT----GAAAGACCTCCTTTGTTGAAATGCTCTGCTCCC--AAAATTCCTAAAATAAAAGGAAAAAAACT---TTCCGCTTTCCTAAACTAAGGACGGGAAGGA…
	Trisetum_preslii_SAA660_Peterson11467	-TCCCTTTCCAAAAAAAATCAAAACACCAACCACTACAGTTAGATTTATTAGATTTGTTGCTAAAATATCGGTATTAAGCCCGAAACTGCCAGCGGATGGCCAGTGAGCTAAAAAAACGAAAGAATGGGTTACATTTTTCATATGCTCTCCTC-TTATAGATAGGACAAACAAAGAACAAAGTTTTTCGATCA------CTTACTTCGCTCGCCCTTTTTTGATCGGTTTTTTTAATGCAAATAGATTCAATCTAGTAATTTCTTTTAGATTAATTCTTAGGTCTTCTTTGACCTGT----GAAAGACCTCCTTTGTTGAAATGCTCTGCTCCC--AAAATTCCTAAAATAAAAGGAAAAAAACT---TTCCGCTTTCCTAAACTAAGGACGGGAAGGA…
	Trisetum_rosei_SAA233_Peterson21388	-TCCCTTTCCAAAAAAAATCAAAACACCAACCACTACAGTTAGATTTATTAGATTTGTTGCTAAAATATCGGTATTAAGCCCGAAACTGCCAGCGGATGGCCAGTGAGCTAAAAAAACGAAAGAATGGGTTACATTTTTCATATGCTCTCCTC-TTATAGATAGGACAAACAAAGAACAAAGTTTTTCGATCA------CTTACTTCGCTCGCCCTTTTTTGATCGGTTTTTTTAATGCAAATAGATTCAATCTAGTAATTTCTTTTAGATTAATTCTTAGGTCTTCTTTGACCTGT----GAAAGACCTCCTTTGTTGAAATGCTCTGCTCCC--AAAATTCCTAAAATAAAAGGAAAAAAACT---TTCCGCTTTCCTAAACTAAGGACGGGAAGGA…
	Trisetum_spicatum_cumingii_SAA520_Peterson21934	---------CAAAAAAAATCAAAACACCAACCACTACAGTTAGATTTATTAGATTTGTTGCTAAAATATCGGTATTAAGCCCGAAACTGCCAGCGGATGGCCAGTGAGCTAAAAAAACGAAAGAATGGGTTACATTTTTCATATGCTCTCCTC-TTATAGATAGGACAAACAAAGAACAAAGTTTTTCGATCA------CTTACTTCGCTCGCCCTTTTTTGATCGGTTTTTTTAATGCAAATAGATTCAATCTAGTAATTTCTTTTAGATTAATTCTTAGGTCTTCTTTGACCTGT----GAAAGACCTCCTTTGTTGAAATGCTCTGCTCCC--AAAATTCCTAAAATAAAAGGAAAAAAACT---TTCCGCTTTCCTAAACTAAGGACGGGAAGGA…
	Trisetum_spicatum_SAA521_Peterson21527	------------------------------------CAGTTAGATTTATTAGATTTGTTGCTAAAATATCGGTATTAAGCCCGAAACTGCCAGCGGATGGCCAGTGAGCTAAAAAAACGAAAGAATGGGTTACATTTTTCATATGCTCTCCTC-TTATAGATAGGACAAACAAAGAACAAAGTTTTTCGATCA------CTTACTTCGCTCGCCCTTTTTTGATCGGTTTTTTTAATGCAAATAGATTCAATCTAGTAATTTCTTTTAGATTAATTCTTAGGTCTTCTTTGACCTGT----GAAAGACCTCCTTTGTTGAAATGCTCTGCTCCC--AAAATTCCTAAAATAAAAGGAAAAAAACT---TTCCGCTTTCCTAAACTAAGGACGGGAAGGA…
	Trisetum_spicatum_SAA524_Peterson21542	-----------------------------------------------------------------------------------------------------------------------------TGGGTTACATTTTTCATATGCTCTCCTC-TTATAGATAGGACAAACAAAGAACAAAGTTTTTCGATCA------CTTACTTCGCTCGCCCTTTTTTGATCGGTTTTTTTAATGCAAATAGATTCAATCTAGTAATTTCTTTTAGATTAATTCTTAGGTCTTCTTTGACCTGT----GAAAGACCTCCTTTGTTGAAATGCTCTGCTCCC--AAAATTCCTAAAATAAAAGGAAAAAAACT---TTCCGCTTTCCTAAACTAAGGACGGGAAGGA…
	Trisetum_spicatum_SAA559_Peterson20299	-TCCCTTTCCAAAAAAAATCAAAACACCAACCACTACAGTTAGATTTATTAGATTTGTTGCTAAAATATCGGTATTAAGCCCGAAACTGCCAGCGGATGGCCAGTGAGCTAAAAAAACGAAAGAATGGGTTACATTTTTCATATGCTCTCCTC-TTATAGATAGGACAAACAAAGAACAAAGTTTTTCGATCA------CTTACTTCGCTCGCCCTTTTTTGATCGGTTTTTTTAATGCAAATAGATTCAATCTAGTAATTTCTTTTAGATTAATTCTTAGGTCTTCTTTGACCTGT----GAAAGACCTCCTTTGTTGAAATGCTCTGCTCCC--AAAATTCCTAAAATAAAAGGAAAAAAACT---TTCCGCTTTCCTAAACTAAGGACGGGAAGGA…
	Trisetum_spicatum_SAA764_Chesterfield3126	-TCCCTTTCCAAAAAAAATCAAAACACCAACCACTACAGTTAGATTTATTAGATTTGTTGCTAAAATATCGGTATTAAGCCCGAAACTGCCAGCGGATGGCCAGTGAGCTAAAAAAACGAAAGAATGGGTTACATTTTTCATATGCTCTCCTC-TTATAGATAGGACAAACAAAGAACAAAGTTTTTCGATCA------CTTACTTCGCTCGCCCTTTTTTGATCGGTTTTTTTAATGCAAATAGATTCAATCTAGTAATTTCTTTTAGATTAATTCTTAGGTCTTCTTTGACCTGT----GAAAGACCTCCTTTGTTGAAATGCTCTGCTCCC--AAAATTCCTAAAATAAAAGGAAAAAAACT---TTCCGCTTTCCTAAACTAAGGACGGGAAGGA…
	Trisetum_spicatum_SAA81_Peterson19768	-TCCCTTTCCAAAAAAAATCAAAACACCAACCACTACAGTTAGATTTATTAGATTTGTTGCTAAAATATCGGTATTAAGCCCGAAACTGCCAGCGGATGGCCAGTGAGCTAAAAAAACGAAAGAATGGGTTACATTTTTCATATGCTCTCCTC-TTATAGATAGGACAAACAAAGAACAAAGTTTTTCGATCA------CTTACTTCGCTCGCCCTTTTTTGATCGGTTTTTTTAATGCAAATAGATTCAATCTAGTAATTTCTTTTAGATTAATTCTTAGGTCTTCTTTGACCTGT----GAAAGACCTCCTTTGTTGAAATGCTCTGCTCCC--AAAATTCCTAAAATAAAAGGAAAAAAACT---TTCCGCTTTCCTAAACTAAGGACGGGAAGGA…
	Trisetum_spicatum_spicatum_SAA523_Peterson21896	-------------------------------------------------------------------------------------------------------GTGAGCTAAAAAAACGAAAGAATGGGTTACATTTTTCATATGCTCTCCTC-TTATAGATAGGACAAACAAAGAACAAAGTTTTTCGATCA------CTTACTTCGCTCGCCCTTTTTTGATCGGTTTTTTTAATGCAAATAGATTCAATCTAGTAATTTCTTTTAGATTAATTCTTAGGTCTTCTTTGACCTGT----GAAAGACTTCCTTTGTTGAAATGCTCTGCTCCC--AAAATTCCTAAAATAAAAGGAAAAAAACT---TTCCGCTTTCCTAAACTAAGGACGGGAAGGA…
	Trisetum_viride_SAA237_Peterson21275	-TCCCTTTCCAAAAAAAATCAAAACACCAACCACTACAGTTAGATTTATTAGANTTGTTGCTAAAATATCGGTATTAAGCCCGAAACTGCCAGCGGATGGCCAGTGAGCTAAAAAAACGAAAGAATGGGTTACATTTTTCATATGCTCTCCTC-TTATAGATAGGACAAACAAAGAACAAAGTTTTTCGATCA------CTTACTTCGCTCGCCCTTTTTTGATCGGTTTTTTTAATGCAAATAGATTCAATCTAGTAATTTCTTTTAGATTAAGTCTTAGGTCTTCTTTGACCTGT----GAAAGACCTCCTTTGTTGAAATGTTCTGTTCCC--AAAATTCCTAAAATAAAAGGAAAAAAACT---TTCCACTTTCCTAAACTAAGGACGGGAAGGA…
	Trisetum_viride_SAA244_Peterson21134	------------AAAAAATCAAAACACCAACCACTACAGTTAGATTTATTAGATTTGTTGCTAAAATATCGGTATTAAGCCCGAAACTGCCAGCGGATGGCCAGTGAGCTAAAAAAACGAAAGAATGGGTTACATTTTTCATATGCTCTCCTC-TTATAGATAGGACAAACAAAGAACAAAGTTTTT-GATCA------CTTACTTCGCTCGCCCTTTTTTGATCGGTTTTTTTAATGCAAATAGATTCAATCTAGTAATTTCTTTTAGATTAAGTCTTAGGTCTTCTTTGACCTGT----GAAAGACCTCCTTTGTTGAAATGTTCTGTTCCC--AAAATTCCTAAAATAAAAGGAAAAAAACT---TTCCACTTTCCTAAACTAAGGACGGGAAGGA…
	Trisetum_viride_SAA60_Peterson18783	------------------------------------------------------------------------------------------------------------------------------GGGTTACATTTTTCATATGCTCTCCTC-TTATAGATAGGACAAACAAAGAACAAAGTTTTT-GATCA------CTTACTTCGCTCGCCCTTTTTTGATCGGTTTTTTTAATGCAAATAGATTCAATCTAGTAATTTCTTTTAGATTAAGTCTTAGGTCTTCTTTGACCTGT----GAAAGACCTCCTTTGTTGAAATGTTCTGTTCCC--AAAATTCCTAAAATAAAAGGAAAAAAACT---TTCCACTTTCCTAAACTAAGGACGGGAAGGA…
	Trisetum_virletii_SAA658_Nunez7926	-TCCCTTTCCAAAAAAAATCAAAACACCAACCACTACAGTTAGATTTATTAGATTTGTTGCTAAAATATCGGTATTAAGCCCGAAACTGCCAGCGGATGGCCAGTGAGCTAAAAAAACGAAAGAATGGGTTACATTTTTCATATGCTCTCCTC-TTATAGATAGGACAAACAAAGAACAAAGTTTTTCGATCA------CTTACTTCGCTCGCCCTTTTTTGATCGGTTTTTTTAATGCAAATAGATTCAATCTAGTAATTTCTTTTAGATTAAGTCTTAGGTCTTCTTTGACCTGT----GAAAGACCTCCTTTGTTGAAATGTTCTGTTCCC--AAAATTCCTAAAATAAAAGGAAAAAAACT---TTCCACTTTCCTAAACTAAGGACGGGAAGGA…
	Vahlodea_atropurpurea_SAA21_Peterson18728	-----TTTCCAAAAAAAATCAAAACACCAACCACTACAGTTAGATTTATTAGATTTGTTGCTAAAATATCGGTATTAAGCCCGAAACTGCCAGCAGATGGCCAGTGAGCTAAAAAAACGAAAGAATGGGTTACATTTTTCATATGCTCTCCTC-TTATAGATAGGACGAACAAAGAACAAAGTTTTTCGATCA------CTTACTTCGCTCGCCCTTTTTTGATCGGTTTTTTTAATGCAAATAGATTCAATCTAGTAATTTCTTTTAGATTAAGTCTTAGGTCTTGTTTGACCTGTGAAAGAAAGACCCTCTTTGTTGAAAT-----GTTCCA--AAAATTCCTAAAATAAAAGGAAAAAAACT---TTCTACTTTCCTAAACTAAGGACGGGAAGGA…
	xCalammophila_baltica_SAA159_PaszkoS_9	-----------------------------ACCACTACAGTTAGATTTATTAGATTTGTTGCTAAAATATCGGTATTAAGCCCGAAACTGCCAGCGGATGGCCAGTGAGCTAAAAAAACGAAAGAATGGGTTACATTTTTCATATGCTCTCCTC-TTATAGATAGGACAAACAAAGAAGAAAGTTTTTCGATCA------CTTACTTCGCTCGCCCTTTTTTGATCGGTTTTTTTAATGCAAATAGATTCAATCTAGTAATTTCTTTTAGATTAAGTCTTAGGTCTTGTTTGACCTGT----GAAAGACCTCCTTTGTTGAAAT-----TTTACC--ACAATTCCTAAAATAAAAGGAAAAAAACT---TTCCACTTTCCTAAACTAAGGACGGGAAGGA…
	xCalammophila_baltica_SAA160_PaszkoJ7	---------------------------------------------------GATTTGTTGCTAAAATATCGGTATTAAGCCCGAAACTGCCAGCGGATGGCCAGTGAGCTAAAAAAACGAAAGAATGGGTTACATTTTTCATATGCTCTCCTC-TTATAGATAGGACAAACAAAGAAGAAAGTTTTTCGATCA------CTTACTTCGCTCGCCCTTTTTTGATCGGTTTTTTTAATGCAAATAGATTCAATCTAGTAATTTCTTTTAGATTAAGTCTTAGGTCTTGTTTGACCTGT----GAAAGACCTCCTTTGTTGAAAT-----TTTACC--ACAATTCCTAAAATAAAAGGAAAAAAACT---TTCCACTTTCCTAAACTAAGGACGGGAAGGA…
;
end;
