# Supplementary material for: Molecular phylogenetics of cool-season grasses in the subtribes Agrostidinae, Anthoxanthinae, Aveninae, Brizinae, Calothecinae, Koeleriinae and Phalaridinae (Poaceae, Pooideae, Poeae, Poeae chloroplast group 1)
Source: PhytoKeys. 2017 Oct 9;(87):1–139. doi: 10.3897/phytokeys.87.12774 (PMC5672130; doi:10.3897/phytokeys.87.12774)
Supplement: Supplementary material 17 — psbK–psbI alignment file [file phytokeys-87-001-s017.nex]

[psbK-psbI]
#NEXUS
begin taxa;
	dimensions ntax=392;
	taxlabels
	Agrostis_breviculmis_SAA533_Peterson21841
	Agrostis_breviculmis_SAA562_Peterson20294
	Agrostis_breviculmis_SAA748_Peterson17933
	Agrostis_capillaris_SAA115_Peterson19798
	Agrostis_capillaris_SAA18_Saarela249
	Agrostis_capillaris_SAA88_Saarela748
	Agrostis_exarata_SAA109_Peterson19730
	Agrostis_exarata_SAA16_Saarela755
	Agrostis_gelida_SAA747_Peterson8862
	Agrostis_gigantea_SAA108_Peterson19724
	Agrostis_gigantea_SAA151_Soreng7550
	Agrostis_gigantea_SAA96_Peterson18662
	Agrostis_hallii_SAA104_Peterson19699
	Agrostis_imberbis_SAA54_Soreng7218
	Agrostis_mertensii_SAA132_Peterson20895
	Agrostis_mertensii_SAA134_Peterson20884
	Agrostis_meyenii_SAA58_Soreng7209
	Agrostis_scabra_SAA15_Peterson18491
	Agrostis_scabra_SAA39_Saarela272
	Agrostis_stolonifera_SAA150_Soreng7582
	Agrostis_stolonifera_SAA17_Peterson18382
	Agrostis_stolonifera_SAA41_Saarela751
	Agrostis_tolucensis_SAA235_Peterson21338
	Agrostis_tolucensis_SAA530_Peterson21487
	Agrostis_tolucensis_SAA531_Peterson21523
	Agrostis_tolucensis_SAA534_Peterson21670
	Agrostis_tolucensis_SAA560_Peterson20271
	Alopecurus_aequalis_aequalis_SAA105_Peterson19710
	Alopecurus_magellanicus_SAA563_Peterson20626
	Ammophila_arenaria_SAA165_PaszkoS_7
	Ammophila_arenaria_SAA166_PaszkoJ6
	Ammophila_arenaria_SAA78_Peterson19705
	Ammophila_breviligulata_SAA123_Peterson20867
	Ammophila_breviligulata_SAA564_Page_sn
	Amphibromus_fluitans_SAA752_AshtonSN
	Amphibromus_macrorhinus_SAA753_Clarke2625
	Amphibromus_macrorhinus_SAA759_Thomas586
	Amphibromus_neesii_SAA755_Stajsic4243
	Amphibromus_pithogastrus_SAA769_Clarke2535
	Amphibromus_recurvatus_SAA757_WalkerSN
	Amphibromus_scabrivalvis_SAA158_Soreng7013
	Amphibromus_sinuatus_SAA756_Paget2257
	Anthoxanthum_alpinum_SAA198_PaszkoGPS210
	Anthoxanthum_alpinum_SAA199_PaszkoGPS225
	Anthoxanthum_nitens_SAA84_Saarela164
	Anthoxanthum_odoratum_SAA23_Saarela459
	Apera_interrupta_SAA87_Saarela647
	Arctagrostis_latifolia_SAA91_Peterson18459
	Arrhenatherum_elatius_SAA567_Saarela903
	Avellinia_michellii_SAA629_Peterson14246
	Avena_fatua_SAA89_Saarela779
	Avena_sativa_SAA570_Saarela775
	Beckmannia_syzigachne_SAA24_Saarela712
	Briza_minor_SAA529_Peterson21636
	Bromus_vulgaris_KM974737
	Calamagrostis_ampliflora_SAA556_Peterson21964
	Calamagrostis_angustifolia_angustifolia_SAA140_CAN408378
	Calamagrostis_angustifolia_SAA141_CAN408441
	Calamagrostis_anthoxanthoides_laguroides_SAA139_Vassilczenko4771
	Calamagrostis_anthoxanthoides_laguroides_SAA143_Tolmacheva7087
	Calamagrostis_anthoxanthoides_SAA135_CAN327539
	Calamagrostis_arundinacea_SAA12_Peterson18747
	Calamagrostis_arundinacea_SAA191_PaszkoA_BG3
	Calamagrostis_arundinacea_SAA193_Paszko_Svetnov2a
	Calamagrostis_arundinacea_SAA194_PaszkoD20_124_1
	Calamagrostis_arundinacea_SAA206_Soreng5186
	Calamagrostis_arundinacea_SAA207_Soreng5599
	Calamagrostis_bolanderi_SAA121_Peterson19694_4
	Calamagrostis_bolanderi_SAA47_Peterson19694_2
	Calamagrostis_brachytricha_SAA646_US3174890
	Calamagrostis_cainii_SAA124_Peterson20796
	Calamagrostis_cainii_SAA131_Peterson20795
	Calamagrostis_canadensis_canadensis_SAA119_Peterson19822
	Calamagrostis_canadensis_canadensis_SAA31_Peterson18761
	Calamagrostis_canadensis_langsdorffii_SAA11_Peterson18766
	Calamagrostis_canadensis_langsdorffii_SAA4_Peterson18455
	Calamagrostis_canadensis_langsdorffii_SAA5_Peterson18743
	Calamagrostis_canadensis_langsdorffii_SAA7_Peterson18765
	Calamagrostis_canadensis_langsdorffii_SAA92_Peterson18498
	Calamagrostis_canadensis_langsdorffii_SAA94_Peterson18615
	Calamagrostis_canadensis_langsdorffii_SAA97_Peterson18711
	Calamagrostis_canadensis_langsdorffii_SAA98_Peterson18724
	Calamagrostis_canescens_SAA167_PaszkoD17_07GPS247
	Calamagrostis_canescens_SAA168_PaszkoC_Zbijow3
	Calamagrostis_canescens_SAA169_PaszkoSvetnov1c_GPS107
	Calamagrostis_carchiensis_SAA661_Laegaard101730
	Calamagrostis_cf_purpurascens_SAA136_Nechaev560888
	Calamagrostis_chalybaea_SAA181_PaszkoD17_31GPS256
	Calamagrostis_chalybaea_SAA182_PaszkoD16_03GPS243
	Calamagrostis_coarctata_SAA128_Peterson20818
	Calamagrostis_deschampsioides_SAA252_Bennett06_381
	Calamagrostis_deschampsioides_SAA253_Bennett06_123
	Calamagrostis_distantiflora_SAA147_Probatova5806
	Calamagrostis_divaricata_SAA243_Peterson21267
	Calamagrostis_divaricata_SAA74_Peterson17774
	Calamagrostis_emodensis_SAA13_Peterson18749
	Calamagrostis_emodensis_SAA201_Soreng5350
	Calamagrostis_epigeios_SAA125_Saarela1368
	Calamagrostis_epigeios_SAA148_Aiken86_005
	Calamagrostis_epigeios_SAA155_Soreng7674
	Calamagrostis_epigeios_SAA156_Soreng7637
	Calamagrostis_epigeios_SAA178_PaszkoJ11
	Calamagrostis_epigeios_SAA179_PaszkoS13
	Calamagrostis_epigeios_SAA180_PaszkoGermany1
	Calamagrostis_epigeios_SAA200_Soreng5161
	Calamagrostis_epigeios_SAA203_Soreng7573b
	Calamagrostis_erectifolia_SAA62_Peterson19105
	Calamagrostis_erectifolia_SAA63_Peterson19106
	Calamagrostis_erectifolia_SAA64_Peterson19097
	Calamagrostis_eriantha_SAA230_Peterson21344
	Calamagrostis_eriantha_SAA67_Iltis952
	Calamagrostis_eriantha_SAA68_Nee33190
	Calamagrostis_foliosa_SAA76_Peterson19697
	Calamagrostis_guatemalensis_SAA632_Koninck143
	Calamagrostis_holciformis_SAA205_Soreng7697
	Calamagrostis_howellii_SAA138_Spellenberg1189
	Calamagrostis_koeleriodes_SAA44_Peterson19795
	Calamagrostis_koeleriodes_SAA45_Peterson19786
	Calamagrostis_lapponica_SAA171_PaszkoD12_05GPS211
	Calamagrostis_lapponica_SAA172_PaszkoD17_15GPS249
	Calamagrostis_lapponica_SAA173_PaszkoD2_09GPS134
	Calamagrostis_lapponica_SAA255_Soreng6163
	Calamagrostis_lapponica_SAA27_Peterson18559
	Calamagrostis_lapponica_SAA28_Peterson18587
	Calamagrostis_lapponica_SAA29_Peterson18561
	Calamagrostis_lapponica_SAA2_Peterson18585
	Calamagrostis_llanganatensis_SAA732_Laegaard55455
	Calamagrostis_macrolepis_SAA202_Soreng5120
	Calamagrostis_montanensis_SAA40_Peterson18398
	Calamagrostis_muriana_SAA257_Peterson20930
	Calamagrostis_nutkaensis_SAA46_Peterson19706
	Calamagrostis_nutkaensis_SAA75_Peterson19718
	Calamagrostis_perplexa_SAA127_Peterson20925
	Calamagrostis_perplexa_SAA77_Howard465
	Calamagrostis_phragmitoides_SAA177_PaszkoKaliste4
	Calamagrostis_pickeringii_SAA122_Peterson20899
	Calamagrostis_pickeringii_SAA130_Peterson20857
	Calamagrostis_pisinna_SAA740_Cleef8653
	Calamagrostis_porteri_porteri_SAA126_Peterson20830
	Calamagrostis_porteri_porteri_SAA129_Peterson20835
	Calamagrostis_pringlei_SAA248_Peterson21257
	Calamagrostis_pringlei_SAA65_Spellenberg8878
	Calamagrostis_pseudophragmites_SAA164_PaszkoOblaz_pseudo2
	Calamagrostis_phragmitoides_SAA186_PaszkoD16_01GPS241
	Calamagrostis_phragmitoides_SAA187_PaszkoD13_10GPS226
	Calamagrostis_phragmitoides_SAA188_PaszkoD2_08GPS134
	Calamagrostis_phragmitoides_SAA189_PaszkoD17_01GPS246
	Calamagrostis_pseudophragmites_SAA208_Soreng5107
	Calamagrostis_pseudophragmites_SAA209_Soreng5455
	Calamagrostis_pseudophragmites_tartarica_SAA153_Soreng7534
	Calamagrostis_pseudophragmites_tartarica_SAA154_Soreng7556
	Calamagrostis_purpurascens_SAA33_Peterson18569
	Calamagrostis_purpurascens_SAA35_Peterson18500
	Calamagrostis_purpurascens_SAA36_Peterson18415
	Calamagrostis_purpurascens_SAA37_Peterson18609
	Calamagrostis_purpurascens_SAA38_Peterson18492
	Calamagrostis_purpurascens_SAA6_Peterson18474
	Calamagrostis_purpurascens_SAA93_Peterson18545
	Calamagrostis_purpurascens_SAA95_Peterson18652
	Calamagrostis_rivalis_SAA195_Paszko_Wald5
	Calamagrostis_rivalis_SAA196_PaszkoKloster4
	Calamagrostis_rivalis_SAA197_Paszko_Welch3
	Calamagrostis_rubescens_SAA10_Peterson18741
	Calamagrostis_rubescens_SAA14_Peterson18767
	Calamagrostis_rubescens_SAA1_Peterson18769
	Calamagrostis_rubescens_SAA32_Peterson18768
	Calamagrostis_scopulorum_SAA137_Franklin5569
	Calamagrostis_scopulorum_SAA56_Soreng7423
	Calamagrostis_sesquiflora_SAA259_Cheney_sn
	Calamagrostis_sesquiflora_SAA566_Saarela1223
	Calamagrostis_sesquiflora_SAA571_Saarela1229
	Calamagrostis_stricta_groenlandica_SAA249_Bennett06_132
	Calamagrostis_stricta_groenlandica_SAA250_Bennett06_208
	Calamagrostis_stricta_groenlandica_SAA251_Bennett06_246
	Calamagrostis_stricta_groenlandica_SAA59_Soreng6204
	Calamagrostis_stricta_inexpansa_SAA399_TalbotADA052_20
	Calamagrostis_stricta_inexpansa_SAA400_TalbotAIK010_06
	Calamagrostis_stricta_inexpansa_SAA401_TalbotADA030_25
	Calamagrostis_stricta_inexpansa_SAA9_Peterson18618
	Calamagrostis_stricta_SAA161_PaszkoD12_01GPS206
	Calamagrostis_stricta_SAA162_PaszkoSvalbard2
	Calamagrostis_stricta_SAA163_PaszkoIceland2_5
	Calamagrostis_stricta_SAA256_Peterson17076
	Calamagrostis_stricta_SAA636_Peterson17119
	Calamagrostis_stricta_SAA706_Peterson17076
	Calamagrostis_stricta_stricta_SAA204_Soreng7722
	Calamagrostis_stricta_stricta_SAA30_Peterson18616
	Calamagrostis_stricta_stricta_SAA3_Peterson18604
	Calamagrostis_tolucensis_SAA231_Peterson21395
	Calamagrostis_tolucensis_SAA246_Peterson21343
	Calamagrostis_varia_SAA174_Paszkova_Bocz
	Calamagrostis_varia_SAA175_PaszkoD22_11GPS263
	Calamagrostis_varia_SAA176_PaszkoSchmittenhohevar4GPS288
	Calamagrostis_villosa_SAA183_PaszkoHundstein1villosaGPS278
	Calamagrostis_villosa_SAA184_Paszko_vi3_BG
	Calamagrostis_villosa_SAA185_PaszkoCikhaj1GPS109
	Calamagrostis_vulcanica_SAA73_Gallardo9092
	Calamagrostis_xacutiflora_SAA190_PaszkoD23_03GPS264
	Calamagrostis_xacutiflora_SAA57_Soreng7411
	Calamagrostis_xacutiflora_SAA8_Peterson18748
	Calamagrostis_xgracilescens_SAA170_PaszkoC_gr_XZ
	Chascolytrum_brizoides_SAA157_Soreng7014
	Chascolytrum_monandrum_SAA518_Peterson21704
	Chascolytrum_monandrum_SAA525_Peterson21861
	Chascolytrum_subaristatum_SAA49_Soreng7020
	Chascolytrum_subaristatum_SAA51_Soreng7005
	Cinna_latifolia_SAA565_Saarela1073
	Deschampsia_cespitosa_SAA110_Peterson19754
	Deschampsia_cespitosa_SAA133_Peterson18410
	Deschampsia_cespitosa_SAA19_Peterson18367
	Deschampsia_cespitosa_SAA52_Peterson15587
	Deschampsia_elongata_SAA112_Peterson19760
	Deschampsia_elongata_SAA116_Peterson19801
	Deschampsia_elongata_SAA99_Peterson19657
	Deyeuxia_aurea_SAA640_Peterson9081
	Deyeuxia_breviaristata_SAA222_Peterson15720
	Deyeuxia_breviaristata_SAA223_Peterson12825
	Deyeuxia_breviaristata_SAA641_Peterson12842
	Deyeuxia_brevifolia_SAA712_Peterson15459
	Deyeuxia_brevifolia_SAA713_Peterson12708
	Deyeuxia_cabrerae_SAA711_Peterson15574
	Deyeuxia_cf_macrophylla_SAA537_Peterson21867
	Deyeuxia_chrysantha_chrysantha_SAA715_Peterson14822
	Deyeuxia_chrysantha_phalaroides_SAA225_Peterson13064
	Deyeuxia_chrysantha_SAA551_Peterson21763
	Deyeuxia_chrysophylla_SAA716_Peterson13027
	Deyeuxia_coarctata_SAA228_Peterson14064
	Deyeuxia_crispa_SAA717_Peterson12875
	Deyeuxia_crispa_SAA718_Peterson12942
	Deyeuxia_curvula_SAA719_Peterson13194
	Deyeuxia_curvula_SAA720_Peterson14733
	Deyeuxia_densiflora_SAA630_Peterson17943
	Deyeuxia_densiflora_SAA721_Cook22
	Deyeuxia_deserticola_breviaristata_SAA722_Peterson15726
	Deyeuxia_deserticola_breviaristata_SAA723_Peterson13007A
	Deyeuxia_diffusa_SAA212_Soreng5272
	Deyeuxia_diffusa_SAA213_Soreng5233b
	Deyeuxia_effusa_SAA714_Gomez21
	Deyeuxia_effusa_SAA741_Stergios19875
	Deyeuxia_eminens_inclusa_SAA724_Peterson19307
	Deyeuxia_fiebrigii_SAA725_Peterson12966
	Deyeuxia_filifolia_SAA226_Peterson13196
	Deyeuxia_filifolia_SAA726_Peterson13099
	Deyeuxia_glacialis_SAA698_Peterson12608
	Deyeuxia_hackelii_SAA699_Peterson13032
	Deyeuxia_heterophylla_SAA227_Peterson14129
	Deyeuxia_heterophylla_SAA542_Peterson21674
	Deyeuxia_heterophylla_SAA544_Peterson21483
	Deyeuxia_heterophylla_SAA546_Peterson21561
	Deyeuxia_heterophylla_SAA696_Peterson15735
	Deyeuxia_intermedia_SAA539_Peterson21599
	Deyeuxia_intermedia_SAA700_Sklenar86_19
	Deyeuxia_intermedia_SAA729_Davidse29411
	Deyeuxia_jamesonii_SAA701_Holm_Nielsen24232
	Deyeuxia_jamesonii_SAA707_Peterson13195
	Deyeuxia_lagurus_SAA631_Soreng18311
	Deyeuxia_lagurus_SAA731_Peterson13031
	Deyeuxia_ligulata_SAA743_Sklenar46_1
	Deyeuxia_macrophylla_SAA543_Peterson21642
	Deyeuxia_malamalensis_SAA733_Solomon15046
	Deyeuxia_mandoniana_SAA734_Renvoize4784
	Deyeuxia_mandoniana_SAA735_Peterson13197
	Deyeuxia_mazzettii_SAA215_Soreng5314
	Deyeuxia_nitidula_SAA737_Peterson14204
	Deyeuxia_nitidula_SAA738_Solomon13638
	Deyeuxia_nitidula_SAA746_Peterson18120
	Deyeuxia_nivicola_SAA220_Soreng5648
	Deyeuxia_nyingchiensis_SAA214_Soreng5578
	Deyeuxia_ovata_ovata_SAA739_Peterson14579
	Deyeuxia_ovata_SAA554_Peterson21675
	Deyeuxia_planifolia_SAA742_Peterson9129
	Deyeuxia_podophora_SAA666_Laegaard21546
	Deyeuxia_preslii_SAA55_Peterson18047
	Deyeuxia_preslii_SAA736_Peterson14100
	Deyeuxia_pulchella_SAA210_Soreng5586
	Deyeuxia_pulchella_SAA218_Soreng5278
	Deyeuxia_recta_SAA540_Peterson21865
	Deyeuxia_recta_SAA710_Gomez32
	Deyeuxia_rigescens_SAA552_Peterson21744
	Deyeuxia_rigescens_SAA553_Peterson21516
	Deyeuxia_rigida_SAA545_Peterson21502
	Deyeuxia_rigida_SAA663_Peterson9143
	Deyeuxia_rigida_SAA664_Peterson12678
	Deyeuxia_rupestris_SAA634_Scur920
	Deyeuxia_rupestris_SAA708_Renvoize4176
	Deyeuxia_scabrescens_SAA216_Soreng5613
	Deyeuxia_scabrescens_SAA217_Soreng5424
	Deyeuxia_setiflora_SAA635_Peterson15727
	Deyeuxia_sichuanensis_SAA221_Soreng5659
	Deyeuxia_spicigera_SAA627_Peterson18275
	Deyeuxia_spicigera_spicigera_SAA541_Peterson21588
	Deyeuxia_tarmensis_SAA637_Peterson13929
	Deyeuxia_trichodonta_SAA638_Peterson12960
	Deyeuxia_tripilifera_SAA219_Soreng5385
	Deyeuxia_velutina_SAA229_Peterson15489
	Deyeuxia_velutina_SAA639_Peterson15484
	Deyeuxia_vicunarum_SAA549_Peterson21496
	Deyeuxia_vicunarum_SAA550_Peterson21580
	Deyeuxia_vicunarum_SAA557_Peterson21496
	Deyeuxia_vicunarum_SAA643_Peterson13824
	Deyeuxia_violacea_puberula_SAA705_Peterson13202
	Deyeuxia_violacea_SAA644_Peterson12965
	Deyeuxia_viridiflavescens_montevidensis_SAA709_Barreto17
	Deyeuxia_viridiflavescens_SAA633_Soreng15032
	Deyeuxia_viridiflavescens_SAA704_Scur1150
	Deyeuxia_viridis_SAA645_Peterson17371
	Echinopogon_caespitosus_caespitosus_SAA152_Soreng5900
	Gaudinia_fragilis_SAA670_Seijo2557
	Gaudinia_fragilis_SAA758_Stajsic4229
	Gaudinia_fragilis_SAA768_Paget1558
	Graphephorum_wolfii_SAA142_Porsild22911
	Helictotrichon_tianschanicum_SAA149_Soreng7580
	Holcus_lanatus_SAA26_Peterson18732
	Koeleria_capensis_SAA650_Smook2559
	Koeleria_capensis_SAA665_Smook10302
	Koeleria_macrantha_SAA79_Peterson19783
	Koeleria_permollis_SAA528_Peterson21705
	Koeleria_splendens_SAA649_Soreng7491
	Koeleria_vallesiana_SAA648_Soreng4005b
	Lagurus_ovatus_SAA671_US3343370
	Lagurus_ovatus_SAA744_Soreng14484
	Leptophyllochloa_micrathera_SAA652_Peterson17403
	Peyritschia_deyeuxiodes_SAA61_Peterson9809
	Peyritschia_deyeuxioides_SAA232_Peterson21403
	Peyritschia_deyeuxioides_SAA238_Peterson21110
	Peyritschia_deyeuxioides_SAA561_Peterson20367
	Phalaris_angusta_SAA669_Scur654
	Phalaris_aquatica_SAA766_Jobson1942
	Phalaris_arundinacea_SAA22_Peterson18383
	Phalaris_canariensis_SAA80_Peterson19672
	Phalaris_paradoxa_SAA762_Contis61
	Phalaris_paradoxa_SAA763_McKenzie95131
	Poa_gigantea_SAA526_Peterson21680
	Poa_gymnantha_SAA527_Peterson21733
	Poa_pratensis_SAA144_Goodrich22955
	Podagrostis_aequivalvis_SAA568_Saarela1307
	Polypogon_australis_SAA101_Peterson19678
	Polypogon_australis_SAA50_Soreng7084
	Polypogon_australis_SAA53_Peterson15551
	Polypogon_elongatus_SAA240_Peterson21182
	Polypogon_elongatus_SAA247_Peterson21234
	Polypogon_elongatus_SAA517_Peterson21688
	Polypogon_interruptus_SAA516_Peterson21477
	Polypogon_monspeliensis_SAA83_Peterson19669
	Polypogon_viridis_SAA239_Peterson20996
	Polypogon_viridis_SAA245_Peterson21309
	Polypogon_viridis_SAA515_Peterson21470
	Pseudobromus_africanus_SAA675_Schweickerdt6053
	Relchela_panicoides_SAA667_Peterson17364
	Relchela_panicoides_SAA668_Peterson17334
	Rostraria_pumila_SAA730_Peterson14444
	Sphenopholis_filiformis_SAA628_Sorrie11538
	Sphenopholis_intermedia_SAA260_Dugal4080
	Sphenopholis_intermedia_SAA262_Dugal4234
	Sphenopholis_obtusata_major_SAA261_Darbyshire3412
	Sphenopholis_pensylvanica_SAA673_Sharp40056
	Sphenopholis_pensylvanica_SAA745_Terrell3644
	Torreyochloa_pallida_pauciflora_SAA622_Saarela1187
	Trisetum_andinum_SAA656_Sklenar9_3
	Trisetum_cernuum_canescens_SAA103_Peterson19686
	Trisetum_cernuum_canescens_SAA107_Peterson19720
	Trisetum_cernuum_canescens_SAA114_Peterson19790
	Trisetum_cernuum_canescens_SAA20_Peterson18723
	Trisetum_cernuum_canescens_SAA82_Peterson19667
	Trisetum_distichophyllum_SAA146_Buhrer207676
	Trisetum_durangense_SAA241_Peterson21245
	Trisetum_durangense_SAA242_Peterson21217
	Trisetum_flavescens_SAA145_Kalheber78_379
	Trisetum_irazuense_SAA655_Stergios20561
	Trisetum_macbridei_SAA522_Peterson21679
	Trisetum_montanum_SAA90_Peterson18397
	Trisetum_oreophilum_oreophilum_SAA558_Peterson20273
	Trisetum_oreophilum_oreophilum_SAA659_Peterson9239
	Trisetum_palmeri_SAA657_Hoge220
	Trisetum_phleoides_SAA653_Peterson17256
	Trisetum_preslii_SAA660_Peterson11467
	Trisetum_rosei_SAA233_Peterson21388
	Trisetum_spicatum_cumingii_SAA520_Peterson21934
	Trisetum_spicatum_SAA521_Peterson21527
	Trisetum_spicatum_SAA524_Peterson21542
	Trisetum_spicatum_SAA559_Peterson20299
	Trisetum_spicatum_SAA764_Chesterfield3126
	Trisetum_spicatum_SAA765_Walsh6731
	Trisetum_spicatum_SAA81_Peterson19768
	Trisetum_spicatum_spicatum_SAA523_Peterson21896
	Trisetum_viride_SAA237_Peterson21275
	Trisetum_viride_SAA244_Peterson21134
	Trisetum_viride_SAA60_Peterson18783
	Trisetum_virletii_SAA658_Nunez7926
	Vahlodea_atropurpurea_SAA21_Peterson18728
	xCalammophila_baltica_SAA159_PaszkoS_9
	xCalammophila_baltica_SAA160_PaszkoJ7
;
end;
begin characters;
	dimensions nchar=586;
	format datatype=dna missing=? gap=-;
	matrix
	Agrostis_breviculmis_SAA533_Peterson21841	AGCCTTTGTTTGGCAAGCTGCTGTAAGTTTTCGA---------TGAAATCTTTAGTATTCCG-----CCCGCCAAATTGAATTATGTATTCATTCAAAAAAATTATA--------------AAAATGGATAAAAGCGTAGAACTT-TTATATTTT-------------TATATT-----ATGAACCTTCGATTCTAAAATGAAAATTATTCTACATTGAATGGATAGCTGCAACAATAAA-----TTCGGATCAGCCTTTCTACCCTTCTGCACTTACGTTGAGCAGG----------TACCTACACAATACCTAA------------CCGTATTTTTGATATTGAT-AAGAGTGCTTATTATAAA------TGAATTCTTGCAA---TTTTTTTTTCA…
	Agrostis_breviculmis_SAA562_Peterson20294	----------------------------------------------------------TCCG-----CCCGCCAAATTGAATTATGTATTCATTCAAAAAAATTATA--------------AAAATGGATAAAAGCGTAGAACTT-TTATATTTT-------------TATATT-----ATGAACCTTCGATTCTAAAATGAAAATTATTCTACATTGAATGGATAGCTGCAACAATAAA-----TTCGGATCAGCCTTTCTACCCTTCTGCACTTACGTTGAGCAGG----------TACCTACACAATACCTAA------------CCGTATTTTTGATATTGAT-AAGAGTGCTTATTATAAA------TGAATTCTTGCAA---TTTTTTTTTCA…
	Agrostis_breviculmis_SAA748_Peterson17933	AGCCTTTGTTTGGCAAGCTGCTGTAAGTTTTCGA---------TGAAATCTTTAGTATTCCG-----CCCGCCAAATTGAATTATGTATTCATTCAAAAAAATTATA--------------AAAATGGATAAAAGCGTAGAACTT-TTATATTTT-------------TATATT-----ATGAACCTTCGATTCTAAAATGAAAATTATTCTACATTGAATGGATAGCTGCAACAATAAA-----TTCGGATCAGCCTTTCTACCCTTCTGCACTTACGTTGAGCAGG----------TACCTACACAATACCTAA------------CCGTATTTTTGATATTGAT-AAGAGTGCTTATTATAAA------TGAATTCTTGCAA---TTTTTTTTTCA…
	Agrostis_capillaris_SAA115_Peterson19798	---------------------TGTAAGTTTTCGA---------TGAAATCTTTAGTATTCCG-----CCTGCCAAATTGAATTATGTATTCATTCCAAAAAATTAGA--------------AAAATGGATAAAAGCGTAGAACTT-TTCTATTTT-------------TATATT-----ATGAACCTTCGATTCTAAAATGAAAATTATTCTACATTGAATGGATAGCTGCAGCAATAAA-----TTCGGATCAGCCTTTCTACCCTTCTGCACTTACGTTGAGCAGG----------TACCTACACAATACCTAA------------CCGTATTTTTGATATTGAT-AAGAGTGCTTATTATAAA------TGAATTCTTTCAA-----TTTTTTTCA…
	Agrostis_capillaris_SAA18_Saarela249	-----------------------------------------------------------------------------------------------------------------------------TGGATAAAAGCGTAGAACTT-TTCTATTTT-------------TATATT-----ATGAACCTTCGATTCTAAAATGAAAATTATTCTACATTGAATGGATAGCTGCAGCAATAAA-----TTCGGATCAGCCTTTCTACCCTTCTGCACTTACGTTGAGCAGG----------TACCTACACAATACCTAA------------CCGTATTTTTGATATTGAT-AAGAGTGCTTATTATAAA------TGAATTCTTTCAA-----TTTTTTTCA…
	Agrostis_capillaris_SAA88_Saarela748	AGCCTTTGTTTGGCAAGCTGCTGTAAGTTTTCGA---------TGAAATCTTTAGTATTCCG-----CCCGCCAAATTGAATTATGTATTCATTCAAAAAAATTATA--------------AAAATGGATAAAAGCGTAGAACTT-TTATATTTT-------------TATATT-----ATGAACCTTCGATTCTAAAATGAAAATTCTTCTACATTGAATGGATAGCTGCAACAATAAA-----TTCGGATCAGCCTTTCTACCCTTCTGCACTTACGTTGAGCAGG----------TACCTACACAATACCTAA------------CCGTATTTTTGATATTGAT-AAGAGTGCTTATTATAAA------TGAATTCTTGCAA--TTTTTTTTTTCA…
	Agrostis_exarata_SAA109_Peterson19730	AGCCTTTGTTTGGCAAGCTGCTGTAAGTTTTCGA---------TGAAATCTTTAGTATTCCG-----CCCGCCAAATTGAATTATGTATTCATTCAAAAAAATTATA--------------AAAATGGATAAAAGCGTAGAACTT-TTATATTTT-------------TATATT-----ATGAACCTTCGATTCTAAAATGAAAATTATTCTACATTGAATGGATAGCTGCAACAATAAA-----TTCGGATCAGCCTTTCTACCCTTCTGCACTTACGTTGAGCAGG----------TACCTACACAATACCTAA------------CCGTATTTTTGATATTGAT-AAGAGTGCTTATTATAAA------TGAATTCTTGCAA--TTTTTTTTTTCA…
	Agrostis_exarata_SAA16_Saarela755	--CCTTTGTTTGGCAAGCTGCTGTAAGTTTTCGA---------TGAAATCTTTAGTATTCCG-----CCCGCCAAATTGAATTATGTATTCATTCAAAAAAATTATA--------------AAAATGGATAAAAGCGTAGAACTT-TTATATTTT-------------TATATT-----ATGAACCTTCGATTCTAAAATGAAAATTATTCTACATTGAATGGATAGCTGCAACAATAAA-----TTCGGATCAGCCTTTCTACCCTTCTGCACTTACGTTGAGCAGG----------TACCTACACAATACCTAA------------CCGTATTTTTGATATTGAT-AAGAGTGCTTATTATAAA------TGAATTCTTGCAA--TTTTTTTTTTCA…
	Agrostis_gelida_SAA747_Peterson8862	----------TGGCAAGCTGCTGTAAGTTTTCGA---------TGAAATCTTTAGTATTCCG-----CCCGCCAAATTGAATTATGTATTCATTCAAAAAAATTATA--------------AAAATGGATAAAAGCGTAGAACTT-TTATATTTT-------------TATATT-----ATGAACCTTCGATTCTAAAATGAAAATTATTCTACATTGAATGGATAGCTGCAACAATAAA-----TTCGGATCAGCCTTTCTACCCTTCTGCACTTACGTTGAGCAGG----------TACCTACACAATACCTAA------------CCGTATTTTTGATATTGAT-AAGAGTGCTTATTATAAA------TGAATTCTTGCAA---TTTTTTTTTCA…
	Agrostis_gigantea_SAA108_Peterson19724	----TTTGTTTGGCAAGCTGCTGTAAGTTTTCGA---------TGAAATCTTTAGTATTCCG-----CCTGCCAAATTGAATTATGTATTCATTCCAAAAAATTAGA--------------AAAATGGATAAAAGCGTAGAACTT-TTCTATTTT-------------TATATT-----ATGAACCTTCGATTCTAAAATGAAAATTATTCTACATTGAATGGATAGCTGCAGCAATAAA-----TTCGGATCAGCCTTTCTACCCTTCTGCACTTACGTTGAGCAGG----------TACCTACACAATACCTAA------------CCGTATTTTTGATATTGAT-AAGAGTGCTTATTATAAA------TGAATTCTTTCAA-----TTTTTTTCA…
	Agrostis_gigantea_SAA151_Soreng7550	AGCCTTTGTTTGGCAAGCTGCTGTAAGTTTTCGA---------TGAAATCTTTAGTATTCCG-----CCTGCCAAATTGAATTATGTATTCATTCCAAAAAATTAGA--------------AAAATGGATAAAAGCGTAGAACTT-TTCTATTTT-------------TATATT-----ATGAACCTTCGATTCTAAAATGAAAATTATTCTACATTGAATGGATAGCTGCAGCAATAAA-----TTCGGATCAGCCTTTCTACCCTTCTGCACTTACGTTGAGCAGG----------TACCTACACAATACCTAA------------CCGTATTTTTGATATTGAT-AAGAGTGCTTATTATAAA------TGAATTCTTTCAA------TTTTTTCA…
	Agrostis_gigantea_SAA96_Peterson18662	AGCCTTTGTTTGGCAAGCTGCTGTAAGTTTTCGA---------TGAAATCTTTAGTATTCCG-----CCCGCCAAATTGAATTANGTATTCATTCAAAAAAATTATA--------------AAAATGGATAAAAGCGTAGAACTT-TTATATTTT-------------TATATT-----ATGAACCTTCGATTCTAAAATGAAAATTCTTCTACATTGAATGGATAGCTGCAACNNTNAA-----TTCGGATCAGCCTTTCTACCCTTCTGCACTTACGTTGAGCAGG----------TACCTACACAATACCTAA------------CCGTATTTTTGATATTGAT-AAGAGTGCTTATTATAAA------TGAATTCTTGCAA--TTTTTTTTTTCA…
	Agrostis_hallii_SAA104_Peterson19699	AGCCTTTGTTTGGCAAGCTGCTGTAAGTTTTCGA---------TGAAATCTTTAGTATTCCG-----CCCGCCAAATTGAATTATGTATTCATTCAAAAAAATTATA--------------AAAATGGATAAAAGCGTAGAACTT-TTATATTTT-------------TATATT-----ATGAACCTTCGATTCTAAAATGAAAATTATTCTACATTGAATGGATAGCTGCAACAATAAA-----TTCGGATCAGCCTTTCTACCCTTCTGCACTTACGTTGAGCAGG----------TACCTACACAATACCTAA------------CCGTATTTTTGATATTGAT-AAGAGTGCTTATTATAAA------TGAATTCTTGCAA---TTTTTTTTTCA…
	Agrostis_imberbis_SAA54_Soreng7218	--------------------CTGTAAGTTTTCGA---------TGAAATCTTTAGTATTCCG-----CCCGCCAAATTGAATTATGTATTCATTCAAAAAAATTATA--------------AAAATGGATAAAAGCGTAGAACTT-TTATATTTT-------------TATATT-----ATGAACCTTCGATTCTAAAATGAAAATTATTCTACATTGAATGGATAGCTGCAACAATAAA-----TTCGGATCAGCCTTTCTACCCTTCTGCACTTACGTTGAGCAGG----------TACCTACACAATACCTAA------------CCGTATTTTTGATATTGAT-AAGAGTGCTTATTATAAA------TGAATTCTTGCAA---TTTTTTTTTCA…
	Agrostis_mertensii_SAA132_Peterson20895	AGCCTTTGTTTGGCAAGCTGCTGTAAGTTTTCGA---------TGAAATCTTTAGTATTCCA-----CCCGCCAAATTGAATTATGTATTCATTCAAAAAAATTATA--------------AAAATGGATAAAAGCGTAGAACTT-TTATATTTT-------------TATATT-----ATGAACCTTCGATTCTAAAATGAAAATTATTCTACATTGAATGGATAGCTGCAACAATAAA-----TTCGGATCAGCCTTTCTACCCTTCTGCACTTACGTTGAGCAGG----------TACCTACACAATACCTAA------------CCGTATTTTTGATATTGAT-AAGAGTGCTTATTATAAA------TGAATTCTTGCAA---TTTTTTTTTCA…
	Agrostis_mertensii_SAA134_Peterson20884	---------------------------TTTTCGA---------TGAAATCTTTAGTATTCCA-----CCCGCCAAATTGAATTATGTATTCATTCAAAAAAATTATA--------------AAAATGGATAAAAGCGTAGAACTT-TTATATTTT-------------TATATT-----ATGAACCTTCGATTCTAAAATGAAAATTATTCTACATTGAATGGATAGCTGCAACAATAAA-----TTCGGATCAGCCTTTCTACCCTTCTGCACTTACGTTGAGCAGG----------TACCTACACAATACCTAA------------CCGTATTTTTGATATTGAT-AAGAGTGCTTATTATAAA------TGAATTCTTGCAA---TTTTTTTTTCA…
	Agrostis_meyenii_SAA58_Soreng7209	--CCTTTGTTTGGCAAGCTGCTGTAAGTTTTCGA---------TGAAATCTTTAGTATTCCG-----CCCGCCAAATTGAATTATGTATTCATTCAAAAAAATTATA--------------AAAATGGATAAAAGCGTAGAACTT-TTATATTTT-------------TATATT-----ATGAACCTTCGATTCTAAAATGAAAATTATTCTACATTGAATGGATAGCTGCAACAATAAA-----TTCGGATCAGCCTTTCTACCCTTCTGCACTTACGTTGAGCAGG----------TACCTACACAATACCTAA------------CCGTATTTTTGATATTGAT-AAGAGTGCTTATTATAAA------TGAATTCTTGCAA--TTTTTTTTTTCA…
	Agrostis_scabra_SAA15_Peterson18491	-GCCTTTGTTTGGCAAGCTGCTGTAAGTTTTCGA---------TGAAATCTTTAGTATTCCG-----CCCGCCAAATTGAATTATGTATTCATTCAAAAAAATTATA--------------AAAATGGATAAAAGCGTAGAACTT-TTATATTTT-------------TATATT-----ATGAACCTTCGATTCTAAAATGAAAATTATTCTACATTGAATGGATAGCTGGAACAATAAA-----TTCGGATCAGCCTTTCTACCCTTCTGCACTTACGTTGAGCAGG----------TACCTACACAATACCTAA------------CCGTATTTTTGATATTGAT-AAGAGTGCTTATTATAAA------TGAATTCTTGCTA--TTTTTTTTTTCA…
	Agrostis_scabra_SAA39_Saarela272	--CCTTTGTTTGGCAAGCTGCTGTAAGTTTTCGA---------TGAAATCTTTAGTATTCCA-----CCCGCCAAATTGAATTATGTATTCATTCAAAAAAATTATA--------------AAAATGGATAAAAGCGTAGAACTT-TTATATTTT-------------TATATT-----ATGAACCTTCGATTCTAAAATGAAAATTATTCTACATTGAATGGATAGCTGCAACAATAAA-----TTCGGATCAGCCTTTCTACCCTTCTGCACTTACGTTGAGCAGG----------TACCTACACAATACCTAA------------CCGTATTTTTGATATTGAT-AAGAGTGCTTATTATAAA------TGAATTCTTGCAA---TTTTTTTTTCA…
	Agrostis_stolonifera_SAA150_Soreng7582	AGCCTTTGTTTGGCAAGCTGCTGTAAGTTTTCGA---------TGAAATCTTTAGTATTCCG-----CCCGCCAAATTGAATTATGTATTCATTCAAAAAAATTATA--------------AAAATGGATAAAAGCGTAGAACTT-TTATATTTT-------------TATATT-----ATGAACCTTCGATTCTAAAATGAAAATTCTTCTACATTGAATGGATAGCTGCAACAATAAA-----TTCGGATCAGCCTTTCTACCCTTCTGCACTTACGTTGAGCAGG----------TACCTACACAATACCTAA------------CCGTATTTTTGATATTGAT-AAGAGTGCTTATTATAAA------TGAATTCTTGCAA--TTTTTTTTTTCA…
	Agrostis_stolonifera_SAA17_Peterson18382	-GCCTTTGTTTGGCAAGCTGCTGTAAGTTTTCGA---------TGAAATCTTTAGTATTCCG-----CCCGCCAAATTGAATTATGTATTCATTCAAAAAAATTATA--------------AAAATGGATAAAAGCGTAGAACTT-TTATATTTT-------------TATATT-----ATGAACCTTCGATTCTAAAATGAAAATTCTTCTACATTGAATGGATAGCTGCAACAATAAA-----TTCGGATCAGCCTTTCTACCCTTCTGCACTTACGTTGAGCAGG----------TACCTACACAATACCTAA------------CCGTATTTTTGATATTGAT-AAGAGTGCTTATTATAAA------TGAATTCTTGCAA--TTTTTTTTTTCA…
	Agrostis_stolonifera_SAA41_Saarela751	-----------------------------------------------------------------------------------------------------------------------------TGGATAAAAGCGTAGAACTT-TTATATTTT-------------TATATT-----ATGAACCTTCGATTCTAANATGAAAATTCTTCTACNTTGAATGGATAGCTGCAACAATAAA-----TTCGGATCAGCCTTTCTACCCTTCTGCACTTACGTTGAGCAGG----------TACCTACNCAATACCTAA------------CCGTATTTTTGATATTGAT-AAGAGTGCTTATTATAAA------TGAATTCTTGCAA--TTTTTTTTTTCA…
	Agrostis_tolucensis_SAA235_Peterson21338	AGCCTTTGTTTGGCAAGCTGCTGTAAGTTTTCGA---------TGAAATCTTTAGTATTCCG-----CCCGCCAAATTGAATTATGTATTCATTCAAAAAAATTATA--------------AAAATGGATAAAAGCGTAGAACTT-TTATATTTT-------------TATATT-----ATGAACCTTCGATTCTAAAATGAAAATTATTCTACATTGAATGGATAGCTGCAACAATAAA-----TTCGGATCAGCCTTTCTACCCTTCTGCACTTACGTTGAGCAGG----------TACCTACACAATACCTAA------------CCGTATTTTTGATATTGAT-AAGAGTGCTTATTATAAA------TGAATTCTTGCAA---TTTTTTTTTCA…
	Agrostis_tolucensis_SAA530_Peterson21487	AGCCTTTGTTTGGCAAGCTGCTGTAAGTTTTCGA---------TGAAATCTTTAGTATTCCG-----CCCGCCAAATTGAATTATGTATTCATTCAAAAAAATTATA--------------AAAATGGATAAAAGCGTAGAACTT-TTATATTTT-------------TATATT-----ATGAACCTTCGATTCTAAAATGAAAATTATTCTACATTGAATGGATAGCTGCAACAATAAA-----TTTGGATCAGCCTTTCTACCCTTCTGCACTTACGTTGAGCAGG----------TACCTACACAATACCTAA------------CCGTATTTTTGATATTGAT-AAGAGTGCTTATTATAAA------TGAATTCTTGCAA---TTTTTTTTTCA…
	Agrostis_tolucensis_SAA531_Peterson21523	AGCCTTTGTTTGGCAAGCTGCTGTAAGTTTTCGA---------TGAAATCTTTAGTATTCCG-----CCCGCCAAATTGAATTATGTATTCATTCAAAAAAATTATA--------------AAAATGGATAAAAGCGTAGAACTT-TTATATTTT-------------TATATT-----ATGAACCTTCGATTCTAAAATGAAAATTATTCTACATTGAATGGATAGCTGCAACAATAAA-----TTCGGATCAGCCTTTCTACCCTTCTGCACTTACGTTGAGCAGG----------TACCTACACAATACCTAA------------CCGTATTTTTGATATTGAT-AAGAGTGCTTATTATAAA------TGAATTCTTGCAA---TTTTTTTTTCA…
	Agrostis_tolucensis_SAA534_Peterson21670	AGCCTTTGTTTGGCAAGCTGCTGTAAGTTTTCGA---------TGAAATCTTTAGTATTCCG-----CCCGCCAAATTGAATTATGTATTCATTCAAAAAAATTATA--------------AAAATGGATAAAAGCGTAGAACTT-TTATATTTT-------------TATATT-----ATGAACCTTCGATTCTAAAATGAAAATTATTCTACATTGAATGGATAGCTGCAACAATAAA-----TTCGGATCAGCCTTTCTACCCTTCTGCACTTACGTTGAGCAGG----------TACCTACACAATACCTAA------------CCGTATTTTTGATATTGAT-AAGAGTGCTTATTATAAA------TGAATTCTTGCAA---TTTTTTTTTCA…
	Agrostis_tolucensis_SAA560_Peterson20271	AGCCTTTGTTTGGCAAGCTGCTGTAAGTTTTCGA---------TGAAATCTTTAGTATTCCG-----CCCGCCAAATTGAATTATGTATTCATTCAAAAAAATTATA--------------AAAATGGATAAAAGCGTAGAANNT-TTATATTTT-------------TATATT-----ATGAACCTTCGATTCTAAAATGAAAATTATTCTACATTGAATGGATAGCTGCAACAATAAA-----TTCGGATCAGCCTTTCTACCCTTCTGCACTTACGTTGAGCAGG----------TACCTACACAATACCTAA------------CCGTATTTTTGATATTGAT-AAGAGTGCTTATTATAAA------TGAATTCTTGCAA---TTTTTTTTTCA…
	Alopecurus_aequalis_aequalis_SAA105_Peterson19710	------------------------------------------------------------------------------------------------------------------------------GGGTAAAAGGCGAGAACTT-TTATATTTT-------------TATATT-----ATGAACCTTCGACTCTAAAATGCAAATTCTTCTACATTGAATGGAGAGCTGCAGAAATAAA-----TTTGGATCAGCCTTTCTACCCTTCTGCACCTACGTTGAGCAGGTACCCTTAGGTACCTACACAATACCTAA------------CCCTATTTTTTATATTGAT-AAGAGTGCTTATTATAAA------TGAATTCTTCCCA--CTTTTTTTTTCA…
	Alopecurus_magellanicus_SAA563_Peterson20626	AGCCTTTGTTTGGCAAGCTGCTGTAAGTTTTCGA---------TGAAATGTTTAGTACTCTG-----TCTGCCAAATTGAATGATGTATTCATTCCAAAAAATTCTA--------------AAAAAGGGTAAAAGGCGAGAACTT-TTATATTTT-------------TATATT-----ATGAACCTTCGACTCTAAAATGCAAATTCTTCTACATTGAATGGAGAGCTGCAGAAATAAA-----TTTGGATCAGCCTTTCTACCCTTCTGCACCTACGTTGAGCAGGTACCTTTAGGTACCTACACAATACCTAA------------CCCTATTTTTTATATTGAT-AAGAGTGCTTATTATAAA------TGAATTCTTCCCA--CTTTTTTTTTCA…
	Ammophila_arenaria_SAA165_PaszkoS_7	AGCCTTTGTTTGGCAAGCTGCTGTAAGTTTTCGA---------TGAAATCTTTAGTATTCCG-----CCTGCCAAATTGAATTATGTATTCATTCCAAAAAATTATA--------------AAAATGGGTAAAAGCGTAGAACTT-TTATATTTT-------------TATATT-----ATGAACCTTCGATTCTAAAATGAAAATTATTCTACATTGAATGGGTAGCTGCAGCAATAAA-----TTCGGATCAGCCTTTCTACCCTTCTGCACTTACGTTGAGCAGGTACCTTTAGGTACCTACACAATACCTAA------------CCATATTTTTGATATTGAT-AAGAGTGCTTATTATAAA------TGAATTCTTGCAA----TTTTTTTTCA…
	Ammophila_arenaria_SAA166_PaszkoJ6	AGCCTTTGTTTGGCAAGCTGCTGTAAGTTTTCGA---------TGAAATCTTTAGTATTCCG-----CCTGCCAAATTGAATTATGTATTCATTCCAAAAAATTATA--------------AAAATGGGTAAAAGCGTAGAACTT-TTATATTTT-------------TATATT-----ATGAACCTTCGATTCTAAAATGAAAATTATTCTACATTGAATGGGTAGCTGCAGCAATAAA-----TTCGGATCAGCCTTTCTACCCTTCTGCACTTACGTTGAGCAGGTACCTTTAGGTACCTACACAATACCTAA------------CCATATTTTTGATATTGAT-AAGAGTGCTTATTATAAA------TGAATTCTTGCAA----TTTTTTTTCA…
	Ammophila_arenaria_SAA78_Peterson19705	---------------------------------------------------------------------TGCCAAATTGAATTATGTATTCATTCCAAAAAATTATA--------------AAAATGGGTAAAAGCGTAGAACTT-TTATATTTT-------------TATATT-----ATGAACCTTCGATTCTAAAATGAAAATTATTCTACATTGAATGGGTAGCTGCAGCAATAAA-----TTCGGATCAGCCTTTCTACCCTTCTGCACTTACGTTGAGCAGGTACCTTTAGGTACCTACACAATACCTAA------------CCATATTTTTGATATTGAT-AAGAGTGCTTATTATAAA------TGAATTCTTGCAA----TTTTTTTTCA…
	Ammophila_breviligulata_SAA123_Peterson20867	AGCCTTTGTTTGGCAAGCTGCTGTAAGTTTTCGA---------TGAAATCTTTAGTATTCCG-----CCTGCCAAATTGAATTATGTATTCATTCCAAAAAATTATA--------------AAAATGGGTAAAAGCGTAGAACTT-TTATATTTT-------------TATATT-----ATGAACCTTCGATTCTAAAATGAAAATTATTCTACATTGAATGGATAGCTGCAGCAATAAA-----TTCGGATCAGCCTTTCTACCCTTCTGCACTTACGTTGAGCAGGTACCTTTAGGTACCTACACAATGCCTAA------------CCATATTTTTTATATTGAT-AAGAGTGCTTATTATAAA------TGAATTCTTGCAA-----TTTTTTTCA…
	Ammophila_breviligulata_SAA564_Page_sn	------------------------AAGTTTTCGA---------TGAAATCTTTAGTATTCCG-----CCTGCCAAATTGAATTATGTATTCATTCCAAAAAATTATA--------------AAAATGGGTAAAAGCGTAGAACTT-TTATATTTT-------------TATATT-----ATGAACCTTCGATTCTAAAATGAAAATTATTCTACATTGAATGGATAGCTGCAGCAATAAA-----TTCGGATCAGCCTTTCTACCCTTCTGCACTTACGTTGAGCAGGTACCTTTAGGTACCTACACAATGCCTAA------------CCATATTTTTTATATTGAT-AAGAGTGCTTATTATAAA------TGAATTCTTGCAA-----TTTTTTTCA…
	Amphibromus_fluitans_SAA752_AshtonSN	AGCCTTTGTTTGGCAAGCTGCTGTAAGTTTTCGA---------TGAAATCTTTAGTACTCCG-----CCTGCCAAATTGAATTATGTATTCATTCCAAAAAATTATA--------------AAAATGGGTAAAAGCGGAGAATTT-TTATATTTT-------------TATATT-----ATGAACCTTCGATTCAAAAATGAAAATTCTTCTACATTGAATGGATAGCTGCAGCAATAAA-----TTTGGATCAGCCTTTCTACCCTTCTGCACTTACGTTGAGCAGGTACCTTTAGGTACCTACACAATACCTAA------------CCCTATTTTTGATATTGAT-AAGAGTGCTTATTATAAA------TGAATTCTTGCAA-----TTTTTTTCA…
	Amphibromus_macrorhinus_SAA753_Clarke2625	AGCCTTTGTTTGGCAAGCTGCTGTAAGTTTTCGA---------TGAAATCTTTAGTACTCCG-----CCTGCCAAATTGAATTATGTATTCATTCCAAAAAATTATA--------------AAAATGGGTAAAAGCGGAGAATTT-T---------------------TATATT-----ATGAACCTTCGATTCAAAAATGAAAATTCTTCTACATTGAATGGATAGCTGCAGCAATAAA-----TTTGGATCAGCCTTTCTACCCTTCTGCACTTACGTTGAGCAGGTACCTTTAGGTACCTACACAATACCTAA------------CCCTATTTTTGATATTGAT-AAGAGTGCTTATTATAAA------TGAATTCTTGCAA-----TTTTTTTCA…
	Amphibromus_macrorhinus_SAA759_Thomas586	----------------GCTGCTGTAAGTTTTCGA---------TGAAATCTTTAGTACTCCG-----CCTGCCAAATTGAATTATGTATTCATTCCAAAAAATTATA--------------AAAATGGGTAAAAGCGGAGAATTT-T---------------------TATATT-----ATGAACCTTCGATTCAAAAATGAAAATTCTTCTACATTGAATGGATAGCTGCAGCAATAAA-----TTTGGATCAGCCTTTCTACCCTTCTGCACTTACGTTGAGCAGGTACCTTTAGGTACCTACACAATACCTAA------------CCCTATTTTTGATATTGAT-AAGAGTGCTTATTCTAAA------TGAATTCTTGCAA-----TTTTTTTCA…
	Amphibromus_neesii_SAA755_Stajsic4243	AGCCTTTGTTTGGCAAGCTGCTGTAAGTTTTCGA---------TGAAATCTTTAGTACTCCG-----CCTGCCAAATTGAATTATGTATTCATTCCAAAAAATTATA--------------AAAATGGGTAAAAGCGGAGAATTT-TTATATTTT-------------TATATT-----ATGAACCTTCGATTCAAAAATGAAAATTCTTCTACATTGAATGGATAGCTGCAGCAATAAA-----TTTGGATCAGCCTTTCTACCCTTCTGCACTTACGTTGAGCAGGTACCTTTAGGTACCTACACAATACCTAA------------CCCTATTTTTGATATTGAT-AAGAGTGCTTATTATAAA------TGAATTCTTGCAA-----TTTTTTTCA…
	Amphibromus_pithogastrus_SAA769_Clarke2535	AGCCTTTGTTTGGCAAGCTGCTGTAAGTTTTCGA---------TGAAATCTTTAGTACTCCG-----CCTGCCAAATTGAATTATGTATTCATTCCAAAAAATTATA--------------AAAATGGGTAAAAGCGGAGAATTT-TTATATTTT-------------TATATT-----ATGAACCTTCGATTCAAAAATGAAAATTCTTCTACATTGAATGGATAGCTGCAGCAATAAA-----TTTGGATCAGCCTTTCTACCCTTCTGCACTTACGTTGAGCAGGTACCTTTAGGTACCTACACAATACCTAA------------CCCTATTTTTGATATTGAT-AAGAGTGCTTATTATAAA------TGAATTCTTGCAA-----TTTTTTTCA…
	Amphibromus_recurvatus_SAA757_WalkerSN	AGCCTTTGTTTGGCAAGCTGCTGTAAGTTTTCGA---------TGAAATCTTTAGTACTCCG-----CCTGCCAAATTGAATTATGTATTCATTCCAAAAAATTATA--------------AAAATGGGTAAAAGCGGAGAATTT-TTATATTTT-------------TATATT-----ATGAACCTTCGATTCAAAAATGAAAATTCTTCTACATTGAATGGATAGCTGCAGCAATAAA-----TTTGGATCAGCCTTTCTACCCTTCTGCACTTACGTTGAGCAGGTACCTTTAGGTACCTACACAATACCTAA------------CCCTATTTTTGATATTGAT-AAGAGTGCTTATTATAAA------TGAATTCTTGCAA-----TTTTTTTCA…
	Amphibromus_scabrivalvis_SAA158_Soreng7013	AGCCTTTGTTTGGCAAGCTGCTGTAAGTTTTCGA---------TGAAATCTTTAGTACTCCG-----CCTGCCAAATTGAATTATGTATTCATTCCAAAAAATTATA--------------AAAATGGGTAAAAGCGGAGAATTT-TTCTATTTT-------------TATATT-----ATGAACCTTCGATTCAAAAATGAAAATTCTTCTACATTGAATGGATAGCTGCAGCAATAAA-----TTTGGATCAGCCTTTCTACCCTTCTGCACTTACGTTGAGCAGGTACCTTTAGGTACCTACACAATACCTAA------------CCCTATTTTTGATATTGAT-AAGAGTGCTTATTATAAA------TGAATTCTTGCAA-----TTTTTTTCA…
	Amphibromus_sinuatus_SAA756_Paget2257	----TTTGTTTGGCAAGCTGCTGTAAGTTTTCGA---------TGAAATCTTTAGTACTCCG-----CCTGCCAAATTGAATTATGTATTCATTCCAAAAAATTATA--------------AAAATGGGTAAAAGCGGAGAATTT-TTATATTTT-------------TATATT-----ATGAACCTTCGATTCAAAAATGAAAATTCTTCTACATTGAATGGATAGCTGCAGCAATAAA-----TTTGGATCAGCCTTTCTACCCTTCTGCACTTACGTTGAGCAGGTACCTTTAGGTACCTACACAATACCTAA------------CCCTATTTTTGATATTGAT-AAGAGTGCTTATTATAAA------TGAATTCTTGCAA-----TTTTTTTCA…
	Anthoxanthum_alpinum_SAA198_PaszkoGPS210	AGCCTTTGTTTGGCAAGCTGCTGTAAGTTTTCGATGAAATCTTTGAAATCTTTAGTACTCTG-----CCTGCCAAATGGAATTATGTATTCATTCCAAAAAATTATA--------------AAAATGGGTAAAGGCGTAGAACTT-TTATATTTTTATTTT-------TATATT-----ATGAACCTTAGATTCTAAAATGAAAATTCTTCTACATTGAATGGATAGCTGCAGCAATAAA-----TTTGGATCAGCCTTTCTACCCTTCTGCACTTACGTTGAGCAGGTACCTTTAGGTACCTACACAATACCTAA------------CCGTATTTTTGATATTGAT-AAGAGTGCTTATTCTAAA------AGAATTCTTGGAA---TTTTTTTTTCA…
	Anthoxanthum_alpinum_SAA199_PaszkoGPS225	--CCTTTGTTTGGCAAGCTGCTGTAAGTTTTCGATGAAATCTTTGAAATCTTTAGTACTCTG-----CCTGCCAAATGGAATTATGTATTCATTCCAAAAAATTATA--------------AAAATGGGTAAAGGCGTAGAACTT-TTATATTTTTATTTT-------TATATT-----ATGAACCTTAGATTCTAAAATGAAAATTCTTCTACATTGAATGGATAGCTGCAGCAATAAA-----TTTGGATCAGCCTTTCTACCCTTCTGCACTTACGTTGAGCAGGTACCTTTAGGTACCTACACAATACCTAA------------CCGTATTTTTGATATTGAT-AAGAGTGCTTATTCTAAA------AGAATTCTTGGAA---TTTTTTTTTCA…
	Anthoxanthum_nitens_SAA84_Saarela164	--CCTTTGTTTGGCAAGCTGCTGTAAGTTTTCGA---------TGAAATCTTTAGTACTCTG-----CCTGCCAAATTGAATTATGTATTCATTCCAAAAAATTATA--------------AAAATGGGTAAAAGCGTAGAACTT-TTCTATTTT-------------TATATT-----ATGAACCTTCGATTCTAAAATGAAAATTCTTCTACATTGAATGGATAGCTGCAGCAATAAA-----TTTGGATCAGCCTTTCTACCCTTCTGCACTTACGTTGAGCAGGTACCTTTAGGTACCTACACAATACCTAA------------CCATATTTTTGATATTGAT-AAGAGTGCTTATTATAAA------TGAATTCTTGGAA-----TTTTTTTCA…
	Anthoxanthum_odoratum_SAA23_Saarela459	------TGTTTGGCAAGCTGCTGTAAGTTTTCGATGAAATCTTTGAAATCTTTAGTACTCTG-----CCTGCCAAATGGAATTATGTATTCATTCCAAAAAATTATA--------------AAAATGGGTAAAGGCGTAGAACTT-TTATATTTTTATTTTTATTTTTTATATT-----ATGAACCTTAGATTCTAAAATGAAAATTCTTCTACATTGAATGGATAGCTGCAGCAATAAA-----TTTGGATCAGCCTTTCTACCCTTCTGCACTTACGTTGAGCAGG----------TACCTACACAATACCTAA------------CCGTATTTTTGATATTGAT-AAGAGTGCTTATTCTAAA------AGAATTCTTGGAA--TTTTTTTTTTCA…
	Apera_interrupta_SAA87_Saarela647	-------GTTTGGCAAGCTGCTGTAAGTTTTCGA---------TGAAATGTTTAGTACTCTG-----TCTGCCAAATTGAATGATGTATTCATTCCAAAAAATTATA--------------AAAATGGGTAAAAGGCGAGAACTT-TTATATTTT-------------TATATT-----ATGAACCTTCGACTCTAAAATGCAAATTCTTCTACATTGAATGGATAGCTGCAGCAATAAA-----TTTGGATCAGCCTTTCTACCCTTCTGGACCTACGTTGAGCAGGTACCTTTAGGTACCTACACAATACCTAA------------CCCTATTTTTTATATTGAT-AAGAGTGCTTATTATAAA------TGAATTCTTCCCA---TTTTTTTTTCA…
	Arctagrostis_latifolia_SAA91_Peterson18459	-GCCTTTGTTTGGCAAGCTGCTGTAAGTTTTCGA---------TGAAATGTTTAGTACTCTG-----TCTGCCAAATTGAATGATGTATTCATTCCAAAAAATTATA--------------AAAATGGGTAAAAGGCGAGAACTT-TTATATTTT-------------TATATT-----ATGAACCTTCGACTCTAAAATGCAAATTCTTCTACATTGAATGGATAGCTGCAGCAATAAA-----TTTGGATCAGCCTTTCTACCCTTCTGCACCTACGTTGAGCAGGTACCTTTAGGTACCTACACAATACCTAA------------CCCTATTTTTTATATTGAT-AAGAGTGCTTATTATAAA------TGAATTCTTCCCA--TTTTTTTTTTCA…
	Arrhenatherum_elatius_SAA567_Saarela903	-----------------------------------------------------------------------------------------------------------------------------TGGGTAAA-GCAGAGAACTT-TTATATTTT-------------TATATT-----ATGAACCTTCGATTCTAAAATGCAAATTCTTCTACATTGAATAGATAGCTGCAGCAATAAA-----TTTGGATCAGCCTTTCTACCCTTCTGCACTTACGTTGAGTAGG----------TACCTACACAATACCTAA------------CCCTA-TTTTGATATTGAT-AAGAGTGCTTATTCTAAA------TGAATTCTTGCAA-----TTTTTTTCA…
	Avellinia_michellii_SAA629_Peterson14246	--------TTTGGCAAGCTGCTGTAAGTTTTCGA---------TGAAATCTTTAGTACTCTG-----CCTGCTAAATTAAATTATGTATTAATTCCAAAAAATTAAA--------------AAAATGGGTAAAAGCAGAGAACTT-TTATATTTT-------------TATATT-----ATGAACCTTCGATTCT------------------------------------------------------------------------------------------------------------------------------------------------------------------------------------------------------------…
	Avena_fatua_SAA89_Saarela779	---------------------------------------------------------------------------------------------------------------------------------------------------------------------------------------------------------------------------------AGCTGCAGCAATAAA-----TTTGGATCAGCCTTTCTACCCTTCTGCACTTACGTTGAGCAGG----------TACCTACACAATACCTAA------------CTCTA-TTTTGATATTGAT-AAGAGTGCTTATTATAAA------TGAATTCTTGCAA----TTTTTTTTCA…
	Avena_sativa_SAA570_Saarela775	----------------------GTAAGTTTTCGA---------TGAAATCTTTAGTACTCTGCTCTGCCTGCTAAATTAAATTATGTATTAATTCCAAAAAATTA--TTATT--ATAAAA-AAAATGGGTAAAAGCAGAGAACTT-TTCTATTTT-------------TATATT-----ATGAACCTTCGATTCTAAAATGAAAATTCTTCTACATTGAATAGATAGCTGCAGCAATAAA-----TTTGGATCAGCCTTTCTACCCTTCTGCACTTACGTTGAGCAGG----------TACCTACACAATACCTAA------------CTCTA-TTTTGATATTGAT-AAGAGTGCTTATTATAAA------TGAATTCTTGCAA----TTTTTTTTCA…
	Beckmannia_syzigachne_SAA24_Saarela712	--CCTTTGTTTGGCAAGCTGCTGTAAGTTTTCGA---------TGAAATGTTTAGTACTCTG-----TCTGCCAAATTGAATGATGTATTCATTCCAAAAAATTATA--------------AAAATGGGTAAAAGGCGAGAACTT-TTATATTTT-------------TATATT-----ATGAACCTTCGACTCTAAAATGCAAATTCTTCTACATTGAATGGATAGCTGCAGCAATAAA-----TTTGGATCAGCCTTTCTACCCTTCTGCACCTACGTTGAGCAGGTACCTTTAGGTACCTACACAATACTTAA------------CCCTATTTTTTATATTGAT-AAGAGTGCTTATTATAAA------TGAATTCTTCCCA---TTTTTTTTTCA…
	Briza_minor_SAA529_Peterson21636	----------------------------------------------------------------------------TTGAATTATGTATTCATTCTAAAAAATTATA--------------AAAAGGGATAAAAGCGTAGAA-----TA-ATTTT-------------TCTATT-----ATGAACCTTCGATTCT-AAATAAAAATTATTCTACATTGAATGGATAGCTGCAGCAATAAA-----TTCGGATCAGCCTTTCTACCCTTCTGCACTTACGTTGAGCAGG----------TACCCACACAATACCTAA------------CCGTATTTTTGATATTGAT-AAGAGTGCTTATTATAAA------TGAATTCTTGCAA-----TTTTTTTCA…
	Bromus_vulgaris_KM974737	AGCCTTTGTTTGGCAAGCTGCTGTAAGTTTTCGA---------TGAAATCTTTAGTACTCTG-----TATGCCAAATTGAATGATGTGTTCATTCCAAAAAAATTAA--------------AAAATGGGTAAAAGACGAGAAGTT-TTATATTTT-------------TATATT-----ATAAACCTTCGATTCTAAAATTTAAATTCTTCCAAATTGAATGGGTAGCTACAGCAATAAA-----TTTGGAGCAGCCTTTCTACTCCCCTGCACCTAGGTTGAGCAGGTACCTTTAGGCACCTACACAATACCTAA-CCACCTAATAACCCTATTTTTGATATTGAT-AAGAGTGCTTATTATAAA------TGAATTCTTGCAA-----TTTTTTTCA…
	Calamagrostis_ampliflora_SAA556_Peterson21964	AGCCTTTGTTTGGCAAGCTGCTGTAAGTTTTCGA---------TGAAATCTTTAGTACTCTG-----CCTGCTAAATTAAATTATGTATTAATTCCAAAAAATTAAA--------------AAAATGGGTAAAAGCAGAGAACTT-TTATATTTT-------------TATATT-----ATGAACCTTCGATTCT------------------------------------------------------------------------------------------------------------------------------------------------------------------------------------------------------------…
	Calamagrostis_angustifolia_angustifolia_SAA140_CAN408378	-------GTTTGGCAAGCTGCTGTAAGTTTTCGA---------TGAAATCTTTAGTATTCCG-----CCTGCCAAATTGAATTACGTATTCATTCCAAAAAATTCTA--------------AAAATGGGTAAAAGCGTAGAACTT-TTATATTTT-------------TATATT-----ATGAACCTTCGATTCTAAAATGAAAATTATTCTACATTGAATGGATAGCTGCAGCAATAAA-----TTCGGATCAGCCTTTCTACCCTTNTGCACTTACGTTGAGCAGGTACCTTTAGGTACCTACACAATACCTAA------------CCATATTTTTGATATTGAT-AAGAGTGCTTATTATAAA------TGAATTCTTGCAA-----TTTTTTTCA…
	Calamagrostis_angustifolia_SAA141_CAN408441	----TTTGTTTGGCAAGCTGCTGTAAGTTTTCGA---------TGAAATCTTTAGTATTCCG-----CCTGCCAAATTGAATTATGTATTCATTCCAAAAAATTCTA--------------AAAATGGGTAAAAGCGTAGAACTT-TTATATTTT-------------TATATT-----ATGAACCTTCGATTCTAAAATGAAAATTATTCTACATTGAATGGATAGCTGCAGCAATAAA-----TTCGGATCAGCCTTTCTACCCTTCTGCACTTACGTTGAGCAGGTACCTTTAGGTACCTACACAATACCTAA------------CCATATTTTTGATATTGAT-AAGAGTGCTTATTATAAA------TGAATTCTTGCAA-----TTTTTTTCA…
	Calamagrostis_anthoxanthoides_laguroides_SAA139_Vassilczenko4771	AGCCTTTGTTTGGCAAGCTGCTGTAAGTTTTCGA---------TGAAATCTTTAGTATTCCG-----CCTGCCAAATTGAATTATGTATTCATTCCAAAAAATTATA--------------AAAATGGGTAAAAGCGTAGAACTT-TTATATTTT-------------TATATT-----ATGAACCTTCGATTCTAAAATGAAAATTATTCTACATTGAATGGATAGCTGCAGCAATAAA-----TTCGGATCAGCCTTTCTACCCTTCTGCACTTACGTTGAGCAGGTACCTTTAGGTACCTACACAATACCTAA------------CCATATTTTTGATATTGAT-AAGAGTGCTTATTATAAA------TGAATTCTTGCAA-----TTTTTTTCA…
	Calamagrostis_anthoxanthoides_laguroides_SAA143_Tolmacheva7087	AGCCTTTGTTTGGCAAGCTGCTGTAAGTTTTCGA---------TGAAATCTTTAGTATTCCG-----CCTGCCAAATTGAATTATGTATTCATTCCAAAAAATTATA--------------AAAATGGGTAAAAGCGTAGAACTT-TTATATTTT-------------TATATT-----ATGAACCTTCGATTCTAAAATGCAAATTATTCTACATTGAATGGATAGCTGCAGCAATAAA-----TTCGGATCAGCCTTTCTACCCTTCTGCACTTACGTTGAGCAGGTACCTTTAGGTACCTACACAATACCTAA------------CCATATTTTTGATATTGAT-AAGAGTGCTTATTATAAA------TGAATTCTTGCAA-----TTTTTTTCA…
	Calamagrostis_anthoxanthoides_SAA135_CAN327539	--------------------------------GA---------TGAAATCTTTAGTATTCCG-----CCTGCCAAATTGAATTATGTATTCATTCCAAAAAATTATA--------------AAAATGGGTAAAAGCGTAGAACTT-TTATATTTT-------------TATATT-----ATGAACCTTCGATCCTAAAATGAAAATTATTCTACATTGAATGGATAGCTGCAGCAATAAA-----TTCGGATCAGCCTTTCTACCCTTCTGCACTTACGTTGAGCAGGTACCTTTAGGTACCTACACAATACCTAA------------CCATATTTTTGATATTGAT-AAGAGTGCTTATTATAAA------TGAATTCTTGCAA-----TTTTTTTCA…
	Calamagrostis_arundinacea_SAA12_Peterson18747	AGCCTTTGTTTGGCAAGCTGCTGTAAGTTTTCGA---------TGAAATCTTTAGTATTCCG-----CCTGCCAAATTGAATTATGTATTCATTCCAAAAAATTCTA--------------AAAATGGGTAAAAGCGTAGAACTT-TTATATTTT-------------TATGTT-----ATGAACCTTCGATTCTAAAATGAAAATTATTCTACATTGAATGGATAGCTGCAGCAATAAA-----TTCGGATCAGCCTTTCTACCCTTCTGCACTTACGTTGAGCAGGTACCTTTAGGTACCTACACAATACCTAA------------CCATATTTTTGATATTGAT-AAGAGTGCTTATTATAAA------TGAATTCTTGCAA-----TTTTTTTCA…
	Calamagrostis_arundinacea_SAA191_PaszkoA_BG3	-------------------GCTGTAAGTTTTCGA---------TGAAATCTTTAGTATTCCG-----CCTGCCAAATTGAATTATGTATTCATTCCAAAAAATTATA--------------AAAATGGGTAAAAGCGTAGAACTT-TTATATTTT-------------TATATT-----ATGAACCTTCGATTCTAAAATGAAAATTATTCTACATTGAATGGATAGCTGCAGCAATAAA-----TTCGGATCAGCCTTTCTACCCTTCTGCACTTACGTTGAGCAGGTACCTTTAGGTACCTACACAATACCTAA------------CCATATTTTTGATATTGAT-AAGAGTGCTTATTATAAA------TGAATTCTTGCAA-----TTTTTTTCA…
	Calamagrostis_arundinacea_SAA193_Paszko_Svetnov2a	---------------------TGTAAGTTTTCGA---------TGAAATCTTTAGTATTCCG-----CCTGCCAAATTGAATTATGTATTCATTCCAAAAAATTATA--------------AAAATGGGTAAAAGCGTAGAACTT-TTATATTTT-------------TATATT-----ATGAACCTTCGATTCTAAAATGAAAATTATTCTACATTGAATGGATAGCTGCAGCAATAAA-----TTCGGATCAGCCTTTCTACCCTTCTGCACTTACGTTGAGCAGGTACCTTTAGGTACCTACACAATACCTAA------------CCATATTTTTGATATTGAT-AAGAGTGCTTATTATAAA------TGAATTCTTGCAA-----TTTTTTTCA…
	Calamagrostis_arundinacea_SAA194_PaszkoD20_124_1	AGCCTTTGTTTGGCAAGCTGCTGTAAGTTTTCGA---------TGAAATCTTTAGTATTCCG-----CCTGCCAAATTGAATTATGTATTCATTCCAAAAAATTATA--------------AAAATGGGTAAAAGCGTAGAACTT-TTATATTTT-------------TATATT-----ATGAACCTTCGATTCTAAAATGAAAATTATTCTACATTGAATGGATAGCTGCAGCAATAAA-----TTCGGATCAGCCTTTCTACCCTTCTGCACTTACGTTGAGCAGGTACCTTTAGGTACCTACACAATACCTAA------------CCATATTTTTGATATTGAT-AAGAGTGCTTATTATAAA------TGAATTCTTGCAA-----TTTTTTTCA…
	Calamagrostis_arundinacea_SAA206_Soreng5186	----------------GCTGCTGTAAGTTTTCGA---------TGAAATCTTTAGTATTCCG-----CCTGCCAAATTGAATTATGTATTCATTCCAAAAAATTCTA--------------AAAATGGGTAAAAGCGTAGAACTT-TTATATTTT-------------TATGTT-----ATGAACCTTCGATTCTAAAATGCAAATTATTCTACATTGAATGGATAGCTGCAGCAATAAA-----TTCGGATCAGCCTTTCTACCCTTCTGCACTTACGTTGAGCAGGTACCTTTAGGTACCTACACAATACCTAA------------CCATATTTTTGATATTGAT-AAGAGTGCTTATTATAAA------TGAATTCTTGCAA-----TTTTTTTCA…
	Calamagrostis_arundinacea_SAA207_Soreng5599	------------------TGCTGTAAGTTTTCGA---------TGAAATCTTTAGTATTCCG-----CCTGCCAAATTGAATTATGTATTCATTCCAAAAAATTCTA--------------AAAATGGGTAAAAGCGTAGAACTT-TTATATTTT-------------TATGTT-----ATGAACCTTCGATTCTAAAATGAAAATTATTCTACATTGAATGGATAGCTGCAGCAATAAA-----TTCGGATCAGCCTTTCTACCCTTCTGCACTTACGTTGAGCAGGTACCTTTAGGTACCTACACAATACCTAA------------CCATATTTTTGATATTGAT-AAGAGTGCTTATTATAAA------TGAATTCTTGCAA-----TTTTTTTCA…
	Calamagrostis_bolanderi_SAA121_Peterson19694_4	AGCCTTTGTTTGGCAAGCTGCTGTAAGTTTTCGA---------TGAAATCTTTAGTATTCCG-----CCTGCCAAATTGAATTATGTATTCATTCCAAAAAATTATA--------------AAAATGGATAAAAGCGTAGAACTT-TTATATTTT-------------TATATT-----ATGAACCTTCGATTCTAAAATGAAAATTATTCTACATTGAATGGATAGCTGCAGCAATAAA-----TTCGGATCAGCCTTTCTACCCTTCTGCACTTACGTTGAGCAGG----------TACCTACACAATACCTAA------------CCGTATTTTTTATATTGAT-AAGAGTGCTTATTATAAA------TGAATTCTTGCAA-----TTTTTTTCA…
	Calamagrostis_bolanderi_SAA47_Peterson19694_2	----------------------------------------------------------------------------------------------------------A--------------AAAATGGATAAAAGCGTAGAACTT-TTATATTTT-------------TATATT-----ATGAACCTTCGATTCTAAAATGAAAATTATTCTACATTGAATGGATAGCTGCAGCAATAAA-----TTCGGATCAGCCTTTCTACCCTTCTGCACTTACGTTGAGCAGG----------TACCTACACAATACCTAA------------CCGTATTTTTTATATTGAT-AAGAGTGCTTATTATAAA------TGAATTCTTGCAA-----TTTTTTTCA…
	Calamagrostis_brachytricha_SAA646_US3174890	AGCCTTTGTTTGGCAAGCTGCTGTAAGTTTTCGA---------TGAAATCTTTAGTATTCCG-----CCTGCCAAATTGAATTATGTATTCATTCCAAAAAATTCTA--------------AAAATGGGTAAAAGCGTAGAACTT-TTATATTTT-------------TATGTT-----ATGAACCTTCGATTCTAAAATGAAAATTATTCTACATTGAATGGATAGCTGCAGCAATAAA-----TTCGGATCAGCCTTTCTACCCTTCTGCACTTACGTTGAGCAGGTACCTTTAGGTACCTACACAATACCTAA------------CCATATTTTTGATATTGAT-AAGAGTGCTTATTATAAA------TGAATTCTTGCAA-----TTTTTTTCA…
	Calamagrostis_cainii_SAA124_Peterson20796	AGCCTTTGTTTGGCAAGCTGCTGTAAGTTTTCGA---------TGAAATCTTTAGTATTCCG-----CCTGCCAAATTGAATTATGTATTCATTCCAAAAAATTAAA--------------AAAATGGGTAAAAGCGTAGAACTT-TTATATTTT-------------TATATT-----ATGAACCTTCGATTCTAAAATGAAAATTATTCTACATTGAATGGATAGCTGCAGCAATAAA-----TTCGGATCAGCCTTTCTACCCTTCTGCACTTACGTTGAGCAGGTACCTTTAGGTACCTACACAATGCCTAA------------CCATATTTTTTATATTGAT-AAGAGTGCTTATTATAAA------TGAATTCTTGCAA-----TTTTTTTCA…
	Calamagrostis_cainii_SAA131_Peterson20795	AGCCTTTGTTTGGCAAGCTGCTGTAAGTTTTCGA---------TGAAATCTTTAGTATTCCG-----CCTGCCAAATTGAATTATGTATTCATTCCAAAAAATTAAA--------------AAAATGGGTAAAAGCGTAGAACTT-TTATATTTT-------------TATATT-----ATGAACCTTCGATTCTAAAATGAAAATTATTCTACATTGAATGGATAGCTGCAGCAATAAA-----TTCGGATCAGCCTTTCTACCCTTCTGCACTTACGTTGAGCAGGTACCTTTAGGTACCTACACAATGCCTAA------------CCATATTTTTTATATTGAT-AAGAGTGCTTATTATAAA------TGAATTCTTGCAA-----TTTTTTTCA…
	Calamagrostis_canadensis_canadensis_SAA119_Peterson19822	----TTTGTTTGGCAAGCTGCTGTAAGTTTTCGA---------TGAAATCTTTAGTATTCCG-----CCTGCCAAATTGAATTATGTATTCATTCCAAAAAATTCTA--------------AAAATGGGTAAAAGCGTAGAACTT-TTATATTTT-------------TATATT-----ATGAACCTTCGATTCTAAAATGAAAATTATTCTACATTGAATGGATAGCTGCAGCAATAAA-----TTCGGATCAGCCTTTCTACCCTTCTGCACTTACGTTGAGCAGGTACCTTTAGGTACCTACACAATACCTAA------------CCATATTTTTGATATTGAT-AAGAGTGCTTATTATAAA------TGAATTCTTGCAA-----TTTTTTTCA…
	Calamagrostis_canadensis_canadensis_SAA31_Peterson18761	--CCTTTGTTTGGCAAGCTGCTGTAAGTTTTCGA---------TGAAATCTTTAGTATTCCG-----CCTGCCAAATTGAATTATGTATTCATTCCAAAAAATTCTA--------------AAAATGGGTAAAAGCGTAGAACTT-TTATATTTT-------------TATATT-----ATGAACCTTCGATTCTAAAATGAAAATTATTCTACATTGAATGGATAGCTGCAGCAATAAA-----TTCGGATCAGCCTTTCTACCCTTCTGCACTTACGTTGAGCAGGTACCTTTAGGTACCTACACAATACCTAA------------CCATATTTTTGATATTGAT-AAGAGTGCTTATTATAAA------TGAATTCTTGCAA-----TTTTTTTCA…
	Calamagrostis_canadensis_langsdorffii_SAA11_Peterson18766	----TTTGTTTGGCAAGCTGCTGTAAGTTTTCGA---------TGAAATCTTTAGTATTCCG-----CCTGCCAAATTGAATTATGTATTCATTCCAAAAAATTCTA--------------AAAATGGGTAAAAGCGTAGAACTT-TTATATTTT-------------TATATT-----ATGAACCTTCGATTCTAAAATGAAAATTATTCTACATTGAATGGATAGCTGCAGCAATAAA-----TTCGGATCAGCCTTTCTACCCTTCTGCACTTACGTTGAGCAGGTACCTTTAGGTACCTACACAATACCTAA------------CCATATTTTTGATATTGAT-AAGAGTGCTTATTATAAA------TGAATTCTTGCAA-----TTTTTTTCA…
	Calamagrostis_canadensis_langsdorffii_SAA4_Peterson18455	--------------------------------------------------------------------------------------------------------CTA--------------AAAATGGGTAAAAGCGTAGAACTT-TTATATTTT-------------TATATT-----ATGAACCTTCGATTCTAAAATG-AAATTATTCTACATTGAATGGATAGCTGCAGCAATAAA-----TTCGGATCAGCCTTTCTACCCTTCTGCACTTACGTTGAGCAGGTACCTTTAGGTACCTACACAATACCTAA------------CCATATTTTTGATATTGAT-AAGAGTGCTTATTATAAA------TGAATTCTTGCAA-----TTTTTTTCA…
	Calamagrostis_canadensis_langsdorffii_SAA5_Peterson18743	-----TTGTTTGGCAAGCTGCTGTAAGTTTTCGA---------TGAAATCTTTAGTATTCCG-----CCTGCCAAATTGAATTATGTATTCATTCCAAAAAATTCTA--------------AAAATGGGTAAAAGCGTAGAACTT-TTATATTTT-------------TATATT-----ATGAACCTTCGATTCTAAAATGAAAATTATTCTACATTGAATGGATAGCTGCAGCAATAAA-----TTCGGATCAGCCTTTCTACCCTTCTGCACTTACGTTGAGCAGGTACCTTTAGGTACCTACACAATACCTAA------------CCATATTTTTGATATTGAT-AAGAGTGCTTATTATAAA------TGAATTCTTGCAA-----TTTTTTTCA…
	Calamagrostis_canadensis_langsdorffii_SAA7_Peterson18765	--------TTTGGCAAGCTGCTGTAAGTTTTCGA---------TGAAATCTTTAGTATTCCG-----CCTGCCAAATTGAATTATGTATTCATTCCAAAAAATTCTA--------------AAAATGGGTAAAAGCGTAGAACTT-TTATATTTT-------------TATATT-----ATGAACCTTCGATTCTAAAATGAAAATTATTCTACATTGAATGGATAGCTGCAGCAATAAA-----TTCGGATCAGCCTTTCTACCCTTCTGCACTTACGTTGAGCAGGTACCTTTAGGTACCTACACAATACCTAA------------CCATATTTTTGATATTGAT-AAGAGTGCTTATTATAAA------TGAATTCTTGCAA-----TTTTTTTCA…
	Calamagrostis_canadensis_langsdorffii_SAA92_Peterson18498	-GCCTTTGTTTGGCAAGCTGCTGTAAGTTTTCGA---------TGAAATCTTTAGTATTCCG-----CCTGCCAAATTGAATTATGTATTCATTCCAAAAAATTCTA--------------AAAATGGGTAAAAGCGTAGAACTT-TTATATTTT-------------TATATT-----ATGAACCTTCGATTCTAAAATGAAAATTATTCTACATTGAATGGATAGCTGCAGCAATAAA-----TTCGGATCAGCCTTTCTACCCTTCTGCACTTACGTTGAGCAGGTACCTTTAGGTACCTACACAATACCTAA------------CCATATTTTTGATATTGAT-AAGAGTGCTTATTATAAA------TGAATTCTTGCAA-----TTTTTTTCA…
	Calamagrostis_canadensis_langsdorffii_SAA94_Peterson18615	---CTTTGTTTGGCAAGCTGCTGTAAGTTTTCGA---------TGAAATCTTTAGTATTCCG-----CCTGCCAAATTGAATTATGTATTCATTCCAAAAAATTCTA--------------AAAATGGGTAAAAGCGTAGAACTT-TTATATTTT-------------TATATT-----ATGAACCTTCGATTCTAAAATGAAAATTATTCTACATTGAATGGATAGCTGCAGCAATAAA-----TTCGGATCAGCCTTTCTACCCTTCTGCACTTACGTTGAGCAGGTACCTTTAGGTACCTACACAATACCTAA------------CCATATTTTTGATATTGAT-AAGAGTGCTTATTATAAA------TGAATTCTTGCAA-----TTTTTTTCA…
	Calamagrostis_canadensis_langsdorffii_SAA97_Peterson18711	AGCCTTTGTTTGGCAAGCTGCTGTAAGTTTTCGA---------TGAAATCTTTAGTATTCCG-----CCTGCCAAATTGAATTATGTATTCATTCCAAAAAATTCTA--------------AAAATGGGTAAAAGCGTAGAACTT-TTATATTTT-------------TATATT-----ATGAACCTTCGATTCTAAAATGAAAATTATTCTACATTGAATGGATAGCTGCAGCAATAAA-----TTCGGATCAGCCTTTCTACCCTTCTGCACTTACGTTGAGCAGGTACCTTTAGGTACCTACACAATACCTAA------------CCATATTTTTGATATTGAT-AAGAGTGCTTATTATAAA------TGAATTCTTGCAA-----TTTTTTTCA…
	Calamagrostis_canadensis_langsdorffii_SAA98_Peterson18724	AGCCTTTGTTTGGCAAGCTGCTGTAAGTTTTCGA---------TGAAATCTTTAGTATTCCG-----CCTGCCAAATTGAATTATGTATTCATTCCAAAAAATTCTA--------------AAAATGGGTAAAAGCGTAGAACTT-TTATATTTT-------------TATATT-----ATGAACCTTCGATTCTAAAATGAAAATTATTCTACATTGAATGGATAGCTGCAGCAATAAA-----TTCGGATCAGCCTTTCTACCCTTCTGCACTTACGTTGAGCAGGTACCTTTAGGTACCTACACAATACCTAA------------CCATATTTTTGATATTGAT-AAGAGTGCTTATTATAAA------TGAATTCTTGCAA-----TTTTTTTCA…
	Calamagrostis_canescens_SAA167_PaszkoD17_07GPS247	AGCCTTTGTTTGGCAAGCTGCTGTAAGTTTTCGA---------TGAAATCTTTAGTATTCCG-----CCTGCCAAATTGAATTATGTATTCATTCCAAAAAATTATA--------------AAAATGGGTAAAAGCGTAGAACTT-TTATATTTT-------------TATATT-----ATGAACCTTCGATTCTCAAATGAAAATTATTCTACATTGAATGGATAGCTGCAGCAATAAA-----TTCGGATCAGCCTTTCTACCCTTCTGCACTTACGTTGAGCAGGTACCTTTAGGTACCTACACAATACCTAA------------CCATATTTTTGATAGTGAT-AAGAGTGCTTATTATAAA------TGAATTCTTGCAA-----TTTTTTTCA…
	Calamagrostis_canescens_SAA168_PaszkoC_Zbijow3	AGCCTTTGTTTGGCAAGCTGCTGTAAGTTTTCGA---------TGAAATCTTTAGTATTCCG-----CCTGCCAAATTGAATTATGTATTCATTCCAAAAAATTATA--------------AAAATGGGTAAAAGCGTAGAACTT-TTATATTTT-------------TATATT-----ATGAACCTTCGATTCTCAAATGAAAATTATTCTACATTGAATGGATAGCTGCAGCAATAAA-----TTCGGATCAGCCTTTCTACCCTTCTGCACTTACGTTGAGCAGGTACCTTTAGGTACCTACACAATACCTAA------------CCATATTTTTGATAGTGAT-AAGAGTGCTTATTATAAA------TGAATTCTTGCAA-----TTTTTTTCA…
	Calamagrostis_canescens_SAA169_PaszkoSvetnov1c_GPS107	-GCCTTTGTTTGGCAAGCTGCTGTAAGTTTTCGA---------TGAAATCTTTAGTATTCCG-----CCTGCCAAATTGAATTATGTATTCATTCCAAAAAATTATA--------------AAAATGGGTAAAAGCGTAGAACTT-TTATATTTT-------------TATATT-----ATGAACCTTCGATTCTCAAATGAAAATTATTCTACATTGAATGGATAGCTGCAGCAATAAA-----TTCGGATCAGCCTTTCTACCCTTCTGCACTTACGTTGAGCAGGTACCTTTAGGTACCTACACAATACCTAA------------CCATATTTTTGATAGTGAT-AAGAGTGCTTATTATAAA------TGAATTCTTGCAA-----TTTTTTTCA…
	Calamagrostis_carchiensis_SAA661_Laegaard101730	---------------------TGTAAGTTTTCGA---------TGAAATCTTTAGTATTCCG-----CCTGCTAAATTGAATTATGTATTCATTCCAAAAAATTATA--------------AAAATGGGTAAAAGCGTAGAACTT-TTATATTTT-------------TATATT-----ATGAACCTTCGATGCTAAAATGAAAATTATTCTACATTGAATGGATAGCTGCAGCAATAAA-----TTCGGATCAGCCTTTCTACCCTTCTGCACTTACGTTGAGCAGGTACCTTTAGGTACCTACACAATACCTAA------------CCATATTTTTGATATTGAT-AAGAGTGCTTATTATAAA------TGAATTCTTGCAA-----TTTTTTTCA…
	Calamagrostis_cf_purpurascens_SAA136_Nechaev560888	AGCCTTTGTTTGGCAAGCTGCTGTAAGTTTTCGA---------TGAAATCTTTAGTATTCCG-----CCTGCCAAATTGAATTATGTATTCATTCCAAAAAATTCTA--------------AAAATGGGTAAAAGCGTAGAACTT-TTATATTTT-------------TATATT-----ATGAACCTTCGATTCTAAAATGAAAATTATTCTACATTGAATGGATAGCTGCAGCAATAAA-----TTCGGATCAGCCTTTCTACCCTTCTGCACTTACGTTGAGCAGGTACCTTTAGGTACCTACACAATACCTAA------------CCATATTTTTGATATTGAT-AAGAGTGCTTATTATAAA------TGAATTCTTGCAA-----TTTTTTTCA…
	Calamagrostis_chalybaea_SAA181_PaszkoD17_31GPS256	-----------GGCAAGCTGCTGTAAGTTTTCGA---------TGAAATCTTTAGTATTCCG-----CCTGCCAAATTGAATTATGTATTCATTCCAAAAAATTCTA--------------AAAATGGGTAAAAGCGTAGAACTT-TTATATTTT-------------TATATT-----ATGAACCTTCGATTCTAAAATGAAAATTATTCTACATTGAATGGATAGCTGCAGCAATAAA-----TTCGGATCAGCCTTTCTACCCTTCTGCACTTACGTTGAGCAGGTACCTTTAGGTACCTACACAATACCTAA------------CCATATTTTTGATATTGAT-AAGAGTGCTTATTATAAA------TGAATTCTTGCAA-----TTTTTTTCA…
	Calamagrostis_chalybaea_SAA182_PaszkoD16_03GPS243	AGCCTTTGTTTGGCAAGCTGCTGTAAGTTTTCGA---------TGAAATCTTTAGTATTCCG-----CCTGCCAAATTGAATTATGTATTCATTCCAAAAAATTCTA--------------AAAATGGGTAAAAGCGTAGAACTT-TTATATTTT-------------TATATT-----ATGAACCTTCGATTCTAAAATGAAAATTATTCTACATTGAATGGATAGCTGCAGCAATAAA-----TTCGGATCAGCCTTTCTACCCTTCTGCACTTACGTTGAGCAGGTACCTTTAGGTACCTACACAATACCTAA------------CCATATTTTTGATATTGAT-AAGAGTGCTTATTATAAA------TGAATTCTTGCAA-----TTTTTTTCA…
	Calamagrostis_coarctata_SAA128_Peterson20818	-GCCTTTGTTTGGCAAGCTGCTGTAAGTTTTCGA---------TGAAATCTTTAGTACTCTG-----CCTGCCAAATTGAATTATGTATTCATTCCAAAAAATTATA--------------AAAATGGGTAAAAGCGTAGAACTT-TTATATTTT-------------TATATT-----ATTAACCTTCGATTCTAAAATGAAAATTCTTCTACATTGAATGGATAGCTGCAGCAATAAA-----TTCGGATCAGCCTTTCTACCCTTCTGCACTTACGTTGAGCAGGTACCTTTAGGTACCTACACAATACCTAA------------CCGTATTTTTGATATTGAT-AAGAGTGCTTATTATAAA------TGAATTCTTGCAA-----TTTTTTTCA…
	Calamagrostis_deschampsioides_SAA252_Bennett06_381	--------------------CTGTAAGTTTTCGA---------TGAAATCTTTAGTATTCCG-----CCTGCCAAATTGAATTATGTATTCATTCCAAAAAATTATA--------------AAAATGGGTAAAAGCGTAGAACTT-TTATATTTT-------------TATATT-----ATGAACCTTCGATTCTAAAATGAAAATTATTCTACATTGAATGGATAGCTGCAGCAATAAA-----TTCGGATCAGCCTTTCTACCCTTCTGCACTTACGTTGAGCAGGTACCTTTAGGTACCTACACAATACCTAA------------CCATATTTTTGATATTGAT-AAGAGTGCTTATTATAAA------TGAATTCTTGCAA-----TTTTTTTCA…
	Calamagrostis_deschampsioides_SAA253_Bennett06_123	-------GTTTGGCAAGCTGCTGTAAGTTTTCGA---------TGAAATCTTTAGTATTCCG-----CCTGCCAAATTGAATTATGTATTCATTCCAAAAAATTATA--------------AAAATGGGTAAAAGCGTAGAACTT-TTATATTTT-------------TATATT-----ATGAACCTTCGATTCTAAAATGAAAATTATTCTACATTGAATGGATAGCTGCAGCAATAAA-----TTCGGATCAGCCTTTCTACCCTTCTGCACTTACGTTGAGCAGGTACCTTTAGGTACCTACACAATACCTAA------------CCATATTTTTGATATTGAT-AAGAGTGCTTATTATAAA------TGAATTCTTGCAA-----TTTTTTTCA…
	Calamagrostis_distantiflora_SAA147_Probatova5806	AGCCTTTGTTTGGCAAGCTGCTGTAAGTTTTCGA---------TGAAATCTTTAGTATTCCG-----CCTGCCAAANTGAATTATGTATTCATTCCAAAAAATTCTA--------------AAAATGGGTAAAAGCGTAGAACTT-TTATATTTT-------------TATGTT-----ATGAACCTTCGATTCTAAAATGCAAATTATTCTACATTGAATGGATAGCTGCAGCAATAAA-----TTCGGATCAGCCTTTCTACCCTTCTGCACTTACGTTGAGCAGGTACCTTTAGGTACCTACACAATACCTAA------------CCATATTTTTGATATTGAT-AAGAGTGCTTATTATAAA------TGAATTCTTGCAA-----TTTTTTTCA…
	Calamagrostis_divaricata_SAA243_Peterson21267	AGCCTTTGTTTGGCAAGCTGCTGTAAGTTTTCGA---------TGAAATCTTTAGTACTCTG-----CCTGCTAAATTAAATTATGTATTAATTCCAAAAAATTAAA--------------AAAATGGGTAAAAGCAGAGAACTT-TTATATTTT-------------TATATT-----ATGAACCTTCGATTCT------------------------------------------------------------------------------------------------------------------------------------------------------------------------------------------------------------…
	Calamagrostis_divaricata_SAA74_Peterson17774	------------------------------------------------------------TG-----CCTGCTAAATTAAATTATGTATTAATTCCAAAAAATTAAA--------------AAAATGGGTAAAAGCAGAGAACTT-TTATATTTT-------------TATATT-----ATGAACCTTCGATTCT------------------------------------------------------------------------------------------------------------------------------------------------------------------------------------------------------------…
	Calamagrostis_emodensis_SAA13_Peterson18749	-GCCTTTGTTTGGCAAGCTGCTGTAAGTTTTCGA---------TGAAATCTTTAGTATTCCG-----CCTGCCAAATTGAATTATGTATTCATTCCAAAAAATTATA--------------AAAATGGGTAAAAGCGTAGAACTT-TTATATTTT-------------TATATT-----ATGAACCTTCTATTCTAAAATGAAAATTATTCTACATTGAATGGATAGCTGCAGCAATAAA-----TTCGGATCAGCCTTTCTACCCTTCTGCACTTACGTTGAGCAGGTACCTTTAGGTACCTACACAATACCTAA------------CCATATTTTTGATATTGAT-AAGAGTGCTTATTATAAA------TGAATTCTTGCAA-----TTTTTTTCA…
	Calamagrostis_emodensis_SAA201_Soreng5350	----------TGGCAAGCTGCTGTAAGTTTTCGA---------TGAAATCTTTAGTATTCCG-----CCTGCCAAATTGAATTATGTATTCATTCCAAAAAATTATA--------------AAAATGGGTAAAAGCGTAGAACTT-TTATATTTT-------------TATATT-----ATGAACCTTCTATTCTAAAATGAAAATTATTCTACATTGAATGGATAGCTGCAGCAATAAA-----TTCGGATCAGCCTTTCTACCCTTCTGCACTTACGTTGAGCAGGTACCTTTAGGTACCTACACAATACCTAA------------CCATATTTTTGATATTGAT-AAGAGTGCTTATTATAAA------TGAATTCTTGCAA-----TTTTTTTCA…
	Calamagrostis_epigeios_SAA125_Saarela1368	---------TTGGCAAGCTGCTGTAAGTTTTCGA---------TGAAATCTTTAGTATTCCG-----CCTGCCAAATTGAATTATGTATTCATTCCAAAAAATTATA--------------AAAATGGGTAAAAGCGTAGAACTT-TTATATTTT-------------TATATT-----ATGAACCTTCGATTCTAAAATGAAAATTATTCTACATTGAATGGATAGCTGCAGCAATAAA-----TTCGGATCAGCCTTTCTACCCTTCTGCACTTACGTTGAGCAGGTACCTTTAGGTACCTACACAATACCTAA------------CCATATTTTTGATATTGAT-AAGAGTGCTTATTATAAA------TGAATTCTTGCCA-----TTTTTTTCA…
	Calamagrostis_epigeios_SAA148_Aiken86_005	------------------TGCTGTAAGTTTTCGA---------TGAAATCTTTAGTATTCCG-----CCTGCCAAATTGAATTATGTATTCATTCCAAAAAATTATA--------------AAAATGGGTAAAAGCGTAGAACTT-TTATATTTT-------------TATATT-----ATGAACCTTCGATTCTAAAATGAAAATTATTCTACATTGAATGGATAGCTGCAGCAATAAA-----TTCGGATCAGCCTTTCTACCCTTCTGCACTTACGTTGAGCAGGTACCTTTAGGTACCTACACAATACCTAA------------CCATATTTTTGATATTGAT-AAGAGTGCTTATTATAAA------TGAATTCTTGCCA-----TTTTTTTCA…
	Calamagrostis_epigeios_SAA155_Soreng7674	-GCCTTTGTTTGGCAAGCTGCTGTAAGTTTTCGA---------TGAAATCTTTAGTATTCCG-----CCTGCCAAATTGAATTATGTATTCATTCCAAAAAATTATA--------------AAAATGGGTAAAAGCGTAGAACTT-TTATATTTT-------------TATATT-----ATGAACCTTCGATTCTAAAATGAAAATTATTCTACATTGAATGGATAGCTGCAGCAATAAA-----TTCGGATCAGCCTTTCTACCCTTCTGCACTTACGTTGAGCAGGTACCTTTAGGTACCTACACAATACCTAA------------CCATATTTTTGATATTGAT-AAGAGTGCTTATTATAAA------TGAATTCTTGCAA-----TTTTTTTCA…
	Calamagrostis_epigeios_SAA156_Soreng7637	AGCCTTTGTTTGGCAAGCTGCTGTAAGTTTTCGA---------TGAAATCTTTAGTATTCCG------CTGCCAA---------------------------------------------------------------------------------------------------------------------TCTAAAATGAAAATTATTCTACATTGAACGGATAGCTGCAGCAATAAA-----TTCGGATCAGCCTTTCTACCCTTCTGCACTTACGTTGAGCAGGTACCTTTAGGTACCTACACAATACCTAA------------CCATATTTTTGATATTGAT-AAGAGTGCTTATTATAAA------TGAATTCTTGCAA-----TTTTTTTCA…
	Calamagrostis_epigeios_SAA178_PaszkoJ11	---------------AGCTGCTGTAAGTTTTCGA---------TGAAATCTTTAGTATTCCG-----CCTGCCAAATTGAATTATGTATTCATTCCAAAAAATTATA--------------AAAATGGGTAAAAGCGTAGAACTT-TTATATTTT-------------TATATT-----ATGAACCTTCGATTCTAAAATGAAAATTATTCTACATTGAATGGATAGCTGCAGCAATAAA-----TTCGGATCAGCCTTTCTACCCTTCTGCACTTACGTTGAGCAGGTACCTTTAGGTACCTACACAATACCTAA------------CCATATTTTTGATATTGAT-AAGAGTGCTTATTATAAA------TGAATTCTTGCAA-----TTTTTTTCA…
	Calamagrostis_epigeios_SAA179_PaszkoS13	AGCCTTTGTTTGGCAAGCTGCTGTAAGTTTTCGA---------TGAAATCTTTAGTATTCCG-----CCTGCCAAATTGAATTATGTATTCATTCCAAAAAATTATA--------------AAAATGGGTAAAAGCGTAGAACTT-TTATATTTT-------------TATATT-----ATGAACCTTCGATTCTAAAATGAAAATTATTCTACATTGAATGGATAGCTGCAGCAATAAA-----TTCGGATCAGCCTTTCTACCCTTCTGCACTTACGTTGAGCAGGTACCTTTAGGTACCTACACAATACCTAA------------CCATATTTTTGATATTGAT-AAGAGTGCTTATTATAAA------TGAATTCTTGCCA-----TTTTTTTCA…
	Calamagrostis_epigeios_SAA180_PaszkoGermany1	AGCCTTTGTTTGGCAAGCTGCTGTAAGTTTTCGA---------TGAAATCTTTAGTATTCCG-----CCTGCCAAATTGAATTATGTATTCATTCCAAAAAATTATA--------------AAAATGGGTAAAAGCGTAGAACTT-TTATATTTT-------------TATATT-----ATGAACCTTCGATTCTAAAATGAAAATTATTCTACATTGAATGGATAGCTGCAGCAATAAA-----TTCGGATCAGCCTTTCTACCCTTCTGCACTTACGTTGAGCAGGTACCTTTAGGTACCTACACAATACCTAA------------CCATATTTTTGATATTGAT-AAGAGTGCTTATTATAAA------TGAATTCTTGCCA-----TTTTTTTCA…
	Calamagrostis_epigeios_SAA200_Soreng5161	AGCCTTTGTTTGGCAAGCTGCTGTAAGTTTTCGA---------TGAAATCTTTAGTATTCCG-----CCTGCCAAATTGAATTATGTATTCATTCCAAAAAATTATA--------------AAAATGGGTAAAAGCGTAGAACTT-TTATATTTT-------------TATATT-----ATGAACCTTCGATTCTAAAATGAAAATTATTCTACATTGAATGGATAGCTGCAGCAATAAA-----TTCGGATCAGCCTTTCTACCCTTCTGCACTTACGTTGAGCAGGTACCTTTAGGTACCTACACAATACCTAA------------CCATATTTTTGATATTGAT-AAGAGTGCTTATTATAAA------TGAATTCTTGCCA-----TTTTTTTCA…
	Calamagrostis_epigeios_SAA203_Soreng7573b	AGCCTTTGTTTGGCAAGCTGCTGTAAGTTTTCGA---------TGAAATCTTTAGTATTCCG------CTGCCAA---------------------------------------------------------------------------------------------------------------------TCTAAAATGAAAATTATTCTACATTGAACGGATAGCTGCAGCAATAAA-----TTCGGATCAGCCTTTCTACCCTTCTGCACTTACGTTGAGCAGGTACCTTTAGGTACCTACACAATACCTAA------------CCATATTTTTGATATTGAT-AAGAGTGCTTATTATAAA------TGAATTCTTGCAA-----TTTTTTTCA…
	Calamagrostis_erectifolia_SAA62_Peterson19105	AGCCTTTGTTTGGCAAGCTGCTGTAAGTTTTCGA---------TGAAATCTTTAGTACTCTG-----CCTGCTAAATTAAATTATGTATTAATTCCAAAAAATTAAA--------------AAAATGGGTAAAAGCAGAGAACTT-TTATATTTT-------------TATATT-----ATGAACCTTCGATTCT------------------------------------------------------------------------------------------------------------------------------------------------------------------------------------------------------------…
	Calamagrostis_erectifolia_SAA63_Peterson19106	AGCCTTTGTTTGGCAAGCTGCTGTAAGTTTTCGA---------TGAAATCTTTAGTACTCTG-----CCTGCTAAATTAAATTATGTATTAATTCCAAAAAATTAAA--------------AAAATGGGTAAAAGCAGAGAACTT-TTATATTTT-------------TATATT-----ATGAACCTTCGATTCT------------------------------------------------------------------------------------------------------------------------------------------------------------------------------------------------------------…
	Calamagrostis_erectifolia_SAA64_Peterson19097	--CCTTTGTTTGGCAAGCTGCTGTAAGTTTTCGA---------TGAAATCTTTAGTACTCTG-----CCTGCTAAATTAAATTATGTATTAATTCCAAAAAATTAAA--------------AAAATGGGTAAAAGCAGAGAACTT-TTATATTTT-------------TATATT-----ATGAACCTTCGATTCT------------------------------------------------------------------------------------------------------------------------------------------------------------------------------------------------------------…
	Calamagrostis_eriantha_SAA230_Peterson21344	AGCCTTTGTTTGGCAAGCTGCTGTAAGTTTTCGA---------TGAAATCTTTAGTACTCTG-----CCTGCTAAATTAAATTATGTATTAATTCCAAAAAATTAAA--------------AAAATGGGTAAAAGCAGAGAACTT-TTATATTTT-------------TATATT-----ATGAACCTTCGATTCT------------------------------------------------------------------------------------------------------------------------------------------------------------------------------------------------------------…
	Calamagrostis_eriantha_SAA67_Iltis952	-GCCTTTGTTTGGCAAGCTGCTGTAAGTTTTCGA---------TGAAATCTTTAGTACTCTG-----CCTGCTAAATTAAATTATGTATTAATTCCAAAAAATTAAA--------------AAAATGGGTAAAAGCAGAGAACTT-TTATATTTT-------------TATATT-----ATGAACCTTCGATTCT------------------------------------------------------------------------------------------------------------------------------------------------------------------------------------------------------------…
	Calamagrostis_eriantha_SAA68_Nee33190	AGCCTTTGTTTGGCAAGCTGCTGTAAGTTTTCGA---------TGAAATCTTTAGTACTCTG-----CCTGCTAAATTAAATTATGTATTAATTCCAAAAAATTAAA--------------AAAATGGGTAAAAGCAGAGAACTT-TTATATTTT-------------TATATT-----ATGAACCTTCGATTCT------------------------------------------------------------------------------------------------------------------------------------------------------------------------------------------------------------…
	Calamagrostis_foliosa_SAA76_Peterson19697	AGCCTTTGTTTGGCAAGCTGCTGTAAGTTTTCGA---------TGAAATCTTTAGTATTCCG-----CCTGCCAAATTGAATTATGTATTCATTCCAAAAAATTATA--------------AAAATGGGTAAAAGCGTAGAACTT-TTATATTTT-------------TATATT-----ATGAACCTTCGATTCTAAAATGAAAATTATTCTACATTGAATGGATAGCTGCAGCAATAAA-----TTCGGATCAGCCTTTCTACCCTTCTGCACTTACGTTGAGCAGGTACCTTTAGGTACCTACACAATGCCTAA------------CCATATTTTTTATATTGAT-AAGAGTGCTTATTATAAA------TGAATTCTTGCAA--------------…
	Calamagrostis_guatemalensis_SAA632_Koninck143	-------------CAAGCTGCTGTAAGTTTTCGA---------TGAAATCTTTAGTATTCCG-----CCTGCCAAATTGAATTATGTATTCATTCCAAAAAATTATA--------------AAAATGGGTAAAAGCGTAGAACTT-TTATATTTT-------------TATATT-----ATGAACCTTCGATTCTAAAATGAAAATTATTCTACATTGAATGGATAGCTGCAGCAATAAA-----TTCGGATCAGCCTTTCTACCCTTCTGCACTTACGTTGAGCAGGTACCTTTAGGTACCTACACAATGCCTAA------------CCATATTTTTTATATTGAT-AAGAGTGCTTATTATAAA------TGAATTCTTGCAA--------------…
	Calamagrostis_holciformis_SAA205_Soreng7697	AGCCTTTGTTTGGCAAGCTGCTGTAAGTTTTCGA---------TGAAATCTTTAGTATTCCG-----CCTGCCAAATTGAATTATGTATTCATTCCAAAAAATTATA--------------AAAATGGGTAAAAGCGTAGAACTT-TTATATTTT-------------TATATT-----ATGAACCTTCGATTCTAAAATGAAAATTATTCTACATTGAATGGATAGCTGCAGCAATAAA-----TTCGGATCAGCCTTTCTACCCTTCTGCACTTACGTTGAGCAGGTACCTTTAGGTACCTACACAATACCTAA------------CCATNTTTTTGATATTGAT-AAGAGTGCTTATTATAAA------TGAATTCTTGCAA-----TTTTTTTCA…
	Calamagrostis_howellii_SAA138_Spellenberg1189	---------------------------------------------------------------------TGCCAAATTGAATTATGTATTCATTCCAAAAAATTATA--------------AAAATGGGTAAAAGCGTAGAACTT-TTATATTTT-------------TATATT-----ATGAACCTTCGATTCTAAAATGAAAATTATTCTACATTGAATGGATAGCTGCAGCAATAAA-----TTCGGATCAGCCTTTCTACCCTTCTGCACTTACGTTGAGCAGGTACCTTTAGGTACCTACACAATGCCTAA------------CCATATTTTTTATATTGAT-AAGAGTGCTTATTATAAA------TGAATTCTTGCAA--------------…
	Calamagrostis_koeleriodes_SAA44_Peterson19795	AGCCTTTGTTTGGCAAGCTGCTGTAAGTTTTCGA---------TGAAATCTTTAGTATTCCG-----CCTGCCAAATTGAATTATGTATTCATTCCAAAAAATTATA--------------AAAATGGGTAAAAGCGTAGAACTT-TTATATTTT-------------TATATT-----ATGAACCTTCGATTCTAAAATGAAAATTATTCTACATTGAATGGATAGCTGCAGCAATAAA-----TTCGGATCAGCCTTTCTACCCTTCTGCACTTACGTTGAGCAGGTACCTTTAGGTACCTACACAATGCCTAA------------CCATATTTTTTATATTGAT-AAGAGTGCTTATTATAAA------TGAATTCTTGCAA--------------…
	Calamagrostis_koeleriodes_SAA45_Peterson19786	AGCCTTTGTTTGGCAAGCTGCTGTAAGTTTTCGA---------TGAAATCTTTAGTATTCCG-----CCTGCCAAATTGAATTATGTATTCATTCCAAAAAATTATA--------------AAAATGGGTAAAAGCGTAGAACTT-TTATATTTT-------------TATATT-----ATGAACCTTCGATTCTAAAATGAAAATTATTCTACATTGAATGGATAGCTGCAGCAATAAA-----TTCGGATCAGCCTTTCTACCCTTCTGCACTTACGTTGAGCAGGTACCTTTAGGTACCTACACAATGCCTAA------------CCATATTTTTTATATTGAT-AAGAGTGCTTATTATAAA------TGAATTCTTGCAA--------------…
	Calamagrostis_lapponica_SAA171_PaszkoD12_05GPS211	AGCCTTTGTTTGGCAAGCTGCTGTAAGTTTTCGA---------TGAAATCTTTAGTATTCCG-----CCTGCCAAATTGAATTATGTATTCATTCCAAAAAATTCTA--------------AAAATGGGTAAAAGCGTAGAACTT-TTATATTTT-------------TATATT-----ATGAACCTTCGATTCTAAAATGAAAATTATTCTACATTGAATGGATAGCTGCAGCAATAAA-----TTCGGATCAGCCTTTCTACCCTTCTGCACTTACGTTGAGCAGGTACCTTTAGGTACCTACACAATACCTAA------------CCATATTTTTGATATTGAT-AAGAGTGCTTATTATAAA------TGAATTCTTGCAA-----TTTTTTTCA…
	Calamagrostis_lapponica_SAA172_PaszkoD17_15GPS249	-GCCTTTGTTTGGCAAGCTGCTGTAAGTTTTCGA---------TGAAATCTTTAGTATTCCG-----CCTGCCAAATTGAATTATGTATTCATTCCAAAAAATTCTA--------------AAAATGGGTAAAAGCGTAGAACTT-TTATATTTT-------------TATATT-----ATGAACCTTCGATTCTAAAATGAAAATTATTCTACATTGAATGGATAGCTGCAGCAATAAA-----TTCGGATCAGCCTTTCTACCCTTCTGCACTTACGTTGAGCAGGTACCTTTAGGTACCTACACAATACCTAA------------CCATATTTTTGATATTGAT-AAGAGTGCTTATTATAAA------TGAATTCTTGCAA-----TTTTTTTCA…
	Calamagrostis_lapponica_SAA173_PaszkoD2_09GPS134	AGCCTTTGTTTGGCAAGCTGCTGTAAGTTTTCGA---------TGAAATCTTTAGTATTCCG-----CCTGCCAAATTGAATTATGTATTCATTCCAAAAAATTCTA--------------AAAATGGGTAAAAGCGTAGAACTT-TTATATTTT-------------TATATT-----ATGAACCTTCGATTCTAAAATGAAAATTATTCTACATTGAATGGATAGCTGCAGCAATAAA-----TTCGGATCAGCCTTTCTACCCTTCTGCACTTACGTTGAGCAGGTACCTTTAGGTACCTACACAATACCTAA------------CCATATTTTTGATATTGAT-AAGAGTGCTTATTATAAA------TGAATTCTTGCAA-----TTTTTTTCA…
	Calamagrostis_lapponica_SAA255_Soreng6163	AGCCTTTGTTTGGCAAGCTGCTGTAAGTTTTCGA---------TGAAATCTTTAGTATTCCG-----CCTGCCAAATTGAATTATGTATTCATTCCAAAAAATTCTA--------------AAAATGGGTAAAAGCGTAGAACTT-TTATATTTT-------------TATATT-----ATGAACCTTCGATTCTAAAATGAAAATTATTCTACATTGAATGGATAGCTGCAGCAATAAA-----TTCGGATCAGCCTTTCTACCCTTCTGCACTTACGTTGAGCAGGTACCTTTAGGTACCTACACAATACCTAA------------CCATATTTTTGATATTGAT-AAGAGTGCTTATTATAAA------TGAATTCTTGCAA-----TTTTTTTCA…
	Calamagrostis_lapponica_SAA27_Peterson18559	AGCCTTTGTTTGGCAAGCTGCTGTAAGTTTTCGA---------TGAAATCTTTAGTATTCCG-----CCTGCCAAATTGAATTATGTATTCATTCCAAAAAATTCTA--------------AAAATGGGTAAAAGCGTAGAACTT-TTATATTTT-------------TATATT-----ATGAACCTTCGATTCTAAAATGAAAATTATTCTACATTGAATGGATAGCTGCAGCAATAAA-----TTCGGATCAGCCTTTCTACCCTTCTGCACTTACGTTGAGCAGGTACCTTTAGGTACCTACACAATACCTAA------------CCATATTTTTGATATTGAT-AAGAGTGCTTATTATAAA------TGAATTCTTGCAA-----TTTTTTTCA…
	Calamagrostis_lapponica_SAA28_Peterson18587	------------------------------------------------------------------------------------------------------------------------------GGGT-AAAGCGTAGAACTT-TTATATTTT-------------TATATT-----ATGAACCTTCGATTCTAAAATGAAAATTATTCTACATTGAATGGATAGCTGCAGCAATAAA-----TTCGGATCAGCCTTTCTACCCTTCTGCACTTACGTTGAGCAGGTACCTTTAGGTACCTACACAATACCTAA------------CCATATTTTTGATATTGAT-AAGAGTGCTTATTATAAA------TGAATTCTTGCAA-----TTTTTTTCA…
	Calamagrostis_lapponica_SAA29_Peterson18561	AGCCTTTGTTTGGCAAGCTGCTGTAAGTTTTCGA---------TGAAATCTTTAGTATTCCG-----CCTGCCAAATTGAATTATGTATTCATTCCAAAAAATTCTA--------------AAAATGGGTAAAAGCGTAGAACTT-TTATATTTT-------------TATATT-----ATGAACCTTCGATTCTAAAATGAAAATTATTCTACATTGAATGGATAGCTGCAGCAATAAA-----TTCGGATCAGCCTTTCTACCCTTCTGCACTTACGTTGAGCAGGTACCTTTAGGTACCTACACAATACCTAA------------CCATATTTTTGATATTGAT-AAGAGTGCTTATTATAAA------TGAATTCTTGCAA-----TTTTTTTCA…
	Calamagrostis_lapponica_SAA2_Peterson18585	AGCCTTTGTTTGGCAAGCTGCTGTAAGTTTTCGA---------TGAAATCTTTAGTATTCCG-----CCTGCCAAATTGAATTATGTATTCATTCCAAAAAATTATA--------------AAAATGGGTAAAAGCGTAGAACTT-TTATATTTT-------------TATATT-----ATGAACCTTCGATTCTAAAATGAAAATTATTCTACATTGAATGGATAGCTGCAGCAATAAA-----TTCGGATCAGCCTTTCTACCCTTCTGCACTTACGTTGAGCAGGTACCTTTAGGTACCTACACAATACCTAA------------CCATATTTTTGATATTGAT-AAGAGTGCTTATTATAAA------TGAATTCTTGCAA-----TTTTTTTCA…
	Calamagrostis_llanganatensis_SAA732_Laegaard55455	-GCCTTTGTTTGGCAAGCTGCTGTAAGTTTTCGA---------TGAAATCTTTAGTATTCCG-----CCTGNCAAATTGAATTATGTATTCATTCCAAAAAATTATA--------------AAAATGGGTAAAAGCGTAGAACTT-TTATATTTT-------------TATATT-----ATGAACCTTCGATGCTAAAATGAAAATTATTCTACATTGAATGGATAGCTGCAGCAATAAA-----TTCGGATCAGCCTTTCTACCCTTCTGCACTTACGTTGAGCAGGTACCTTTAGGTACCTACACAATACCTAA------------CCATATTTTTGATATTGAT-AAGAGTGCTTATTATAAA------TGAATTCTTGCAA-----TTTTTTTCA…
	Calamagrostis_macrolepis_SAA202_Soreng5120	---------------AGCTGCTGTAAGTTTTCGA---------TGAAATCTTTAGTATTCCG-----CCTGCCAA---------------------------------------------------------------------------------------------------------------------TCTAAAATGAAAATTATTCTACATTGAACGGATAGCTGCAGCAATAAA-----TTCGGATCAGCCTTTCTACCCTTCTGCACTTACGTTGAGCAGGTACCTTTAGGTACCTACACAATACCTAA------------CCATATTTTTGATATTGAT-AAGAGTGCTTATTATAAA------TGAATTCTTGCAA-----TTTTTTTCA…
	Calamagrostis_montanensis_SAA40_Peterson18398	-------------CAAGCTGCTGTAAGTTTTCGA---------TGAAATCTTTAGTATTCCG-----CCTGCCAAATTGAATTATGTATTCATTCCAAAAAATTCTA--------------AAAATGGGTAAAAGCGTAGAACTT-TTATATTTT-------------TATATT-----ATGAACCTTCGATTCTAAAATGAAAATTATTCTACATTGAATGGATAGCTGCAGCAATAAA-----TTCGGATCAGCCTTTCTACCCTTCTGCACTTACGTTGAGCAGGTACCTTTAGGTACCTACACAATACCTAA------------CCATATTTTTGATATTGAT-AAGAGTGCTTATTATAAA------TGAATTCTTGCAA-----TTTTTTTCA…
	Calamagrostis_muriana_SAA257_Peterson20930	-------------CAAGCTGCTGTAAGTTTTCGA---------TGAAATCTTTAGTATTCCG-----CCTGCCAAATTGAATTATGTATTCATTCCAAAAAATTATA--------------AAAATGGGTAAAAGCGTAGAACTT-TTATATTTT-------------TATATT-----ATGAACCTTCGATTCTAAAATGAAAATTATTCTACATTGAATGGATAGCTGCAGCAATAAA-----TTCGGATCAGCCTTTCTACCCTTCTGCACTTACGTTGAGCAGGTACCTTTAGGTACCTACACAATACCTAA------------CCATATTTTTGATATTGAT-AAGAGTGCTTATTATAAA------TGAATTCTTGCAA-----TTTTTTTCA…
	Calamagrostis_nutkaensis_SAA46_Peterson19706	-----------------------------------------------------------------------------------------------------------------------------------------------TT-TTATATTTT-------------TATATT-----ATGAACCTTCGATTCTAAAATGAAAATTATTCTACATTGAATGGATAGCTGCAGCAATAAA-----TTCGGATCAGCCTTTCTACCCTTCTGCACTTACGTTGAGCAGGTACCTTTAGGTACCTACACAATACCTAA------------CCATATTTTTGATATTGAT-AAGAGTGCTTATTATAAA------TGAATTCTTGCAA-----TTTTTTGCA…
	Calamagrostis_nutkaensis_SAA75_Peterson19718	AGCCTTTGTTTGGCAAGCTGCTGTAAGTTTTCGA---------TGAAATCTTTAGTATTCCG-----CCTGCCAAATTGAATTACGTATTCATTCCAAAAAATTATA--------------AAAATGGGTAAAAGCGTAGAACTT-TTATATTTT-------------TATATT-----ATGAACCTTCGATTCTAAAATGAAAATTATTCTACATTGAATGGATAGCTGCAGCAATAAA-----TTCGGATCAGCCTTTCTACCCTTCTGCACTTACGTTGAGCAGGTACCTTTAGGTACCTACACAATACCTAA------------CCATATTTTTGATATTGAT-AAGAGTGCTTATTATAAA------TGAATTCTTGCAA-----TTTTTTTCA…
	Calamagrostis_perplexa_SAA127_Peterson20925	AGCCTTTGTTTGGCAAGCTGCTGTAAGTTTTCGA---------TGAAATCTTTAGTATTCCG------CTGCCAA---------------------------------------------------------------------------------------------------------------------TCTAAAATGAAAATTATTCTACATTGAACGGATAGCTGCAGCAATAAA-----TTCGGATCAGCCTTTCTACCCTTCTGCACTTACGTTGAGCAGGTACCTTTAGGTACCTACACAATACCTAA------------CCATATTTTTGATATTGAT-AAGAGTGCTTATTATAAA------TGAATTCTTGCAA-----TTTTTTTCA…
	Calamagrostis_perplexa_SAA77_Howard465	----TTTGTTTGGCAAGCTGCTGTAAGTTTTCGA---------TGAAATCTTTAGTATTCCG-----CCTGCCAA---------------------------------------------------------------------------------------------------------------------TCTAAAATGAAAATTATTCTACATTGAACGGATAGCTGCAGCAATAAA-----TTCGGATCAGCCTTTCTACCCTTCTGCACTTACGTTGAGCAGGTACCTTTAGGTACCTACACAATACCTAA------------CCATATTTTTGATATTGAT-AAGAGTGCTTATTATAAA------TGAATTCTTGCAA-----TTTTTTTCA…
	Calamagrostis_phragmitoides_SAA177_PaszkoKaliste4	AGCCTTTGTTTGGCAAGCTGCTGTAAGTTTTCGA---------TGAAATCTTTAGTATTCCG-----CCTGCCAAATTGAATTATGTATTCATTCCAAAAAATTCTA--------------AAAATGGGTAAAAGCGTAGAACTT-TTATATTTT-------------TATATT-----ATGAACCTTCGATTCTAAAATGAAAATTATTCTACATTGAATGGATAGCTGCAGCAATAAA-----TTCGGATCAGCCTTTCTACCCTTCTGCACTTACGTTGAGCAGGTACCTTTAGGTACCTACACAATACCTAA------------CCATATTTTTGATATTGAT-AAGAGTGCTTATTATAAA------TGAATTCTTGCAA-----TTTTTTTCA…
	Calamagrostis_pickeringii_SAA122_Peterson20899	AGCCTTTGTTTGGCAAGCTGCTGTAAGTTTTCGA---------TGAAATCTTTAGTATTCCG-----CCTGCCAAATTGAATTATGTATTCATTCCAAAAAATTATA--------------AAAATGGGTAAAAGCGTAGAACTT-TTATATTTT-------------TATATT-----ATGAACCTTCGATTCTAAAATGAAAATTATTCTACATTGAATGGATAGCTGCAGCAATAAA-----TTCGGATCAGCCTTTCTACCCTTCTGCACTTACGTTGAGCAGGTACCTTTAGGTACCTACACAATGCCTAA------------CCATATTTTTTATATTGAT-AAGAGTGCTTATTATAAA------TGAATTCTTGCAA----TTTTTTTTCA…
	Calamagrostis_pickeringii_SAA130_Peterson20857	AGCCTTTGTTTGGCAAGCTGCTGTAAGTTTTCGA---------TGAAATCTTTAGTATTCCG-----CCTGCCAAATTGAATTATGTATTCATTCCAAAAAATTATA--------------AAAATGGGTAAAAGCGTAGAACTT-TTATATTTT-------------TATATT-----ATGAACCTTCGATTCTAAAATGAAAATTATTCTACATTGAATGGATAGCTGCAGCAATAAA-----TTCGGATCAGCCTTTCTACCCTTCTGCACTTACGTTGAGCAGGTACCTTTAGGTACCTACACAATGCCTAA------------CCATATTTTTTATATTGAT-AAGAGTGCTTATTATAAA------TGAATTCTTGCAA----TTTTTTTTCA…
	Calamagrostis_pisinna_SAA740_Cleef8653	AGCCTTTGTTTGGCAAGCTGCTGTAAGTTTTCGA---------TGAAATCTTTAGTACTCTG-----CCTGCTAAATTAAATTATGTATTAATTCCAAAAAATTAAA--------------AAAATGGGTAAAAGCAGAGAACTT-TTATATTTT-------------TATATT-----ATGAACCTTCGATTCT------------------------------------------------------------------------------------------------------------------------------------------------------------------------------------------------------------…
	Calamagrostis_porteri_porteri_SAA126_Peterson20830	AGCCTTTGTTTGGCAAGCTGCTGTAAGTTTTCGA---------TGAAATCTTTAGTATTCCG-----CCTGCCAAATTGAATTATGTATTCATTCCAAAAAATTCTA--------------AAAATGGGTAAAAGCGTAGAACTT-TTATATTTT-------------TATATT-----ATGAACCTTCGATTCTAAAATGAAAATTATTCTACATTGAATGGATAGCTGCAGCAATAAA-----TTCGGATCAGCCTTTCTACCCTTCTGCACTTACGTTGAGCAGGTACCTTTAGGTACCTACACAATACCTAA------------CCATATTTTTGATATTGAT-AAGAGTGCTTATTATAAA------TGAATTCTTGCAA-----TTTTTTTCA…
	Calamagrostis_porteri_porteri_SAA129_Peterson20835	AGCCTTTGTTTGGCAAGCTGCTGTAAGTTTTCGA---------TGAAATCTTTAGTATTCCG-----CCTGCCAAATTGAATTATGTATTCATTCCAAAAAATTCTA--------------AAAATGGGTAAAAGCGTAGAACTT-TTATATTTT-------------TATATT-----ATGAACCTTCGATTCTAAAATGAAAATTATTCTACATTGAATGGATAGCTGCAGCAATAAA-----TTCGGATCAGCCTTTCTACCCTTCTGCACTTACGTTGAGCAGGTACCTTTAGGTACCTACACAATACCTAA------------CCATATTTTTGATATTGAT-AAGAGTGCTTATTATAAA------TGAATTCTTGCAA-----TTTTTTTCA…
	Calamagrostis_pringlei_SAA248_Peterson21257	---------TTGGCAAGCTGCTGTAAGTTTTCGA---------TGAAATCTTTAGTACTCTG-----CCTGCTAAATTAAATTATGTATTAATTCCAAAAAATTCAA--------------AAAATGGGTAAAAGCAGAGAACTT-TTATATTTT-------------TATATT-----ATGAACCTTCGATTCT------------------------------------------------------------------------------------------------------------------------------------------------------------------------------------------------------------…
	Calamagrostis_pringlei_SAA65_Spellenberg8878	----TTTGTTTGGCAAGCTGCTGTAAGTTTTCGA---------TGAAATCTTTAGTACTCTG-----CCTGCTAAATTAAATTATGTATTAATTCCAAAAAATTAAA--------------AAAATGGGTAAAAGCGGAGAACTT-TTATATTTT-------------TATATT-----ATGAACCTTCGATTCT------------------------------------------------------------------------------------------------------------------------------------------------------------------------------------------------------------…
	Calamagrostis_pseudophragmites_SAA164_PaszkoOblaz_pseudo2	--CCTTTGTTTGGCAAGCTGCTGTAAGTTTTCGA---------TGAAATCTTTAGTATTCCG-----CCTGCCAAATTGAATTATGTATTCATTCCAAAAAATTATA--------------AAAATGGGTAAAAGCGTAGAACTT-TTATATTTT-------------TATATT-----ATGAACCTTCGATTCTAAAATGAAAATTATTCTACATTGAATGGATAGCTGCAGCAATAAA-----TTCGGATCAGCCTTTCTACCCTTCTGCACTTACGTTGAGCAGGTACCTTTAGGTACCTACACAATACCTAA------------CCATATTTTTGATATTGAT-AAGAGTGCTTATTATAAA------TGAATTCTTGCCA-----TTTTTTTCA…
	Calamagrostis_phragmitoides_SAA186_PaszkoD16_01GPS241	-----------------------------------------------------------------------------------------------------------------------------------------------------------------------------------------CTTCGATTCTAAAATGAAAATTATTCTNCATTGAATGGATAGCTGCAGCAATAAA-----TTCGGATCAGCCTTTCTACCCTTCTGCACTTACGTTGAGCAGGTACCTTTAGGTACCTACACAATACCTAA------------CCATATTTTTGATATTGAT-AAGAGTGCTTATTATAAA------TGAATTCTTGCAA-----TTTTTTTCA…
	Calamagrostis_phragmitoides_SAA187_PaszkoD13_10GPS226	----TTTGTTTGGCAAGCTGCTGTAAGTTTTCGA---------TGAAATCTTTAGTATTCCG-----CCTGCCAAATTGAATTATGTATTCATTCCAAAAAATTCTA--------------AAAATGGGTAAAAGCGTAGAACTT-TTATATTTT-------------TATATT-----ATGAACCTTCGATTCTAAAATGAAAATTATTCTACATTGAATGGATAGCTGCAGCAATAAA-----TTCGGATCAGCCTTTCTACCCTTCTGCACTTACGTTGAGCAGGTACCTTTAGGTACCTACACAATACCTAA------------CCATATTTTTGATATTGAT-AAGAGTGCTTATTATAAA------TGAATTCTTGCAA-----TTTTTTTCA…
	Calamagrostis_phragmitoides_SAA188_PaszkoD2_08GPS134	AGCCTTTGTTTGGCAAGCTGCTGTAAGTTTTCGA---------TGAAATCTTTAGTATTCCG-----CCTGCCAAATTGAATTATGTATTCATTCCAAAAAATTCTA--------------AAAATGGGTAAAAGCGTAGAACTT-TTATATTTT-------------TATATT-----ATGAACCTTCGATTCTAAAATGAAAATTATTCTACATTGAATGGATAGCTGCAGCAATAAA-----TTCGGATCAGCCTTTCTACCCTTCTGCACTTACGTTGAGCAGGTACCTTTAGGTACCTACACAATACCTAA------------CCATATTTTTGATATTGAT-AAGAGTGCTTATTATAAA------TGAATTCTTGCAA-----TTTTTTTCA…
	Calamagrostis_phragmitoides_SAA189_PaszkoD17_01GPS246	----------------GCTGCTGTAAGTTTTCGA---------TGAAATCTTTAGTATTCCG-----CCTGCCAAATTGAATTATGTATTCATTCCAAAAAATTCTA--------------AAAATGGGTAAAAGCGTAGAACTT-TTATATTTT-------------TATATT-----ATGAACCTTCGATTCTAAAATGAAAATTATTCTACATTGAATGGATAGCTGCAGCAATAAA-----TTCGGATCAGCCTTTCTACCCTTCTGCACTTACGTTGAGCAGGTACCTTTAGGTACCTACACAATACCTAA------------CCATATTTTTGATATTGAT-AAGAGTGCTTATTATAAA------TGAATTCTTGCAA-----TTTTTTTCA…
	Calamagrostis_pseudophragmites_SAA208_Soreng5107	----------------GCTGCTGTAAGTTTTCGA---------TGAAATCTTTAGTATTCCG-----CCTGCCAAATTGAATTATGTATTCATTCCAAAAAATTATA--------------AAAATGGGTAAAAGCGTAGAACTT-TTATATTTT-------------TATATT-----ATGAACCTTCGATTCTAAAATGAAAATTATTCTACATTGAATGGATAGCTGCAGCAATAAA-----TTCGGATCAGCCTTTCTACCCTTCTGCACTTACGTTGAGCAGGTACCTTTAGGTACCTACACAATACCTAA------------CCATATTTTTGATATTGAT-AAGAGTGCTTATTATAAA------TGAATTCTTGCCA-----TTTTTTTCA…
	Calamagrostis_pseudophragmites_SAA209_Soreng5455	----------------GCTGCTGTAAGTTTTCGA---------TGAAATCTTTAGTATTCCG-----CCTGCCAAATTGAATTATGTATTCATTCCAAAAAATTATA--------------AAAATGGGTAAAAGCGTAGAACTT-TTATATTTT-------------TATATT-----ATGAACCTTCGATTCTAAAATGAAAATTATTCTACATTGAATGGATAGCTGCAGCAATAAA-----TTCGGATCAGCCTTTCTACCCTTCTGCACTTACGTTGAGCAGGTACCTTTAGGTACCTACACAATACCTAA------------CCATATTTTTGATATTGAT-AAGAGTGCTTATTATAAA------TGAATTCTTGCCA-----TTTTTTTCA…
	Calamagrostis_pseudophragmites_tartarica_SAA153_Soreng7534	-GCCTTTGTTTGGCAAGCTGCTGTAAGTTTTCGA---------TGAAATCTTTAGTATTCCG-----CCTGCCAAATTGAATTATGTATTCATTCCAAAAAATTATA--------------AAAATGGGTAAAAGCGTAGAACTT-TTATATTTT-------------TATATT-----ATGAACCTTCGATTCTAAAATGAAAATTATTCTACATTGAATGGATAGCTGCAGCAATAAA-----TTCGGATCAGCCTTTCTACCCTTCTGCACTTACGTTGAGCAGGTACCTTTAGGTACCTACACAATACCTAA------------CCATATTTTTGATATTGAT-AAGAGTGCTTATTATAAA------TGAATTCTTGCCA-----TTTTTTTCA…
	Calamagrostis_pseudophragmites_tartarica_SAA154_Soreng7556	----TTTGTTTGGCAAGCTGCTGTAAGTTTTCGA---------TGAAATCTTTAGTATTCCG-----CCTGCCAAATTGAATTATGTATTCATTCCAAAAAATTATA--------------AAAATGGGTAAAAGCGTAGAACTT-TTATATTTT-------------TATATT-----ATGAACCTTCGATTCTAAAATGAAAATTATTCTACATTGAATGGATAGCTGCAGCAATAAA-----TTCGGATCAGCCTTTCTACCCTTCTGCACTTACGTTGAGCAGGTACCTTTAGGTACCTACACAATACCTAA------------CCATATTTTTGATATTGAT-AAGAGTGCTTATTATAAA------TGAATTCTTGCCA-----TTTTTTTCA…
	Calamagrostis_purpurascens_SAA33_Peterson18569	-GCCTTTGTTTGGCAAGCTGCTGTAAGTTTTCGA---------TGAAATCTTTAGTATTCCG-----CCTGCCAAATTGAATTATGTATTCATTCCAAAAAATTATA--------------AAAATGGGTAAAAGCGTAGAACTT-TTATATTTT-------------TATATT-----ATGAACCTTCGATTCTAAAATGAAAATTATTCTACATTGAATGGATAGCTGCAGCAATAAA-----TTCGGATCAGCCTTTCTACCCTTCTGCACTTACGTTGAGCAGGTACCTTTAGGTACCTACACAATGCCTAA------------CCATATTTTTTATATTGAT-AAGAGTGCTTATTATAAA------TGAATTCTTGCAA-----TTTTTTTCA…
	Calamagrostis_purpurascens_SAA35_Peterson18500	AGCCTTTGTTTGGCAAGCTGCTGTAAGTTTTCGA---------TGAAATCTTTAGTATTCCG-----CCTGCCAAATTGAATTATGTATTCATTCCAAAAAATTATA--------------AAAATGGGTAAAAGCGTAGAACTT-TTATATTTT-------------TATATT-----ATGAACCTTCGATTCTAAAATGAAAATTATTCTACATTGAATGGATAGCTGCAGCAATAAA-----TTCGGATCAGCCTTTCTACCCTTCTGCACTTACGTTGAGCAGGTACCTTTAGGTACCTACACAATGCCTAA------------CCATATTTTTTATATTGAT-AAGAGTGCTTATTATAAA------TGAATTCTTGCAA-----TTTTTTTCA…
	Calamagrostis_purpurascens_SAA36_Peterson18415	AGCCTTTGTTTGGCAAGCTGCTGTAAGTTTTCGA---------TGAAATCTTTAGTATTCCG-----CCTGCCAAATTGAATTATGTATTCATTCCAAAAAATTATA--------------AAAATGGGTAAAAGCGTAGAACTT-TTATATTTT-------------TATATT-----ATGAACCTTCGATTCTAAAATGAAAATTATTCTACATTGAATGGATAGCTGCAGCAATAAA-----TTCGGATCAGCCTTTCTACCCTTCTGCACTTACGTTGAGCAGGTACCTTTAGGTACCTACACAATGCCTAA------------CCATATTTTTTATATTGAT-AAGAGTGCTTATTATAAA------TGAATTCTTGCAA-----TTTTTTTCA…
	Calamagrostis_purpurascens_SAA37_Peterson18609	AGCCTTTGTTTGGCAAGCTGCTGTAAGTTTTCGA---------TGAAATCTTTAGTATTCCG-----CCTGCCAAATTGAATTATGTATTCATTCCAAAAAATTATA--------------AAAATGGGTAAAAGCGTAGAACTT-TTATATTTT-------------TATATT-----ATGAACCTTCGATTCTAAAATGAAAATTATTCTACATTGAATGGATAGCTGCAGCAATAAA-----TTCGGATCAGCCTTTCTACCCTTCTGCACTTACGTTGAGCAGGTACCTTTAGGTACCTACACAATGCCTAA------------CCATATTTTTTATATTGAT-AAGAGTGCTTATTATAAA------TGAATTCTTGCAA-----TTTTTTTCA…
	Calamagrostis_purpurascens_SAA38_Peterson18492	--CCTTTGTTTGGCAAGCTGCTGTAAGTTTTCGA---------TGAAATCTTTAGTATTCCG-----CCTGCCAAATTGAATTATGTATTCATTCCAAAAAATTATA--------------AAAATGGGTAAAAGCGTAGAACTT-TTATATTTT-------------TATATT-----ATGAACCTTCGATTCTAAAATGAAAATTATTCTACATTGAATGGATAGCTGCAGCAATAAA-----TTCGGATCAGCCTTTCTACCCTTCTGCACTTACGTTGAGCAGGTACCTTTAGGTACCTACACAATGCCTAA------------CCATATTTTTTATATTGAT-AAGAGTGCTTATTATAAA------TGAATTCTTGCAA-----TTTTTTTCA…
	Calamagrostis_purpurascens_SAA6_Peterson18474	---------------------TGTAAGTTTTCGA---------TGAAATCTTTAGTATTCCG-----CCTGCCAAATTGAATTATGTATTCATTCCAAAAAATTATA--------------AAAATGGGTAAAAGCGTAGAACTT-TTATATTTT-------------TATATT-----ATGAACCTTCGATTCTAAAATGAAAATTATTCTACATTGAATGGATAGCTGCAGCAATAAA-----TTCGGATCAGCCTTTCTACCCTTCTGCACTTACGTTGAGCAGGTACCTTTAGGTACCTACACAATGCCTAA------------CCATATTTTTTATATTGAT-AAGAGTGCTTATTATAAA------TGAATTCTTGCAA-----TTTTTTTCA…
	Calamagrostis_purpurascens_SAA93_Peterson18545	-GCCTTTGTTTGGCAAGCTGCTGTAAGTTTTCGA---------TGAAATCTTTAGTATTCCG-----CCTGCCAAATTGAATTATGTATTCATTCCAAAAAATTATA--------------AAAATGGGTAAAAGCGTAGAACTT-TTATATTTT-------------TATATT-----ATGAACCTTCGATTCTAAAATGAAAATTATTCTACATTGAATGGATAGCTGCAGCAATAAA-----TTCGGATCAGCCTTTCTACCCTTCTGCACTTACGTTGAGCAGGTACCTTTAGGTACCTACACAATGCCTAA------------CCATATTTTTTATATTGAT-AAGAGTGCTTATTATAAA------TGAATTCTTGCAA-----TTTTTTTCA…
	Calamagrostis_purpurascens_SAA95_Peterson18652	AGCCTTTGTTTGGCAAGCTGCTGTAAGTTTTCGA---------TGAAATCTTTAGTATTCCG-----CCTGCCAAATTGAATTATGTATTCATTCCAAAAAATTATA--------------AAAATGGGTAAAAGCGTAGAACTT-TTATATTTT-------------TATATT-----ATGAACCTTCGATTCTAAAATGAAAATTATTCTACATTGAATGGATAGCTGCAGCAATAAA-----TTCGGATCAGCCTTTCTACCCTTCTGCACTTACGTTGAGCAGGTACCTTTAGGTACCTACACAATGCCTAA------------CCATATTTTTTATATTGAT-AAGAGTGCTTATTATAAA------TGAATTCTTGCAA-----TTTTTTTCA…
	Calamagrostis_rivalis_SAA195_Paszko_Wald5	-GCCTTTGTTTGGCAAGCTGCTGTAAGTTTTCGA---------TGAAATCTTTAGTATTCCG-----CCTGCCAAATTGAATTATGTATTCATTCCAAAAAATTATA--------------AAAATGGGTAAAAGCGTAGAACTT-TTATATTTT-------------TATATT-----ATGAACCTTCGATTCTAAAATGAAAATTATTCTACATTGAATGGATAGCTGCAGCAATAAA-----TTCGGATCAGCCTTTCTACCCTTCTGCACTTACGTTGAGCAGGTACCTTTAGGTACCTACACAATACCTAA------------CCATATTTTTGATATTGAT-AAGAGTGCTTATTATAAA------TGAATTCTTGCCA-----TTTTTTTCA…
	Calamagrostis_rivalis_SAA196_PaszkoKloster4	-GCCTTTGTTTGGCAAGCTGCTGTAAGTTTTCGA---------TGAAATCTTTAGTATTCCG-----CCTGCCAAATTGAATTATGTATTCATTCCAAAAAATTATA--------------AAAATGGGTAAAAGCGTAGAACTT-TTATATTTT-------------TATATT-----ATGAACCTTCGATTCTCAAATGAAAATTATTCTACATTGAATGGATAGCTGCAGCAATAAA-----TTCGGATCAGCCTTTCTACCCTTCTGCACTTACGTTGAGCAGGTACCTTTAGGTACCTACACAATACCTAA------------CCATATTTTTGATAGTGAT-AAGAGTGCTTATTATAAA------TGAATTCTTGCAA-----TTTTTTTCA…
	Calamagrostis_rivalis_SAA197_Paszko_Welch3	--CCTTTGTTTGGCAAGCTGCTGTAAGTTTTCGA---------TGAAATCTTTAGTATTCCG-----CCTGCCAAATTGAATTATGTATTCATTCCAAAAAATTATA--------------AAAATGGGTAAAAGCGTAGAACTT-TTNTNTTTT-------------TATATT-----ATGAACCTTCGATTCTCAAATGAAAATTATTCTACATTGAATGGATAGCTGCAGCAATAAA-----TTCGGATCAGCCTTTCTACCCTTCTGCACTTACGTTGAGCAGGTACCTTTAGGTACCTACACAATACCTAA------------CCATATTTTTGATAGTGAT-AAGAGTGCTTATTATAAA------TGAATTCTTGCAA-----TTTTTTTCA…
	Calamagrostis_rubescens_SAA10_Peterson18741	----TTTGTTTGGCAAGCTGCTGTAAGTTTTCGA---------TGAAATCTTTAGTATTCCG-----CCTGCCAAATTGAATTATGTATTCATTCCAAAAAATTCTA--------------AAAATGGGTAAAAGCGTAGAACTT-TTATATTTT-------------TATATT-----ATGAACCTTCGATTCTAAAATGAAAATTATTCTACATTGAATGGATAGCTGCAGCAATAAA-----TTCGGATCAGCCTTTCTACCCTTCTGCACTTACGTTGAGCAGGTACCTTTAGGTACCTACACAATACCTAA------------CCATATTTTTGATATTGAT-AAGAGTGCTTATTATAAA------TGAATTCTTGCAA-----TTTTTTTCA…
	Calamagrostis_rubescens_SAA14_Peterson18767	-GCCTTTGTTTGGCAAGCTGCTGTAAGTTTTCGA---------TGAAATCTTTAGTATTCCA-----CCTGCCAAATTGAATTATGTATTCATTCCAAAAAATTATA--------------AAAATGGGTAAAAGCGTAGAACTT-TTATATTTT-------------TATATT-----ATGAACCTTCGATTCTAAAATGAAAATTATTCTACATTGAATGGATAGCTGCAGCAATAAA-----TTCGGATCAGCCTTTCTACCCTTCTGCACTTACGTTGAGCAGGTACCTTTAGGTACCTACACAATGCCTAA------------CCATATTTTTTATATTGAT-AAGAGTGCTTATTATAAA------TGAATTCTTGCAA-----TTTTTTTCA…
	Calamagrostis_rubescens_SAA1_Peterson18769	--CCTTTGTTTGGCAAGCTGCTGTAAGTTTTCGA---------TGAAATCTTTAGTATTCCG-----CCTGCCAAATTGAATTATGTATTCATTCCAAAAAATTATA--------------AAAATGGGTAAAAGCGTAGAACTT-TTATATTTT-------------TATATT-----ATGAACCTTCGATTCTAAAATGAAAATTATTCTACATTGAATGGATAGCTGCAGCAATAAA-----TTCGGATCAGCCTTTCTACCCTTCTGCACTTACGTTGAGCAGGTACCTTTAGGTACCTACACAATGCCTAA------------CCATATTTTTTATATTGAT-AAGAGTGCTTATTATAAA------TGAATTCTTGCAA-----TTTTTTTCA…
	Calamagrostis_rubescens_SAA32_Peterson18768	-GCCTTTGTTTGGCAAGCTGCTGTAAGTTTTCGA---------TGAAATCTTTAGTATTCCG-----CCTGCCAAATTGAATTATGTATTCATTCCAAAAAATTCTA--------------AAAATGGGTAAAAGCGTAGAACTT-TTATATTTT-------------TATATT-----ATGAACCTTCGATTCTAAAATGAAAATTATTCTACATTGAATGGATAGCTGCAGCAATAAA-----TTCGGATCAGCCTTTCTACCCTTCTGCACTTACGTTGAGCAGGTACCTTTAGGTACCTACACAATACCTAA------------CCATATTTTTGATATTGAT-AAGAGTGCTTATTATAAA------TGAATTCTTGCAA-----TTTTTTTCA…
	Calamagrostis_scopulorum_SAA137_Franklin5569	----TTTGTTTGGCAAGCTGCTGTAAGTTTTCGA---------TGAAATCTTTAGTATTCCG-----CCTGCCAAATTGAATTATGTATTCATTCCAAAAAATTATA--------------AAAATGGGTAAAAGCGTAGAACTT-TTATATTTT-------------TATATT-----ATGAACCTTCGATTCTAAAATGAAAATTATTCTACATTGAATGGATAGCTGCAGCAATAAA-----TTCGGATCAGCCTTTCTACCCTTCTGCACTTACGTTGAGCAGGTACCTTTAGGTACCTACACAATGCCTAA------------CCATATTTTTTATATTGAT-AAGAGTGCTTATTATAAA------TGAATTCTTGCAA-----TTTTTTTCA…
	Calamagrostis_scopulorum_SAA56_Soreng7423	-GCCTTTGTTTGGCAAGCTGCTGTAAGTTTTCGA---------TGAAATCTTTAGTATTCCG-----CCTGCCAAATTGAATTATGTATTCATTCCAAAAAATTATA--------------AAAATGGGTAAAAGCGTAGAACTT-TTATATTTT-------------TATATT-----ATGAACCTTCGATTCTAAAATGAAAATTATTCTACATTGAATGGATAGCTGCAGCAATAAA-----TTCGGATCAGCCTTTCTACCCTTCTGCACTTACGTTGAGCAGGTACCTTTAGGTACCTACACAATGCCTAA------------CCATATTTTTTATATTGAT-AAGAGTGCTTATTATAAA------TGAATTCTTGCAA-----TTTTTTTCA…
	Calamagrostis_sesquiflora_SAA259_Cheney_sn	--CCTTTGTTTGGCAAGCTGCTGTAAGTTTTCGA---------TGAAATCTTTAGTATTCCG-----CCTGCCAAATTGAATTATGTATTCATTCCAAAAAATTATA--------------AAAATGGGTAAAAGCGTAGAACTT-TTATATTTT-------------TATATT-----ATGAACCTTCGATTCTAAAATGAAAATTATTCTACATTGAATGGATAGCTGCAGCAATAAA-----TTTGGATCAGCCTTTCTACCCTTCTGCACTTACGTTGAGCAGGTACCTTTAGGTACCTACACAATGCCTAA------------CCATATTTTTTATATTGAT-AAGAGTGCTTATTATAAA------TGAATTCTTGCAA-----TTTTTTTCA…
	Calamagrostis_sesquiflora_SAA566_Saarela1223	AGCCTTTGTTTGGCAAGCTGCTGTAAGTTTTCGA---------TGAAATCTTTAGTATTCCG-----CCTGCCAAATTGAATTATGTATTCATTCCAAAAAATTATA--------------AAAATGGGTAAAAGCGTAGAACTT-TTATATTTT-------------TATATT-----ATGAACCTTCGATTCTAAAATGAAAATTATTCTACATTGAATGGATAGCTGCAGCAATAAA-----TTCGGATCAGCCTTTCTACCCTTCTGCACTTACGTTGAGCAGGTACCTTTAGGTACCTACACAATGCCTAA------------CCATATTTTTTATATTGAT-AAGAGTGCTTATTATAAA------TGAATTCTTGCAA-----TTTTTTTCA…
	Calamagrostis_sesquiflora_SAA571_Saarela1229	------------------TGCTGTAAGTTTTCGA---------TGAAATCTTTAGTATTCCG-----CCTGCCAAATTGAATTATGTATTCATTCCAAAAAATTATA--------------AAAATGGGTAAAAGCGTAGAACTT-TTATATTTT-------------TATATT-----ATGAACCTTCGATTCTAAAATGAAAATTATTCTACATTGAATGGATAGCTGCAGCAATAAA-----TTCGGATCAGCCTTTCTACCCTTCTGCACTTACGTTGAGCAGGTACCTTTAGGTACCTACACAATGCCTAA------------CCATATTTTTTATATTGAT-AAGAGTGCTTATTATAAA------TGAATTCTTGCAA-----TTTTTTTCA…
	Calamagrostis_stricta_groenlandica_SAA249_Bennett06_132	-------------------------------------------------------------------------------------------------------------------------AAAATGGGTAAAAGCGTAGAACTT-TTATATTTT-------------TATATT-----ATGAACCTTCGATTCTAAAATGAAAATTATTCTACATTGAATGGATAGCTGCNGCNNTAAA-----TTCGGATCAGCCTTTCTACCCTTCTGCACTTACGTTGAGCAGGTACCTTTAGGTACCTACACAATACCTAA------------CCATATTTTTGATATTGAT-AAGAGTGCTTATTATAAA------TGAATTCTTGCAA-----TTTTTTTCA…
	Calamagrostis_stricta_groenlandica_SAA250_Bennett06_208	AGCCTTTGTTTGGCAAGCTGCTGTAAGTTTTCGA---------TGAAATCTTTAGTATTCCG-----CCTGCCAAATTGAATTATGTATTCATTCCAAAAAATTATA--------------AAAATGGGTAAAAGCGTAGAACTT-TTATATTTT-------------TATATT-----ATGAACCTTCGATTCTAAAATGAAAATTATTCTACATTGAATGGATAGCTGCAGCAATAAA-----TTCGGATCAGCCTTTCTACCCTTCTGCACTTACGTTGAGCAGGTACCTTTAGGTACCTACACAATACCTAA------------CCATATTTTTGATATTGAT-AAGAGTGCTTATTATAAA------TGAATTCTTGCAA-----TTTTTTTCA…
	Calamagrostis_stricta_groenlandica_SAA251_Bennett06_246	AGCCTTTGTTTGGCAAGCTGCTGTAAGTTTTCGA---------TGAAATCTTTAGTATTCCG-----CCTGCCAAATTGAATTATGTATTCATTCCAAAAAATTATA--------------AAAATGGGTAAAAGCGTAGAACTT-TTATATTTT-------------TATATT-----ATGAACCTTCGATTCTAAAATGAAAATTATTCTACATTGAATGGATAGCTGCAGCAATAAA-----TTCGGATCAGCCTTTCTACCCTTCTGCACTTACGTTGAGCAGGTACCTTTAGGTACCTACACAATACCTAA------------CCATATTTTTGATATTGAT-AAGAGTGCTTATTATAAA------TGAATTCTTGCAA-----TTTTTTTCA…
	Calamagrostis_stricta_groenlandica_SAA59_Soreng6204	----TTTGTTTGGCAAGCTGCTGTAAGTTTTCGA---------TGAAATCTTTAGTATTCCG-----CCTGCCAAATTGAATTATGTATTCATTCCAAAAAATTATA--------------AAAATGGGTAAAAGCGTAGAACTT-TTATATTTT-------------TATATT-----ATGAACCTTCGATTCTAAAATGAAAATTATTCTACATTGAATGGATAGCTGCAGCAATAAA-----TTCGGATCAGCCTTTCTACCCTTCTGCACTTACGTTGAGCAGGTACCTTTAGGTACCTACACAATACCTAA------------CCATATTTTTGATATTGAT-AAGAGTGCTTATTATAAA------TGAATTCTTGCAA-----TTTTTTTCA…
	Calamagrostis_stricta_inexpansa_SAA399_TalbotADA052_20	AGCCTTTGTTTGGCAAGCTGCTGTAAGTTTTCGA---------TGAAATCTTTAGTATTCCG-----CCTGCCAAATTGAATTATGTATTCATTCCAAAAAATTATA--------------AAAATGGGTAAAAGCGTAGAACTT-TTATATTTT-------------TATATT-----ATGAACCTTCGATTCTCAAATGAAAATTATTCTACATTGAATGGATAGCTGCAGCAATAAA-----TTCGGATCAGCCTTTCTACCCTTCTGCACTTACGTTGAGCAGGTACCTTTAGGTACCTACACAATACCTAA------------CCATATTTTTGATATTGAT-AAGAGTGCTTATTATAAA------TGAATTCTTGCAA-----TTTTTTTCA…
	Calamagrostis_stricta_inexpansa_SAA400_TalbotAIK010_06	AGCCTTTGTTTGGCAAGCTGCTGTAAGTTTTCGA---------TGAAATCTTTAGTATTCCG-----CCTGCCAAATTGAATTATGTATTCATTCCAAAAAATTATA--------------AAAATGGGTAAAAGCGTAGAACTT-TTATATTTT-------------TATATT-----ATGAACCTTCGATTCTCAAATGAAAATTATTCTACATTGAATGGATAGCTGCAGCAATAAA-----TTCGGATCAGCCTTTCTACCCTTCTGCACTTACGTTGAGCAGGTACCTTTAGGTACCTACACAATACCTAA------------CCATATTTTTGATATTGAT-AAGAGTGCTTATTATAAA------TGAATTCTTGCAA-----TTTTTTTCA…
	Calamagrostis_stricta_inexpansa_SAA401_TalbotADA030_25	-------------------------------------------TGAAATCTTTAGTATTCCG-----CCTGCCAAATTGAATTATGTATTCATTCCAAAAAATTATA--------------AAAATGGGTAAAAGCGTAGAACTT-TTATATTTT-------------TATATT-----ATGAACCTTCGATTCTCAAATGAAAATTATTCTACATTGAATGGATAGCTGCAGCAATAAA-----TTCGGATCAGCCTTTCTACCCTTCTGCACTTACGTTGAGCAGGTACCTTTAGGTACCTACACAATACCTAA------------CCATATTTTTGATATTGAT-AAGAGTGCTTATTATAAA------TGAATTCTTGCAA-----TTTTTTTCA…
	Calamagrostis_stricta_inexpansa_SAA9_Peterson18618	AGCCTTTGTTTGGCAAGCTGCTGTAAGTTTTCGA---------TGAAATCTTTAGTATTCCG-----CCTGCCAAATTGAATTATGTATTCATTCCAAAAAATTCTA--------------AAAATGGGTAAAAGCGTAGAACTT-TTATATTTT-------------TATATT-----ATGAACCTTCGATTCTAAAATGAAAATTATTCTACATTGAATGGATAGCTGCAGCAATAAA-----TTCGGATCAGCCTTTCTACCCTTCTGCACTTACGTTGAGCAGGTACCTTTAGGTACCTACACAATACCTAA------------CCATATTTTTGATATTGAT-AAGAGTGCTTATTATAAA------TGAATTCTTGCAA-----TTTTTTTCA…
	Calamagrostis_stricta_SAA161_PaszkoD12_01GPS206	--CCTTTGTTTGGCAAGCTGCTGTAAGTTTTCGA---------TGAAATCTTTAGTATTCCG-----CCTGCCAAATTGAATTATGTATTCATTCCAAAAAATTATA--------------AAAATGGGTAAAAGCGTAGAACTT-TTATATTTT-------------TATATT-----ATGAACCTTCGATTCTCAAATGAAAATTATTCTACATTGAATGGATAGCTGCAGCAATAAA-----TTCGGATCAGCCTTTCTACCCTTCTGCACTTACGTTGAGCAGGTACCTTTAGGTACCTACACAATACCTAA------------CCATATTTTTGATATTGAT-AAGAGTGCTTATTATAAA------TGAATTCTTGCAA-----TTTTTTTCA…
	Calamagrostis_stricta_SAA162_PaszkoSvalbard2	-GCCTTTGTTTGGCAAGCTGCTGTAAGTTTTCGA---------TGAAATCTTTAGTATTCCG-----CCTGCCAAATTGAATTATGTATTCATTCCAAAAAATTATA--------------AAAATGGGTAAAAGCGTAGAACTT-TTATATTTT-------------TATATT-----ATGAACCTTCGATTCTCAAATGAAAATTATTCTACATTGAATGGATAGCTGCAGCAATAAA-----TTCGGATCAGCCTTTCTACCCTTCTGCACTTACGTTGAGCAGGTACCTTTAGGTACCTACACAATACCTAA------------CCATATTTTTGATATTGAT-AAGAGTGCTTATTATAAA------TGAATTCTTGCAA-----TTTTTTTCA…
	Calamagrostis_stricta_SAA163_PaszkoIceland2_5	-----------GGCAAGCTGCTGTAAGTTTTCGA---------TGAAATCTTTAGTATTCCG-----CCTGCCAAATTGAATTATGTATTCATTCCAAAAAATTATA--------------AAAATGGGTAAAAGCGTAGAACTT-TTATATTTT-------------TATATT-----ATGAACCTTCGATTCTCAAATGAAAATTATTCTACATTGAATGGATAGCTGCAGCAATAAA-----TTCGGATCAGCCTTTCTACCCTTCTGCACTTACGTTGAGCAGGTACCTTTAGGTACCTACACAATACCTAA------------CCATATTTTTGATATTGAT-AAGAGTGCTTATTATAAA------TGAATTCTTGCAA-----TTTTTTTCA…
	Calamagrostis_stricta_SAA256_Peterson17076	------------------TGCTGTAAGTTTTCGA---------TGAAATCTTTAGTATTCCG-----CCTGCCAAATTGAATTATGTATTCATTCCAAAAAATTATA--------------AAAATGGGTAAAAGCGTAGAACTT-TTATATTTT-------------TATATT-----ATGAACCTTCGATTCTCAAATGAAAATTATTCTACATTGAATGGATAGCTGCAGCAATAAA-----TTCGGATCAGCCTTTCTACCCTTCTGCACTTACGTTGAGCAGGTACCTTTAGGTACCTACACAATACCTAA------------CCATATTTTTGATATTGAT-AAGAGTGCTTATTATAAA------TGAATTCTTGCAA-----TTTTTTTCA…
	Calamagrostis_stricta_SAA636_Peterson17119	------------------TGCTGTAAGTTTTCGA---------TGAAATCTTTAGTATTCCG-----CCTGCCAAATTGAATTATGTATTCATTCCAAAAAATTATA--------------AAAATGGGTAAAAGCGTAGAACTT-TTATATTTT-------------TATATT-----ATGAACCTTCGATTCTCAAATGAAAATTATTCTACATTGAATGGATAGCTGCAGCAATAAA-----TTCGGATCAGCCTTTCTACCCTTCTGCACTTACGTTGAGCAGGTACCTTTAGGTACCTACACAATACCTAA------------CCATATTTTTGATATTGAT-AAGAGTGCTTATTATAAA------TGAATTCTTGCAA-----TTTTTTTCA…
	Calamagrostis_stricta_SAA706_Peterson17076	--------------------CTGTAAGTTTTCGA---------TGAAATCTTTAGTATTCCG-----CCTGCCAAATTGAATTATGTATTCATTCCAAAAAATTATA--------------AAAATGGGTAAAAGCGTAGAACTT-TTATATTTT-------------TATATT-----ATGAACCTTCGATTCTCAAATGAAAATTATTCTACATTGAATGGATAGCTGCAGCAATAAA-----TTCGGATCAGCCTTTCTACCCTTCTGCACTTACGTTGAGCAGGTACCTTTAGGTACCTACACAATACCTAA------------CCATATTTTTGATATTGAT-AAGAGTGCTTATTATAAA------TGAATTCTTGCAA-----TTTTTTTCA…
	Calamagrostis_stricta_stricta_SAA204_Soreng7722	----------------------------------------------------------------------------------------------------------------------------------------------------------------------------------------CCTTCGATTCTAAAATGAAAATTATTCTACATTGAATGGATAGCTGCNGCAATAAA-----TTCGGATCAGCCTTTCTACCCTTCTGCACTTACGTTGAGCAGGTACCTTTAGGTACCTACACAATACCTAA------------CCATATTTTTGATATTGAT-AAGAGTGCTTATTAGAAA------TGAATTCTTGCAA-----TTTTTTTCA…
	Calamagrostis_stricta_stricta_SAA30_Peterson18616	-------GTTTGGCAAGCTGCTGTAAGTTTTCGA---------TGAAATCTTTAGTATTCCG-----CCTGCCAAATTGAATTATGTATTCATTCCAAAAAATTATA--------------AAAATGGGTAAAAGCGTAGAACTT-TTATATTTT-------------TATATT-----ATGAACCTTCGATTCTCAAATGAAAATTATTCTACATTGAATGGATAGCTGCAGCAATAAA-----TTCGGATCAGCCTTTCTACCCTTCTGCACTTACGTTGAGCAGGTACCTTTAGGTACCTACACAATACCTAA------------CCATATTTTTGATATTGAT-AAGAGTGCTTATTATAAA------TGAATTCTTGCAA-----TTTTTTTCA…
	Calamagrostis_stricta_stricta_SAA3_Peterson18604	AGCCTTTGTTTGGCAAGCTGCTGTAAGTTTTCGA---------TGAAATCTTTAGTATTCCG-----CCTGCCAA---------------------------------------------------------------------------------------------------------------------TCTAAAATGAAAATTATTCTACATTGAACGGATAGCTGCAGCAATAAA-----TTCGGATCAGCCTTTCTACCCTTCTGCACTTACGTTGAGCAGGTACCTTTAGGTACCTACACAATACCTAA------------CCATATTTTTGATATTGAT-AAGAGTGCTTATTATAAA------TGAATTCTTGCAA-----TTTTTTTCA…
	Calamagrostis_tolucensis_SAA231_Peterson21395	AGCCTTTGTTTGGCAAGCTGCTGTAAGTTTTCGA---------TGAAATCTTTAGTACTCTG-----CCTGCTAAATTAAATTATGTATTAATTCCAAAAAATTAAA--------------AAAATGGGTAAAAGCAGAGAACTT-TTATATTTT-------------TATATT-----ATGAACCTTCGATTCT------------------------------------------------------------------------------------------------------------------------------------------------------------------------------------------------------------…
	Calamagrostis_tolucensis_SAA246_Peterson21343	AGCCTTTGTTTGGCAAGCTGCTGTAAGTTTTCGA---------TGAAATCTTTAGTACTCTG-----CCTGCTAAATTAAATTATGTATTAATTCCAAAAAATTAAA--------------AAAATGGGTAAAAGCAGAGAACTT-TTATATTTT-------------TATATT-----ATGAACCTTCGATTCT------------------------------------------------------------------------------------------------------------------------------------------------------------------------------------------------------------…
	Calamagrostis_varia_SAA174_Paszkova_Bocz	AGCCTTTGTTTGGCAAGCTGCTGTAAGTTTTCGA---------TGAAATCTTTAGTATTCCG-----CCTGCCAAATTGAATTATGTATTCATTCCAAAAAATTATA--------------AAAATGGGTAAAAGCGTAGAACTT-TTATATTTT-------------TATATT-----ATGAACCTTCGATTCTAAAATGAAAATTATTCTACATTGAATGGATAGCTGCAGCAATAAA-----TTCGGATCAGCCTTTCTACCCTTCTGCACTTACGTTGAGCAGGTACCTTTAGGTACCTACACAATACCTAA------------CCATATTTTTGATATTGAT-AAGAGTGCTTATTATAAA------TGAATTCTTGCAA-----TTTTTTTCA…
	Calamagrostis_varia_SAA175_PaszkoD22_11GPS263	AGCCTTTGTTTGGCAAGCTGCTGTAAGTTTTCGA---------TGAAATCTTTAGTATTCCG-----CCTGCCAAATTGAATTATGTATTCATTCCAAAAAATTATA--------------AAAATGGGTAAAAGCGTAGAACTT-TTATATTTT-------------TATATT-----ATGAACCTTCGATTCTAAAATGAAAATTATTCTACATTGAATGGATAGCTGCAGCAATAAA-----TTCGGATCAGCCTTTCTACCCTTCTGCACTTACGTTGAGCAGGTACCTTTAGGTACCTACACAATACCTAA------------CCATATTTTTGATATTGAT-AAGAGTGCTTATTATAAA------TGAATTCTTGCCA-----TTTTTTTCA…
	Calamagrostis_varia_SAA176_PaszkoSchmittenhohevar4GPS288	AGCCTTTGTTTGGCAAGCTGCTGTAAGTTTTCGA---------TGAAATCTTTAGTATTCCG-----CCTGCCAAATTGAATTATGTATTCATTCCAAAAAATTATA--------------AAAATGGGTAAAAGCGTAGAACTT-TTATATTTT-------------TATATT-----ATGAACCTTCGATTCTAAAATGAAAATTATTCTACATTGAATGGATAGCTGCAGCAATAAA-----TTCGGATCAGCCTTTCTACCCTTCTGCACTTACGTTGAGCAGGTACCTTTAGGTACCTACACAATACCTAA------------CCATATTTTTGATATTGAT-AAGAGTGCTTATTATAAA------TGAATTCTTGCAA-----TTTTTTTCA…
	Calamagrostis_villosa_SAA183_PaszkoHundstein1villosaGPS278	------------------------------------------------------------------------------------------------------------------------------------------------------------------------------------TGAACCTTCGATTCTCAAATGAAAATTATTCTACATTGAATGGATAGCTGCAGCAATAAA-----TTCGGATCAGCCTTTCTACCCTTCTGCACTTACGTTGAGCAGGTACCTTTAGGTACCTACACAATACCTAA------------CCATATTTTTGATAGTGAT-AAGAGTGCTTATTATAAA------TGAATTCTTGCAA-----TTTTTTTCA…
	Calamagrostis_villosa_SAA184_Paszko_vi3_BG	AGCCTTTGTTTGGCAAGCTGCTGTAAGTTTTCGA---------TGAAATCTTTAGTATTCCG-----CCTGCCAAATTGAATTATGTATTCATTCCAAAAAATTATA--------------AAAATGGGTAAAAGCGTAGAACTT-TTATATTTT-------------TATATT-----ATGAACCTTCGATTCTCAAATGAAAATTATTCTACATTGAATGGATAGCTGCAGCAATAAA-----TTCGGATCAGCCTTTCTACCCTTCTGCACTTACGTTGAGCAGGTACCTTTAGGTACCTACACAATACCTAA------------CCATATTTTTGATATTGAT-AAGAGTGCTTATTATAAA------TGAATTCTTGCAA-----TTTTTTTCA…
	Calamagrostis_villosa_SAA185_PaszkoCikhaj1GPS109	AGCCTTTGTTTGGCAAGCTGCTGTAAGTTTTCGA---------TGAAATCTTTAGTATTCCG-----CCTGCCAAATTGAATTATGTATTCATTCCAAAAAATTATA--------------AAAATGGGTAAAAGCGTAGAACTT-TTATATTTT-------------TATATT-----ATGAACCTTCGATTCTCAAATGAAAATTATTCTACATTGAATGGATAGCTGCAGCAATAAA-----TTCGGATCAGCCTTTCTACCCTTCTGCACTTACGTTGAGCAGGTACCTTTAGGTACCTACACAATACCTAA------------CCATATTTTTGATAGTGAT-AAGAGTGCTTATTATAAA------TGAATTCTTGCAA-----TTTTTTTCA…
	Calamagrostis_vulcanica_SAA73_Gallardo9092	AGCCTTTGTTTGGCAAGCTGCTGTAAGTTTTCGA---------TGAAATCTTTAGTACTCTG-----CCTGCTAAATTAAATTATGTATTAATTCCAAAAAATTAAA--------------AAAATGGGTAAAAGCAGAGAACTT-TTATATTTT-------------TATATT-----ATGAACCTTCGATTCT------------------------------------------------------------------------------------------------------------------------------------------------------------------------------------------------------------…
	Calamagrostis_xacutiflora_SAA190_PaszkoD23_03GPS264	----TTTGTTTGGCAAGCTGCTGTAAGTTTTCGA---------TGAAATCTTTAGTATTCCG-----CCTGCCAAATTGAATTATGTATTCATTCCAAAAAATTATA--------------AAAATGGGTAAAAGCGTAGAACTT-TTATATTTT-------------TATATT-----ATGAACCTTCGATTCTAAAATGAAAATTATTCTACATTGAATGGATAGCTGCAGCAATAAA-----TTCGGATCAGCCTTTCTACCCTTCTGCACTTACGTTGAGCAGGTACCTTTAGGTACCTACACAATACCTAA------------CCATATTTTTGATATTGAT-AAGAGTGCTTATTATAAA------TGAATTCTTGCCA-----TTTTTTTCA…
	Calamagrostis_xacutiflora_SAA57_Soreng7411	AGCCTTTGTTTGGCAAGCTGCTGTAAGTTTTCGA---------TGAAATCTTTAGTATTCCG-----CCTGCCAAATTGAATTATGTATTCATTCCAAAAAATTATA--------------AAAATGGGTAAAAGCGTAGAACTT-TTATATTTT-------------TATATT-----ATGAACCTTCGATTCTAAAATGAAAATTATTCTACATTGAATGGATAGCTGCAGCAATAAA-----TTCGGATCAGCCTTTCTACCCTTCTGCACTTACGTTGAGCAGGTACCTTTAGGTACCTACACAATACCTAA------------CCATATTTTTGATATTGAT-AAGAGTGCTTATTATAAA------TGAATTCTTGCCA-----TTTTTTTCA…
	Calamagrostis_xacutiflora_SAA8_Peterson18748	AGCCTTTGTTTGGCAAGCTGCTGTAAGTTTTCGA---------TGAAATCTTTAGTATTCCG-----CCTGCCAAATTGAATTATGTATTCATTCCAAAAAATTATA--------------AAAATGGGTAAAAGCGTAGAACTT-TTATATTTT-------------TATATT-----ATGAACCTTCGATTCTAAAATGAAAATTATTCTACATTGAATGGATAGCTGCAGCAATAAA-----TTCGGATCAGCCTTTCTACCCTTCTGCACTTACGTTGAGCAGGTACCTTTAGGTACCTACACAATACCTAA------------CCATATTTTTGATATTGAT-AAGAGTGCTTATTATAAA------TGAATTCTTGCCA-----TTTTTTTCA…
	Calamagrostis_xgracilescens_SAA170_PaszkoC_gr_XZ	AGCCTTTGTTTGGCAAGCTGCTGTAAGTTTTCGA---------TGAAATCTTTAGTATTCCG-----CCTGCCAAATTGAATTATGTATTCATTCCAAAAAATTATA--------------AAAATGGGTAAAAGCGTAGAACTT-TTATATTTT-------------TATATT-----ATGAACCTTCGATTCTCAAATGAAAATTATTCTACATTGAATGGATAGCTGCAGCAATAAA-----TTCGGATCAGCCTTTCTACCCTTCTGCACTTACGTTGAGCAGGTACCTTTAGGTACCTACACAATACCTAA------------CCATATTTTTGATAGTGAT-AAGAGTGCTTATTATAAA------TGAATTCTTGCAA-----TTTTTTTCA…
	Chascolytrum_brizoides_SAA157_Soreng7014	AGCCTTTGTTTGGCAAGCTGCTGTAAGTTTTCGA---------TGAAATCTTTAGTATTCCG-----CCTGCCAAATTGAATTATGTATTCATTCCAAAAAATTATA--------------AAAATGGGTAAAAGCGTAGAACTT-TTATATTTT-------------TATATT-----ATGAACCTTCGATTCGAAAATGAAAATTCTTCTACATTGAATGGATAGCTGCAGCAATAAA-----TTCAGATCAGCCTTTCTACCCTTCTGCACTTACGTTGAGCAGGTACCTTTAGGTACCTACACAATACCTAA------------CCGTATTTTTGATATTGAT-AAGAGTGCTTATTATAAA------TGAATTCTTGCAA-----TTTTTTTCA…
	Chascolytrum_monandrum_SAA518_Peterson21704	----------------------------------------------------------------------GCCAAATTGAATTATGTATTCATTCCAAAAAATTATA--------------AAAATGGGTAAAAGCGTAGAACTT-TTATATTTT-------------TATATT-----ATGAACCTTCGATTCGAAAATGAAAATTCTTCTACATTGAATGGATAGCTGCAGCAATAAA-----TTCAGATCAGCCTTTCTACCCTTCTGCACTTACGTTGAGCAGGTACCTTTAGGTACCTACACAATACCTAA------------CCGTATTTTTGATATTGAT-AAGAGTGCTTATTATAAA------TGAATTCTTGCAA-----TTTTTTTCA…
	Chascolytrum_monandrum_SAA525_Peterson21861	--------------------CTGTAAGTTTTCGA---------TGAAATCTTTAGTATTCTG-----CCTGCCAAATTGAATTATGTATTCATTCCAAAAAATTATA--------------AAAATGGGTAAAAGCGTAGAACTT-TTATATTTT-------------TATATT-----ATGAACCTTCGATTCGAAAATGAAAATTCTTCTACATTGAATGGATAGCTGCAGCAATAAA-----TTCAGATCAGCCTTTCTACCCTTCTGCACTTACGTTGAGCAGGTACCTTTAGGTACCTACACAATACCTAA------------CCGTATTTTTGATATTGAT-AAGAGTGCTTATTATAAA------TGAATTCTTGCAA-----TTTTTTTCA…
	Chascolytrum_subaristatum_SAA49_Soreng7020	-----------------CTGCTGTAAGTTTTCGA---------TGAAATCTTTAGTATTCTG-----CCTGCCAAATTGAATTATGTATTCATTCCAAAAAATTATA--------------AAAATGGGTAAAAGCGTAGAACTT-TTATATTTT-------------TATATT-----ATGAACCTTCGATTCGAAAATGAAAATTCTTCTACATTGAATGGATAGCTGCAGCAATAAA-----TTCAGATCAGCCTTTCTACCCTTCTGCACTTACGTTGAGCAGGTACCTTTAGGTACCTACACAATACCTAA------------CCGTATTTTTGATATTGAT-AAGAGTGCTTATTATAAA------TGAATTCTTGCAA-----TTTTTTTCA…
	Chascolytrum_subaristatum_SAA51_Soreng7005	----------------GCTGCTGTAAGTTTTCGA---------TGAAATCTTTAGTATTCTG-----CCTGCCAAATTGAATTATGTATTCATTCCAAAAAATTATA--------------AAAATGGGTAAAAGCGTAGAACTT-TTATATTTT-------------TATATT-----ATGAACCTTCGATTCGAAAATGAAAATTCTTCTACATTGAATGGATAGCTGCAGCAATAAA-----TTCAGATCAGCCTTTCTACCCTTCTGCACTTACGTTGAGCAGGTACCTTTAGGTACCTACACAATACCTAA------------CCGTATTTTTGATATTGAT-AAGAGTGCTTATTATAAA------TGAATTCTTGCAA-----TTTTTTTCA…
	Cinna_latifolia_SAA565_Saarela1073	AGCCTTTGTTTGGCAAGCTGCTGTAAGTTTTCGA---------TGAAATGTTTAGTACTCTG-----TCTGCCAAATTGAATGATGTATTCATTCCAAAAAATTATA--------------AAAATGGGTAAAAGGCGAGAACTT-TTATATTTT-------------TATATT-----ATGAACCTTCGACTCTAAAATGCAAATTCTTCTACATTGAATGGATAGCTGCAGCAATAAA-----TTTGGATCAGCCTTTCTACCCTTCTGCACCTACGTTGAGCAGGTACCTTTAGGTACCTACACAATACCTAA------------CCCTATTTTTTATATTGAT-AAGAGTGCTTATTATAAA------TGAATTCTTCCCA---TTTTTTTTTCA…
	Deschampsia_cespitosa_SAA110_Peterson19754	--------TTTGGCAAGCTGCTGTAAGTTTTCGA---------TGAAATGTTTAGTACTCTG-----TCTGCCAAATTGAATGATGTATTCATTCCAAAAAATTAAA--------------AAAATGGGTAAAAGGCGAGAACTT-TTATATTTT-------------TATATT-----ATGAACCTTCAACTCTAAAATGCAAATTCTTCTACATTGAATGGATAGCTGCAGCAATAAA-----TTTGGATCAGCCTTTCTACCCTTCTGCACCTACGTTGAGCAGGTACCTTTAGGTACCTACACAATACCTAA------------CCCTATTTTTTATATTGAT-AAGAGTGCTTATTATAAA------TGAATTCTTCCAA--TTTTTTTTTTCA…
	Deschampsia_cespitosa_SAA133_Peterson18410	AGCCTTTGTTTGGCAAGCTGCTGTAAGTTTTCGA---------TGAAATGTTTAGTACTCTG-----TCTGCCAAATTGAATGATGTATTCATTCCAAAAAATTAAA--------------AAAATGGGTAAAAGGCGAGAACTT-TTATATTTT-------------TATATT-----ATGAACCTTCAACTCTAAAATGCAAATTCTTCTACATTGAATGGATAGCTGCAGCAATAAA-----TTTGGATCAGCCTTTCTACCCTTCTGCACCTACGTTGAGCAGGTACCTTTAGGTACCTACACAATACCTAA------------CCCTATTTTTTATATTGAT-AAGAGTGCTTATTATAAA------TGAATTCTTCCAA--TTTTTTTTTTCA…
	Deschampsia_cespitosa_SAA19_Peterson18367	--CCTTTGTTTGGCAAGCTGCTGTAAGTTTTCGA---------TGAAATGTTTAGTACTCTG-----TCTGCCAAATTGAATGANGTATTCATTCCAAAAAATTAAA--------------AAAATGGGTAAAAGGCGAGAACTT-TTATATTTT-------------TATATT-----ATGAACCTTCAACTCTAAAATGCAAATTCTTCTACATTGAATGGATAGCTGCAGCAATAAA-----TTTGGATCAGCCTTTCTACCCTTCTGCACCTACGTTGAGCAGGTACCTTTAGGTACCTACACAATACCTAA------------CCCTATTTTTTATATTGAT-AAGAGTGCTTATTATAAA------TGAATTCTTCCCA--TTTTTTTTTTCA…
	Deschampsia_cespitosa_SAA52_Peterson15587	AGCCTTTGTTTGGCAAGCTGCTGTAAGTTTTCGA---------TGAAATGTTTAGTACTCTG-----TCTGCCAAATTGAATGATGTATTCATTCCAAAAAATTAAA--------------AAAATGGGTAAAAGGCGAGAACTT-TTATATTTT-------------TATATT-----ATGAACCTTCAACTCTAAAATGCAAATTCTTCTACATTGAATGGATAGCTGCAGCAATAAA-----TTTGGATCAGCCTTTCTACCCTTCTGCACCTACGTTGAGCAGGTACCTTTAGGTACCTACACAATACCTAA------------CCCTATTTTTTATATTGAT-AAGAGTGCTTATTATAAA------TGAATTCTTCCAA-TTTTTTTTTTTCA…
	Deschampsia_elongata_SAA112_Peterson19760	--------------------CTGTAAGTTTTCGA---------TGAAATGTTTAGTACTCTG-----TCTGCCAAATTGAATGATGTATTCATTCCAAAAAATTAAA--------------AAAATGGGTAAAAGGCGAGAACTT-TTATATTTT-------------TATATT-----ATGAACCTTCAACTCTAAAATGCAAATTCTTCTACATTGAATGGATAGCTGCAGCAATAAA-----TTTGGATCAGCCTTTCTACCCTTCTGCACCTACGTTGAGCAGGTACCTTTAGGTACCTACACAATACCTAA------------CCCTATTTTTTATATTGAT-AAGAGTGCTTATTATAAA------TGAATTCTTCCCA---TTTTTTTTTCA…
	Deschampsia_elongata_SAA116_Peterson19801	------------------TGCTGTAAGTTTTCGA---------TGAAATGTTTAGTACTCTG-----TCTGCCAAATTGAATGATGTATTCATTCCAAAAAATTAAA--------------AAAATGGGTAAAAGGCGAGAACTT-TTATATTTT-------------TATATT-----ATGAACCTTCAACTCTAAAATGCAAATTCTTCTACATTGAATGGATAGCTGCAGCAATAAA-----TTTGGATCAGCCTTTCTACCCTTCTGCACCTACGTTGAGCAGGTACCTTTAGGTACCTACACAATACCTAA------------CCCTATTTTTTATATTGAT-AAGAGTGCTTATTATAAA------TGAATTCTTCCCA---TTTTTTTTTCA…
	Deschampsia_elongata_SAA99_Peterson19657	-----------------------------------------------------AGTACTCTG-----TCTGCCAAATTGAATGANGTATTCATTCCAAAAAATTAAA--------------AAAATGGGTAAAAGGCGAGAACTT-TTATATTTT-------------TATATT-----ATGAACCTTCAACTCTAAAATGCAAATTCTTCTACATTGAATGGATAGCTGCAGCAATAAA-----TTTGGATCAGCCTTTCTACCCTTCTGCACCTACGTTGAGCAGGTACCTTTAGGTACCTACACAATACCTAA------------CCCTATTTTTTATATTGAT-AAGAGTGCTTATTATAAA------TGAATTCTTCCCA---TTTTTTTTTCA…
	Deyeuxia_aurea_SAA640_Peterson9081	-------------CAAGCTGCTGTAAGTTTTCGA---------TGAAATGTTTAGTACTCTG-----TCTGCCAAATTGAATGATGTATTCATTCCAAAAAATTAAA--------------AAAATGGGTAAAAGGCGAGAACTT-TTATATTTT-------------TATATT-----ATGAACCTTCAACTCTAAAATGCAAATTCTTCTACATTGAATGGATAGCTGCAGCAATAAA-----TTTGGATCAGCCTTTCTACCCTTCTGCACCTACGTTGAGCAGGTACCTTTAGGTACCTACACAATACCTAA------------CCCTATTTTTTATATTGAT-AAGAGTGCTTATTATAAA------TGAATTCTTCCAA--TTTTTTTTTTCA…
	Deyeuxia_breviaristata_SAA222_Peterson15720	AGCCTTTGTTTGGCAAGCTGCTGTAAGTTTTCGA---------TGAAATCTTTAGTACTCTG-----CCTGCTAAATTAAATTATGTATTAATTCCAAAAAATTAAA--------------AAAATGGGTAAAAGCAGAGAACTT-TTATATTTT-------------TATATT-----ATGAACCTTCGATTCT------------------------------------------------------------------------------------------------------------------------------------------------------------------------------------------------------------…
	Deyeuxia_breviaristata_SAA223_Peterson12825	AGCCTTTGTTTGGCAAGCTGCTGTAAGTTTTCGA---------TGAAATCTTTAGTACTCTG-----CCTGCTAAATTAAATTATGTATTAATTCCAAAAAATTAAA--------------AAAATGGGTAAAAGCAGAGAACTT-TTATATTTT-------------TATATT-----ATGAACCTTCGATTCT------------------------------------------------------------------------------------------------------------------------------------------------------------------------------------------------------------…
	Deyeuxia_breviaristata_SAA641_Peterson12842	AGCCTTTGTTTGGCAAGCTGCTGTAAGTTTTCGA---------TGAAATCTTTAGTACTCTG-----CCTGCTAAATTAAATTATGTATTAATTCCAAAAAATTAAA--------------AAAATGGGTAAAAGCAGAGAACTT-TTATATTTT-------------TATATT-----ATGAACCTTCGATTCT------------------------------------------------------------------------------------------------------------------------------------------------------------------------------------------------------------…
	Deyeuxia_brevifolia_SAA712_Peterson15459	--------TTTGGCAAGCTGCTGTAAGTTTTCGA---------TGAAATCTTTAGTACTCTG-----CCTGCTAAATTAAATTATGTATTAATTCCAAAAAATTAAA--------------AAAATGGGTAAAAGCAGAGAACTT-TTATATTTT-------------TATATT-----ATGAACCTTCGATTCT------------------------------------------------------------------------------------------------------------------------------------------------------------------------------------------------------------…
	Deyeuxia_brevifolia_SAA713_Peterson12708	--------TTTGGCAAGCTGCTGTAAGTTTTCGA---------TGAAATCTTTAGTACTCTG-----CCTGCTAAATTAAATTATGTATTAATTCCAAAAAATTAAA--------------AAAATGGGTAAAAGCAGAGAACTT-TTATATTTT-------------TATATT-----ATGAACCTTCGATTCT------------------------------------------------------------------------------------------------------------------------------------------------------------------------------------------------------------…
	Deyeuxia_cabrerae_SAA711_Peterson15574	AGCCTTTGTTTGGCAAGCTGCTGTAAGTTTTCGA---------TGAAATCTTTAGTACTCTG-----CCTGCTAAATTAAATTATGTATTAATTCCAAAAAATTAAA--------------AAAATGGGTAAAAGCAGAGAACTT-TTATATTTT-------------TATATT-----ATGAACCTTCGATTCT------------------------------------------------------------------------------------------------------------------------------------------------------------------------------------------------------------…
	Deyeuxia_cf_macrophylla_SAA537_Peterson21867	AGCCTTTGTTTGGCAAGCTGCTGTAAGTTTTCGA---------TGAAATCTTTAGTACTCTG-----CCTGCTAAATTAAATTATGTATTAATTCCAAAAAATTAAA--------------AAAATGGGTAAAAGCAGAGAACTT-TTATATTTT-------------TATATT-----ATGAACCTTCGATTCT------------------------------------------------------------------------------------------------------------------------------------------------------------------------------------------------------------…
	Deyeuxia_chrysantha_chrysantha_SAA715_Peterson14822	-GCCTTTGTTTGGCAAGCTGCTGTAAGTTTTCGA---------TGAAATGTTTAGTACTCTG-----TCTGCCAAATTGAATGATGTATTCATTCCAAAAAATTAAA--------------AAAATGGGTAAAAGGCGAGAACTT-TTATATTTT-------------TATATT-----ATGAACCTTCAACTCTAAAATGCAAATTCTTCTACATTGAATGGATAGCTGCAGCAATAAA-----TTTGGATCAGCCTTTCTACCCTTCTGCACCTACGTTGAGCAGGTACCTTTAGGTANCTACACAATACCTAA------------CCCTATTTTTTATATTGAT-AAGAGTGCTTATTATAAA------TGAATTCTTCCAA-TTTTTTTTTTTCA…
	Deyeuxia_chrysantha_phalaroides_SAA225_Peterson13064	AGCCTTTGTTTGGCAAGCTGCTGTAAGTTTTCGA---------TGAAATGTTTAGTACTCTG-----TCTGCCAAATTGAATGATGTATTCATTCCAAAAAATTAAA--------------AAAATGGGTAAAAGGCGAGAACTT-TTATATTTT-------------TATATT-----ATGAACCTTCAACTCTAAAATGCAAATTCTTCTACATTGAATGGATAGCTGCAGCAATAAA-----TTTGGATCAGCCTTTCTACCCTTCTGCACCTACGTTGAGCAGGTACCTTTAGGTACCTACACAATACCTAA------------CCCTATTTTTTATATTGAT-AAGAGTGCTTATTATAAA------TGAATTCTTCCAA-TTTTTTTTTTTCA…
	Deyeuxia_chrysantha_SAA551_Peterson21763	AGCCTTTGTTTGGCAAGCTGCTGTAAGTTTTCGA---------TGAAATCTTTAGTACTCTG-----CCTGCTAAATTAAATTATGTATTAATTCCAAAAAATTAAA--------------AAAATGGGTAAAAGCAGAGAACTT-TTATATTTT-------------TATATT-----ATGAACCTTCGATTCT------------------------------------------------------------------------------------------------------------------------------------------------------------------------------------------------------------…
	Deyeuxia_chrysophylla_SAA716_Peterson13027	AGCCTTTGTTTGGCAAGCTGCTGTAAGTTTTCGA---------TGAAATCTTTAGTACTCTG-----CCTGCTAAATTAAATTATGTATTAATTCCAAAAAATTAAA--------------AAAATGGGTAAAAGCAGAGAACTT-TTATATTTT-------------TATATT-----ATGAACCTTCGATTCT------------------------------------------------------------------------------------------------------------------------------------------------------------------------------------------------------------…
	Deyeuxia_coarctata_SAA228_Peterson14064	--------TTTGGCAAGCTGCTGTAAGTTTTCGA---------TGAAATCTTTAGTACTCTG-----CCTGCTAAATTAAATTATGTATTAATTCCAAAAAATTAAA--------------AAAATGGGTAAAAGCAGAGAACTT-TTATATTTT-------------TATATT-----ATGAACCTTCGATTCT------------------------------------------------------------------------------------------------------------------------------------------------------------------------------------------------------------…
	Deyeuxia_crispa_SAA717_Peterson12875	AGCCTTTGTTTGGCAAGCTGCTGTAAGTTTTCGA---------TGAAATCTTTAGTACTCTG-----CCTGCTAAATTAAATTATGTATTAATTCCAAAAAATTAAA--------------AAAATGGGTAAAAGCAGAGAACTT-TTATATTTT-------------TATATT-----ATGAACCTTCGATTCT------------------------------------------------------------------------------------------------------------------------------------------------------------------------------------------------------------…
	Deyeuxia_crispa_SAA718_Peterson12942	---CTTTGTTTGGCAAGCTGCTGTAAGTTTTCGA---------TGAAATCTTTAGTACTCTG-----CCTGCTAAATTAAATTATGTATTAATTCCAAAAAATTAAA--------------AAAATGGGTAAAAGCAGAGAACTT-TTATATTTT-------------TATATT-----ATGAACCTTCGATTCT------------------------------------------------------------------------------------------------------------------------------------------------------------------------------------------------------------…
	Deyeuxia_curvula_SAA719_Peterson13194	AGCCTTTGTTTGGCAAGCTGCTGTAAGTTTTCGA---------TGAAATCTTTAGTACTCTG-----CCTGCTAAATTAAATTATGTATTAATTCCAAAAAATTAAA--------------AAAATGGGTAAAAGCAGAGAACTT-TTATATTTT-------------TATATT-----ATGAACCTTCGATTCT------------------------------------------------------------------------------------------------------------------------------------------------------------------------------------------------------------…
	Deyeuxia_curvula_SAA720_Peterson14733	------------GCAAGCTGCTGTAAGTTTTCGA---------TGAAATCTTTAGTACTCTG-----CCTGCTAAATTAAATTATGTATTAATTCCAAAAAATTAAA--------------AAAATGGGTAAAAGCAGAGAACTT-TTATATTTT-------------TATATT-----ATGAACCTTCGATTCT------------------------------------------------------------------------------------------------------------------------------------------------------------------------------------------------------------…
	Deyeuxia_densiflora_SAA630_Peterson17943	-------------CAAGCTGCTGTAAGTTTTCGA---------TGAAATCTTTAGTACTCTG-----CCTGCTAAATTAAATTATGTATTAATTCCAAAAAATTAAA--------------AAAATGGGTAAAAGCAGAGAACTT-TTATATTTT-------------TATATT-----ATGAACCTTCGATTCT------------------------------------------------------------------------------------------------------------------------------------------------------------------------------------------------------------…
	Deyeuxia_densiflora_SAA721_Cook22	AGCCTTTGTTTGGCAAGCTGCTGTAAGTTTTCGA---------TGAAATCTTTAGTACTCTG-----CCTGCTAAATTAAATTATGTATTAATTCCAAAAAATTAAA--------------AAAATGGGTAAAAGCAGAGAACTT-TTATATTTT-------------TATATT-----ATGAACCTTCGATTCT------------------------------------------------------------------------------------------------------------------------------------------------------------------------------------------------------------…
	Deyeuxia_deserticola_breviaristata_SAA722_Peterson15726	AGCCTTTGTTTGGCAAGCTGCTGTAAGTTTTCGA---------TGAAATCTTTAGTACTCTG-----CCTGCTAAATTAAATTATGTATTAATTCCAAAAAATTAAA--------------AAAATGGGTAAAAGCAGAGAACTT-TTATATTTT-------------TATATT-----ATGAACCTTCGATTCT------------------------------------------------------------------------------------------------------------------------------------------------------------------------------------------------------------…
	Deyeuxia_deserticola_breviaristata_SAA723_Peterson13007A	AGCCTTTGTTTGGCAAGCTGCTGTAAGTTTTCGA---------TGAAATCTTTAGTACTCTG-----CCTGCTAAATTAAATTATGTATTAATTCCAAAAAATTAAA--------------AAAATGGGTAAAAGCAGAGAACTT-TTATATTTT-------------TATATT-----ATGAACCTTCGATTCT------------------------------------------------------------------------------------------------------------------------------------------------------------------------------------------------------------…
	Deyeuxia_diffusa_SAA212_Soreng5272	----TTTGTTTGGCAAGCTGCTGTAAGTTTTCGA---------TGAAATCTTTAGTATTCCG-----CCTGCCAAATTGAATTATGTATTCATTCTAAAAAATTATA--------------AAAATGGATAAAAGCGTAGAACTT-TTATATTTT-------------TATATT-----ATGAACCTTCGATTCTAAAATGAAAATTATTCCACATTGAATGGATAGCTGCAGCAATAAA-----TTCGGATCAGCCTTTCTACCCTTCTGCACTTACGTTGAGCAGG----------TACCTACACAATACCAAA------------CCGTATTTTTGATATTGAT-AAGAGTGCTTATTATAAA------TGAATTCTTGCAC-----TTTTTTTCA…
	Deyeuxia_diffusa_SAA213_Soreng5233b	-------------------GCTGTAAGTTTTCGA---------TGAAATCTTTAGTATTCCG-----CCTGCCAAATTGAATTATGTATTCATTCTAAAAAATTATA--------------AAAATGGATAAAAGCGTAGAACTT-TTATATTTT-------------TATATT-----ATGAACCTTCGATTCTAAAATGAAAATTATTCCACATTGAATGGATAGCTGCAGCAATAAA-----TTCGGATCAGCCTTTCTACCCTTCTGCACTTACGTTGAGCAGG----------TACCTACACAATACCAAA------------CCGTATTTTTGATATTGAT-AAGAGTGCTTATTATAAA------TGAATTCTTGCAA-----TTTTTTTCA…
	Deyeuxia_effusa_SAA714_Gomez21	AGCCTTTGTTTGGCAAGCTGCTGTAAGTTTTCGA---------TGAAATCTTTAGTATTCTG-----CCTGTCAAATTGAATTATGTATTCATTCCAAAAAATTATA--------------AAAATGGGTAAAAGCGTAGAACTT-TTATATTTT-------------TATATT-----ATGAACCTTCGATTCTAAAATGAAAATTCTTCCACATTGAATGGATAGCTGCAGCAATAAA-----TTCGGATCAGCCTTTCTACCCTTCTGCACTTACGTTGAGCAGGTACCTTTAGGTACCTACACAATACCTAA------------CCGTATTTTTGATATTGAT-AAGAGTGCTTATTATAAA------TGAATTCTTGCAA------TTTTTTCA…
	Deyeuxia_effusa_SAA741_Stergios19875	AGCCTTTGTTTGGCAAGCTGCTGTAAGTTTTCGA---------TGAAATCTTTAGTATTCTG-----CCTGTCAAATTGAATTATGTATTCATTCCAAAAAATTATA--------------AAAATGGGTAAAAGCGTAGAACTT-TTATATTTT-------------TATATT-----ATGAACCTTCGATTCTAAAATGAAAATTCTTCCACATTGAATGGATAGCTGCAGCAATAAA-----TTCGGATCAGCCTTTCTACCCTTCTGCACTTACGTTGAGCAGGTACCTTTAGGTACCTACACAATACCTAA------------CCGTATTTTTGATATTGAT-AAGAGTGCTTATTATAAA------TGAATTCTTGCAA------TTTTTTCA…
	Deyeuxia_eminens_inclusa_SAA724_Peterson19307	AGCCTTTGTTTGGCAAGCTGCTGTAAGTTTTCGA---------TGAAATGTTTAGTACTCTG-----TCTGCCAAATTGAATGATGTATTCATTCCAAAAAATTAAA--------------AAAATGGGTAAAAGGCGAGAACTT-TTATATTTT-------------TATATT-----ATGAACCTTCAACTCTAAAATGCAAATTCTTCTACATTGAATGGATAGCTGCAGCAATAAA-----TTTGGATCAGCCTTTCTACCCTTCTGCACCTACGTTGAGCAGGTACCTTTAGGTACCTACACAATACCTAA------------CCCTATTTTTTATATTGAT-AAGAGTGCTTATTATAAA------TGAATTCTTCCAA--TTTTTTTTTTCA…
	Deyeuxia_fiebrigii_SAA725_Peterson12966	------------GCAAGCTGCTGTAAGTTTTCGA---------TGAAATCTTTAGTACTCTG-----CCTGCTAAATTAAATTATGTATTAATTCCAAAAAATTAAA--------------AAAATGGGTAAAAGCAGAGAACTT-TTATATTTT-------------TATATT-----ATGAACCTTCGATTCT------------------------------------------------------------------------------------------------------------------------------------------------------------------------------------------------------------…
	Deyeuxia_filifolia_SAA226_Peterson13196	----TTTGTTTGGCAAGCTGCTGTAAGTTTTCGA---------TGAAATCTTTAGTACTCTG-----CCTGCTAAATTAAATTATGTATTAATTCCAAAAAATTAAA--------------AAAATGGGTAAAAGCAGAGAACTT-TTATATTTT-------------TATATT-----ATGAACCTTCGATTCT------------------------------------------------------------------------------------------------------------------------------------------------------------------------------------------------------------…
	Deyeuxia_filifolia_SAA726_Peterson13099	---------TTGGCAAGCTGCTGTAAGTTTTCGA---------TGAAATCTTTAGTACTCTG-----CCTGCTAAATTAAATTATGTATTAATTCCAAAAAATTAAA--------------AAAATGGGTAAAAGCAGAGAACTT-TTATATTTT-------------TATATT-----ATGAACCTTCGATTCT------------------------------------------------------------------------------------------------------------------------------------------------------------------------------------------------------------…
	Deyeuxia_glacialis_SAA698_Peterson12608	------------GCAAGCTGCTGTAAGTTTTCGA---------TGAAATCTTTAGTACTCTG-----CCTGCTAAATTAAATTATGTATTAATTCCAAAAAATTAAA--------------AAAATGGGTAAAAGCAGAGAACTT-TTATATTTT-------------TATATT-----ATGAACCTTCGATTCT------------------------------------------------------------------------------------------------------------------------------------------------------------------------------------------------------------…
	Deyeuxia_hackelii_SAA699_Peterson13032	----------TGGCAAGCTGCTGTAAGTTTTCGA---------TGAAATGTTTAGTACTCTG-----TCTGCCAAATTGAATGATGTATTCATTCCAAAAAATTAAA--------------AAAATGGGTAAAAGGCGAGAACTT-TTATATTTT-------------TATATT-----ATGAACCTTCAACTCTAAAATGCAAATTCTTCTACATTGAATGGATAGCTGCAGCAATAAA-----TTTGGATCAGCTTTTCTACCCTTCTGCACCTACGTTGAGCAGGTACCTTTAGGTACCTACACAATACCTAA------------CCCTATTTTTTATATTGAT-AAGAGTGCTTATTATAAA------TGAATTCTTCCAATTTTTTTTTTTTCA…
	Deyeuxia_heterophylla_SAA227_Peterson14129	--------TTTGGCAAGCTGCTGTAAGTTTTCGA---------TGAAATCTTTAGTACTCTG-----CCTGCTAAATTAAATTATGTATTAATTCCAAAAAATTAAA--------------AAAATGGGTAAAAGCAGAGAACTT-TTATATTTT-------------TATATT-----ATGAACCTTCGATTCT------------------------------------------------------------------------------------------------------------------------------------------------------------------------------------------------------------…
	Deyeuxia_heterophylla_SAA542_Peterson21674	AGCCTTTGTTTGGCAAGCTGCTGTAAGTTTTCGA---------TGAAATCTTTAGTACTCTG-----CCTGCTAAATTAAATTATGTATTAATTCCAAAAAATTAAA--------------AAAATGGGTAAAAGCAGAGAACTT-TTATATTTT-------------TATATT-----ATGAACCTTCGATTCT------------------------------------------------------------------------------------------------------------------------------------------------------------------------------------------------------------…
	Deyeuxia_heterophylla_SAA544_Peterson21483	AGCCTTTGTTTGGCAAGCTGCTGTAAGTTTTCGA---------TGAAATCTTTAGTACTCTG-----CCTGCTAAATTAAATTATGTATTAATTCCAAAAAATTAAA--------------AAAATGGGTAAAAGCAGAGAACTT-TTATATTTT-------------TATATT-----ATGAACCTTCGATTCT------------------------------------------------------------------------------------------------------------------------------------------------------------------------------------------------------------…
	Deyeuxia_heterophylla_SAA546_Peterson21561	AGCCTTTGTTTGGCAAGCTGCTGTAAGTTTTCGA---------TGAAATCTTTAGTACTCTG-----CCTGCTAAATTAAATTATGTATTAATTCCAAAAAATTAAA--------------AAAATGGGTAAAAGCAGAGAACTT-TTATATTTT-------------TATATT-----ATGAACCTTCGATTCT------------------------------------------------------------------------------------------------------------------------------------------------------------------------------------------------------------…
	Deyeuxia_heterophylla_SAA696_Peterson15735	-GCCTTTGTTTGGCAAGCTGCTGTAAGTTTTCGA---------TGAAATCTTTAGTACTCTG-----CCTGCTAAATTAAATTATGTATTAATTCCAAAAAATTAAA--------------AAAATGGGTAAAAGCAGAGAACTT-TTATATTTT-------------TATATT-----ATGAACCTTCGATTCT------------------------------------------------------------------------------------------------------------------------------------------------------------------------------------------------------------…
	Deyeuxia_intermedia_SAA539_Peterson21599	AGCCTTTGTTTGGCAAGCTGCTGTAAGTTTTCGA---------TGAAATCTTTAGTACTCTG-----CCTGCTAAATTAAATTATGTATTAATTCCAAAAAATTAAA--------------AAAATGGGTAAAAGCAGAGAACTT-TTATATTTT-------------TATATT-----ATGAACCTTCGATTCT------------------------------------------------------------------------------------------------------------------------------------------------------------------------------------------------------------…
	Deyeuxia_intermedia_SAA700_Sklenar86_19	---------TTGGCAAGCTGCTGTAAGTTTTCGA---------TGAAATCTTTAGTACTCTG-----CCTGCTAAATTAAATTATGTATTAATTCCAAAAAATTAAA--------------AAAATGGGTAAAAGCAGAGAACTT-TTATATTTT-------------TATATT-----ATGAACCTTCGATTCT------------------------------------------------------------------------------------------------------------------------------------------------------------------------------------------------------------…
	Deyeuxia_intermedia_SAA729_Davidse29411	AGCCTTTGTTTGGCAAGCTGCTGTAAGTTTTCGA---------TGAAATCTTTAGTACTCTG-----CCTGCTAAATTAAATTATGTATTAATTCCAAAAAATTAAA--------------AAAATGGGTAAAAGCAGAGAACTT-TTATATTTT-------------TATATT-----ATGAACCTTCGATTCT------------------------------------------------------------------------------------------------------------------------------------------------------------------------------------------------------------…
	Deyeuxia_jamesonii_SAA701_Holm_Nielsen24232	----------TGGCAAGCTGCTGTAAGTTTTCGA---------TGAAATCTTTAGTACTCTG-----CCTGCTAAATTAAATTATGTATTAATTCCAAAAAATTAAA--------------AAAATGGGTAAAAGCAGAGAACTT-TTATATTTT-------------TATATT-----ATGAACCTTCGATTCT------------------------------------------------------------------------------------------------------------------------------------------------------------------------------------------------------------…
	Deyeuxia_jamesonii_SAA707_Peterson13195	------------GCAAGCTGCTGTAAGTTTTCGA---------TGAAATCTTTAGTACTCTG-----CCTGCTAAATTAAATTATGTATTAATTCCAAAAAATTAAA--------------AAAATGGGTAAAAGCAGAGAACTT-TTATATTTT-------------TATATT-----ATGAACCTTCGATTCT------------------------------------------------------------------------------------------------------------------------------------------------------------------------------------------------------------…
	Deyeuxia_lagurus_SAA631_Soreng18311	--------TTTGGCAAGCTGCTGTAAGTTTTCGA---------TGAAATCTTTAGTACTCTG-----CCTGCTAAATTAAATTATGTATTAATTCCAAAAAATTAAA--------------AAAATGGGTAAAAGCAGAGAACTT-TTATATTTT-------------TATATT-----ATGAACCTTCGATTCT------------------------------------------------------------------------------------------------------------------------------------------------------------------------------------------------------------…
	Deyeuxia_lagurus_SAA731_Peterson13031	AGCCTTTGTTTGGCAAGCTGCTGTAAGTTTTCGA---------TGAAATCTTTAGTACTCTG-----CCTGCTAAATTAAATTATGTATTAATTCCAAAAAATTAAA--------------AAAATGGGTAAAAGCAGAGAACTT-TTATATTTT-------------TATATT-----ATGAACCTTCGATTCT------------------------------------------------------------------------------------------------------------------------------------------------------------------------------------------------------------…
	Deyeuxia_ligulata_SAA743_Sklenar46_1	------------------TGCTGTAAGTTTTCGA---------TGAAATGTTTAGTACTCTG-----TCTGCCAAATTGAATGATGTATTCATTCCAAAAAATTAAA--------------AAAATGGGTAAAAGGCGAGAACTTATTATATTTT-------------TATATT-----ATGAACCTTCAACTCTAAAATGCAAATTCTTCTACATTGAATGGATAGCTGCAGCAATAAA-----TTTGGATCAGCCTTTCTACCCTTCTGCACCTACGTTGAGCAGGTACCTTTAGGTACCTACACAATACCTAA------------CCCTATTTTTTATATTGAT-AAGAGTGCTTATTATAAA------TGAATTCTTCCAA---TTTTTTTTTCA…
	Deyeuxia_macrophylla_SAA543_Peterson21642	-GCCTTTGTTTGGCAAGCTGCTGTAAGTTTTCGA---------TGAAATCTTTAGTACTCTG-----CCTGCTAAATTAAATTATGTATTAATTCCAAAAAATTAAA--------------AAAATGGGTAAAAGCAGAGAACTT-TTATATTTT-------------TATATT-----ATGAACCTTCGATTCT------------------------------------------------------------------------------------------------------------------------------------------------------------------------------------------------------------…
	Deyeuxia_malamalensis_SAA733_Solomon15046	---------TTGGCAAGCTGCTGTAAGTTTTCGA---------TGAAATCTTTAGTACTCTG-----CCTGCTAAATTAAATTATGTATTAATTCCAAAAAATTAAA--------------AAAATGGGTAAAAGCAGAGAACTT-TTATATTTT-------------TATATT-----ATGAACCTTCGATTCT------------------------------------------------------------------------------------------------------------------------------------------------------------------------------------------------------------…
	Deyeuxia_mandoniana_SAA734_Renvoize4784	AGCCTTTGTTTGGCAAGCTGCTGTAAGTTTTCGA---------TGAAATCTTTAGTACTCTG-----CCTGCTAAATTAAATTATGTATTAATTCCAAAAAATTAAA--------------AAAATGGGTAAAAGCAGAGAACTT-TTATATTTT-------------TATATT-----ATGAACCTTCGATTCT------------------------------------------------------------------------------------------------------------------------------------------------------------------------------------------------------------…
	Deyeuxia_mandoniana_SAA735_Peterson13197	AGCCTTTGTTTGGCAAGCTGCTGTAAGTTTTCGA---------TGAAATCTTTAGTACTCTG-----CCTGCTAAATTAAATTATGTATTAATTCCAAAAAATTAAA--------------AAAATGGGTAAAAGCAGAGAACTT-TTATATTTT-------------TATATT-----ATGAACCTTCGATTCT------------------------------------------------------------------------------------------------------------------------------------------------------------------------------------------------------------…
	Deyeuxia_mazzettii_SAA215_Soreng5314	----------------GCTGCTGTAAGTTTTCGA---------TGAAATCTTTAGTATTCCG-----CCTGCCAAATTGAATTATGTATTCATTCTAAAAAATTATA--------------AAAATGGATAAAAGCGTAGAACTT-TTATATTTT-------------TATATT-----ATGAACCTTCGATTCTAAAATGAAAATTATTCTACATTGAATGGATAGCTGCAGCAATAAA-----TTCGGATCAGCCTTTCTACCCTTCTGCACTTACGTTGAGCAGG----------TACCTACACAATACCCAA------------CCGTATTTTTGATATTGAT-AAGAGTGCTTATTATAAA------TGAATTCTTGCAA-----TTTTTTTCA…
	Deyeuxia_nitidula_SAA737_Peterson14204	AGCCTTTGTTTGGCAAGCTGCTGTAAGTTTTCGA---------TGAAATCTTTAGTACTCTG-----CCTGCTAAATTAAATTATGTATTAATTCCAAAAAATTAAA--------------AAAATGGGTAAAAGCAGAGAACTT-TTATATTTT-------------TATATT-----ATGAACCTTCGATTCT------------------------------------------------------------------------------------------------------------------------------------------------------------------------------------------------------------…
	Deyeuxia_nitidula_SAA738_Solomon13638	AGCCTTTGTTTGGCAAGCTGCTGTAAGTTTTCGA---------TGAAATCTTTAGTACTCTG-----CCTGCTAAATTAAATTATGTATTAATTCCAAAAAATTAAA--------------AAAATGGGTAAAAGCAGAGAACTT-TTATATTTT-------------TATATT-----ATGAACCTTCGATTCT------------------------------------------------------------------------------------------------------------------------------------------------------------------------------------------------------------…
	Deyeuxia_nitidula_SAA746_Peterson18120	AGCCTTTGTTTGGCAAGCTGCTGTAAGTTTTCGA---------TGAAATCTTTAGTACTCTG-----CCTGCTAAATTAAATTATGTATTAATTCCAAAAAATTAAA--------------AAAATGGGTAAAAGCAGAGAACTT-TTATATTTT-------------TATATT-----ATGAACCTTCGATTCT------------------------------------------------------------------------------------------------------------------------------------------------------------------------------------------------------------…
	Deyeuxia_nivicola_SAA220_Soreng5648	AGCCTTTGTTTGGCAAGCTGCTGTAAGTTTTCGA---------TGAAATCTTTAGTATTCCG-----CCTGCCAAATTGAATTATGTATTCATTCTAAAAAATTATA--------------AAAATGGATAAAAGCGTAGAACTT-TTATATTTT-------------TATATT-----ATGAACCTTCGATTCTAAAATGAAAATTATTCTACATTGAATGGATAGCTGCAGCAATAAA-----TTCGGATCAGCCTTTCTACCCTTCTGCACTTACGTTGAGCAGG----------TACCTACACAATACCCAA------------CCGTATTTTTGATATTGAT-AAGAGTGCTTATTATAAA------TGAATTCTTGCAA-----TTTTTTTCA…
	Deyeuxia_nyingchiensis_SAA214_Soreng5578	----TTTGTTTGGCAAGCTGCTGTAAGTTTTCGA---------TGAAATCTTTAGTATTCCG-----CCTGCCAAATTGAATTATGTATTTATTCCAAAAAATTATA--------------AAAATGGGTAAAAGCGTAGAACTT-TTCTATTTT-------------TATATT-----ATGAACCTTCGATTCTAAAATGCAAATTATTCTACATTGAATGGATAGCTGCAGCAATAAA-----TTCGGATCAGCCTTTCTACCCTTCTGCACTTACGTTGAGCAGGTACCTTTAGGTACCTACACAATACCTAA------------CCATATTTTTGATATTGAT-AAGAGTGCTTATTATAAA------TGAATTCTTGCAA-----TTTTTTTCA…
	Deyeuxia_ovata_ovata_SAA739_Peterson14579	---CTTTGTTTGGCAAGCTGCTGTAAGTTTTCGA---------TGAAATGTTTAGTACTCTG-----TCTGCCAAATTGAATGATGTATTCATTCCAAAAAATTAAA--------------AAAATGGGTAAAAGGCGAGAACTT-TTATATTTT-------------TATATT-----ATGAACCTTCAACTCTAAAATGCAAATTCTTCTACATTGAATGGATAGCTGCAGCAATAAA-----TTTGGATCAGCCTTTCTACCCTTCTGCACCTATGTTGAGCAGGTACCTTTAGGTACCTACACAATACCTAA------------CCCTATTTTTTATATTGAT-AAGAGTGCTTATTATAAA------TGAATTCTTCCAATTTTTTTTTTTTCA…
	Deyeuxia_ovata_SAA554_Peterson21675	AGCCTTTGTTTGGCAAGCTGCTGTAAGTTTTCGA---------TGAAATGTTTAGTACTCTG-----TCTGCCAAATTGAATGATGTATTCATTCCAAAAAATTAAA--------------AAAATGGGTAAAAGGCGAGAACTT-TTATATTTT-------------TATATT-----ATGAACCTTCAACTCTAAAATGCAAATTCTTCTACATTGAATGGATAGCTGCAGCAATAAA-----TTTGGATCAGCCTTTCTACCCTTCTGCACCTACGTTGAGCAGGTACCTTTAGGTACCTACACAATACCTAA------------CCCTATTTTTTATATTGAT-AAGAGTGCTTATTATAAA------TGAATTCTTCCAA--TTTTTTTTTTCA…
	Deyeuxia_planifolia_SAA742_Peterson9129	AGCCTTTGTTTGGCAAGCTGCTGTAAGTTTTCGA---------TGAAATCTTTAGTACTCTG-----CCTGCTAAATTAAATTATGTATTAATTCCAAAAAATTAAA--------------AAAATGGGTAAAAGCAGAGAACTT-TTATATTTT-------------TATATT-----ATGAACCTTCGATTCT------------------------------------------------------------------------------------------------------------------------------------------------------------------------------------------------------------…
	Deyeuxia_podophora_SAA666_Laegaard21546	----------------GCTGCTGTAAGTTTTCGA---------TGAAATGTTTAGTACTCTG-----TCTGCCAAATTGAATGATGTATTCATTCCAAAAAATTAAA--------------AAAATGGGTAAAAGGCGAGAACTT-TTATATTTT-------------TATATT-----ATGAACCTTCAACTCTAAAATGCAAATTCTTCTACATTGAATGGATAGCTGCAGCAATAAA-----TTTGGATCAGCCTTTCTACCCTTCTGCACCTACGTTGAGCAGGTACCTTTAGGTACCTACACAATACCTAA------------CCCTATTTTTTATATTGAT-AAGAGTGCTTATTATAAA------TGAATTCTTCCAA--TTTTTTTTTTCA…
	Deyeuxia_preslii_SAA55_Peterson18047	AGCCTTTGTTTGGCAAGCTGCTGTAAGTTTTCGA---------TGAAATCTTTAGTACTCTG-----CCTGCTAAATTAAATTATGTATTAATTCCAAAAAATTAAA--------------AAAATGGGTAAAAGCAGAGAACTT-TTATATTTT-------------TATATT-----ATGAACCTTCGATTCT------------------------------------------------------------------------------------------------------------------------------------------------------------------------------------------------------------…
	Deyeuxia_preslii_SAA736_Peterson14100	AGCCTTTGTTTGGCAAGCTGCTGTAAGTTTTCGA---------TGAAATCTTTAGTACTCTG-----CCTGCTAAATTAAATTATGTATTAATTCCAAAAAATTAAA--------------AAAATGGGTAAAAGCAGAGAACTT-TTATATTTT-------------TATATT-----ATGAACCTTCGATTCT------------------------------------------------------------------------------------------------------------------------------------------------------------------------------------------------------------…
	Deyeuxia_pulchella_SAA210_Soreng5586	----TTTGTTTGGCAAGCTGCTGTAAGTTTTCGA---------TGAAATCTTTAGTATTCCG-----CCTGCCAAATTGAATTATGTATTCATTCCAAAAAATTATA--------------AAAATGGGTAAAAGCGTAGAACTT-TTATATTTT-------------TATATT-----ATGAACCTTCGATTCTAAAATGAAAATTATTCTACATTGAATGGATAGCTGCAGCAATAAA-----TTCGGATCAGCCTTTCTACCCTTCTGCACTTACGTTGAGCAGGTACCTTTAGGTACCTACACAATACCTAA------------CCATATTTTTGATATTGAT-AAGAGTGCTTATTATAAA------TGAATTCTTGCAA-----TTTTTTTCA…
	Deyeuxia_pulchella_SAA218_Soreng5278	AGCCTTTGTTTGGCAAGCTGCTGTAAGTTTTCGA---------TGAAATCTTTAGTACTCTG-----CCTGCTAAATTAAATTATGTATTAATTCCAAAAAATTAAA--------------AAAATGGGTAAAAGCAGAGAACTT-TTATATTTT-------------TATATT-----ATGAACCTTCGATTCT------------------------------------------------------------------------------------------------------------------------------------------------------------------------------------------------------------…
	Deyeuxia_recta_SAA540_Peterson21865	---------------AGCTGCTGTAAGTTTTCGA---------TGAAATCTTTAGTACTCTG-----CCTGCTAAATTAAATTATGTATTAATTCCAAAAAATTAAA--------------AAAATGGGTAAAAGCAGAGAACTT-TTATATTTT-------------TATATT-----ATGAACCTTCGATTCT------------------------------------------------------------------------------------------------------------------------------------------------------------------------------------------------------------…
	Deyeuxia_recta_SAA710_Gomez32	AGCCTTTGTTTGGCAAGCTGCTGTAAGTTTTCGA---------TGAAATCTTTAGTACTCTG-----CCTGCTAAATTAAATTATGTATTAATTCCAAAAAATTAAA--------------AAAATGGGTAAAAGCAGAGAACTT-TTATATTTT-------------TATATT-----ATGAACCTTCGATTCT------------------------------------------------------------------------------------------------------------------------------------------------------------------------------------------------------------…
	Deyeuxia_rigescens_SAA552_Peterson21744	AGCCTTTGTTTGGCAAGCTGCTGTAAGTTTTCGA---------TGAAATCTTTAGTACTCTG-----CCTGCTAAATTAAATTATGTATTAATTCCAAAAAATTAAA--------------AAAATGGGTAAAAGCAGAGAACTT-TTATATTTT-------------TATATT-----ATGAACCTTCGATTCT------------------------------------------------------------------------------------------------------------------------------------------------------------------------------------------------------------…
	Deyeuxia_rigescens_SAA553_Peterson21516	AGCCTTTGTTTGGCAAGCTGCTGTAAGTTTTCGA---------TGAAATCTTTAGTACTCTG-----CCTGCTAAATTAAATTATGTATTAATTCCAAAAAATTAAA--------------AAAATGGGTAAAAGCAGAGAACTT-TTATATTTT-------------TATATT-----ATGAACCTTCGATTCT------------------------------------------------------------------------------------------------------------------------------------------------------------------------------------------------------------…
	Deyeuxia_rigida_SAA545_Peterson21502	AGCCTTTGTTTGGCAAGCTGCTGTAAGTTTTCGA---------TGAAATCTTTAGTACTCTG-----CCTGCTAAATTAAATTATGTATTAATTCCAAAAAATTAAA--------------AAAATGGGTAAAAGCAGAGAACTT-TTATATTTT-------------TATATT-----ATGAACCTTCGATTCT------------------------------------------------------------------------------------------------------------------------------------------------------------------------------------------------------------…
	Deyeuxia_rigida_SAA663_Peterson9143	--------TTTGGCAAGCTGCTGTAAGTTTTCGA---------TGAAATCTTTAGTACTCTG-----CCTGCTAAATTAAATTATGTATTAATTCCAAAAAATTAAA--------------AAAATGGGTAAAAGCAGAGAACTT-TTATATTTT-------------TATATT-----ATGAACCTTCGATTCT------------------------------------------------------------------------------------------------------------------------------------------------------------------------------------------------------------…
	Deyeuxia_rigida_SAA664_Peterson12678	---------TTGGCAAGCTGCTGTAAGTTTTCGA---------TGAAATCTTTAGTACTCTG-----CCTGCTAAATTAAATTATGTATTAATTCCAAAAAATTAAA--------------AAAATGGGTAAAAGCAGAGAACTT-TTATATTTT-------------TATATT-----ATGAACCTTCGATTCT------------------------------------------------------------------------------------------------------------------------------------------------------------------------------------------------------------…
	Deyeuxia_rupestris_SAA634_Scur920	----------TGGCAAGCTGCTGTAAGTTTTCGA---------TGAAATCTTTAGTACTCTG-----CCTGCTAAATTAAATTATGTATTAATTCCAAAAAATTAAA--------------AAAATGGGTAAAAGCAGAGAACTT-TTATATTTT-------------TATATT-----ATGAACCTTCGATTCT------------------------------------------------------------------------------------------------------------------------------------------------------------------------------------------------------------…
	Deyeuxia_rupestris_SAA708_Renvoize4176	--------TTTGGCAAGCTGCTGTAAGTTTTCGA---------TGAAATCTTTAGTACTCTG-----CCTGCTAAATTAAATTATGTATTAATTCCAAAAAATTAAA--------------AAAATGGGTAAAAGCAGAGAACTT-TTATATTTT-------------TATATT-----ATGAACCTTCGATTCT------------------------------------------------------------------------------------------------------------------------------------------------------------------------------------------------------------…
	Deyeuxia_scabrescens_SAA216_Soreng5613	-----------------CTGCTGTAAGTTTTCGA---------TGAAATCTTTAGTATTCCG-----CCTGCCAAATTGAATTATGTATTCATTCCAAAAAATTATA--------------AAAATGGGTAAAAGCGTAGAACTT-TTATATTTT-------------TATATT-----ATGAACCTTCGATTCTAAAATGAAAATTATTCTACATTGAATGGATAGCTGCAGCAATAAA-----TTCGGATCAGCCTTTCTACCCTTCTGCACTTACGTTGAGCAGGTACCTTTAGGTACCTACACAATACCTAA------------CCATATTTTTGATATTGAT-AAGAGTGCTTATTATAAA------TGAATTCTTGCAA-----TTTTTTTCA…
	Deyeuxia_scabrescens_SAA217_Soreng5424	------------------TGCTGTAAGTTTTCGA---------TGAAATCTTTAGTATTCCG-----CCTGCCAAATTGAATTATGTATTCATTCCAAAAAATTATA--------------AAAATGGGTAAAAGCGTAGAACTT-TTATATTTT-------------TATATT-----ATGAACCTTCAATTCTAAAATGAAAATTATTCTACATTGAATGGATAGCTGCAGCAATAAA-----TTCGGATCAGCCTTTCTACCCTTCTGCACTTACGTTGAGCAGGTACCTTTAGGTACCTACACAATACCTAA------------CCATATTTTTGATATTGAT-AAGAGTGCTTATTATAAA------TGAATTCTTGCAA-----TTTTTTTCA…
	Deyeuxia_setiflora_SAA635_Peterson15727	--------TTTGGCAAGCTGCTGTAAGTTTTCGA---------TGAAATCTTTAGTACTCTG-----CCTGCTAAATTAAATTATGTATTAATTCCAAAAAATTAAA--------------AAAATGGGTAAAAGCAGAGAACTT-TTATATTTT-------------TATATT-----ATGAACCTTCGATTCT------------------------------------------------------------------------------------------------------------------------------------------------------------------------------------------------------------…
	Deyeuxia_sichuanensis_SAA221_Soreng5659	-------------------GCTGTAAGTTTTCGA---------TGAAATCTTTAGTATTCCG-----CCTGCCAAATTGAATTATGTATTCATTCCAAAAAATTATA--------------AAAATGGGTAAAAGCGTAGAACTT-TTATATTTT-------------TATATT-----ATGAACCTTCGATTCTAAAATGAAAATTATTCTACATTGAATGGATAGCTGCAGCAATAAA-----TTCGGATCAGCCTTTCTACCCTTCTGCACTTACGTTGAGCAGGTACCTTTAGGTACCTACACAATACCTAA------------CCATATTTTTGATATTGAT-AAGAGTGCTTATTATAAA------TGAATTCTTGCAA-----TTTTTTTCA…
	Deyeuxia_spicigera_SAA627_Peterson18275	------TGTTTGGCAAGCTGCTGTAAGTTTTCGA---------TGAAATCTTTAGTACTCTG-----CCTGCTAAATTAAATTATGTATTAATTCCAAAAAATTAAA--------------AAAATGGGTAAAAGCAGAGAACTT-TTATATTTT-------------TATATT-----ATGAACCTTCGATTCT------------------------------------------------------------------------------------------------------------------------------------------------------------------------------------------------------------…
	Deyeuxia_spicigera_spicigera_SAA541_Peterson21588	AGCCTTTGTTTGGCAAGCTGCTGTAAGTTTTCGA---------TGAAATCTTTAGTACTCTG-----CCTGCTAAATTAAATTATGTATTAATTCCAAAAAATTAAA--------------AAAATGGGTAAAAGCAGAGAACTT-TTATATTTT-------------TATATT-----ATGAACCTTCGATTCT------------------------------------------------------------------------------------------------------------------------------------------------------------------------------------------------------------…
	Deyeuxia_tarmensis_SAA637_Peterson13929	--------TTTGGCAAGCTGCTGTAAGTTTTCGA---------TGAAATCTTTAGTACTCTG-----CCTGCTAAATTAAATTATGTATTAATTCCAAAAAATTAAA--------------AAAATGGGTAAAAGCAGAGAACTT-TTATATTTT-------------TATATT-----ATGAACCTTCGATTCT------------------------------------------------------------------------------------------------------------------------------------------------------------------------------------------------------------…
	Deyeuxia_trichodonta_SAA638_Peterson12960	-------------CAAGCTGCTGTAAGTTTTCGA---------TGAAATCTTTAGTACTCTG-----CCTGCTAAATTAAATTATGTATTAATTCCAAAAAATTAAA--------------AAAATGGGTAAAAGCAGAGAACTT-TTATATTTT-------------TATATT-----ATGAACCTTCGATTCT------------------------------------------------------------------------------------------------------------------------------------------------------------------------------------------------------------…
	Deyeuxia_tripilifera_SAA219_Soreng5385	--------------------CTGTAAGTTTTCGA---------TGAAATCTTTAGTATTCCG-----CCTGCCAAATTGAATTATGTATTCATTCTAAAAAATTATA--------------AAAATGGATAAAAGCGTAGAACTT-TTATCTTTT-------------TATATT-----ATGAACCTTCGATTCTAAAATGAAAATTATTCTACATTGAATGGATAGCTGCAGCAATAAA-----TTCGGATCAGCCTTTCTACCCTTCTGCACTTACGTTGAGCAGG----------TACCTACACAATACCCAA------------CCGTATTTTTGATATTGAT-AAGAGTGCTTATTATAAA------TGAATTCTTGCAA-----TTTTTTTCA…
	Deyeuxia_velutina_SAA229_Peterson15489	---------TTGGCAAGCTGCTGTAAGTTTTCGA---------TGAAATCTTTAGTACTCTG-----CCTGCTAAATTAAATTATGTATTAATTCCAAAAAATTAAA--------------AAAATGGGTAAAAGCAGAGAACTT-TTATATTTT-------------TATATT-----ATGAACCTTCGATTCT------------------------------------------------------------------------------------------------------------------------------------------------------------------------------------------------------------…
	Deyeuxia_velutina_SAA639_Peterson15484	---------TTGGCAAGCTGCTGTAAGTTTTCGA---------TGAAATCTTTAGTACTCTG-----CCTGCTAAATTAAATTATGTATTAATTCCAAAAAATTAAA--------------AAAATGGGTAAAAGCAGAGAACTT-TTATATTTT-------------TATATT-----ATGAACCTTCGATTCT------------------------------------------------------------------------------------------------------------------------------------------------------------------------------------------------------------…
	Deyeuxia_vicunarum_SAA549_Peterson21496	AGCCTTTGTTTGGCAAGCTGCTGTAAGTTTTCGA---------TGAAATCTTTAGTACTCTG-----CCTGCTAAATTAAATTATGTATTAATTCCAAAAAATTAAA--------------AAAATGGGTAAAAGCAGAGAACTT-TTATATTTT-------------TATATT-----ATGAACCTTCGATTCT------------------------------------------------------------------------------------------------------------------------------------------------------------------------------------------------------------…
	Deyeuxia_vicunarum_SAA550_Peterson21580	AGCCTTTGTTTGGCAAGCTGCTGTAAGTTTTCGA---------TGAAATCTTTAGTACTCTG-----CCTGCTAAATTAAATTATGTATTAATTCCAAAAAATTAAA--------------AAAATGGGTAAAAGCAGAGAACTT-TTATATTTT-------------TATATT-----ATGAACCTTCGATTCT------------------------------------------------------------------------------------------------------------------------------------------------------------------------------------------------------------…
	Deyeuxia_vicunarum_SAA557_Peterson21496	AGCCTTTGTTTGGCAAGCTGCNGTAAGTTTTCGA---------TGAAATCTTTAGTACTCTG-----CCTGCTAAATTAAATTATGTATTAATTCCAAAAAATTAAA--------------AAAATGGGTAAAAGCAGAGAACTT-TTATATTTT-------------TATATT-----ATGAACCTTCGATTCT------------------------------------------------------------------------------------------------------------------------------------------------------------------------------------------------------------…
	Deyeuxia_vicunarum_SAA643_Peterson13824	AGCCTTTGTTTGGCAAGCTGCTGTAAGTTTTCGA---------TGAAATCTTTAGTACTCTG-----CCTGCTAAATTAAATTATGTATTAATTCCAAAAAATTAAA--------------AAAATGGGTAAAAGCAGAGAACTT-TTATATTTT-------------TATATT-----ATGAACCTTCGATTCT------------------------------------------------------------------------------------------------------------------------------------------------------------------------------------------------------------…
	Deyeuxia_violacea_puberula_SAA705_Peterson13202	AGCCTTTGTTTGGCAAGCTGCTGTAAGTTTTCGA---------TGAAATCTTTAGTACTCTG-----CCTGCTAAATTAAATTATGTATTAATTCCAAAAAATTAAA--------------AAAATGGGTAAAAGCAGAGAACTT-TTATATTTT-------------TATATT-----ATGAACCTTCGATTCT------------------------------------------------------------------------------------------------------------------------------------------------------------------------------------------------------------…
	Deyeuxia_violacea_SAA644_Peterson12965	AGCCTTTGTTTGGCAAGCTGCTGTAAGTTTTCGA---------TGAAATCTTTAGTACTCTG-----CCTGCTAAATTAAATTATGTATTAATTCCAAAAAATTAAA--------------AAAATGGGTAAAAGCAGAGAACTT-TTATATTTT-------------TATATT-----ATGAACCTTCGATTCT------------------------------------------------------------------------------------------------------------------------------------------------------------------------------------------------------------…
	Deyeuxia_viridiflavescens_montevidensis_SAA709_Barreto17	AGCCTTTGTTTGGCAAGCTGCTGTAAGTTTTCGA---------TGAAATCTTTAGTACTCTG-----CCTGCTAAATTAAATTATGTATTAATTCCAAAAAATTAAA--------------AAAATGGGTAAAAGCAGAGAACTT-TTATATTTT-------------TATATT-----ATGAACCTTCGATTCT------------------------------------------------------------------------------------------------------------------------------------------------------------------------------------------------------------…
	Deyeuxia_viridiflavescens_SAA633_Soreng15032	-------GTTTGGCAAGCTGCTGTAAGTTTTCGA---------TGAAATCTTTAGTACTCTG-----CCTGCTAAATTAAATTATGTATTAATTCCAAAAAATTAAA--------------AAAATGGGTAAAAGCAGAGAACTT-TTATATTTT-------------TATATT-----ATGAACCTTCGATTCT------------------------------------------------------------------------------------------------------------------------------------------------------------------------------------------------------------…
	Deyeuxia_viridiflavescens_SAA704_Scur1150	--------TTTGGCAAGCTGCTGTAAGTTTTCGA---------TGAAATCTTTAGTACTCTG-----CCTGCTAAATTAAATTATGTATTAATTCCAAAAAATTAAA--------------AAAATGGGTAAAAGCAGAGAACTT-TTATATTTT-------------TATATT-----ATGAACCTTCGATTCT------------------------------------------------------------------------------------------------------------------------------------------------------------------------------------------------------------…
	Deyeuxia_viridis_SAA645_Peterson17371	--------TTTGGCAAGCTGCTGTAAGTTTTCGA---------TGAAATCTTTAGTACTCTG-----CCTGCTAAATTAAATTATGTATTAATTCCAAAAAATTAAA--------------AAAATGGGTAAAAGCAGAGAACTT-TTATATTTT-------------TATATT-----ATGAACCTTCGATTCT------------------------------------------------------------------------------------------------------------------------------------------------------------------------------------------------------------…
	Echinopogon_caespitosus_caespitosus_SAA152_Soreng5900	AGCCTTTGTTTGGCAAGCTGCTGTAAGTTTTCGA---------TGAAATCTTTAGTACTCTG-----CCTGCCAAATTGAATTATGTATTCATTCCAAAAAATTATA--------------AAAATGGGTAAAAGCGTAAAACTT-TTATATTTT-------------TATATT-----ATGAACCTTCGATTCTAAAATGAAAATTCTTCTACATTGAATGGATAGCTGCAGCAATAAA-----TTCGGATCAGCCTTTCTACCCTTCTGCACTTACGTTGAGCAGGTACCTTTAGGTACCTACACAATACCTAA------------CCGTATTTTTGATATTGAT-AAGAGTGCTTATTATAAA------TGAATTCTTGCAA-----TTTTTTTCA…
	Gaudinia_fragilis_SAA670_Seijo2557	-------------------GCTGTAAGTTTTCGA---------TGAAATCTTTAGTACTCCG-----CCTGCTAAATTAAATTATGTATTAATTCCAAAAAATTATA--------------AAAATGGGTAAAAGCAGAGAACTT-TTATATTTT-------------TATATT-----ATGAACCTTCGATTCTAAAATGAAAATTCTTCCACATTGAATAGATAGCTGCAGCAATAAA-----TTTGGATCAGCCTTTCTACCCTTCTGCACTTACGTTGAGCAGG----------TACCTACACAATACCTAA------------CCCTA-TTTTGATATTGAT-AAGAGTACTTATTATAAATATAAATGAATTCTTGCAA---TTTTTTTTTCA…
	Gaudinia_fragilis_SAA758_Stajsic4229	AGCCTTTGTTTGGCAAGCTGCTGTAAGTTTTCGA---------TGAAATCTTTAGTACTCCG-----CCTGCTAAATTAAATTATGTATTAATTCCAAAAAATTATA--------------AAAATGGGTAAAAGCAGAGAACTT-TTATATTTT-------------TATATT-----ATGAACCTTCGATTCTAAAATGAAAATTCTTCCACATTGAATAGATAGCTGCAGCAATAAA-----TTTGGATCAGCCTTTCTACCCTTCTGCACTTACGTTGAGCAGG----------TACCTACACAATACCTAA------------CCCTA-TTTTGATATTGAT-AAGAGTACTTATTATAAATATAAATGAATTCTTGCAA---TTTTTTTTTCA…
	Gaudinia_fragilis_SAA768_Paget1558	AGCCTTTGTTTGGCAAGCTGCTGTAAGTTTTCGA---------TGAAATCTTTAGTACTCCG-----CCTGCTAAATTAAATTATGTATTAATTCCAAAAAATTATA--------------AAAATGGGTAAAAGCAGAGAACTT-TTATATTTT-------------TATATT-----ATGAACCTTCGATTCTAAAATGAAAATTCTTCCACATTGAATAGATAGCTGCAGCAATAAA-----TTTGGATCAGCCTTTCTACCCTTCTGCACTTACGTTGAGCAGG----------TACCTACACAATACCTAA------------CCCTA-TTTTGATATTGAT-AAGAGTACTTATTATAAATATAAATGAATTCTTGCAA---TTTTTTTTTCA…
	Graphephorum_wolfii_SAA142_Porsild22911	-GCCTTTGTTTGGCAAGCTGCTGTAAGTTTTCGA---------TGAAATCTTTAGTACTCTG-----CCTGCTAAATTAAATTATGTATTAATTCCAAAAAATTAAA--------------AAAATGGGTAAAAGCAGAGAACTT-TTATATTTT-------------TATATT-----ATGAACCTTCGATTCT------------------------------------------------------------------------------------------------------------------------------------------------------------------------------------------------------------…
	Helictotrichon_tianschanicum_SAA149_Soreng7580	--------------------------------------------------------------------------AATTAAATTATGTATTAATTCCAAAAAATTATA--------------AAAATGGGTAAAAGCAGAGAACTT-TTATATTTT-------------TATATT-----ATGAACCTTCGATTCTAAAATGAAAATTCTTCTACATTGAATAGATAGCTGCAGCAATAAA-----TTTGGATCAGCCTTTCTACCCTTCCGCACTTACGTTGAGCAGGTACCTTTAGGTACCTACACAATACCTAA------------CCCTA-TTTTGATATTGAT-AAGAGTGCTTATTATAAA------TGAATTCTTGCAA-----TTTTTTTCA…
	Holcus_lanatus_SAA26_Peterson18732	-GCCTTTGTTTGGCAAGCTGCTGTAAGTTTTCGA---------TGAAATGTTTAGTACTCTGG----TCTGCCAAATTGAATGATGTATTCATTCCAAAAAATTATA--------------AAAACGGGTAAAAGGCGAGAACTT-TTCTATTTT-------------TATATT-----ATGAACCTTCGACTCTAAAATGCAAATTCTTCTACATTGAATGGATAGCTGCAGCAATAAAATAAATTTGGACCAGCCTTTCCACCCTTCTGCACCTACGTTGAGCAG--------AGGTACCTACATAATACCTAA------------CCCTATTTTTTATATTGAT-AGGAGTGCTTATTATAAA------TGAATTCTTCCCATTTTTTTTTTTTCA…
	Koeleria_capensis_SAA650_Smook2559	AGCCTTTGTTTGGCAAGCTGCTGTAAGTTTTCGA---------TGAAATCTTTAGTACTCTG-----CCTGCTAAATTAAATTATGTATTAATTCCAAAAAATTATA--------------AAAATGGGTAAAAGCGGAGAACTT-TTATATTTT-------------TATATT-----ATGAACCTTCGATTCTAAAATGAAAATTCTTCCACATTGAATAGATAGCTGCAGCAATAAA-----TTTGGATCAGCCTTTCTACCCTTCTGCACTTACGTTGAGCAGG----------TACCTACACAATACCTAA------------CCCTA-TTTTGATATTGAT-AAGAGTACTTATTATAAA------TGAATTCTTGCAA-----TTTTTTTCA…
	Koeleria_capensis_SAA665_Smook10302	----------------GCTGCTGTAAGTTTTCGA---------TGAAATCTTTAGTACTCTG-----CCTGCTAAATTAAATTATGTATTAATTCCAAAAAATTATA--------------AAAATGGGTAAAAGCGGAGAACTT-TTATATTTT-------------TATATT-----ATGAACCTTCGATTCTAAAATGAAAATTCTTCCACATTGAATAGATAGCTGCAGCAATAAA-----TTTGGATCAGCCTTTCTACCCTTCTGCACTTACGTTGAGCAGG----------TACCTACACAATACCTAA------------CCCTA-TTTTGATATTGAT-AAGAGTACTTATTATAAA------TGAATTCTTGCAA-----TTTTTTTCA…
	Koeleria_macrantha_SAA79_Peterson19783	AGCCTTTGTTTGGCAAGCTGCTGTAAGTTTTCGA---------TGAAATCTTTAGTACTCTG-----CCTGCTAAATTAAATTATGTATTAATTCCAAAAAATTATA--------------CAAATGGGTAAAAGCGGAGAACTT-TTATATTTT-------------TATATT-----ATGAACCTTCGAT-----AATGAAAATTCTTCCACATTGAATAGATAGCTGCAGCAATAAA-----TTTGGATCAGCCTTTCTACCCTTCTGCACTTACGTTGAGCAGG----------TACCTACACAATACCTAA------------CCCTA-TTTTGATATTGAT-AAGAGTACTTATTATAAA------TGAATTCTTGCAA-----TTTTTTTCA…
	Koeleria_permollis_SAA528_Peterson21705	------------------TGCTGTAAGTTTTCGA---------TGAAATCTTTAGTACTCTG-----CCTGCTAAATTAAATTATGTATTAATTCCAAAAAATTATA--------------CAAATGGGTAAAAGCGGAGAACTT-TTATATTTT-------------TATATT-----ATGAACCTTCGATTCTAAAATGAAAATTCTTCCACATTGAATAGATAGCTGCAGCAATAAA-----TTTGGATCAGCCTTTCTACCCTTCTGCACTTACGTTGAGCAGG----------TACCTACACAATACCTAA------------CCCTA-TTTTGATATTGAT-AAGAGTACTTATTATAAA------TGAATTCTTGCAA-----TTTTTTTCA…
	Koeleria_splendens_SAA649_Soreng7491	AGCCTTTGTTTGGCAAGCTGCTGTAAGTTTTCGA---------TGAAATCTTTAGTACTCTG-----CCTGGTAAATTAAATTATGTATTAATTCCAAAAAATTATA--------------AAAATGGGTAAAAGCAGAGAACTT-TTATATTTT-------------TATATT-----ATGAACCTTCGATTCTAAAATGAAAATTCTTCCACATTGAATAGATAGCTGCAGCAATAAA-----TTTGGATCAGCCTTTCTACCCTTCTGCACTTACGTTGAGCAGG----------TACCTACACAATACCTAA------------CCCTA-TTTTGATATTGAT-AAGAGTACTTATTATAAA------TGAATTCTTGCAA-----TTTTTTTCA…
	Koeleria_vallesiana_SAA648_Soreng4005b	AGCCTTTGTTTGGCAAGCTGCTGTAAGTTTTCGA---------TGAAATCTTTAGTACTCTG-----CCTGCTAAATTAAATTATGTATTAATTCCAAAAAATTATA--------------CAAATGGGTAAAAGCGGAGAACTT-TTATATTTT-------------TATATT-----ATGAACCTTCGATTCTAAAATGAAAATTCTTCCACATTGAATAGATAGCTGCAGCAATAAA-----TTTGGATCAGCCTTTCTACCCTTATGCACTTACGTTGAGCAGG----------TACCTACACAATACCTAA------------CCCTA-TTTTGATATTGAT-AAGAGTACTTATTATAAA------TGAATTCTTGCAA-----TTTTTTTCA…
	Lagurus_ovatus_SAA671_US3343370	----------TGGCAAGCTGCTGTAAGTTTTCGA---------TGAAATCTTTAGTACTCTG-----CCTGCTAAATTAAATTATGTATTAATTCGAAAAAATTATA--------------AAAATGGGTAAAAGCAGAGAACTT-TTATATTTT-------------TATATT-----ATGAACCTTCGATTCTAAAATGAAAATTCTTCTACATTGAATAGATAGCTGCAGCAATAAA-----TTTGGATCAGCCTTTCTACCCTTCTGCACTTACGTTGAGCAGGTACCTTTAGGTACCTACACACTACCTAA------------CCCTA-TTTTTATATTGAT-AAGAGTGCTTATTATAAA------TGAATTCTTGAAA---TTTTTTTTTCA…
	Lagurus_ovatus_SAA744_Soreng14484	-------------------GCTGTAAGTTTTCGA---------TGAAATCTTTAGTACTCTG-----CCTGCTAAATTAAATTATGTATTAATTCGAAAAAATTATA--------------AAAATGGGTAAAAGCAGAGAACTT-TTATATTTT-------------TATATT-----ATGAACCTTCGATTCTAAAATGAAAATTCTTCTACATTGAATAGATAGCTGCAGCAATAAA-----TTTGGATCAGCCTTTCTACCCTTCTGCACTTACGTTGAGCAGGTACCTTTAGGTACCTACACACTACCTAA------------CCCTA-TTTTTATATTGAT-AAGAGTGCTTATTATAAA------TGAATTCTTGCAA---TTTTTTTTTCA…
	Leptophyllochloa_micrathera_SAA652_Peterson17403	AGCCTTTGTTTGGCAAGCTGCTGTAAGTTTTCGA---------TGAAATCTTTAGTACTCTG-----CCTGCTAAATGAAATTATGTATTAATTCCAAAAAATTAAA--------------AAAATGGGTAAAAGCAGAGAACTT-TTATATTTT-------------TATATT-----ATGAACCTTCGATTCT------------------------------------------------------------------------------------------------------------------------------------------------------------------------------------------------------------…
	Peyritschia_deyeuxiodes_SAA61_Peterson9809	----------TGGCAAGCTGCTGTAAGTTTTCGA---------TGAAATCTTTAGTACTCTG-----CCTGCTAAATTNAATTATGTATTAATTCCAAAAAATTCAA--------------AAAATGGGTAAAAGCAGAGAACTT-TTATATTTT-------------TCTATT-----ATGAACCTTCGATTCT------------------------------------------------------------------------------------------------------------------------------------------------------------------------------------------------------------…
	Peyritschia_deyeuxioides_SAA232_Peterson21403	AGCCTTTGTTTGGCAAGCTGCTGTAAGTTTTCGA---------TGAAATCTTTAGTACTCTG-----CCTGCTAAATTAAATTATGTATTAATTCCAAAAAATTCAA--------------AAAATGGGTAAAAGCAGAGAACTT-TTATATTTT-------------TCTATT-----ATGAACCTTCGATTCT------------------------------------------------------------------------------------------------------------------------------------------------------------------------------------------------------------…
	Peyritschia_deyeuxioides_SAA238_Peterson21110	AGCCTTTGTTTGGCAAGCTGCTGTAAGTTTTCGA---------TGAAATCTTTAGTACTCTG-----CCTGCTAAATTAAATTATGTATTAATTCCAAAAAATTCAA--------------AAAATGGGTAAAAGCAGAGAACTT-TTATATTTT-------------TCTATT-----ATGAACCTTCGATTCT------------------------------------------------------------------------------------------------------------------------------------------------------------------------------------------------------------…
	Peyritschia_deyeuxioides_SAA561_Peterson20367	--------TTTGGCAAGCTGCTGTAAGTTTTCGA---------TGAAATCTTTAGTACTCTG-----CCTGCTAAATTAAATTATGTATTAATTCCAAAAAATTCAA--------------AAAATGGGTAAAAGCAGAGAACTT-TTATATTTT-------------TCTATT-----ATGAACCTTCGATTCT------------------------------------------------------------------------------------------------------------------------------------------------------------------------------------------------------------…
	Phalaris_angusta_SAA669_Scur654	--------------------CTGTAAGTTTTCGA---------TGAAATCTTTAGTACTCTG-----CCTGCCAAATTGAATTATGTATTCATTCCAAAAAATTATATTAATA--------AAAATGGAAAAAAGCGGAGAACTT-TTATATTTT-------------TATATTATAAAATAAACCTTCGATTCTAAAATGAAAATTCTTCTACATTGAATGGATAGCTGCAGCAATAAA-----TTTGGATCAGCCTTTCTACCCTTCTGCACTTACGTTGAGCAGGTACCTTTAGGTACCTACACAATACCTAA------------CCCTATTTTTTATATTGAT-AAGAGTGCTTATTATAAA------TGAATTCTTGCAA-----TTTTTTTCA…
	Phalaris_aquatica_SAA766_Jobson1942	AGCCTTTGTTTGGCAAGCTGCTGTAAGTTTTCGA---------TGAAATCTTTAGTACTCTG-----CCTGCCAAATTGAATTATGTATTCATTCCAAAAAATTATATTANTA--------AAAATGGAAAAAAGCAGAGAACTT-TTATATTTT-------------TATATT-----ATGAACCTTCGATTCTAAAATGTAAATTCTTCCACATTGAATGGATAACTACAACAATAAA-----TTTGGATCAGCCTTTCTACCCTTCTGCACTTACATTGAGCAGGTACCTTTAGGTACCTACATAATACCTAA------------CCCTATTTTTATTATTGAT-AAGAGTGCTTATTATAAA------TGAATTCTTGCAA-----TTTTTTTCA…
	Phalaris_arundinacea_SAA22_Peterson18383	--CCTTTGTTTGGCAAGCTGCTGTAAGTTTTCGA---------TGAAATCTTTAGTACTCTG-----CCTGCCAAATTGAATTATGTATTCATTCCAAAAAATTATATTAATA--------AAAATGGAAAAAAGCGGAGAACTT-TTATATTTT-------------TATATTATAAAATAAACCTTCGATTCTAAAATGAAAATTCTTCTACATTGAATGGATAGCTGCAGCAATAAA-----TTTGGATCAGCCTTTCTACCCTTCTGCACTTACGTTGAGCAGGTACCTTTAGGTACCTACACAATACCTAA------------CCCTATTTTTTATATTGAT-AAGAGTGCTTATTATAAA------TGAATTCTTGCAA-----TTTTTTTCA…
	Phalaris_canariensis_SAA80_Peterson19672	----------------------------------------------------------------------------------------------------------------------------------------GGAGAACTT-TTATATTTT-------------TATATTATAAAATAAACCTTCGATTCTAAAATGAAAATTCTTCTACATTGAATGGATAGCTGCAGCAATAAA-----TTTGGATCAGCCTTTCTACCCTTCTGCACTTACGTTGAGCAGGTACCTTTAGGTACCTACACAATACCTAA------------CCCTATTTTTTATATTGAT-AAGAGTGCTTATTATAAA------CGAATTCTTGCAA-----TTTTTTTCA…
	Phalaris_paradoxa_SAA762_Contis61	-GCCTTTGTTTGGCAAGCTGCTGTAAGTTTTCGA---------TGAAATCTTTAGTACTCTG-----CCTGCCAAATTGAATTATGTATTCATTCCAAAAAATTATATTAATAAAAAAAAAAAAATGGAAAAAAGCGGAGAACTT-TTATATTTT-------------TATATT-----ATGAACCTTCGATTCTAAAATGAAAATTCTTCCGCGTTGAATGGATAGCTGCAGCAATAAA-----TTTGGATCAGCCTTTCTACCCTTCTGCACTTACGTTGAGCAGGTACCTTTAGGTACCTACACAATACCTAA------------CCCTATTTTTTATATTGAT-AAGAGTGCTTATTATAAA------TGAATTCTTGCAA-----TTTTTTTCA…
	Phalaris_paradoxa_SAA763_McKenzie95131	--------TTTGGCAAGCTGCTGTAAGTTTTCGA---------TGAAATCTTTAGTACTCTG-----CCTGCCAAATTGAATTATGTATTCATTCCAAAAAATTATATTAATTAAAAAAAAAAAATGGAAAAAAGCGGAGAACTT-TTATATTTT-------------TATATT-----ATGAACCTTCGATTCTAAAATGAAAATTCTTCCGCGTTGAATGGATAGCTGCAGCAATAAA-----TTTGGATCAGCCTTTCTACCCTTCTGCACTTACGTTGAGCAGGTACCTTTAGGTACCTACACAATACCTAA------------CCCTATTTTTTATATTGAT-AAGAGTGCTTATTATAAA------TGAATTCTTGCAA-----TTTTTTTCA…
	Poa_gigantea_SAA526_Peterson21680	-------------------GCTGTAAGTTTTCGA---------TGAAATGTTTAGTACTCTG-----TCTGGCAAATTGAATGATGTATTCATTCCAAAAAATTCTA--------------AAAATGGGTAAAAGGCGAGAACTT-TTATATTTT-------------TATATT-----ATGAACCTTCGACTCTAAAATGAAAATTCTTCTACATTGAATGGATAGCTGCAGCAATAAA-----TTTGGATCAGCCTTTCTACCCTTCTGCACCTACGTTGAGCAGGTACCTTTAGGTACCTACACAATACCTAA------------CCCTATTTTTTATATTGATTAAGAGTGCTTATTATAAA------TGAATTCTTCCCA---TTTTTTTTTCA…
	Poa_gymnantha_SAA527_Peterson21733	-------------------GCTGTAAGTTTTCGA---------TGAAATGTTTAGTACTCTG-----TCTGGCAAATTGAATGATGTATTCATTCCAAAAAATTCTA--------------AAAATGGGTAAAAGGCGAGAACTT-TTATATTTT-------------TATATT-----ATGAACCTTCGACTCTAAAATGAAAATTCTTCTACATTGAATGGATAGCTGCAGCAATAAA-----TTTGGATCAGCCTTTCTACCCTTCTGCACCTACGTTGAGCAGGTACCTTTAGGTACCTACACAATACCTAA------------CCCTATTTTTTATATTGATTAAGAGTGCTTATTATAAA------TGAATTCTTCCCA---TTTTTTTTTCA…
	Poa_pratensis_SAA144_Goodrich22955	AGCCTTTGTTTGGCAAGCTGCTGTAAGTTTTCGA---------TGAAATGTTTAGTACTCTG-----TCTGCCAAATTGAATGATGTATTCATTCCAAAAAATTATA--------------AAAATGGGTAAAAGGCGAGAACTT-TTCTATTTT-------------TATATT-----ATGAACCTTCGACTNTAAAATGAAAATTCTTCTACATTGAATGGATAGCTGCAGCAATAAA-----TTTGGATCAGCCTTTCTACCCTTCTGCACCTACGTTGAGCAGGTACCTTTAGGTACCTACACAATACCTAA------------CCCTATTTTTTATATTGATTAAGAGTGCTTATTATAAA------TGAATTCTTCCCA---TTTTTTTTTCA…
	Podagrostis_aequivalvis_SAA568_Saarela1307	---------TTGGCAAGCTGCTGTAAGTTTTCGA---------TGAAATCTTTAGTATTCCG-----CCTGCCAAATTGAATTATGTATTCATTCCAAAAAATTATA--------------AAAATGGATAAAAGCGTAGAACTT-TTATATTTT-------------TATATT-----ATGAACCTTCGATTCTAAAATGAAAATTATTCTACATTGAATGGATAGCTGCAGCAATAAA-----TTCGGATCAGCCTTTCTACCCTTCTGCACTTACGTTGAGCAGG----------TACCTACACAATACCTAA------------CCGTATTTTTTATATTGAT-AAGAGTGCTTATTATAAA------TGAATTCTTGCAA-----TTTTTTTCA…
	Polypogon_australis_SAA101_Peterson19678	---------------------------------------------------------------------------------------------------------------------------------------------------------------------------------------------------------------------------------AGCTGCAGCAATAAA-----TTCGGATCAGCCTTTCTACCCTTCTGCACTTACGTTGAGCAGG----------TACCTACACAATACCTAA------------CCGTATTTTTGATATTGAT-AAGAGTACTTATTATAAA------TGAATTCTTTCAA-----TTTTTTTCA…
	Polypogon_australis_SAA50_Soreng7084	-----------------CTGCTGTAAGTTTTCGA---------TGAAATCTTTAGTATTCCG-----CCTGCCAAATTGAATTATGTATTCATTCCAAAAAATTAGA--------------AAAATGGATAAAAGCGTAGAACTT-TTCTATTTT-------------TATATT-----ATGAACCTTCGATTCTAAAATGAAAATTATTCTACATTGAATGGATAGCTGCAGCAATAAA-----TTCGGATCAGCCTTTCTACCCTTCTGCACTTACGTTGAGCAGG----------TACCTACACAATACCTAA------------CCGTATTTTTGATATTGAT-AAGAGTACTTATTATAAA------TGAATTCTTTCAA-----TTTTTTTCA…
	Polypogon_australis_SAA53_Peterson15551	------------------------------------------------------------------------------------------------------------------------------GGATAAAAGCGTAGAACTT-TTCTATTTT-------------TATATT-----ATGAACCTTCGATTCTAAAATGAAAATTATTCTACATTGAATGGATAGCTGCAGCAATAAA-----TTCGGATCAGCCTTTCTACCCTTCTGCACTTACGTTGAGCAGG----------TACCTACACAATACCTAA------------CCGTATTTTTGATATTGAT-AAGAGTACTTATTATAAA------TGAATTCTTTCAA-----TTTTTTTCA…
	Polypogon_elongatus_SAA240_Peterson21182	-----------------------------------------------------------------------------------ATGTATTCATTCCAAAAAATTAGA--------------AAAATGGATAAAAGCGTAGAACTT-TTCTATTTT-------------TATATT-----ATGAACCTTCGATTCTAAAATGAAAATTATTCTACATTGAATGGATAGCTGTAGCAATAAA-----TTTGGATCAGCCTTTCTACCCTTCCGCACTTACGTTGAGCAGG----------TACCTACACAATACCTAA------------CCGTATTTTTGATATTGAT-AAGAGTGCTTATTATAAA------TGAATTCTTTCAA--TTTTTTTTTTCA…
	Polypogon_elongatus_SAA247_Peterson21234	AGCCTTTGTTTGGCAAGCTGCTGTAAGTTTTCGA---------TGAAATCCTTAGTATTCCG-----CCTGCCAAATTGAATTATGTATTCATTCCAAAAAATTAGA--------------AAAATGGATAAAAGCGTAGAACTT-TTCTATTTT-------------TATATT-----ATGAACCTTCGATTCTAAAATGAAAATTATTCTACATTGAATGGATAGCTGTAGCAATAAA-----TTTGGATCAGCCTTTCTACCCTTCCGCACTTACGTTGAGCAGG----------TACCTACACAATACCTAA------------CCGTATTTTTGATATTGAT-AAGAGTGCTTATTATAAA------TGAATTCTTTCAA--TTTTTTTTTTCA…
	Polypogon_elongatus_SAA517_Peterson21688	----------------------------------------------------------------------GCCAAATTGAATTATGTATTCATTCCAAAAAATGAGA--------------AAAATGGATAAAAGCGTAGAACTT-TTCTATTTT-------------TATATT-----ATGAACCTTCGATTCTAAAATGAAAATTATTCTACATTGAATGGATAGCTGTAGCAATAAA-----TTTGGATCAGCCTTTCTACCCTTCCGCACTTACGTTGAGCAGG----------TACCTACACAATACCTAA------------CCGTATTTTTGATATTGAT-AAGAGTGCTTATTATAAA------TGAATTCTTTCAA-TTTTTTTTTTTCA…
	Polypogon_interruptus_SAA516_Peterson21477	---------------------------------------------------------TTCCG-----CCTGCCAAATTGAATTATGTATTCATTCCAAAAAATTAGA--------------AAAATGGATAAAAGCGTAGAACTT-TTCTATTTT-------------TATATT-----ATGAACCTTCGATTCCAAAATGAAAATTATTCTACATTGAATGGATAGCTGCAGCNNTAAA-----TTTGGATCAGCCTTTCTACCCTTCTGCACTTACGTTGAGCAGG----------TACCTACACAATACCTAA------------CCGTATTTTTGATATTGAT-AAGAGTACTTATTATAAA------TGAATTCTTTCAA-----TTTTTTTCA…
	Polypogon_monspeliensis_SAA83_Peterson19669	----------------------------------------------------------------------GCCAAATTGAATTATGTATTCATTCCAAAAAATTAGA--------------AAAATGGATAAAAGCGTAGAACTT-TTCTATTTT-------------TATATT-----ATGAACCTTCGATTCTAAAATGAAAATTATTCTACATTGAATGGATAGCTGTAGCAATAAA-----TTCGGATCAGCCTTTCTACCCTTCCGCACTTACGTTGAGCAGG----------TACCTACACAATACCTAA------------CCGTATTTTTGATATTGAT-AAGAGTGCTTATTATAAA------TGAATTCTTTCAATTTTTTTTTTTTCA…
	Polypogon_viridis_SAA239_Peterson20996	------------------------------------------------------------------------------------------------------------------------------GGGTAAAAGCGTAGAACTT-TTCTATTTT-------------TATATT-----ATGAACCTTCGATTCTAAAATGAAAATTATTCTACATTGAATGGATAGCTGTAGCANTAAA-----TTCGGATCAGCCTTTCTACCCTTCCGCACTTACGTTGAGCAGG----------TACCTACACAATACCTAA------------CCGTATTTTTGATATTGAT-AAGAGTGCTTATTATAAA------TGAATTCTTTCAA--TTTTTTTTTTCA…
	Polypogon_viridis_SAA245_Peterson21309	-------GTTTGGCAAGCTGCTGTAAGTTTTCGA---------TGAAATCCTTAGTATTCCG-----CCTGCCAAATTGAATTATGTATTCATTCCAAAAAATTAGA--------------AAAATGGATAAAAGCGTAGAACTT-TTCTATTTT-------------TATATT-----ATGAACCTTCGATTCTAAAATGAAAATTATTCTACATTGAATGGATAGCTGTAGCAATAAA-----TTCGGATCAGCCTTTCTACCCTTCCGCACTTACGTTGAGCAGG----------TACCTACACAATACCTAA------------CCGTATTTTTGATATTGAT-AAGAGTGCTTATTATAAA------TGAATTCTTTCAA--TTTTTTTTTTCA…
	Polypogon_viridis_SAA515_Peterson21470	-GCCTTTGTTTGGCAAGCTGCTGTAAGTTTTCGA---------TGAAATCCTTAGTATTCCG-----CCTGCCAAATTGAATTATGTATTCATTCCAAAAAATTAGA--------------AAAATGGATAAAAGCGTAGAACTT-TTCTATTTT-------------TATATT-----ATGAACCTTCGATTCTAAAATGAAAATTATTCTACATTGAATGGATAGCTGTAGCAATAAA-----TTCGGATCAGCCTTTCTACCCTTCCGCACTTACGTTGAGCAGG----------TACCTACACAATACCTAA------------CCGTATTTTTGATATTGAT-AAGAGTGCTTATTATAAA------TGAATTCTTTCAA-TTTTTTTTTTTCA…
	Pseudobromus_africanus_SAA675_Schweickerdt6053	-GCCTTTGTTTGCCAAGCTGCTGTAAGTTTTCGA---------TGAAATGTTTAGTACTCTG-----TCTACCAAATTGAATGATGTATTCATTCCAAAAAATGAAA--------------AAAATGGGTAAAAGGCGAGAACTT-TTATATTTT-------------TATATT-----ATGAACCTTCAACTCTAAAATGCAAATTCTTCTACATTGAATGGATAGCTGCATCAATAAA-----TTTTGATCAGCCTTTCTACCCTTCTGCACCTACGTTGAGCAGGTACCTTTAGGTACCTACACAATACCTAAT--ACC---TAACCCTATTTTTTATATTGAT-AAGAGTGCTTATTATAAA------TGAATTCTTCCAA-TTTTTTTTTTTCA…
	Relchela_panicoides_SAA667_Peterson17364	----------TGGCAAGCTGCTGTAAGTTTTCGA---------TGAAATCTTTAGTACTCTG-----CCTGCCAAATTGAATTATGTATTCATTCCAAAAAATTCTA--------------AAAATGGGTAAAAGCGTAGAACTT-TTATATTTT-------------TATATT-----ATGAACCTTCAATTCTAAAATGCAAATTCTTCTACATTGAATGGATAGCTGCAGCAATAAA-----TTCGGATCAGCCTTTCTACCCTTCTGCACTTACGTTGAGCAGGTACCTTTAGGTACCTACACAATACCTAA------------CCGTATTTTTGATATTGAT-AAGAGTGCTTATTCTAAA------TGAATTCTTGCAA-----TTTTTTTCA…
	Relchela_panicoides_SAA668_Peterson17334	----------TGGCAAGCTGCTGTAAGTTTTCGA---------TGAAATCTTTAGTACTCTG-----CCTGCCAAATTGAATTATGTATTCATTCCAAAAAATTCTA--------------AAAATGGGTAAAAGCGTAGAACTT-TTATATTTT-------------TATATT-----ATGAACCTTCAATTCTAAAATGCAAATTCTTCTACATTGAATGGATAGCTGCAGCAATAAA-----TTCGGATCAGCCTTTCTACCCTTCTGCACTTACGTTGAGCAGGTACCTTTAGGTACCTACACAATACCTAA------------CCGTATTTTTGATATTGAT-AAGAGTGCTTATTCTAAA------TGAATTCTTGCAA-----TTTTTTTCA…
	Rostraria_pumila_SAA730_Peterson14444	AGCCTTTGTTTGGCAAGCTGCTGTAAGTTTTCGA---------TGAAATCTTTAGTACTCTG-----CCTGCTAAATAAAATTATGTATTAATTCCAAAAAATTAA---------------AAAATGGGTAAAAGTGGAGAACTT-TTCTATTTT-------TATATTTATATT-----ATGAACCTTCGATTCTAAAATTAAAATTCTTCCACATTGAATAGATAGCTGCAGCAATAAA-----TTTGGATCAGCCTTTCTACCCTTCTGCACTTACGTTGAGCAGG----------TACCTACACAATACCTAA------------CCCTA-TTTTGATATTGAT-AAGAGTGCTTATTATAAA------TGAATTCTTGCAA-----TTTTTTTCA…
	Sphenopholis_filiformis_SAA628_Sorrie11538	----------TGGCAAGCTGCTGTAAGTTTTCGA---------TGAAATCTTTAGTACTCTG-----CCTGCTAAATTAAATTATGTATTAATTCCAAAAAATTAAA--------------AAAATGGGTAAAAGCAGAGAACTT-TTATATTTT-------------TATATT-----ATGAACCTTCGATTCT------------------------------------------------------------------------------------------------------------------------------------------------------------------------------------------------------------…
	Sphenopholis_intermedia_SAA260_Dugal4080	----TTTGTTTGGCAAGCTGCTGTAAGTTTTCGA---------TGAAATCTTTATTACTCTG-----CCTGCTAAATTAAATTATGTATTAATTCCAAAAAATTAAA--------------AAAATGGGTAAAAGCAGAGAACTT-TTATATTTT-------------TATATT-----ATGAACCTTCGATTCT------------------------------------------------------------------------------------------------------------------------------------------------------------------------------------------------------------…
	Sphenopholis_intermedia_SAA262_Dugal4234	----TTTGTTTGGCAAGCTGCTGTAAGTTTTCGA---------TGAAATCTTTAGTACTCTG-----CCTGCTAAATTAAATTATGTATTAATTCCAAAAAATTAAA--------------AAAATGGGTAAAAGCAGAGAACTT-TTATATTTT-------------TATATT-----ATGAACCTTCGATTCT------------------------------------------------------------------------------------------------------------------------------------------------------------------------------------------------------------…
	Sphenopholis_obtusata_major_SAA261_Darbyshire3412	----TTTGTTTGGCAAGCTGCTGTAAGTTTTCGA---------TGAAATCTTTAGTACTCTG-----CCTGCTAAATTAAATTATGTATTAATTCCAAAAAATTAAA--------------AAAATGGGTAAAAGCAGAGAACTT-TTATATTTT-------------TATATT-----ATGAACCTTCGATTCT------------------------------------------------------------------------------------------------------------------------------------------------------------------------------------------------------------…
	Sphenopholis_pensylvanica_SAA673_Sharp40056	--------TTTGGCAAGCTGCTGTAAGTTTTCGA---------TGAAATCTTTAGTACTCTG-----CCTGCTAAATTAAATTATGTATTAATTCCAAAAAATTAAA--------------AAAATGGGTAAAAGCAGAGAACTT-TTATATTTT-------------TATATT-----ATGAACCTTCGATTCT------------------------------------------------------------------------------------------------------------------------------------------------------------------------------------------------------------…
	Sphenopholis_pensylvanica_SAA745_Terrell3644	AGCCTTTGTTTGGCAAGCTGCTGTAAGTTTTCGA---------TGAAATCTTTAGTACTCTG-----CCTGCTAAATTAAATTATGTATTAATTCCAAAAAATTAAA--------------AAAATGGGTAAAAGCAGAGAACTT-TTATATTTT-------------TATATT-----ATGAACCTTCGATTCT------------------------------------------------------------------------------------------------------------------------------------------------------------------------------------------------------------…
	Torreyochloa_pallida_pauciflora_SAA622_Saarela1187	----------------GCTGCTGTAAGTTTTCGA---------TGAAATCTTTAGTACTCCG-----CCTGCCAAATTGAATTATGTATTCATTCCAAAAAATTATA--------------AAAATGGGTAAAAGCGGAGAATTT-TTATATTTT-------------TATATT-----ATGAACCTTCGATTCAAAAATGAAAATTCTTCTACATTGAATGGATAGCTGCAGCAATAAA-----TTTGGATCAGCCTTTCTACCCTTCTGCACTTACGTTGAGCAGGTACCTTTAGGTACCTACACAATACCTAA------------CCCTATTTTTGATATTCAT-AAGAGTACTTATTATAAA------TGAATTCTTGCAA-----TTTTTTTCA…
	Trisetum_andinum_SAA656_Sklenar9_3	-------------------GCTGTAAGTTTTCGA---------TGAAATCTTTAGTACTCTG-----CCTGCTAAATTAAATTATGTATTAATTCCAAAAAATTATA--------------CAAATGGGTAAAAGCGGAGAACTT-TTATATTTT-------------TATATT-----ATGAACCTTCGATTCTAAAATGAAAATTCTTCCACATTGAATAGATAGCTGCAGCAATAAA-----TTTGGATCAGCCTTTCTACCCTTCTGCACTTACGTTGAGCAGG----------TACCTACACAATACCTAA------------CCCTA-TTTTGATATTGAT-AAGAGTACTTATTATAAA------TGAATTCTTGCAA-----TTTTTTTCA…
	Trisetum_cernuum_canescens_SAA103_Peterson19686	AGCCTTTGTTTGGCAAGCTGCTGTAAGTTTTCGA---------TGAAATCTTTAGTACTCTG-----CCTGCTAAATTAAATTATGTATTAATTCCAAAAAATTAAA--------------AAAATGGGTAAAAGCAGAGAACTT-TTATATTTT-------------TATATT-----ATGAACCTTCGATTCTAA----------------------------------------------------------------------------------------------------------------------------------------------------------------------------------------------------------…
	Trisetum_cernuum_canescens_SAA107_Peterson19720	AGCCTTTGTTTGGCAAGCTGCTGTAAGTTTTCGA---------TGAAATCTTTAGTACTCTG-----CCTGCTAAATTAAATTATGTATTAATTCCAAAAAATTAAA--------------AAAATGGGTAAAAGCAGAGAACTT-TTATATTTT-------------TATATT-----ATGAACCTTCGATTCT------------------------------------------------------------------------------------------------------------------------------------------------------------------------------------------------------------…
	Trisetum_cernuum_canescens_SAA114_Peterson19790	AGCCTTTGTTTGGCAAGCTGCTGTAAGTTTTCGA---------TGAAATCTTTAGTACTCTG-----CCTGCTAAATTAAATTATGTATTAATTCCAAAAAATTAAA--------------AAAATGGGTAAAAGCAGAGAACTT-TTATATTTT-------------TATATT-----ATGAACCTTCGATTCT------------------------------------------------------------------------------------------------------------------------------------------------------------------------------------------------------------…
	Trisetum_cernuum_canescens_SAA20_Peterson18723	AGCCTTTGTTTGGCAAGCTGCTGTAAGTTTTCGA---------TGAAATCTTTAGTACTCTG-----CCTGCTAAATTAAATTATGTATTAATTCCAAAAAATTAAA--------------AAAATGGGTAAAAGCAGAGAACTT-TTATATTTT-------------TATATT-----ATGAACCTTCGATTCT------------------------------------------------------------------------------------------------------------------------------------------------------------------------------------------------------------…
	Trisetum_cernuum_canescens_SAA82_Peterson19667	AGCCTTTGTTTGGCAAGCTGCTGTAAGTTTTCGA---------TGAAATCTTTAGTACTCTG-----CCTGCTAAATTAAATTATGTATTAATTCCAAAAAATTAAA--------------AAAATGGGTAAAAGCAGAGAACTT-TTATATTTT-------------TATATT-----ATGAACCTTCGATTCT------------------------------------------------------------------------------------------------------------------------------------------------------------------------------------------------------------…
	Trisetum_distichophyllum_SAA146_Buhrer207676	AGCCTTTGTTTGGCAAGCTGCTGTAAGTTTTCGA---------TGAAATCTTTAGTACTCTG-----CCTGCTAAATTAAATTATGTATTAATTCCAAAAAATTATA--------------AAAATGGGTAAAAGCGGAGAACTT-TTATATTTT-------------TATATT-----ATGAACCTTCGATTCTAAAATGAAAATTCTTCCACATTGAATAGATAGCTGCAGCAATAAA-----TTTGGATCAGCCTTTCTACCCTTCTGCACTTACGTTGAGCAGG----------TACCTACACAATACCTAA------------CCCTA-TTTTGATATTGAT-AAGAGTGCTTATTATAAA------TGAATTCTTGCAA--------------…
	Trisetum_durangense_SAA241_Peterson21245	-------------------------------CGA---------TGAAATCTTTAGTACTCTG-----CCTGCTAAATTAAATTATGTATTAATTCCAAAAAATTAAA--------------AAAATGGGTAAAAGCAGAGAACTT-TTATATTTT-------------TATATT-----ATGAACCTTCGATTCT------------------------------------------------------------------------------------------------------------------------------------------------------------------------------------------------------------…
	Trisetum_durangense_SAA242_Peterson21217	-----------------------------------------------------------CTG-----CCTGCTAAATTAAATTATGTATTAATTCCAAAAAATTAAA--------------AAAATGGGTAAAAGCAGAGAACTT-TTATATTTT-------------TATATT-----ATGAACCTTCGATTCT------------------------------------------------------------------------------------------------------------------------------------------------------------------------------------------------------------…
	Trisetum_flavescens_SAA145_Kalheber78_379	AGCCTTTGTTTGGCAAGCTGCTGTAAGTTTTCGA---------TGAAATCTTTAGTACTCTG-----CCTGCTAAATAAAATTATGTATTAATTCCAAAAAATTAA---------------AAAATGGGTAAAAGTGGAGAACTT-TTCTATTTT-------------TATATT-----ATGAACCTTCGATTCTAAAATGAAAATTCTTCCACATTGAATAGATAGCTGCAGCAATAAA-----TTTGGATCAGCCTTTCTACCCTTCTGCACTTACGTTGAGCAGG----------TACCTACACAATACCTAA------------CCCTA-TTTTGATATTGAT-AAGAGTGCTTATTATAAA------TGAATTCTTGCAA-----TTTTTTTCA…
	Trisetum_irazuense_SAA655_Stergios20561	-------GTTTGGCAAGCTGCTGTAAGTTTTCGA---------TGAAATCTTTAGTACTCTG-----CCTGCTAAATTAAATTATGTATTAATTCCAAAAAATTAAA--------------AAAATGGGTAAAAGCAGAGAACTT-TTATATTTT-------------TATATT-----ATGAACCTTCGATTCT------------------------------------------------------------------------------------------------------------------------------------------------------------------------------------------------------------…
	Trisetum_macbridei_SAA522_Peterson21679	--------TTTGGCAAGCTGCTGTAAGTTTTCGA---------TGAAATCTTTAGTACTCTG-----CCTGCTAAATTAAATTATGTATTAATTCCAAAAAATTAAA--------------AAAATGGGTAAAAGCAGAGAACTT-TTATATTTT-------------TATATT-----ATGAACCTTCGATTCT------------------------------------------------------------------------------------------------------------------------------------------------------------------------------------------------------------…
	Trisetum_montanum_SAA90_Peterson18397	--CCTTTGTTTGGCAAGCTGCTGTAAGTTTTCGA---------TGAAATCTTTAGTACTCTG-----CCTGCTAAATTAAATTATGTATTAATTCCAAAAAATTATA--------------CAAATGGGTAAAAGCGGAGAACTT-TTATATTTT-------------TATATT-----ATGAACCTTCGATTCTAAAATGAAAATTCTTCCACATTGAATAGATAGCTGCAGCAATAAA-----TTTGGATCAGCCTTTCTACCCTTCTGCACTTACGTTGAGCAGG----------TACCTACACAATACCTAA------------CCCTA-TTTTGATATTGAT-AAGAGTACTTATTATAAA------TGAATTCTTGCAA-----TTTTTTTCA…
	Trisetum_oreophilum_oreophilum_SAA558_Peterson20273	AGCCTTTGTTTGGCAAGCTGCTGTAAGTTTTCGA---------TGAAATCTTTAGTACTCTG-----CCTGCTAAATTAAATTATGTATTAATTCCAAAAAATTATA--------------CAAATGGGTAAAAGCGGAGAACTT-TTATATTTT-------------TATATT-----ATGAACCTTCGATTCTAAAATGAAAATTCTTCCACATTGAATAGATAGCTGCAGCAATAAA-----TTTGGATCAGCCTTTCTACCCTTCTGCACTTACGTTGAGCAGG----------TACCTACACAATACCTAA------------CCCTA-TTTTGATATTGAT-AAGAGTACTTATTATAAA------TGAATTCTTGCAA-----TTTTTTTCA…
	Trisetum_oreophilum_oreophilum_SAA659_Peterson9239	---------TTGGCAAGCTGCTGTAAGTTTTCGA---------TGAAATCTTTAGTACTCTG-----CCTGCTAAATTAAATTATGTATTAATTCCAAAAAATTATA--------------CAAATGGGTAAAAGCGGAGAACTT-TTATATTTT-------------TATATT-----ATGAACCTTCGATTCTAAAATGAAAATTCTTCCACATTGAATAGATAGCTGCAGCAATAAA-----TTTGGATCAGCCTTTCTACCCTTCTGCACTTACGTTGAGCAGG----------TACCTACACAATACCTAA------------CCCTA-TTTTGATATTGAT-AAGAGTACTTATTATAAA------TGAATTCTTGCAA-----TTTTTTTCA…
	Trisetum_palmeri_SAA657_Hoge220	AGCCTTTGTTTGGCAAGCTGCTGTAAGTTTTCGA---------TGAAATCTTTAGTACTCTG-----CCTGCTAAATTAAATTATGTATTAATTCCAAAAAATTAAA--------------AAAATGGGTAAAAGCAGAGAACTT-TTATATTTT-------------TATATT-----ATGAACCTTCGATTCT------------------------------------------------------------------------------------------------------------------------------------------------------------------------------------------------------------…
	Trisetum_phleoides_SAA653_Peterson17256	-----------------------------------------------ATCTTTAGTACTCTG-----CCTGCT-AATTAAATTATGTATTAATTCCAAAAAATTATA--------------AAAATGGGTAAAAGCGGAGAACTT-TTATATTTT-------------TATATT-----ATGAACCTTCGATTCTAAAATGAAAATTCTTCCACATTGAATAGATAGCTGCAGCAATAAA-----TTTGGATCAGCCTTTCTACCCTTCTGCACTTACGTTGAGCAGG----------TACCTACACAATACCTAA------------CCCTA-TTTTGATATTGAT-AAGAGTACTTATTATAAA------TGAATTCTTGCAA-----TTTTTTTCA…
	Trisetum_preslii_SAA660_Peterson11467	--------------------CTGTAAGTTTTCGA---------TGAAATCTTTAGTACTCTG-----CCTGCTAAATTAAATTATGTATTAATTCCAAAAAATTATA--------------CAAATGGGTAAAAGCGGAGAACTT-TTCTATTTT-------------TATATT-----ATGAACCTTCGATTCTAAAATGAAAATTCTTCCACATTGAATAGATAGCTGCAGCAATAAA-----TTTGGATCAGCCTTTCTACCCTTCTGCACTTACGTTGAGCAGG----------TACCTACACAATACCTAA------------CCCTA-TTTTGATATTGAT-AAGAGTACTTATTATAAA------TGAATTCTTGCAA-----TTTTTTTCA…
	Trisetum_rosei_SAA233_Peterson21388	---------------------------TTTTCGA---------TGAAATCTTTAGTACTCTG-----CCTGCTAAATTAAATTATGTATTAATTCCAAAAAATTATA--------------CAAATGGGTAAAAGCGGAGAACTT-TTCTATTTT-------------TATATT-----ATGAACCTTCGATTCTAAAATGAAAATTCTTCCACATTGAATAGATAGCTGCAGCAATAAA-----TTTGGATCAGCCTTTCTACCCTTCTGCACTTACGTTGAGCAGG----------TACCTACACAATACCTAA------------CCCTA-TTTTGATATTGAT-AAGAGTACTTATTATAAA------TGAATTCTTGCAA-----TTTTTTTCA…
	Trisetum_spicatum_cumingii_SAA520_Peterson21934	----------------------------------------------------------------------------TTAAATTATGTATTAATTCCAAAAAATTATA--------------CAAATGGGTAAAAGCGGAGAACTT-TTATATTTT-------------TATATT-----ATGAACCTTCGATTTTAAAATGAAAATTCTTCCACATTGAATAGATAGCTGCAGCNNTAAA-----TTTGGATCAGCCTTTCTACCCTTCTGCACTTACGTTGAGCAGG----------TACCTACACAATACCTAA------------CCCTA-TTTTGATATTGAT-AAGAGTACTTATTATAAA------TGAATTCTTGCAA-----TTTTTTTCA…
	Trisetum_spicatum_SAA521_Peterson21527	AGCCTTTGTTTGGCAAGCTGCTGTAAGTTTTCGA---------TGAAATCTTTAGTACTCTG-----CCTGCTAAATTAAATTATGTATTAATTCCAAAAAATTATA--------------CAAATGGGTAAAAGCGGAGAACTT-TTATATTTT-------------TATATT-----ATGAACCTTCGATTCTAAAATGAAAATTCTTCCACATTGAATAGATAGCTGCAGCAATAAA-----TTTGGATCAGCCTTTCTACCCTTCTGCACTTACGTTGAGCAGG----------TACCTACACAATACCTAA------------CCCTA-TTTTGATATTGAT-AAGAGTACTTATTATAAA------TGAATTCTTGCAA-----TTTTTTTCA…
	Trisetum_spicatum_SAA524_Peterson21542	AGCCTTTGTTTGGCAAGCTGCTGTAAGTTTTCGA---------TGAAATCTTTAGTACTCTG-----CCTGCTAAATTAAATTATGTATTAATTCCAAAAAATTATA--------------CAAATGGGTAAAAGCGGAGAACTT-TTCTATTTT-------------TATATT-----ATGAACCTTCGATTCTAAAATGAAAATTCTTCCACATTGAATAGATAGCTGCAGCAATAAA-----TTTGGATCAGCCTTTCTACCCTTCTGCACTTACGTTGAGCAGG----------TACCTACACAATACCTAA------------CCCTA-TTTTGATATTGAT-AAGAGTACTTATTATAAA------TGAATTCTTGCAA-----TTTTTTTCA…
	Trisetum_spicatum_SAA559_Peterson20299	-----------GGCAAGCTGCTGTAAGTTTTCGA---------TGAAATCTTTAGTACTCTG-----CCTGCTAAATTAAATTATGTATTAATTCCAAAAAATTATA--------------CAAATGGGTAAAAGCGGAGAACTT-TTATATTTT-------------TATATT-----ATGAACCTTCGATTCTAAAATGAAAATTCTTCCACATTGAATAGATAGCTGCAGCAATAAA-----TTTGGATCAGCCTTTCTACCCTTCTGCACTTACGTTGAGCAGG----------TACCTACACAATACCTAA------------CCCTA-TTTTGATATTGAT-AAGAGTACTTATTATAAA------TGAATTCTTGCAA-----TTTTTTTCA…
	Trisetum_spicatum_SAA764_Chesterfield3126	AGCCTTTGTTTGGCAAGCTGCTGTAAGTTTTCGA---------TGAAATCTTTAGTACTCTG-----CCTGCTAAATTAAATTATGTATTAATTCCAAAAAATTATA--------------CAAATGGGTAAAAGCGGAGAACTT-TTATATTTT-------------TATATT-----ATGAACCTTCGATTCTAAAATGAAAATTCTTCCACATTGAATAGATAGCTGCAGCAATAAA-----TTTGGATCAGCCTTTCTACCCTTCTGCACTTACGTTGAGCAGG----------TACCTACACAATACCTAA------------CCCTA-TTTTGATATTGAT-AAGAGTACTTATTATAAA------TGAATTCTTGCCA-----TTTTTTTCA…
	Trisetum_spicatum_SAA765_Walsh6731	----------TGGCAAGCTGCTGTAAGTTTTCGA---------TGAAATCTTTAGTACTCTG-----CCTGCTAAATTAAATTATGTATTAATTCCAAAAAATTATA--------------CAAATGGGTAAAAGCGGAGAACTT-TTATATTTT-------------TATATT-----ATGAACCTTCGATTCTAAAATGAAAATTCTTCCACATTGAATAGATAGCTGCAGCAATAAA-----TTTGGATCAGCCTTTCTACCCTTCTGCACTTACGTTGAGCAGG----------TACCTACACAATACCTAA------------CCCTA-TTTTGATATTGAT-AAGAGTACTTATTATAAA------TGAATTCTTGCCA-----TTTTTTTCA…
	Trisetum_spicatum_SAA81_Peterson19768	-----TTGTTTGGCAAGCTGCTGTAAGTTTTCGA---------TGAAATCTTTAGTACTCTG-----CCTGCTAAATTAAATTATGTATTAATTCCAAAAAATTATA--------------CAAATGGGTAAAAGCGGAGAACTT-TTATATTTT-------------TATATT-----ATGAACCTTCGATTCTAAAATGAAAATTCTTCCACATTGAATAGATAGCTGCAGCAATAAA-----TTTGGATCAGCCTTTCTACCCTTCTGCACTTACGTTGAGCAGG----------TACCTACACAATACCTAA------------CCCTA-TTTTGATATTGAT-AAGAGTACTTATTATAAA------TGAATTCTTGCAA-----TTTTTTTCA…
	Trisetum_spicatum_spicatum_SAA523_Peterson21896	-------------CAAGCTGCTGTAAGTTTTCGA---------TGAAATCTTTAGTACTCTG-----CCTGCTAAATTAAATTATGTATTAATTCCAAAAAATTATA--------------CAAATGGGTAAAAGCGGAGAACTT-TTATATTTT-------------TATATT-----ATGAACCTTCGATTCTAAAATGAAAATTCTTCCACATTGAATAGATAGCTGCAGCAATAAA-----TTTGGATCAGCCTTTCTACCCTTCTGCACTTACGTTGAGCAGG----------TACCTACACAATACCTAA------------CCCTA-TTTTGATATTGAT-AAGAGTACTTATTATAAA------TGAATTCTTGCAA-----TTTTTTTCA…
	Trisetum_viride_SAA237_Peterson21275	AGCCTTTGTTTGGCAAGCTGCTGTAAGTTTTCGA---------TGAAATCTTTAGTACTCTG-----CCTGCTAAATTCAATTATGTATTAATTCCAAAAAATTAAA--------------AAAATGGGTAAAAGCAGAGAACTT-TTATATTTT-------------TATATT-----ATGAACCTTCGATTCT------------------------------------------------------------------------------------------------------------------------------------------------------------------------------------------------------------…
	Trisetum_viride_SAA244_Peterson21134	AGCCTTTGTTTGGCAAGCTGCTGTAAGTTTTCGA---------TGAAATCTTTAGTACTCTG-----CCTGCTAAATTAAATTATGTATTAATTCCAAAAAATTAAA--------------AAAATGGGTAAAAGCAGAGAACTT-TTATATTTT-------------TATATT-----ATGAACCTTCGATTCT------------------------------------------------------------------------------------------------------------------------------------------------------------------------------------------------------------…
	Trisetum_viride_SAA60_Peterson18783	AGCCTTTGTTTGGCAAGCTGCTGTAAGTTTTCGA---------TGAAATCTTTAGTACTCTG-----CCTGCTAAATTAAATTATGTATTAATTCCAAAAAATTAAA--------------AAAATGGGTAAAAGCAGAGAACTT-TTATATTTT-------------TATATT-----ATGAACCTTCGATTCT------------------------------------------------------------------------------------------------------------------------------------------------------------------------------------------------------------…
	Trisetum_virletii_SAA658_Nunez7926	------------GCAAGCTGCTGTAAGTTTTCGA---------TGAAATCTTTAGTACTCTG-----CCTGCTAAATTAAATTATGTATTAATTCCAAAAAATTAAA--------------AAAATGGGTAAAAGCAGAGAACTT-TTATATTTT-------------TATATT-----ATGAACCTTCGATTCT------------------------------------------------------------------------------------------------------------------------------------------------------------------------------------------------------------…
	Vahlodea_atropurpurea_SAA21_Peterson18728	-GCCTTTGTTTGGCAAGCTGCTGTAAGTTTTCGA---------TGAAATGTTTAGTACTCTG-----TCTGCCAAATTGAATGATGTATTCATTCCAAAAAATTATA--------------AAAACGGGTAAAAGGCGAGAACTT-TTCTATTTT-------------TATATT-----ATGAACCTTCGACTCTAAAATGCAAATTCTTCTACATTGAATGGATAGCTGCAGCAATAAA-----TTTGGACCAGCCTTTCTACCCTTCTGCACCTACGTTGAGCAGGTACCTTTAGGTACCTACATAATACCTAA------------CCCTATTTTTTATATTGAT-AGGAGTGCTTATTATAAA------TGAATTCTTCCAA--TTTTTTTTTTCA…
	xCalammophila_baltica_SAA159_PaszkoS_9	AGCCTTTGTTTGGCAAGCTGCTGTAAGTTTTCGA---------TGAAATCTTTAGTATTCCG-----CCTGCCAAATTGAATTATGTATTCATTCCAAAAAATTATA--------------AAAATGGGTAAAAGCGTAGAACTT-TTATATTTT-------------TATATT-----ATGAACCTTCGATTCTAAAATGAAAATTATTCTACATTGAATGGATAGCTGCAGCAATAAA-----TTCGGATCAGCCTTTCTACCCTTCTGCACTTACGTTGAGCAGGTACCTTTAGGTACCTACACAATACCTAA------------CCATATTTTTGATATTGAT-AAGAGTGCTTATTATAAA------TGAATTCTTGCCA-----TTTTTTTCA…
	xCalammophila_baltica_SAA160_PaszkoJ7	AGCCTTTGTTTGGCAAGCTGCTGTAAGTTTTCGA---------TGAAATCTTTAGTATTCCG-----CCTGCCAAATTGAATTATGTATTCATTCCAAAAAATTATA--------------AAAATGGGTAAAAGCGTAGAACTT-TTATATTTT-------------TATATT-----ATGAACCTTCGATTCTAAAATGAAAATTATTCTACATTGAATGGATAGCTGCAGCAATAAA-----TTCGGATCAGCCTTTCTACCCTTCTGCACTTACGTTGAGCAGGTACCTTTAGGTACCTACACAATACCTAA------------CCATATTTTTGATATTGAT-AAGAGTGCTTATTATAAA------TGAATTCTTGCCA-----TTTTTTTCA…
;
end;
