# Supplementary material for: Molecular phylogenetics of cool-season grasses in the subtribes Agrostidinae, Anthoxanthinae, Aveninae, Brizinae, Calothecinae, Koeleriinae and Phalaridinae (Poaceae, Pooideae, Poeae, Poeae chloroplast group 1)
Source: PhytoKeys. 2017 Oct 9;(87):1–139. doi: 10.3897/phytokeys.87.12774 (PMC5672130; doi:10.3897/phytokeys.87.12774)
Supplement: Supplementary material 18 — psbA–rps19–trnH alignment file [file phytokeys-87-001-s018.nex]

[psbA-rps19-trnH]
#NEXUS
begin taxa;
	dimensions ntax=380;
	taxlabels
	Agrostis_breviculmis_SAA533_Peterson21841
	Agrostis_breviculmis_SAA562_Peterson20294
	Agrostis_breviculmis_SAA748_Peterson17933
	Agrostis_capillaris_SAA115_Peterson19798
	Agrostis_capillaris_SAA18_Saarela249
	Agrostis_capillaris_SAA88_Saarela748
	Agrostis_exarata_SAA109_Peterson19730
	Agrostis_exarata_SAA16_Saarela755
	Agrostis_gelida_SAA747_Peterson8862
	Agrostis_gigantea_SAA108_Peterson19724
	Agrostis_gigantea_SAA151_Soreng7550
	Agrostis_gigantea_SAA96_Peterson18662
	Agrostis_hallii_SAA104_Peterson19699
	Agrostis_imberbis_SAA54_Soreng7218
	Agrostis_mertensii_SAA132_Peterson20895
	Agrostis_mertensii_SAA134_Peterson20884
	Agrostis_meyenii_SAA58_Soreng7209
	Agrostis_rosei_SAA236_Peterson21269
	Agrostis_scabra_SAA15_Peterson18491
	Agrostis_scabra_SAA39_Saarela272
	Agrostis_stolonifera_SAA150_Soreng7582
	Agrostis_stolonifera_SAA17_Peterson18382
	Agrostis_stolonifera_SAA41_Saarela751
	Agrostis_tolucensis_SAA235_Peterson21338
	Agrostis_tolucensis_SAA530_Peterson21487
	Agrostis_tolucensis_SAA531_Peterson21523
	Agrostis_tolucensis_SAA534_Peterson21670
	Agrostis_tolucensis_SAA560_Peterson20271
	Alopecurus_aequalis_aequalis_SAA105_Peterson19710
	Alopecurus_magellanicus_SAA563_Peterson20626
	Ammophila_arenaria_SAA165_PaszkoS_7
	Ammophila_arenaria_SAA166_PaszkoJ6
	Ammophila_arenaria_SAA78_Peterson19705
	Ammophila_breviligulata_SAA123_Peterson20867
	Ammophila_breviligulata_SAA564_Page_sn
	Amphibromus_fluitans_SAA752_AshtonSN
	Amphibromus_macrorhinus_SAA753_Clarke2625
	Amphibromus_macrorhinus_SAA759_Thomas586
	Amphibromus_neesii_SAA755_Stajsic4243
	Amphibromus_pithogastrus_SAA769_Clarke2535
	Amphibromus_recurvatus_SAA757_WalkerSN
	Amphibromus_scabrivalvis_SAA158_Soreng7013
	Amphibromus_sinuatus_SAA756_Paget2257
	Anthoxanthum_alpinum_SAA198_PaszkoGPS210
	Anthoxanthum_alpinum_SAA199_PaszkoGPS225
	Anthoxanthum_nitens_SAA84_Saarela164
	Anthoxanthum_odoratum_SAA23_Saarela459
	Apera_interrupta_SAA87_Saarela647
	Arctagrostis_latifolia_SAA91_Peterson18459
	Arrhenatherum_elatius_SAA567_Saarela903
	Avellinia_michellii_SAA629_Peterson14246
	Avena_fatua_SAA89_Saarela779
	Avena_sativa_SAA570_Saarela775
	Beckmannia_syzigachne_SAA24_Saarela712
	Briza_minor_SAA529_Peterson21636
	Bromus_vulgaris_KM974737
	Calamagrostis_angustifolia_angustifolia_SAA140_CAN408378
	Calamagrostis_anthoxanthoides_laguroides_SAA139_Vassilczenko4771
	Calamagrostis_anthoxanthoides_laguroides_SAA143_Tolmacheva7087
	Calamagrostis_anthoxanthoides_SAA135_CAN327539
	Calamagrostis_arundinacea_SAA12_Peterson18747
	Calamagrostis_arundinacea_SAA191_PaszkoA_BG3
	Calamagrostis_arundinacea_SAA192_Paszko_Szyn1
	Calamagrostis_arundinacea_SAA193_Paszko_Svetnov2a
	Calamagrostis_arundinacea_SAA194_PaszkoD20_124_1
	Calamagrostis_arundinacea_SAA206_Soreng5186
	Calamagrostis_bolanderi_SAA121_Peterson19694_4
	Calamagrostis_bolanderi_SAA47_Peterson19694_2
	Calamagrostis_brachytricha_SAA646_US3174890
	Calamagrostis_cainii_SAA124_Peterson20796
	Calamagrostis_cainii_SAA131_Peterson20795
	Calamagrostis_canadensis_canadensis_SAA119_Peterson19822
	Calamagrostis_canadensis_canadensis_SAA31_Peterson18761
	Calamagrostis_canadensis_langsdorfii_SAA11_Peterson18766
	Calamagrostis_canadensis_langsdorfii_SAA4_Peterson18455
	Calamagrostis_canadensis_langsdorfii_SAA5_Peterson18743
	Calamagrostis_canadensis_langsdorfii_SAA7_Peterson18765
	Calamagrostis_canadensis_langsdorfii_SAA92_Peterson18498
	Calamagrostis_canadensis_langsdorfii_SAA94_Peterson18615
	Calamagrostis_canadensis_langsdorfii_SAA97_Peterson18711
	Calamagrostis_canescens_SAA167_PaszkoD17_07GPS247
	Calamagrostis_canescens_SAA168_PaszkoC_Zbijow3
	Calamagrostis_canescens_SAA169_PaszkoSvetnov1c_GPS107
	Calamagrostis_carchiensis_SAA661_Laegaard101730
	Calamagrostis_cf_purpurascens_SAA136_Nechaev560888
	Calamagrostis_chalybaea_SAA181_PaszkoD17_31GPS256
	Calamagrostis_chalybaea_SAA182_PaszkoD16_03GPS243
	Calamagrostis_coarctata_SAA128_Peterson20818
	Calamagrostis_deschampsioides_SAA252_Bennett06_381
	Calamagrostis_deschampsioides_SAA253_Bennett06_123
	Calamagrostis_distantiflora_SAA147_Probatova5806
	Calamagrostis_divaricata_SAA243_Peterson21267
	Calamagrostis_divaricata_SAA74_Peterson17774
	Calamagrostis_emodensis_SAA13_Peterson18749
	Calamagrostis_emodensis_SAA201_Soreng5350
	Calamagrostis_epigeios_SAA125_Saarela1368
	Calamagrostis_epigeios_SAA148_Aiken86_005
	Calamagrostis_epigeios_SAA155_Soreng7674
	Calamagrostis_epigeios_SAA156_Soreng7637
	Calamagrostis_epigeios_SAA178_PaszkoJ11
	Calamagrostis_epigeios_SAA180_PaszkoGermany1
	Calamagrostis_epigeios_SAA200_Soreng5161
	Calamagrostis_epigeios_SAA203_Soreng7573b
	Calamagrostis_erectifolia_SAA62_Peterson19105
	Calamagrostis_erectifolia_SAA63_Peterson19106
	Calamagrostis_erectifolia_SAA64_Peterson19097
	Calamagrostis_eriantha_SAA230_Peterson21344
	Calamagrostis_eriantha_SAA67_Iltis952
	Calamagrostis_eriantha_SAA68_Nee33190
	Calamagrostis_foliosa_SAA76_Peterson19697
	Calamagrostis_guatemalensis_SAA632_Koninck143
	Calamagrostis_holciformis_SAA205_Soreng7697
	Calamagrostis_howellii_SAA138_Spellenberg1189
	Calamagrostis_koeleriodes_SAA44_Peterson19795
	Calamagrostis_koeleriodes_SAA45_Peterson19786
	Calamagrostis_lapponica_SAA171_PaszkoD12_05GPS211
	Calamagrostis_lapponica_SAA172_PaszkoD17_15GPS249
	Calamagrostis_lapponica_SAA173_PaszkoD2_09GPS134
	Calamagrostis_lapponica_SAA255_Soreng6163
	Calamagrostis_lapponica_SAA27_Peterson18559
	Calamagrostis_lapponica_SAA28_Peterson18587
	Calamagrostis_lapponica_SAA29_Peterson18561
	Calamagrostis_lapponica_SAA2_Peterson18585
	Calamagrostis_llanganatensis_SAA732_Laegaard55455
	Calamagrostis_macrolepis_SAA202_Soreng5120
	Calamagrostis_montanensis_SAA40_Peterson18398
	Calamagrostis_muriana_SAA257_Peterson20930
	Calamagrostis_nutkaensis_SAA46_Peterson19706
	Calamagrostis_nutkaensis_SAA75_Peterson19718
	Calamagrostis_perplexa_SAA127_Peterson20925
	Calamagrostis_perplexa_SAA77_Howard465
	Calamagrostis_phragmitoides_SAA177_PaszkoKaliste4
	Calamagrostis_pickeringii_SAA122_Peterson20899
	Calamagrostis_pickeringii_SAA130_Peterson20857
	Calamagrostis_porteri_porteri_SAA126_Peterson20830
	Calamagrostis_porteri_porteri_SAA129_Peterson20835
	Calamagrostis_pringlei_SAA248_Peterson21257
	Calamagrostis_pringlei_SAA65_Spellenberg8878
	Calamagrostis_pseudophragmites_SAA164_PaszkoOblaz_pseudo2
	Calamagrostis_phragmitoides_SAA186_PaszkoD16_01GPS241
	Calamagrostis_phragmitoides_SAA187_PaszkoD13_10GPS226
	Calamagrostis_phragmitoides_SAA188_PaszkoD2_08GPS134
	Calamagrostis_pseudophragmites_SAA189_PaszkoD17_01GPS246
	Calamagrostis_pseudophragmites_SAA208_Soreng5107
	Calamagrostis_pseudophragmites_SAA209_Soreng5455
	Calamagrostis_pseudophragmites_tartarica_SAA153_Soreng7534
	Calamagrostis_pseudophragmites_tartarica_SAA154_Soreng7556
	Calamagrostis_purpurascens_SAA33_Peterson18569
	Calamagrostis_purpurascens_SAA35_Peterson18500
	Calamagrostis_purpurascens_SAA36_Peterson18415
	Calamagrostis_purpurascens_SAA37_Peterson18609
	Calamagrostis_purpurascens_SAA38_Peterson18492
	Calamagrostis_purpurascens_SAA6_Peterson18474
	Calamagrostis_purpurascens_SAA93_Peterson18545
	Calamagrostis_purpurascens_SAA95_Peterson18652
	Calamagrostis_rivalis_SAA195_Paszko_Wald5
	Calamagrostis_rivalis_SAA196_PaszkoKloster4
	Calamagrostis_rivalis_SAA197_Paszko_Welch3
	Calamagrostis_rubescens_SAA10_Peterson18741
	Calamagrostis_rubescens_SAA14_Peterson18767
	Calamagrostis_rubescens_SAA1_Peterson18769
	Calamagrostis_rubescens_SAA32_Peterson18768
	Calamagrostis_scopulorum_SAA137_Franklin5569
	Calamagrostis_scopulorum_SAA56_Soreng7423
	Calamagrostis_sesquiflora_SAA259_Cheney_sn
	Calamagrostis_sesquiflora_SAA566_Saarela1223
	Calamagrostis_sesquiflora_SAA571_Saarela1229
	Calamagrostis_stricta_groenlandica_SAA249_Bennett06_132
	Calamagrostis_stricta_groenlandica_SAA250_Bennett06_208
	Calamagrostis_stricta_groenlandica_SAA251_Bennett06_246
	Calamagrostis_stricta_groenlandica_SAA59_Soreng6204
	Calamagrostis_stricta_inexpansa_SAA399_TalbotADA052_20
	Calamagrostis_stricta_inexpansa_SAA400_TalbotAIK010_06
	Calamagrostis_stricta_inexpansa_SAA401_TalbotADA030_25
	Calamagrostis_stricta_inexpansa_SAA9_Peterson18618
	Calamagrostis_stricta_SAA161_PaszkoD12_01GPS206
	Calamagrostis_stricta_SAA162_PaszkoSvalbard2
	Calamagrostis_stricta_SAA163_PaszkoIceland2_5
	Calamagrostis_stricta_SAA256_Peterson17076
	Calamagrostis_stricta_SAA636_Peterson17119
	Calamagrostis_stricta_SAA706_Peterson17076
	Calamagrostis_stricta_stricta_SAA204_Soreng7722
	Calamagrostis_stricta_stricta_SAA30_Peterson18616
	Calamagrostis_stricta_stricta_SAA3_Peterson18604
	Calamagrostis_tolucensis_SAA231_Peterson21395
	Calamagrostis_tolucensis_SAA246_Peterson21343
	Calamagrostis_varia_SAA174_Paszkova_Bocz
	Calamagrostis_varia_SAA175_PaszkoD22_11GPS263
	Calamagrostis_varia_SAA176_PaszkoSchmittenhohevar4GPS288
	Calamagrostis_villosa_SAA183_PaszkoHundstein1villosaGPS278
	Calamagrostis_villosa_SAA184_Paszko_vi3_BG
	Calamagrostis_villosa_SAA185_PaszkoCikhaj1GPS109
	Calamagrostis_vulcanica_SAA73_Gallardo9092
	Calamagrostis_xacutiflora_SAA190_PaszkoD23_03GPS264
	Calamagrostis_xacutiflora_SAA57_Soreng7411
	Calamagrostis_xacutiflora_SAA8_Peterson18748
	Calamagrostis_xgracilescens_SAA170_PaszkoC_gr_XZ
	Chascolytrum_brizoides_SAA157_Soreng7014
	Chascolytrum_monandrum_SAA518_Peterson21704
	Chascolytrum_monandrum_SAA525_Peterson21861
	Chascolytrum_subaristatum_SAA49_Soreng7020
	Chascolytrum_subaristatum_SAA51_Soreng7005
	Cinna_latifolia_SAA565_Saarela1073
	Deschampsia_cespitosa_SAA110_Peterson19754
	Deschampsia_cespitosa_SAA133_Peterson18410
	Deschampsia_cespitosa_SAA19_Peterson18367
	Deschampsia_cespitosa_SAA52_Peterson15587
	Deschampsia_elongata_SAA112_Peterson19760
	Deschampsia_elongata_SAA116_Peterson19801
	Deschampsia_elongata_SAA99_Peterson19657
	Calamagrostis_arundinacea_SAA207_Soreng5599
	Deyeuxia_aurea_SAA640_Peterson9081
	Deyeuxia_breviaristata_SAA222_Peterson15720
	Deyeuxia_breviaristata_SAA223_Peterson12825
	Deyeuxia_breviaristata_SAA641_Peterson12842
	Deyeuxia_brevifolia_SAA224_Peterson15459
	Deyeuxia_brevifolia_SAA712_Peterson15459
	Deyeuxia_brevifolia_SAA713_Peterson12708
	Deyeuxia_cabrerae_SAA711_Peterson15574
	Deyeuxia_chrysantha_chrysantha_SAA715_Peterson14822
	Deyeuxia_chrysantha_phalaroides_SAA225_Peterson13064
	Deyeuxia_chrysophylla_SAA716_Peterson13027
	Deyeuxia_coarctata_SAA228_Peterson14064
	Deyeuxia_crispa_SAA717_Peterson12875
	Deyeuxia_crispa_SAA718_Peterson12942
	Deyeuxia_curvula_SAA719_Peterson13194
	Deyeuxia_curvula_SAA720_Peterson14733
	Deyeuxia_densiflora_SAA630_Peterson17943
	Deyeuxia_densiflora_SAA721_Cook22
	Deyeuxia_deserticola_breviaristata_SAA722_Peterson15726
	Deyeuxia_deserticola_breviaristata_SAA723_Peterson13007A
	Deyeuxia_diffusa_SAA212_Soreng5272
	Deyeuxia_diffusa_SAA213_Soreng5233b
	Deyeuxia_effusa_SAA714_Gomez21
	Deyeuxia_eminens_inclusa_SAA724_Peterson19307
	Deyeuxia_fiebrigii_SAA725_Peterson12966
	Deyeuxia_filifolia_SAA226_Peterson13196
	Deyeuxia_glacialis_SAA698_Peterson12608
	Deyeuxia_hackelii_SAA699_Peterson13032
	Deyeuxia_heterophylla_SAA227_Peterson14129
	Deyeuxia_heterophylla_SAA542_Peterson21674
	Deyeuxia_heterophylla_SAA544_Peterson21483
	Deyeuxia_heterophylla_SAA546_Peterson21561
	Deyeuxia_heterophylla_SAA696_Peterson15735
	Deyeuxia_intermedia_SAA539_Peterson21599
	Deyeuxia_intermedia_SAA700_Sklenar86_19
	Deyeuxia_intermedia_SAA729_Davidse29411
	Deyeuxia_jamesonii_SAA701_Holm_Nielsen24232
	Deyeuxia_jamesonii_SAA707_Peterson13195
	Deyeuxia_lagurus_SAA631_Soreng18311
	Deyeuxia_lagurus_SAA731_Peterson13031
	Deyeuxia_macrophylla_SAA543_Peterson21642
	Deyeuxia_mandoniana_SAA734_Renvoize4784
	Deyeuxia_mandoniana_SAA735_Peterson13197
	Deyeuxia_mazzettii_SAA215_Soreng5314
	Deyeuxia_nitidula_SAA737_Peterson14204
	Deyeuxia_nitidula_SAA738_Solomon13638
	Deyeuxia_nitidula_SAA746_Peterson18120
	Deyeuxia_nivicola_SAA220_Soreng5648
	Deyeuxia_nyingchiensis_SAA214_Soreng5578
	Deyeuxia_ovata_ovata_SAA739_Peterson14579
	Deyeuxia_ovata_SAA554_Peterson21675
	Deyeuxia_podophora_SAA666_Laegaard21546
	Deyeuxia_preslii_SAA55_Peterson18047
	Deyeuxia_preslii_SAA736_Peterson14100
	Deyeuxia_pulchella_SAA210_Soreng5586
	Deyeuxia_pulchella_SAA218_Soreng5278
	Deyeuxia_recta_SAA540_Peterson21865
	Deyeuxia_recta_SAA710_Gomez32
	Deyeuxia_rigida_SAA545_Peterson21502
	Deyeuxia_rigida_SAA547_Peterson21528
	Deyeuxia_rigida_SAA548_Peterson21843
	Deyeuxia_rigida_SAA663_Peterson9143
	Deyeuxia_rigida_SAA664_Peterson12678
	Deyeuxia_rosea_SAA211_Soreng5542
	Deyeuxia_rupestris_SAA634_Scur920
	Deyeuxia_rupestris_SAA708_Renvoize4176
	Deyeuxia_scabrescens_SAA216_Soreng5613
	Deyeuxia_scabrescens_SAA217_Soreng5424
	Deyeuxia_setiflora_SAA635_Peterson15727
	Deyeuxia_sichuanensis_SAA221_Soreng5659
	Deyeuxia_spicigera_spicigera_SAA541_Peterson21588
	Deyeuxia_tarmensis_SAA637_Peterson13929
	Deyeuxia_trichodonta_SAA638_Peterson12960
	Deyeuxia_tripilifera_SAA219_Soreng5385
	Deyeuxia_velutina_SAA229_Peterson15489
	Deyeuxia_velutina_SAA639_Peterson15484
	Deyeuxia_vicunarum_SAA550_Peterson21580
	Deyeuxia_vicunarum_SAA643_Peterson13824
	Deyeuxia_violacea_puberula_SAA705_Peterson13202
	Deyeuxia_violacea_SAA644_Peterson12965
	Deyeuxia_viridiflavescens_montevidensis_SAA709_Barreto17
	Deyeuxia_viridiflavescens_SAA633_Soreng15032
	Deyeuxia_viridiflavescens_SAA704_Scur1150
	Deyeuxia_viridis_SAA645_Peterson17371
	Echinopogon_caespitosus_caespitosus_SAA152_Soreng5900
	Gaudinia_fragilis_SAA670_Seijo2557
	Gaudinia_fragilis_SAA758_Stajsic4229
	Gaudinia_fragilis_SAA768_Paget1558
	Graphephorum_wolfii_SAA142_Porsild22911
	Helictotrichon_tianschanicum_SAA149_Soreng7580
	Holcus_lanatus_SAA26_Peterson18732
	Koeleria_capensis_SAA650_Smook2559
	Koeleria_capensis_SAA665_Smook10302
	Koeleria_lobata_SAA651_Soreng3813b
	Koeleria_macrantha_SAA79_Peterson19783
	Koeleria_permollis_SAA528_Peterson21705
	Koeleria_splendens_SAA649_Soreng7491
	Koeleria_vallesiana_SAA648_Soreng4005b
	Lagurus_ovatus_SAA671_US3343370
	Lagurus_ovatus_SAA744_Soreng14484
	Leptophyllochloa_micrathera_SAA652_Peterson17403
	Peyritschia_deyeuxiodes_SAA61_Peterson9809
	Peyritschia_deyeuxioides_SAA232_Peterson21403
	Peyritschia_deyeuxioides_SAA238_Peterson21110
	Peyritschia_deyeuxioides_SAA561_Peterson20367
	Phalaris_angusta_SAA669_Scur654
	Phalaris_aquatica_SAA766_Jobson1942
	Phalaris_aquatica_SAA80_Peterson19672
	Phalaris_arundinacea_SAA22_Peterson18383
	Phalaris_minor_SAA749_Strudwick689
	Phalaris_paradoxa_SAA762_Curtis61
	Phalaris_paradoxa_SAA763_McKenzie95131
	Poa_gymnantha_SAA527_Peterson21733
	Poa_pratensis_SAA144_Goodrich22955
	Podagrostis_aequivalvis_SAA568_Saarela1307
	Polypogon_australis_SAA50_Soreng7084
	Polypogon_australis_SAA53_Peterson15551
	Polypogon_elongatus_SAA240_Peterson21182
	Polypogon_elongatus_SAA247_Peterson21234
	Polypogon_elongatus_SAA517_Peterson21688
	Polypogon_interruptus_SAA516_Peterson21477
	Polypogon_monspeliensis_SAA83_Peterson19669
	Polypogon_viridis_SAA239_Peterson20996
	Polypogon_viridis_SAA245_Peterson21309
	Polypogon_viridis_SAA515_Peterson21470
	Relchela_panicoides_SAA667_Peterson17364
	Relchela_panicoides_SAA668_Peterson17334
	Rostraria_pumila_SAA730_Peterson14444
	Rostraria_pumila_SAA767_Clarke3442
	Sphenopholis_filiformis_SAA628_Sorrie11538
	Sphenopholis_intermedia_SAA260_Dugal4080
	Sphenopholis_intermedia_SAA262_Dugal4234
	Sphenopholis_obtusata_major_SAA261_Darbyshire3412
	Sphenopholis_pensylvanica_SAA673_Sharp40056
	Sphenopholis_pensylvanica_SAA745_Terrell3644
	Torreyochloa_pallida_pauciflora_SAA622_Saarela1187
	Trisetum_andinum_SAA656_Sklenar9_3
	Trisetum_cernuum_canescens_SAA103_Peterson19686
	Trisetum_cernuum_canescens_SAA107_Peterson19720
	Trisetum_cernuum_canescens_SAA114_Peterson19790
	Trisetum_cernuum_canescens_SAA20_Peterson18723
	Trisetum_cernuum_canescens_SAA82_Peterson19667
	Trisetum_distichophyllum_SAA146_Buhrer207676
	Trisetum_durangense_SAA241_Peterson21245
	Trisetum_durangense_SAA242_Peterson21217
	Trisetum_flavescens_SAA145_Kalheber78_379
	Trisetum_irazuense_SAA655_Stergios20561
	Trisetum_macbridei_SAA522_Peterson21679
	Trisetum_montanum_SAA90_Peterson18397
	Trisetum_oreophilum_oreophilum_SAA558_Peterson20273
	Trisetum_oreophilum_oreophilum_SAA659_Peterson9239
	Trisetum_palmeri_SAA657_Hoge220
	Trisetum_phleoides_SAA653_Peterson17256
	Trisetum_preslii_SAA660_Peterson11467
	Trisetum_rosei_SAA233_Peterson21388
	Trisetum_spicatum_cumingii_SAA520_Peterson21934
	Trisetum_spicatum_SAA521_Peterson21527
	Trisetum_spicatum_SAA524_Peterson21542
	Trisetum_spicatum_SAA559_Peterson20299
	Trisetum_spicatum_SAA764_Chesterfield3126
	Trisetum_spicatum_SAA765_Walsh6731
	Trisetum_spicatum_SAA81_Peterson19768
	Trisetum_viride_SAA237_Peterson21275
	Trisetum_viride_SAA244_Peterson21134
	Trisetum_viride_SAA60_Peterson18783
	Trisetum_virletii_SAA658_Nunez7926
	Vahlodea_atropurpurea_SAA21_Peterson18728
	xCalammophila_baltica_SAA159_PaszkoS_9
	xCalammophila_baltica_SAA160_PaszkoJ7
;
end;
begin characters;
	dimensions nchar=759;
	format datatype=dna missing=? gap=-;
	matrix
	Agrostis_breviculmis_SAA533_Peterson21841	----------------------------------------------------------------------------------------------------------------------------ATACTTCGATCGAGATATTGGACATAGAATGCCACTCTTTAAAAAGG----AAAAAAAAGGAGTAATCAGCTGTGACACGAAAAAAAACGAATCCTTTTGTAGCTCATCATTTATTGGCAAAAATAGAAAAGGTAAATAGGAAGGAGGAGAAAGAAACAATAGTAACGTGGTCCCGGGCATCTAGTATTCTACCCACAATGGTTGGCCATACAATCGCGATTCATAATGGAAAGGAACATATACCTATTTACATAACAAATCCTATGGTAGGTCG…
	Agrostis_breviculmis_SAA562_Peterson20294	------------GATTCACAATCCACTGCCTTGATCCACTTGGCTACATCCGCCCCTTATCCAGCTAAGGGATTTTTATCTTTTTTCCATTCATCATTAGTCTATTTATTC-----TGACCTCCATACTTCGATCGAGATATTGGACATAGAATGCCACTCTTTAAAAAGG----AAAAAAAAGGAGTAATCAGCTGTGACACGAAAAAAAACGAATCCTTTTGTAGCTCATCATTTATTGGCAAAAATAGAAAAGGTAAATAGGAAGGAGGAGAAAGAAACAATAGTAACGTGGTCCCGGGCATCTAGTATTCTACCCACAATGGTTGGCCATACAATCGCGATTCATAATGGAAAGGAACATATACCTATTTACATAACAAATCCTATGGTAGGTCG…
	Agrostis_breviculmis_SAA748_Peterson17933	-----------GGATTCACAATCCACTGCCTTGATCCACTTGGCTACATCCGCCCCTTATCCAGCTAAGGGATTTTTATCTTTTTTCCATTCATCATTAGTCTATTTATTC-----TGACCTCCATACTTCGATCGAGATATTGGACATAGAATGCCACTCTTTAAAAAGG----AAAAAAAAGGAGTAATCAGCTGTGACACGAAAAAAAACGAATCCTTTTGTAGCTCATCATTTATTGGCAAAAATAGAAAAGGTAAATAGGAAGGAGGAGAAAGAAACAATAGTAACGTGGTCCCGGGCATCTAGTATTCTACCCACAATGGTTGGCCATACAATCGCGATTCATAATGGAAAGGAACATATACCTATTTACATAACAAATCCTATGGTAGGTCG…
	Agrostis_capillaris_SAA115_Peterson19798	--------------------------------------------------------------------------TTTATCTTTTTTCCATTCATCATTAGTCTATTTATTC-----TGACCTCCATACTTCGATCGAGATATTGGACATAGAATGCCACTCTTTAAAAAGGAAAAAAAAAAAAGGAGTAATCAGCTGTGACACGAAAAAAAACGAATCCTTTTGTAGCTCATCATTTATTGGCAAAAATAGAAAAGGTAAATAGGAAGGAGGAGAAAGAAACAATAGTAACGTGGTCCCGGGCATCTAGTATTCTACCCACAATGGTTGGCCATACAATCGCGATTCATAATGGAAAGGAACATATACCTATTTACATAACAAATCCTATGGTAGGTCG…
	Agrostis_capillaris_SAA18_Saarela249	-----------------------------------------------------------------------------------------TTCATCATTAGTCTATTTATTC-----TGACCTCCATACTTCGATCGAGATATTGGACATAGAATGCCACTCTTTAAAAAGG---AAAAAAAAAGGAGTAATCAGTTGTGACACGAAAAAAAACGAATCCTTTTGTAGCTCATCATTTATTGGCAAAAATAGAAAAGGTAAATAGGAAGGAGGAGAAAGAAACAATAGTAACGTGGTCCCGGGCATCTAGTATTCTACCCACAATGGTTGGCCATACAATCGCGATTCATAATGGAAAGGAACATATACCTATTTACATAACAAATCCTATGGTAGGTCG…
	Agrostis_capillaris_SAA88_Saarela748	------------GATTCACAATCCACTGCCTTGATCCACTTGGCTACATCCGCCCCTTATCCAGCTAAGGGATTTTTATCTTTTTTCCATTCATCATTAGTCTATTTATTC-----TGACCTCCATACTTCGATCGAGATATTGGACATAGAATGCCACTCTTTAAAAAGG---AAAAAAAAAGGAGTAATCAGCTGTGACACGAAAAAAAACGAATCCTTTTGTAGCTCATCATTTATTGGCAAAAATAGAAAAGGTAAATAGGAAGGAGGAGAAAGAAACAATAGTAACGTGGTCCCGGGCATCTAGTATTCTACCCACAATGGTTGGCCATACAATCGCGATTCATAATGGAAAGGAACATATACCTATTTACATAACAAATCCTATGGTAGGTCG…
	Agrostis_exarata_SAA109_Peterson19730	-CGCGCATGGTGGATTCACAATCCACTGCCTTGATCCACTTGGCTACATCCGCCCCTTATCCAGCTAAGGGATTTTTATCTTTTTTCCATTCATCATTAGTCTATTTATTC-----TGACCTCCATACTTCGATCGAGATATTGGACATAGAATGCCACTCTTTAAAAAGG---AAAAAAAAAGGAGTAATCAGCTGTGACACGAAAAAAAACGAATCCTTTTGTAGCTCATCATTTATTGGCAAAAATAGAAAAGGTAAATAGGAAGGAGGAGAAAGAAACAATAGTAACGTGGTCCCGGGCATCTAGTATTCTACCCACAATGGTTGGCCATACAATCGCGATTCATAATGGAAAGGAACATATACCTATTTACATAACAAATCCTATGGTAGGTCG…
	Agrostis_exarata_SAA16_Saarela755	---------------------------------------------------------------------------------------------------GTCTATTTATTC-----TGACCTCCATACTTCGATCGAGATATTGGACATAGAATGCCACTCTTTAAAAAGG---AAAAAAAAAGGAGTAATCAGCTGTGACACGAAAAAAAACGAATCCTTTTGTAGCTCATCATTTATTGGCAAAAATAGAAAAGGTAAATAGGAAGGAGGAGAAAGAAACAATAGTAACGTGGTCCCGGGCATCTAGTATTCTACCCACAATGGTTGGCCATACAATCGCGATTCATAATGGAAAGGAACATATACCTATTTACATAACAAATCCTATGGTAGGTCG…
	Agrostis_gelida_SAA747_Peterson8862	TCGCGCATGGTGGATTCACAATCCACTGCCTTGATCCACTTGGCTACATCCGCCCCTTATCCAGCTAAGGGATTTTTATCTTTTTTCCATTCATCATTAGTCTATTTATTC-----TGACCTCCATACTTCGATCGAGATATTGGACATAGAATGCCACTCTTTAAAAAGG----AAAAAAAAGGAGTAATCAGCTGTGACACGAAAAAAAACGAATCCTTTTGTAGCTCATCATTTATTGGCAAAAATAGAAAAGGTAAATAGGAAGGAGGAGAAAGAAACAATAGTAACGTGGTCCCGGGCATCTAGTATTCTACCCACAATGGTTGGCCATACAATCGCGATTCATAATGGAAAGGAACATATACCTATTTACATAACAAATCCTATGGTAGGTCG…
	Agrostis_gigantea_SAA108_Peterson19724	-------------------------------------------------------------------------TTTTATCTTTTTTCCATTCATCATTAGTCTATTTATTC-----TGACCTCCATACTTCGATCGAGATATTGGACATAGAATGCCACTCTTTAAAAAGG---AAAAAAAAAGGAGTAATCAGCTGTGACACGAAAAAAAACGAATCCTTTTGTAGCTCATCATTTATTGGCAAAAATAGAAAAGGTAAATAGGAAGGAGGAGAAAGAAACAATAGTAACGTGGTCCCGGGCATCTAGTATTCTACCCACAATGGTTGGCCATACAATCGCGATTCATAATGGAAAGGAACATATACCTATTTACATAACAAATCCTATGGTAGGTCG…
	Agrostis_gigantea_SAA151_Soreng7550	-----------------------------------------------------------------------------------------------------------------------------------------------------------------------AAGGAAAAAAAAAAAAGGAGTAATCAGCTGTGACACGAAAAAAAACGAATCCTTTTGTAGCTCATCATTTATTGGCAAAAATAGAAAAGGTAAATAGGAAGGAGGAGAAAGAAACAANAGTAACGTGGTCCCGGGCATCTAGTATTCTACCCACAATGGTTGGCCATACAATCGCGATTCATAATGGAAAGGAACATATACCTATTTACATAACAAATCCTATGGTAGGTCG…
	Agrostis_gigantea_SAA96_Peterson18662	------------------------------------------------------------------------------------------------------TATTTATTC-----TGACCTCCATACTTCGATCGAGATATTGGACATAGAATGCCACTCTTTAAAAAGG---AAAAAAAAAGGAGTAATCAGCTGTGACACGAAAAAAAACGAATCCTTTTGTAGCTCATCATTTATTGGCAAAAATAGAAAAGGTAAATAGGAAGGAGGAGAAAGAAACAATAGTAACGTGGTCCCGGGCATCTAGTATTCTACCCACAATGGTTGGCCATACAATCGCGATTCATAATGGAAAGGAACATATACCTATTTACATAACAAATCCTATGGTAGGTCG…
	Agrostis_hallii_SAA104_Peterson19699	---------------------TCCACTGCCTTGATCCACTTGGCTACATCCGCCCCTTATCCAGCTAAGGGATTTTTATCTTTTTTCCATTCATCATTAGTCTATTTATTC-----TGACCTCCATACTTCGATCGAGATATTGGACATAGAATGCCACTCTTTAAAAAGG---AAAAAAAAAGGAGTAATCAGCTGTGACACGAAAAAAAACGAATCCTTTTGTAGCTCATCATTTATTGGCAAAAATAGAAAAGGTAAATAGGAAGGAGGAGAAAGAAACAATAGTAACGTGGTCCCGGGCATCTAGTATTCTACCCACAATGGTTGGCCATACAATCGCGATTCATAATGGAAAGGAACATATACCTATTTACATAACAAATCCTATGGTAGGTCG…
	Agrostis_imberbis_SAA54_Soreng7218	----------TGGATTCACAATCCACTGCCTTGATCCACTTGGCTACATCCGCCCCTTATCCAGCTAAGGGATTTTTATCTTTTTTCCATTCATCATTAGTCTATTTATTC-----TGACCTCCATACTTCGATCGAGATATTGGACATAGAATGCCACTCTTTAAAAAGG---AAAAAAAAAGGAGTAATCAGCTGTGACACGAAAAAAAACGAATCCTTTTGTAGCTCATCATTTATTGGCAAAAATAGAAAAGGTAAATAGGAAGGAGGAGAAAGAAACAATAGTAACGTGGTCCCGGGCATCTAGTATTCTACCCACAATGGTTGGCCATACAATCGCGATTCATAATGGAAAGGAACATATACCTATTTACATAACAAATCCTATGGTAGGTCG…
	Agrostis_mertensii_SAA132_Peterson20895	-------------------AATCCACTGCCTTGATCCACTTGGCTACATCCGCCCCTTATCCAGCTAAGGGATTTTTATCTTTTTTCCATTCATCATTAGTCTATTTATTC-----TGACCTCCATACTTCGATCGAGATATTGGACATAGAATGCCACTCTTTAAAAAGG---AAAAAAAAAGGAGTAATCAGCTGTGACACGAAAAAAAACGAATCCTTTTGTAGCTCATCATTTATTGGCAAAAATAGAAAAGGTAAATAGGAAGGAGGAGAAAGAAACAATAGTAACGTGGTCCCGGGCATCTAGTATTCTACCCACAATGGTTGGCCATACAATCGCGATTCATAATGGAAAGGAACATATACCTATTTACATAACAAATCCTATGGTAGGTCG…
	Agrostis_mertensii_SAA134_Peterson20884	------------GATTCACAATCCACTGCCTTGATCCACTTGGCTACATCCGCCCCTTATCCAGCTAAGGGATTTTTATCTTTTTTCCATTCATCATTAGTCTATTTATTC-----TGACCTCCATACTTCGATCGAGATATTGGACATAGAATGCCACTCTTTAAAAAGG---AAAAAAAAAGGAGTAATCAGCTGTGACACGAAAAAAAACGAATCCTTTTGTAGCTCATCATTTATTGGCAAAAATAGAAAAGGTAAATAGGAAGGAGGAGAAAGAAACAATAGTAACGTGGTCCCGGGCATCTAGTATTCTACCCACAATGGTTGGCCATACAATCGCGATTCATAATGGAAAGGAACATATACCTATTTACATAACAAATCCTATGGTAGGTCG…
	Agrostis_meyenii_SAA58_Soreng7209	----------------------------------------------------------------------------TATCTTTTTTCCATTCATCATTAGTCTATTTATTC-----TGACCTCCATACTTCGATCGAGATATTGGACATAGAATGCCACTCTTTAAAAAGG---AAAAAAAAAGGAGTAATCAGCTGTGACACGAAAAAAAACGAATCCTTTTGTAGCTCATCATTTATTGGCAAAAATAGAAAAGGTAAATAGGAAGGAGGAGAAAGAAACAATAGTAACGTGGTCCCGGGCATCTAGTATTCTACCCACAATGGTTGGCCATACAATCGCGATTCATAATGGAAAGGAACATATACCTATTTACATAACAAATCCTATGGTAGGTCG…
	Agrostis_rosei_SAA236_Peterson21269	--------------------------------------------------CGCCCCTTATCCAGCTAAGGGATTTTTATCTTTTTTCCATTCATCATTAGTCTATTTATTC-----TGACCTCCATACTTCGATCGAGATATTGGACATAGAATGCCACTCTTTAAAAAGG-AAAAAAAAAAAGGAGTAATCAGCTGTGACACGAAAAAAAACGAATCCTTTTGTAGCTCATCATTTATTGGCAAAAATAGAAAAGGTAAATAGGAAGGAGGAGAAAGAAACAATAGTAACGTGGTCCCGGGCATCTAGTATTCTACCCACAATGGTTGGCCATACAATCGCGATTCATAATGGAAAGGAACATATACCTATTTACATAACAAATCCTATGGTAGGTCG…
	Agrostis_scabra_SAA15_Peterson18491	----------------------------------------------------------------------------TATCTTTTTTCCATTCATCATTAGTCTATTTATTC-----TGACCTCCATACTTCGATCGAGATATTGGACATAGAATGCCACTCTTTAAAAAGG---AAAAAAAAAGGAGTAATCAGCTGTGACACGAAAAAAAACGAATCCTTTTGTAGCTCATCATTTATTGGCAAAAATAGAAAAGGTAAATAGGAAGGAGGAGAAAGAAACAATAGTAACGTGGTCCCGGGCATCTAGTATTCTACCCACAATGGTTGGCCATACAATCGCGATTCATAATGGAAAGGAACATATACCTATTTACATAACAAATCCTATGGTAGGTCG…
	Agrostis_scabra_SAA39_Saarela272	--------------------------------------------------------------------------TTTATCTTTTTTCCATTCATCATTAGTCTATTTATTC-----TGACCTCCATACTTCGATCGAGATATTGGACATAGAATGCCACTCTTTAAAAAGG---AAAAAAAAAGGAGTAATCAGCTGTGACACGAAAAAAAACGAATCCTTTTGTAGCTCATCATTTATTGGCAAAAATAGAAAAGGTAAATAGGAAGGAGGAGAAAGAAACAATAGTAACGTGGTCCCGGGCATCTAGTATTCTACCCACAATGGTTGGCCATACAATCGCGATTCATAATGGAAAGGAACATATACCTATTTACATAACAAATCCTATGGTAGGTCG…
	Agrostis_stolonifera_SAA150_Soreng7582	----------------CACAATCCACTGCCTTGATCCACTTGGCTACATCCGCCCCTTATCCAGCTAAGGGATTTTTATCTTTTTTCCATTCATCATTAGTCTATTTATTC-----TGACCTCCATACTTCGATCGAGATATTGGACATAGAATGCCACTCTTTAAAAAGG---AAAAAAAAAGGAGTAATCAGCTGTGACACGAAAAAAAACGAATCCTTTTGTAGCTCATCATTTATTGGCAAAAATAGAAAAGGTAAATAGGAAGGAGGAGAAAGAAACAATAGTAACGTGGTCCCGGGCATCTAGTATTCTACCCACAATGGTTGGCCATACAATCGCGATTCATAATGGAAAGGAACATATACCTATTTACATAACAAATCCTATGGTAGGTCG…
	Agrostis_stolonifera_SAA17_Peterson18382	--------------------------------------------------------------------------------------------------------------C-----TGACCTCCATACTTCGATCGAGATATTGGACATAGAATGCCACTCTTTAAAAAGG---AAAAAAAAAGGAGTAATCAGCTGTGACACGAAAAAAAACGAATCCTTTTGTAGCTCATCATTTATTGGCAAAAATAGAAAAGGTAAATAGGAAGGAGGAGAAAGAAACAATAGTAACGTGGTCCCGGGCATCTAGTATTCTACCCACAATGGTTGGCCATACAATCGCGATTCATAATGGAAAGGAACATATACCTATTTACATAACAAATCCTATGGTAGGTCG…
	Agrostis_stolonifera_SAA41_Saarela751	--------------------------------------------TACATCCGCCCCTTATCCAGGTAAGGGATTTTTATCTTTTTTCCATTCATCATTAGTCTATTTATTC-----TGACCTCCATACTTCGATCGAGATATTGGACATAGAATGCCACTCTTTAAAAAGG--AAAAAAAAAAGGAGTAATCAGCTGTGACACGAAAAAAAACGAATCCTTTTGTAGCTCATCATTTATTGGCAAAAATAGAAAAGGTAAATAGGAAGGAGGAGAAAGAAACAATAGTAACGTGGTCCCGGGCATCTAGTATTCTACCCACAATGGTTGGCCATACAATCGCGATTCATAATGGAAAGGAACATATACCTATTTACATAACAAATCCTATGGTAGGTCG…
	Agrostis_tolucensis_SAA235_Peterson21338	-------------ATTCACAATCCACTGCCTTGATCCACTTGGCTACATCCGCCCCTTATCCAGNTAAGGGATTTTTATCTTTTTTCCATTCATCATTAGTCTATTTATTC-----TGACCTCCATACTTCGATCGAGATATTGGACATAGAATGCCACTCTTTAAAAAGG----AAAAAAAAGGAGTAATCAGCTGTGACACGAAAAAAAACGAATCCTTTTGTAGCTCATCATTTATTGGCAAAAATAGAAAAGGTAAATAGGAAGGAGGAGAAAGAAACAATAGTAACGTGGTCCCGGGCATCTAGTATTCTACCCACAATGGTTGGCCATACAATCGCGATTCATAATGGAAAGGAACATATACCTATTTACATAACAAATCCTATGGTAGGTCG…
	Agrostis_tolucensis_SAA530_Peterson21487	-------------------------------------------------------------------------TTTTATCTTTTTTCCATTCATCATTAGTCTATTTATTC-----TGACCTCCATACTTCGATCGAGATATTGGACATAGAATGCCACTCTTTAAAAAGG----AAAAAAAAGGAGTAATCAGCTGTGACACGAAAAAAAACGAATCCTTTTGTAGCTCATCATTTATTGGCAAAAATAGAAAAGGTAAATAGGAAGGAGGAGAAAGAAACAATAGTAACGTGGTCCCGGGCATCTAGTATTCTACCCACAATGGTTGGCCATACAATCGCGATTCATAATGGAAAGGAACATATACCTATTTACATAACAAATCCTATGGTAGGTCG…
	Agrostis_tolucensis_SAA531_Peterson21523	-----------GGATTCACAATCCACTGCCTTGATCCACTTGGCTACATCCGCCCCTTATCCAGCTAAGGGATTTTTATCTTTTTTCCATTCATCATTAGTCTATTTATTC-----TGACCTCCATACTTCGATCGAGATATTGGACATAGAATGCCACTCTTTAAAAAGG----AAAAAAAAGGAGTAATCAGCTGTGACACGAAAAAAAACGAATCCTTTTGTAGCTCATCATTTATTGGCAAAAATAGAAAAGGTAAATAGGAAGGAGGAGAAAGAAACAATAGTAACGTGGTCCCGGGCATCTAGTATTCTACCCACAATGGTTGGCCATACAATCGCGATTCATAATGGAAAGGAACATATACCTATTTACATAACAAATCCTATGGTAGGTCG…
	Agrostis_tolucensis_SAA534_Peterson21670	-----------------------------------------------------------------------------------------------------------------------------------------------------AGAATGCCACTCTTTAAAAAGG----AAAAAAAAGGAGTAATCAGCTGTGACACGAAAAAAAACGAATCCTTTTGTAGCTCATCATTTATTGGCAAAAATAGAAAAGGTAAATAGGAAGGAGGAGAAAGAAACAATAGTAACGTGGTCCCGGGCATCTAGTATTCTACCCACAATGGTTGGCCATACAATCGCGATTCATAATGGAAAGGAACATATACCTATTTACATAACAAATCCTATGGTAGGTCG…
	Agrostis_tolucensis_SAA560_Peterson20271	-----------GGATTCACAATCCACTGCCTTGATCCACTTGGCTACATCCGCCCCTTATCCAGCTAAGGGATTTTTATCTTTTTTCCATTCATCATTAGTCTATTTATTC-----TGACCTCCATACTTCGATCGAGATATTGGACATAGAATGCCACTCTTTAAAAAGG----AAAAAAAAGGAGTAATCAGCTGTGACACGAAAAAAAACGAATCCTTTTGTAGCTCATCATTTATTGGCAAAAATAGAAAAGGTAAATAGGAAGGAGGAGAAAGAAACAATAGTAACGTGGTCCCGGGCATCTAGTATTCTACCCACAATGGTTGGCCATACAATCGCGATTCATAATGGAAAGGAACATATACCTATTTACATAACAAATCCTATGGTAGGTCG…
	Alopecurus_aequalis_aequalis_SAA105_Peterson19710	-------------------AATCCACTGCCTTGATCCACTTGGCTACATCCGCCCCTTATCCAGCTAAAGGATTTTTCTCTTTTTTTCATTCATCATTATTCTATTTATTT-----TGACCTCCATACTTCGATCGAGATATTGGACATAGAATGCCACTCTTTAAAAAGG-----AAAAAAAGGAGTAATCAGCTGTGACACGAAAAAAAACGAATCCTTTTGTAGCTCATCATTTATTGGCAAAAATAGAAAAGGTAAATATGAGGGAGGAGAAAGAAACAATAGTAACGTGGTCCCGAGCATCTAGCATTCTACCCACAATGGTTGGCCATACAATAGCGATTCATAATGGAAAGGAACATATACCTATTTACATAACAAATCCTATGGTAGGTCG…
	Alopecurus_magellanicus_SAA563_Peterson20626	--------------------------------------------------------------------------TTTCTCTTTTTTTCATTCATCATTATTCTATTTATTT-----TGACCTCCATACTTCGATCGAGATATTGGACATAGAATGCCACTCTTTAAAAAGG-----AAAAAAAGGAGTAATCAGCTGTGACACGAAAAAAAACGAATCCTTTTGTAGCTCATCATTTATTGGCAAAAATAGAAAAGGTAAATATGAGGGAGGAGAAAGAAACAATAGTAACGTGGTCCCGAGCATCTAGCATTCTACCCACAATGGTTGGCCATACAATAGCGATTCATAATGGAAAGGAACATATACCTATTTACATAACAAATCCTATGGTAGGTCG…
	Ammophila_arenaria_SAA165_PaszkoS_7	---------------------------------------------------------------------------------------CATTCATCATTAGTCTATTTATTC-----TGACCTCCATACTTCGATCGAGATATTGGACATAGAATGCCACTCTTTAAAAAGG---AAAAAAAAAGGAGTAATCAGCTGTGACACGAAAAAAAACGAATCCTTTTGTAGCTCATCATTTATTGGCAAAAATAGAAAAGGTAAATATGAAGGAGGAGAAAGAAACAATAGTAACGTGGTCCCGGGCATCTAGTATTCTACCCACAATGGTTGGCCATACAATCGCGATTCATAATGGAAAGGAACATATACCTATTTACATAACAAATCCTATGGTAGGTCG…
	Ammophila_arenaria_SAA166_PaszkoJ6	---------------------------------------------------------------------------------------------------GTCTATTTATTC-----TGACCTCCATACTTCGATCGAGATATTGGACATAGAATGCCACTCTTTAAAAAGG---AAAAAAAAAGGAGTAATCAGCTGTGACACGAAAAAAAACGAATCCTTTTGTAGCTCATCATTTATTGGCAAAAATAGAAAAGGTAAATATGAAGGAGGAGAAAGAAACAATAGTAACGTGGTCCCGGGCATCTAGTATTCTACCCACAATGGTTGGCCATACAATCGCGATTCATAATGGAAAGGAACATATACCTATTTACATAACAAATCCTATGGTAGGTCG…
	Ammophila_arenaria_SAA78_Peterson19705	-----------------------------------------------------------------------------------------TTCATCATTAGTCTATTTATTC-----TGACCTCCATACTTCGATCGAGATATTGGACATAGAATGCCACTCTTTAAAAAGG---AAAAAAAAAGGAGTAATCAGCTGTGACACGAAAAAAAACGAATCCTTTTGTAGCTCATCATTTATTGGCAAAAATAGAAAAGGTAAATATGAAGGAGGAGAAAGAAACAATAGTAACGTGGTCCCGGGCATCTAGTATTCTACCCACAATGGTTGGCCATACAATCGCGATTCATAATGGAAAGGAACATATACCTATTTACATAACAAATCCTATGGTAGGTCG…
	Ammophila_breviligulata_SAA123_Peterson20867	--------------------------------------------------------------------------TTTCTCTTTTTTCCATTCATCATTAGTCTATTTATTC-----TGACCTCCATACTTCGATCGAGATATTGGACATAGAATGCCACTCTTTAAAAAGG---AAAAAAAAAGGAGTAATCAGCTGTGACACGAAAAAAAACGAATCCTTTTGTAGCTCATCATTTATTGGCAAAAATAGAAAAGGTAAATATGAAGGAGGAGAAAGAAACAATAGTAACGTGGTCCCGGGCATCTAGTATTCTACCCACAATGGTTGGCCATACAATCGCGATTCATAATGGAAAGGAACATATACCTATTTACATAACAAATCCTATGGTAGGTCG…
	Ammophila_breviligulata_SAA564_Page_sn	---------------------------------------------------------------------GGATTTTTCTCTTTTTTCCATTCATCATTAGTCTATTTATTC-----TGACCTCCATACTTCGATCGAGATATTGGACATAGAATGCCACTCTTTAAAAAGG---AAAAAAAAAGGAGTAATCAGCTGTGACACGAAAAAAAACGAATCCTTTTGTAGCTCATCATTTATTGGCAAAAATAGAAAAGGTAAATATGAAGGAGGAGAAAGAAACAATAGTAACGTGGTCCCGGGCATCTAGTATTCTACCCACAATGGTTGGCCATACAATCGCGATTCATAATGGAAAGGAACATATACCTATTTACATAACAAATCCTATGGTAGGTCG…
	Amphibromus_fluitans_SAA752_AshtonSN	-------------------------------TGATCCACTTGGCTACATCCGCCCCTTATCCAGCTAAAGGATTTTTCTCTTTTTTCCATTCATCATTAGTCTATTTATTC-----TGACCTCCATACTTCGCTCGAGATATTGGACATAGAATGCCACTCTTTAAAAAGG-----AAAAAAAGGAGTAATCAGCTGTGACACGAAAAAAAACGAATCCTTTTGTAGCTCATCATTTATTGGCAAAAATAGAAAAAGTAAATATGAAGGAGGAGAAAGAAACAATAGTAACGTGGTCCCGGGCATCTAGCATTCTACCCACAATGGTTGGCCATACAATCGCGATTCATAATGGAAAGGAACATATACCTATTTACATAACAAATCCTATGGTAGGTCG…
	Amphibromus_macrorhinus_SAA753_Clarke2625	------------GATTCACAATCCACTGCCTTGATCCACTTGGCTACATCCGCCCCTTATCCAGCTAAAGGATTTTTCTCTTTTTTCCATTCATCATTAGTCTATTTATTC-----TGACCTCCATACTTCGCTCGAGATATTGGACATAGAATGCCACTCTTTAAAAAGG-----AAAAAAAGGAGTAATCAGCTGTGACACGAAAAAAAACGAATCCTTTTGTAGCTCATCATTTATTGGCAAAAATAGAAAAAGTAAATATGAAGGAGGAGAAAGAAACAATAGTAACGTGGTCCCGGGCATCTAGCATTCTACCCACAATGGTTGGCCATACAATCGCGATTCATAATGGAAAGGAACATATACCTATTTACATAACAAATCCTATGGTAGGTCG…
	Amphibromus_macrorhinus_SAA759_Thomas586	-------TGGTGGATTCACAATCCACTGCCTTGATCCACTTGGCTACATCCGCCCCTTATCCAGCTAAAGGATTTTTCTCTTTTTTCCATTCATCATTAGTCTATTTATTC-----TGACCTCCATACTTCGCTCGAGATATTGGACATAGAATGCCACTCTTTAAAAAGG-----AAAAAAAGGAGTAATCAGCTGTGACACGAAAAAAAACGAATCCTTTTGTAGCTCATCATTTATTGGCAAAAATAGAAAAAGTAAATATGAAGGAGGAGAAAGAAACAATAGTAACGTGGTCCCGGGCATCTAGCATTCTACCCACAATGGTTGGCCATACAATCGCGATTCATAATGGAAAGGAACATATACCTATTTACATAACAAATCCTATGGTAGGTCG…
	Amphibromus_neesii_SAA755_Stajsic4243	-----------GGATTCACAATCCACTGCCTTGATCCACTTGGCTACATCCGCCCCTTATCCAGCTAAAGGATTTTTCTCTTTTTTCCATTCATCATTAGTCTATTTATTC-----TGACCTCCATACTTCGCTCGAGATATTGGACATAGAATGCCACTCTTTAAAAAGG-----AAAAAAAGGAGTAATCAGCTGTGACACGAAAAAAAACGAATCCTTTTGTAGCTCATCATTTATTGGCAAAAATAGAAAAAGTAAATATGAAGGAGGAGAAAGAAACAATAGTAACGTGGTCCCGGGCATCTAGCATTCTACCCACAATGGTTGGCCATACAATCGCGATTCATAATGGAAAGGAACATATACCTATTTACATAACAAATCCTATGGTAGGTCG…
	Amphibromus_pithogastrus_SAA769_Clarke2535	-------------A-TCACAATCCACTGCCTTGATCCACTTGGCTACATCCGCCCCTTATCCAGCTAAAGGATTTTTCTCTTTTTTCCATTCATCATTAGTCTATTTATTC-----TGACCTCCATACTTCGCTCGAGATATTGGACATAGAATGCCACTCTTTAAAAAGG-----AAAAAAAGGAGTAATCAGCTGTGACACGAAAAAAAACGAATCCTTTTGTAGCTCATCATTTATTGGCAAAAATAGAAAAAGTAAATATGAAGGAGGAGAAAGAAACAATAGTAACGTGGTCCCGGGCATCTAGCATTCTACCCACAATGGTTGGCCATACAATCGCGATTCATAATGGAAAGGAACATATACCTATTTACATAACAAATCCTATGGTAGGTCG…
	Amphibromus_recurvatus_SAA757_WalkerSN	-CGCGCATGGTGGATTCACAATCCACTGCCTTGATCCACTTGGCTACATCCGCCCCTTATCCAGCTAAAGGATTTTTCTCTTTTTTCCATTCATCATTAGTCTATTTATTC-----TGACCTCCATACTTCGCTCGAGATATTGGACATAGAATGCCACTCTTTAAAAAGG-----AAAAAAAGGAGTAATCAGCTGTGACACGAAAAAAAACGAATCCTTTTGTAGCTCATCATTTATTGGCAAAAATAGAAAAAGTAAATATGAAGGAGGAGAAAGAAACAATAGTAACGTGGTCCCGGGCATCTAGCATTCTACCCACAATGGTTGGCCATACAATCGCGATTCATAATGGAAAGGAACATATACCTATTTACATAACAAATCCTATGGTAGGTCG…
	Amphibromus_scabrivalvis_SAA158_Soreng7013	-----------GGATTCACAATCCACTGCCTTGATCCACTTGGCTACATCCGCCCCTTATCCAGCTAAAGGATTTTTCTCTTTTTTCCATTCATCATTAGTCTATTTATTC-----TGACCTCCATACTTCGCTCGAGATATTGGACATAGAATGCCACTCTTTAAAAAGG-----AAAAAAAGGAGTAATCAGCTGTGACACGAAAAAAAACGAATCCTTTTGTAGCTCATCATTTATTGGCAAAAATAGAAAAAGTAAATATGAAGGAGGAGAAAGAAACAATAGTAACGTGGTCCCGGGCATCTAGCATTCTACCCACAATGGTTGGCCATACAATCGCGATTCATAATGGAAAGGAACATATACCTATTTACATAACAAATCCTATGGTAGGTCG…
	Amphibromus_sinuatus_SAA756_Paget2257	-----------GGATTCACAATCCACTGCCTTGATCCACTTGGCTACATCCGCCCCTTATCCAGCTAAAGGATTTTTCTCTTTTTTCCATTCATCATTAGTCTATTTATTC-----TGACCTCCATACTTCGCTCGAGATATTGGACATAGAATGCCACTCTTTAAAAAGG-----AAAAAAAGGAGTAATCAGCTGTGACACGAAAAAAAACGAATCCTTTTGTAGCTCATCATTTATTGGCAAAAATAGAAAAAGTAAATATGAAGGAGGAGAAAGAAACAATAGTAACGTGGTCCCGGGCATCTAGCATTCTACCCACAATGGTTGGCCATACAATCGCGATTCATAATGGAAAGGAACATATACCTATTTACATAACAAATCCTATGGTAGGTCG…
	Anthoxanthum_alpinum_SAA198_PaszkoGPS210	--------------------------------------------------------------------------------TTTTTTCCATTCATCATTAGTCTATTTATTC-----TGACCTCCATACTTCGATCGAGATATTGGACATAGAATGCCACTCTTTAAAAAGG-----AAAAAAAGGAGTAATCAGCTGTGACACGAAAAAAAACGAATCCTTTTGTAGCTCATCATTTATTGGCAAAAATAGAAAAGGTAAATATGAAGGAGGAGAAAGAAACAATAGTAACGTGGTCCCGGGCATCTAGTATTCTACCCACAATGGTTGGCCATACAATCGCGATTCATAATGGAAAGGAACATATACCTATTTACATAACAAATCCTATGGTGGGTCG…
	Anthoxanthum_alpinum_SAA199_PaszkoGPS225	-------TGGTGGATTCACAATCCACTGCCTTGATCCACTNGGCTACATCCGCCCCTTATCCAGCTAAGGGATTTTTCTCTTTTTTCCATTCATCATTAGTCTATTTATTC-----TGACCTCCATACTTCGATCGAGATATTGGACATAGAATGCCACTCTTTAAAAAGG-----AAAAAAAGGAGTAATCAGCTGTGACACGAAAAAAAACGAATCCTTTTGTAGCTCATCATTTATTGGCAAAAATAGAAAAGGTAAATATGAAGGAGGAGAAAGAAACAATAGTAACGTGGTCCCGGGCATCTAGTATTCTACCCACAATGGTTGGCCATACAATCGCGATTCATAATGGAAAGGAACATATACCTATTTACATAACAAATCCTATGGTGGGTCG…
	Anthoxanthum_nitens_SAA84_Saarela164	------------------------------------CACTTGGCTACATCCGCCCCTTATCCAGCTAAGGGATTTTTCTCTTTTTTCCATTCATCATTAGTCTATTTATTC-----TGACCTCCATACTTCGATCGAGATATTGGACATAGAATGCCACTCTTTAAAAAGG-----AAAAAAAGGAGTAATCAGCTGTGACACGAAAAAAAACGAATCCTTTTGTAGCTCATCATTTATTGGCAAAAATAGAAAAGGTAAATATGAAGGAGGAGAAAGAAACAATAGTAACGTGGTCCCGGGCATCTAGTATTCTACCCACAATGGTTGGCCATACAATCGCGATTCATAATGGAAAGGAACATATACCTATTTACATAACAAATCCTATGGTAGGTCG…
	Anthoxanthum_odoratum_SAA23_Saarela459	------------------------------------------------------------------AAGGGATTTTTCTCTTTTTTCCATTCATCATTAGTCTATTTATTC-----TGACCTCCATACTTCGATCGAGATATTGGACATAGAATGCCACTCTTTAAAAAGG-----AAAAAAAGGAGTAATCAGCTGTGACACGAAAAAAAACGAATCCTTTTGTAGCTCATCATTTATTGGCAAAAATAGAAAAGGTAAATATGAAGGAGGAGAAAGAAACAATAGTAACGTGGTCCCGGGCATCTAGTATTCTACCCACAATGGTTGGCCATACAATCGCGATTCATAATGGAAAGGAACATATACCTATTTACATAACAAATCCTATGGTGGGTCG…
	Apera_interrupta_SAA87_Saarela647	-------------------AATCCACTGCCTTGATCCACTTGGCTACATCCGCCCCTTATCCAGCTAAAGGATTTTTATCTTTTTTTCATTCATCATTATTCTATTTATTT-----TGACCTCCATACTTCGATCGAGATATTGGACATAGAATGCCACTCTTTAAAAAGG-----AAAAAAAGGAGTAATCAGCTGTGACACGAAAAAAAACGAATCCTTTTGTAGCTCATCATTTATTGGCAAAAATAGAAAAGGTAAATATGAGGGAGGAGAAAGAAACAATAGTAACGTGGTCCCGAGCATCTAGCATTCTACCCACAATGGTTGGTCATACAATAGCGATTCATAATGGAAAGGAACATATACCTATTTACATAACAAATCCTATGGTAGGTCG…
	Arctagrostis_latifolia_SAA91_Peterson18459	------------------------------------------------------------------------------------------TCATCATTATTCTATTTATTT-----TGACCTCCATACTTCGATCGAGATATTGGACATAGANNGCCACTCTTTAAAAAGG-----AAAAAAAGGAGTAATCAGCTGTGACACGAAAAAAAACGAATCCTTTTGTAGCTCATCATTTATTGGCAAAAATAGAAAAGGTAAATATGAGGGAGGAGAAAGAAACAATAGTAACGTGGTCCCGAGCATCTAGCATTCTACCCACAATGGTTGGCCATACAATAGCGATTCATAATGGAAAGGAACATATACCTATTTACATAACAAATCCTATGGTAGGTCG…
	Arrhenatherum_elatius_SAA567_Saarela903	----------------------------------------------------------------------GATTTTTCTATTTTTTCCATTCACCATTAGTCTATTTATTC-----TGACCTCCATACTTCGATCGAGATATTGGACATAGAATGCCACTCTTTAAAAAGG----AAAAAAAAGGAGTAATCAGCTGTGACACGAAAAAAAACGAATCCTTTTGTAGCTCATCATTTATTGGCAAAAATAGAAAAGGTAAATATGAAGGAGGAGAAAGAAACAATAGTAACGTGGTCTCGGGCATCTAGCATTCTACCCACAATGGTTGGCCATACAATCGCGATTCATAATGGAAAGGAACATATACCTATTTACATAACAAATCCTATGGTAGGTCG…
	Avellinia_michellii_SAA629_Peterson14246	-CGCGCATGGTGGATTCACAATCCACTGCCTTGATCCACTTGGCTACATCCGCCCCTTATCCAGGTAAAGGGTTTTTCTCTTTTTTCCATTCATCATTAGTCTATTTATTC-----TGACCTCCATACTTCGATCGAGATATTGGACATAGAATGCCACTCTTTAAAAAGG-----AAAAAAAGGAGTAATCAGCTGTGACACGAAAAAAAACGAATCCTTTTGTAGCTCATCATTTATTGGCAAAAATCGAAAAGGTAAATATGAAGGAGGAGAAAGAAACAATAGTAACATGGTCTCGGGCATCTAGCATTTTACCCACAATGGTTGGCCATACAATCGCGATTCATAATGGAAAGGAACATATACCTATTTACATAACAAATCCTATGGTAGGTCG…
	Avena_fatua_SAA89_Saarela779	-----------------------------------------------------------------------------------------TTCATCATTAGTCTATTTATTC-----TGACCTCTATACTTCGATCGAGATATTGGACATAGAATGCCACTCTTTAAAAAGG-----AAAAAAAGGAGTAATCAGCTGTGACACGAAAAAAAACGAATCCTTTTGTAGCTCATCATTTATTGGCAAAAATAGAAAAGGTAAATATGAAGGAGGAGAAAGAAACAATAGTAACGTGGTCTCGGGCATCTAGCATTCTACCCACAATGGTTGGCCATACAATCGCGATTCATAATGGAAAGGAACATATACCTATTTACATAACAAATCCTATGGTAGGTCG…
	Avena_sativa_SAA570_Saarela775	------------------------------------------------------------------------------TCTTTTTTACATTCATCATTAGTCTATTTATTC-----TGACCTCTATACTTCGATCGAGATATTGGACATAGAATGCCACTCTTTAAAAAGG-----AAAAAAAGGAGTAATCAGCTGTGACACGAAAAAAAACGAATCCTTTTGTAGCTCATCATTTATTGGCAAAAATAGAAAAGGTAAATATGAAGGAGGAGAAAGAAACAATAGTAACGTGGTCTCGGGCATCTAGCATTCTACCCACAATGGTTGGCCATACAATCGCGATTCATAATGGAAAGGAACATATACCTATTTACATAACAAATCCTATGGTAGGTCG…
	Beckmannia_syzigachne_SAA24_Saarela712	------------------------------------------------------------------------------------------TCATCATTATTCTATTTATTT-----TGACCTCCATACTTCGATCGAGATATTGGACATAGAATGCCACTCTTTAAAAAGG----AAAAACAAGGAGTAATCAGCTGTGACACGAAAAAAAACGAATCCTTTTGTAGCTCATCATTTATTGGCAAAAATAGAAAAGGTAAATATGAGGGAGGAGAAAGAAACAATAGTAACGTGGTCCCGAGCATCTAGCATTCTACCCACAATGGTTGGCCATACAATAGCGATTCATAATGGAAAGGAACATATACCTATTTACATAACAAATCCTATGGTAGGTCG…
	Briza_minor_SAA529_Peterson21636	------------------CAATCCACTGCCTTGATCCACTTGGCTACATCCGCCCCTTATCCAGCTAAAGCATTTTTCTCTTTTTTCCATTCATCATTAGTCTATTTATTC-----TGACCTCCATACTTCGATCGAGATATTGGACATAGAATGCCACTCTTTAAAAAAG-----AAAAAAAGGAGTAATCAGCTGTGACACGAAAAAAAACGAATCCTTTTGTAGCTCATCATTTATTGGCAAAAATAGAAAAGGTAAATATGAAGGAGGAGAAAGAAACAATAGTAACGTGGTCCCGGGCATCTAGTATTCTACCCACAATGGTTGGCCATACAATCGCGATTCATAATGGAAAGGAACATATACCTATTTACATAACAAATCCTATGGTAGGTCG…
	Bromus_vulgaris_KM974737	---CGCATGGTGGATTCACAATCCACTGCCTTGATCCACTTGGCTACATCCGCCCCTTATCCAGCTAAAGGATTTTTTTATTTTTTCCATTGATCATTATTCTATTTATTC-----TGACCTCCGTACTTCGATCGAGATATTGGACATAGAATGCCACTCTTTAAAAAGG------AAAAAAGGAGTAATCAGCTGTGACACGAAAAAAAACGAATCCTTTTGTAGCTCATCATTTATTGGCAAAGATAGAAAAGGTCAATATGAAGGAGGAGAAAGAAACAATAGTAACGTGGTCCCGGGCATCTAGCATTCTACCCACAATGGTTGGCCATACAATCGCGATTCATAATGGAAAGGAACATATACCTATTTACATAACAAATCCTATGGTAGGCCG…
	Calamagrostis_angustifolia_angustifolia_SAA140_CAN408378	----------------------------------------------------------------------------TCTCTTTTTTCCATTCATCATTAGTCTATTTATTC-----TGACCTCCATACTTCGATCGAGATATTGGACATAGAATGCCACTCTTTAAAAAGG---AAAAAAAAAGGAGTAATCAGCTGTGACACGAAAAAAAACGAATCCTTTTGTAGCTCATCATTTATTGGCAAAAATAGAAAAGGTAAATATGAAGGAGGAGAAAGAAACAATAGTAACGTGGTCCCGGGCATCTAGTATTCTACCCACAATGGTTGGCCATACAATCGCGATTCATAATGGAAAGGAACATATACCTATTTACATAACAAATCCTATGGTAGGTCG…
	Calamagrostis_anthoxanthoides_laguroides_SAA139_Vassilczenko4771	--------------------ATCCACTGCCTTGATCCACTTGGCTACATCCGCCCCTTATCCAGCTAAGGGATTTTTCTCTTTTTTCCATTCATCATTAGTCTATTTATTC-----TGACCTCCATACTTCGATCGAGATATTGGACATAGAATGCCACTCTTTAAAAAGG---AAAAAAAAAGGAGTAATCAGCTGTGACACGAAAAAAAACGAATCCTTTTGTAGCTCATCATTTATTGGCAAAAATAGAAAAGGTAAATATGAAGGAGGAGAAGGAAACAATAGTAACGTGGTCCCGGGCATCTAGTATTCTACCCACAATGGTTGGCCATACAATCGCGATTCATAATGGAAAGGAACATATACCTATTTACATAACAAATCCTATGGTAGGTCG…
	Calamagrostis_anthoxanthoides_laguroides_SAA143_Tolmacheva7087	---------------------------------------------------------------------------TTCTCTTTTTTCCATTCATCATTAGTCTATTTATTC-----TGACCTCCATACTTCGATCGAGATATTGGACATAGAATGCCACTCTTTAAAAAGG---AAAAAAAAAGGAGTAATCAGCTGTGACACGAAAAAAAACGAATCCTTTTGTAGCTCATCATTTATTGGCAAAAATAGAAAAGGTAAATATGAAGGAGGAGAAAGAAACAATAGTAACGTGGTCCCGGGCATCTAGTATTCTACCCACAATGGTTGGCCATACAATCGCGATTCATAATGGAAAGGAACATATACCTATTTACATAACAAATCCTATGGTAGGTCG…
	Calamagrostis_anthoxanthoides_SAA135_CAN327539	-----------------------------------------------------------------------------CTCTTTTTTCCATTCATCATTAGTCTATTTATTC-----TGACCTCCATACTTCGATCGAGATATTGGACATAGAATGCCACTCTTTAAAAAGG---AAAAAAAAAGGAGTAATCAGCTGTGACACGAAAAAAAACGAATCCTTTTGTAGCTCATCATTTATTGGCAAAAATAGAAAAGGTAAATATGAAGGAGGAGAAAGAAACAATAGTAACGTGGTCCCGGGCATCTAGTATTCTACCCACAATGGTTGGCCATACAATCGCGATTCATAATGGAAAGGAACATATACCTATTTACATAACAAATCCTATGGTAGGTCG…
	Calamagrostis_arundinacea_SAA12_Peterson18747	----------------------------------------------------------------------GATTTTTCTCTTTTTTCCATTCATCATTAGTCTATTTATTC-----TGACCTCCATACTTCGATCGAGATATTGGACATAGAATGCCACTCTTTAAAAAGG---AAAAAAAAAGGAGTAATCAGCTGTGACACGAAAAAAAACGAATCCTTTTGTAGCTCATCATTTATTGGCAAAAATAGAAAAGGTAAATATGAAGGAGGAGAAAGAAACAATAGTAACGTGGTCCCGGGCATCTAGTATTCTACCCACAATGGTTGGCCATACAATCGCGATTCATAATGGAAAGGAACATATACCTATTTACATAACAAATCCTATGGTAGGTCG…
	Calamagrostis_arundinacea_SAA191_PaszkoA_BG3	-------------------AATCCACTGCCTTGATCCACTTGGCTACATCCGCCCCTTATCCAGNTAAGGGATTTTTCTCTTTTT-CCATTCATCATTAGTCTATTTATTC-----TGACCTCCATACTTCGATCGAGATATTGGACATAGAATGCCACTCTTTAAAAAGG---AAAAAAAAAGGAGTAATCAGCTGTGACACGAAAAAAAACGAATCCTTTTGTAGCTCATCATTTATTGGCAAAAATAGAAAAGGTAAATATGAAGGAGGAGAAAGAAACAATAGTAACGTGGTCCCGGGCATCTAGTATTCTACCCACAATGGTTGGCCATACAATCGCGATTCATAATGGAAAGGAACATATACCTATTTACATAACAAATCCTATGGTAGGTCG…
	Calamagrostis_arundinacea_SAA192_Paszko_Szyn1	--------------------------------------------TACATCCGCCCCTTATCCAGCTAAGGGATTTTTCTCTTTTTTCCATTCATCATTAGTCTATTTATTC-----TGACCTCCATACTTCGATCGAGATATTGGACATAGAATGCCACTCTTTAAAAAGG---AAAAAAAAAGGAGTAATCAGCTGTGACACGAAAAAAAACGAATCCTTTTGTAGCTCATCATTTATTGGCAAAAATAGAAAAGGTAAATATGAAGGAGGAGAAAGAAACAATAGTAACGTGGTCCCGGGCATCTAGTATTCTACCCACAATGGTTGGCCATACAATCGCGATTCATAATGGAAAGGAACATATACCTATTTACATAACAAATCCTATGGTAGGTCG…
	Calamagrostis_arundinacea_SAA193_Paszko_Svetnov2a	-----------------------------------------------------------------------------------------TTCATCATTAGTCTATTTATTC-----TGACCTCCATACTTCGATCGAGATATTGGACATAGAATGCCACTCTTTAAAAAGG---AAAAAAAAAGGAGTAATCAGCTGTGACACGAAAAAAAACGAATCCTTTTGTAGCTCATCATTTATTGGCAAAAATAGAAAAGGTAAATATGAAGGAGGAGAAAGAAACAATAGTAACGTGGTCCCGGGCATCTAGTATTCTACCCACAATGGTTGGCCATACAATCGCGATTCATAATGGAAAGGAACATATACCTATTTACATAACAAATCCTATGGTAGGTCG…
	Calamagrostis_arundinacea_SAA194_PaszkoD20_124_1	--------------------------------------------TACATCCGCCCCTTATCCAG-TAAGGGATTTTTCTCTTTTTTCCATTCATCATTAGTCTATTTATTC-----TGACCTCCATACTTCGATCGAGATATTGGACATAGAATGCCACTCTTTAAAAAGG---AAAAAAAAAGGAGTAATCAGCTGTGACACGAAAAAAAACGAATCCTTTTGTAGCTCATCATTTATTGGCAAAAATAGAAAAGGTAAATATGAAGGAGGAGAAAGAAACAATAGTAACGTGGTCCCGGGCATCTAGTATTCTACCCACAATGGTTGGCCATACAATCGCGATTCATAATGGAAAGGAACATATACCTATTTACATAACAAATCCTATGGTAGGTCG…
	Calamagrostis_arundinacea_SAA206_Soreng5186	--------------------------------------------------------------------------TTTCTCTTTTTTCCATTCATCATTAGTCTATTTATTC-----TGACCTCCATACTTCGATCGAGATATTGGACATAGAATGCCACTCTTTAAAAAGG---AAAAAAAAAGGAGTAATCAGCTGTGACACGAAAAAAAACGAATCCTTTTGTAGCTCATCATTTATTGGCAAAAATAGAAAAGGTAAATATGAAGGAGGAGAAAGAAACAATAGTAACGTGGTCCCGGGCATCTAGTATTCTACCCACAATGGTTGGCCATACAATCGCGATTCATAATGGAAAGGAACATATACCTATTTACATAACAAATCCTATGGTAGGTCG…
	Calamagrostis_bolanderi_SAA121_Peterson19694_4	------------GATTCACAATCCACTGCCTTGATCCACTTGGCTACATCCGCCCCTTATCCAGCTAAGGGATTTTTCTCTTTTTTCCATTCATCATTAGTCTATTTATTC-----TGACCTCCATACTTCGATCGAGATATTGGACATAGAATGCCACTCTTTAAAAAGG---AAAAAAAAAGGAGTAATCAGCTGTGACACGAAAAAAAACGAATCCTTTTGTAGCTCATCATTTATTGGCAAAAATAGAAAAGGTAAATAGGAAGGAGGAGAAAGAAACAATAGTAACGTGGTCCCGGGCATCTAGTATTCTACCCACAATGGTTGGCCATACAATCGCGATTCATAATGGAAAGGAACATATACCTATTTACATAACAAATCCTATGGTGGGTCG…
	Calamagrostis_bolanderi_SAA47_Peterson19694_2	-------------------------------------------------------------------------------------------CATCATTAGTCTATTTATTC-----TGACCTCCATACTTCGATCGAGATATTGGACATAGAATGCCACTCTTTAAAAAGG---AAAAAAAAAGGAGTAATCAGCTGTGACACGAAAAAAAACGAATCCTTTTGTAGCTCATCATTTATTGGCAAAAATAGAAAAGGTAAATAGGAAGGAGGAGAAAGAAACAATAGTAACGTGGTCCCGGGCATCTAGTATTCTACCCACAATGGTTGGCCATACAATCGCGATTCATAATGGAAAGGAACATATACCTATTTACATAACAAATCCTATGGTGGGTCG…
	Calamagrostis_brachytricha_SAA646_US3174890	------------GA-TCACAATCCACTGCCTTGATCCACTTGGCTACATCCGCCCCTTATCCAGCTAAGGGATTTTTCTCTTTTTTCCATTCATCATTAGTCTATTTATTC-----TGACCTCCATACTTCGATCGAGATATTGGACATAGAATGCCACTCTTTAAAAAGG---AAAAAAAAAGGAGTAATCAGCTGTGACACGAAAAAAAACGAATCCTTTTGTAGCTCATCATTTATTGGCAAAAATAGAAAAGGTAAATATGAAGGAGGAGAAAGAAACAATAGTAACGTGGTCCCGGGCATCTAGTATTCTACCCACAATGGTTGGCCATACAATCGCGATTCATAATGGAAAGGAACATATACCTATTTACATAACAAATCCTATGGTAGGTCG…
	Calamagrostis_cainii_SAA124_Peterson20796	-----------GGATTCACAATCCACTGCCTTGATCCACTTGGCTACATCCGCCCCTTATCCAGCTAAGGGATTTTTCTCTTTTTTCCATTCATCATTAGTCTATTTATTC-----TGACCTCCATACTTCGATCGAGATATTGGACATAGAATGCCACTCTTTAAAAAGG---AAAAAAAAAGGAGTAATCAGCTGTGACACGAAAAAAAACGAATCCTTTTGTAGCTCATCATTTATTGGCAAAAATAGAAAAGGTAAATATGAAGGAGGAGAAAGAAACAATAGTAACGTGGTCCCGGGCATCTAGTATTCTACCCACAATGGTTGGCCATACAATCGCGATTCATAATGGAAAGGAACATATACCTATTTACATAACAAATCCTATGGTAGGTCG…
	Calamagrostis_cainii_SAA131_Peterson20795	-----------GGATTCACAATCCACTGCCTTGATCCACTTGGCTACATCCGCCCCTTATCCAGCTAAGGGATTTTTCTCTTTTTTCCATTCATCATTAGTCTATTTATTC-----TGACCTCCATACTTCGATCGAGATATTGGACATAGAATGCCACTCTTTAAAAAGG---AAAAAAAAAGGAGTAATCAGCTGTGACACGAAAAAAAACGAATCCTTTTGTAGCTCATCATTTATTGGCAAAAATAGAAAAGGTAAATATGAAGGAGGAGAAAGAAACAATAGTAACGTGGTCCCGGGCATCTAGTATTCTACCCACAATGGTTGGCCATACAATCGCGATTCATAATGGAAAGGAACATATACCTATTTACATAACAAATCCTATGGTAGGTCG…
	Calamagrostis_canadensis_canadensis_SAA119_Peterson19822	------------------CAATCCACTGCCTTGATCCACTTGGCTACATCCGCCCCTTATCCAGCTAAGGGATTTTTCTCTTTTTTCCATTCATCATTAGTCTATTTATTC-----TGACCTCCATACTTCGATCGAGATATTGGACATAGAATGCCACTCTTTAAAAAGG---AAAAAAAAAGGAGTAATCAGCTGTGACACGAAAAAAAACGAATCCTTTTGTAGCTCATCATTTATTGGCAAAAATAGAAAAGGTAAATATGAAGGAGGAGAAAGAAACAATAGTAACGTGGTCCCGGGCATCTAGTATTCTACCCACAATGGTTGGCCATACAATCGCGATTCATAATGGAAAGGAACATATACCTATTTACATAACAAATCCTATGGTAGGTCG…
	Calamagrostis_canadensis_canadensis_SAA31_Peterson18761	-----------GGATTCACAATCCACTGCCTTGATCCACTTGGCTACATCCGCCCCTTATCCAGCTAAGGGATTTTTCTCTTTTTTCCATTCATCATTAGTCTATTTATTC-----TGACCTCCATACTTCGATCGAGATATTGGACATAGAATGCCACTCTTTAAAAAGG---AAAAAAAAAGGAGTAATCAGCTGTGACACGAAAAAAAACGAATCCTTTTGTAGCTCATCATTTATTGGCAAAAATAGAAAAGGTAAATATGAAGGAGGAGAAAGAAACAATAGTAACGTGGTCCCGGGCATCTAGTATTCTACCCACAATGGTTGGCCATACAATCGCGATTCATAATGGAAAGGAACATATACCTATTTACATAACAAATCCTATGGTAGGTCG…
	Calamagrostis_canadensis_langsdorfii_SAA11_Peterson18766	----------------------------------------------------------------------------------------------CATTAGTCTATTTATTC-----TGACCTCCATACTTCGATCGAGATATTGGACATAGAATGCCACTCTTTAAAAAGG---AAAAAAAAAGGAGTAATCAGCTGTGACACGAAAAAAAACGAATCCTTTTGTAGCTCATCATTTATTGGCAAAAATAGAAAAGGTAAATATGAAGGAGGAGAAAGAAACAATAGTAACGTGGTCCCGGGCATCTAGTATTCTACCCACAATGGTTGGCCATACAATCGCGATTCATAATGGAAAGGAACATATACCTATTTACATAACAAATCCTATGGTAGGTCG…
	Calamagrostis_canadensis_langsdorfii_SAA4_Peterson18455	---------------TCACAATCCACTGCCTTGATCCACTTGGCTACATCCGCCCCTTATCCAGCTAAGGGATTTTTCTCTTTTTTCCATTCATCATTAGTCTATTTATTC-----TGACCTCCATACTTCGATCGAGATATTGGACATAGAATGCCACTCTTTAAAAAGG---AAAAAAAAAGGAGTAATCAGCTGTGACACGAAAAAAAACGAATCCTTTTGTAGCTCATCATTTATTGGCAAAAATAGAAAAGGTAAATATGAAGGAGGAGAAAGAAACAATAGTAACGTGGTCCCGGGCATCTAGTATTCTACCCACAATGGTTGGCCATACAATCGCGATTCATAATGGAAAGGAACATATACCTATTTACATAACAAATCCTATGGTAGGTCG…
	Calamagrostis_canadensis_langsdorfii_SAA5_Peterson18743	--------------------------------------------------------------------------------TTTTTTCCATTCATCATTAGTCTATTTATTC-----TGACCTCCATACTTCGATCGAGATATTGGACATAGAATGCCACTCTTTAAAAAGG---AAAAAAAAAGGAGTAATCAGCTGTGACACGAAAAAAAACGAATCCTTTTGTAGCTCATCATTTATTGGCAAAAATAGAAAAGGTAAATATGAAGGAGGAGAAAGAAACAATAGTAACGTGGTCCCGGGCATCTAGTATTCTACCCACAATGGTTGGCCATACAATCGCGATTCATAATGGAAAGGAACATATACCTATTTACATAACAAATCCTATGGTAGGTCG…
	Calamagrostis_canadensis_langsdorfii_SAA7_Peterson18765	--------------------------------------------------------------------------TTTCTCTTTTTTCCATTCATCATTAGTCTATTTATTC-----TGACCTCCATACTTCGATCGAGATATTGGACATAGAATGCCACTCTTTAAAAAGG---AAAAAAAAAGGAGTAATCAGCTGTGACACGAAAAAAAACGAATCCTTTTGTAGCTCATCATTTATTGGCAAAAATAGAAAAGGTAAATATGAAGGAGGAGAAAGAAACAATAGTAACGTGGTCCCGGGCATCTAGTATTCTACCCACAATGGTTGGCCATACAATCGCGATTCATAATGGAAAGGAACATATACCTATTTACATAACAAATCCTATGGTAGGTCG…
	Calamagrostis_canadensis_langsdorfii_SAA92_Peterson18498	---------------------TCCACTGCCTTGATCCACTTGGCTACATCCGCCCCTTATCCAGCTAAGGGATTTTTCTCTTTTTTCCATTCATCATTAGTCTATTTATTC-----TGACCTCCATACTTCGATCGAGATATTGGACATAGAATGCCACTCTTTAAAAAGG---AAAAAAAAAGGAGTAATCAGCTGTGACACGAAAAAAAACGAATCCTTTTGTAGCTCATCATTTATTGGCAAAAATAGAAAAGGTAAATATGAAGGAGGAGAAAGAAACAATAGTAACGTGGTCCCGGGCATCTAGTATTCTACCCACAATGGTTGGCCATACAATCGCGATTCATAATGGAAAGGAACATATACCTATTTACATAACAAATCCTATGGTAGGTCG…
	Calamagrostis_canadensis_langsdorfii_SAA94_Peterson18615	-------------------------CTGCCTTGATCCACTTGGCTACATCCGCCCCTTATCCAGCTAAGGGATTTTTCTCTTTTTTCCATTCATCATTAGTCTATTTATTC-----TGACCTCCATACTTCGATCGAGATATTGGACATAGAATGCCACTCTTTAAAAAGG---AAAAAAAAAGGAGTAATCAGCTGTGACACGAAAAAAAACGAATCCTTTTGTAGCTCATCATTTATTGGCAAAAATAGAAAAGGTAAATATGAAGGAGGAGAAAGAAACAATAGTAACGTGGTCCCGGGCATCTAGTATTCTACCCACAATGGTTGGCCATACAATCGCGATTCATAATGGAAAGGAACATATACCTATTTACATAACAAATCCTATGGTAGGTCG…
	Calamagrostis_canadensis_langsdorfii_SAA97_Peterson18711	-----CATGGTGGATTCACAATCCACTGCCTTGATCCACTTGGCTACATCCGCCCCTTATCCAGCTAAGGGATTTTTCTCTTTTTTCCATTCATCATTAGTCTATTTATTC-----TGACCTCCATACTTCGATCGAGATATTGGACATAGAATGCCACTCTTTAAAAAGG---AAAAAAAAAGGAGTAATCAGCTGTGACACGAAAAAAAACGAATCCTTTTGTAGCTCATCATTTATTGGCAAAAATAGAAAAGGTAAATATGAAGGAGGAGAAAGAAACAATAGTAACGTGGTCCCGGGCATCTAGTATTCTACCCACAATGGTTGGCCATACAATCGCGATTCATAATGGAAAGGAACATATACCTATTTACATAACAAATCCTATGGTAGGTCG…
	Calamagrostis_canescens_SAA167_PaszkoD17_07GPS247	---------------------------------------------------------------------------------------------------------------------------------------------------------------TCTTTAAAAAGA---AAAAAAAAAGGAGTAATCAGCTGTGACACGAAAAAAAACGAATCCTTTTGTAGCTCATCATTTATTGGCAAAAATAGAAAAGGTAAATATGAAGGAGGNGAAAGAAACAATAGTAACGTGGTCCCGGGCATCTAGTATTCTACCCACAATGGTTGGCCATACAATCGCGATTCATAATGGAAAGGAACATATACCTATTTACATAACAAATCCTATGGTAGGTCG…
	Calamagrostis_canescens_SAA168_PaszkoC_Zbijow3	-----------------------------------------------------------------------------------------TTCATCATTAGTCTATTTATTC-----TGACCTCCATACTTCGATCGAGATATTGGACATAGAATGCCACTCTTTAAAAAGA---AAAAAAAAAGGAGTAATCAGCTGTGACACGAAAAAAAACGAATCCTTTTGTAGCTCATCATTTATTGGCAAAAATAGAAAAGGTAAATATGAAGGAGGAGAAAGAAACAATAGTAACGTGGTCCCGGGCATCTAGTATTCTACCCACAATGGTTGGCCATACAATCGCGATTCATAATGGAAAGGAACATATACCTATTTACATAACAAATCCTATGGTAGGTCG…
	Calamagrostis_canescens_SAA169_PaszkoSvetnov1c_GPS107	-----------------------------------------------------------------------------------------TTCATCATTAGTCTATTTATTC-----TGACCTCCATACTTCGATCGAGATATTGGACATAGAATGCCACTCTTTAAAAAGA---AAAAAAAAAGGAGTAATCAGCTGTGACACGAAAAAAAACGAATCCTTTTGTAGCTCATCATTTATTGGCAAAAATAGAAAAGGTAAATATGAAGGAGGAGAAAGAAACAATAGTAACGTGGTCCCGGGCATCTAGTATTCTACCCACAATGGTTGGCCATACAATCGCGATTCATAATGGAAAGGAACATATACCTATTTACATAACAAATCCTATGGTAGGTCG…
	Calamagrostis_carchiensis_SAA661_Laegaard101730	--------------------------------------------------------------------------TTTCTCTTTTTTCCATTCATCATTAGTCTATTTATTC-----TGACCTCCATACTTCGATCGAGATATTGGACATAGAATGCCACTCTTTAAAAAGG---AAAAAAAAAGGAGTAATCAGCTGTGACACGAAAAAAAACGAATCCTTTTGTAGCTCATCATTTATTGGCAAAAATAGAAAAGGTAAATATGAAGGAGGAGAAAGAAACAATAGTAACGTGGTCCCGGGCATCTAGTATTCTACCCACAATGGTTGGCCATACAATCGCGATTCATAATGGAAAGGAACATATACCTATTTACATAACAAATCCTATGGTAGGTCG…
	Calamagrostis_cf_purpurascens_SAA136_Nechaev560888	-----------GGATTCACAATCCACTGCCTTGATCCACTTGGCTACATCCGCCCCTTATCCAGCTAAGGGATTTTTCTCTTTTTTCCATTCATCATTAGTCTATTTATTC-----TGACCTCCATACTTCGATCGAGATATTGGACATAGAATGCCACTCTTTAAAAAGG---AAAAAAAAAGGAGTAATCAGCTGTGACACGAAAAAAAACGAATCCTTTTGTAGCTCATCATTTATTGGCAAAAATAGAAAAGGTAAATATTAAGGAGGAGAAAGAAACAATAGTAACGTGGTCCCGGGCATCTAGTATTCTACCCACAATGGTTGGCCATACAATCGCGATTCATAATGGAAAGGAACATATACCTATTTACATAACAAATCCTATGGTAGGTCG…
	Calamagrostis_chalybaea_SAA181_PaszkoD17_31GPS256	-------------------------------TGATCCACTTGGCTACATCCGCCCCTTATCCAG-TAAGGGATTTTTCTCTTTTTTCCATTCATCATTAGTCTATTTATTC-----TGACCTCCATACTTCGATCGAGATATTGGACATAGAATGCCACTCTTTAAAAAGG---AAAAAAAAAGGAGTAATCAGCTGTGACACGAAAAAAAACGAATCCTTTTGTAGCTCATCATTTATTGGCAAAAATAGAAAAGGTAAATATGAAGGAGGAGAAAGAAACAATAGTAACGTGGTCCCGGGCATCTAGTATTCTACCCACAATGGTTGGCCATACAATCGCGATTCATAATGGAAAGGAACATATACCTATTTACATAACAAATCCTATGGTAGGTCG…
	Calamagrostis_chalybaea_SAA182_PaszkoD16_03GPS243	------------------------------------------------------------------------------TCTTTTTTCCATTCATCATTAGTCTATTTATTC-----TGACCTCCATACTTCGATCGAGATATTGGACATAGAATGCCACTCTTTAAAAAGG---AAAAAAAAAGGAGTAATCAGCTGTGACACGAAAAAAAACGAATCCTTTTGTAGCTCATCATTTATTGGCAAAAATAGAAAAGGTAAATATGAAGGAGGAGAAAGAAACAATAGTAACGTGGTCCCGGGCATCTAGTATTCTACCCACAATGGTTGGCCATACAATCGCGATTCATAATGGAAAGGAACATATACCTATTTACATAACAAATCCTATGGTAGGTCG…
	Calamagrostis_coarctata_SAA128_Peterson20818	----------------------------------------------------------------------------TCTCTTTTTTCCATTCATCATTAGTCTATTTATTC-----TGACCTCCATACTTAGATCGAGATATTGGACATAGAATGCCACTCTTTAAAAAGG-----AAAAAAAGGAGTAATCAGCTGTGACACGAAAAAAAACGAATCCTTTTGTAGCTCATCATTTATTGGCAAAAATAGAAAAGGTAAATATGAAGGAGGAGAAAGAAACAATAGTAACGTGGTCCCGGGCATCTAGTATTCTACCCACAATGGTTGGCCATACAATCGCGATTCATAATGGAAAGGAACATATACCTATTTACATAACAAATCCTATGGTAGGTCG…
	Calamagrostis_deschampsioides_SAA252_Bennett06_381	------------GATTCACAATCCACTGCCTTGATCCACTTGGCTACATCCGCCCCTTATCCAGCTAAGGGATTTTTCTATTTTTTCCATTCATCATTAGTCTATTTATTC-----TGACCTCCATACTTCGATCGAGATATTGGACATAGAATGCCACTCTTTAAAAAGG---AAAAAAAAAGGAGTAATCAGCTGTGACACGAAAAAAAACGAATCCTTTTGTAGCTCATCATTTATTGGCAAAAATAGAAAAGGTAAATATGAAGGAGGAGAAAGAAACAATAGTAACGTGGTCCCGGGCATCTAGTATTCTACCCACAATGGTTGGCCATACAATCGCGATTCATAATGGAAAGGAACATATACCTATTTACATAACAAATCCTATGGTAGGTCG…
	Calamagrostis_deschampsioides_SAA253_Bennett06_123	------------------------------TTGATCCACTTGGCTACATCCGCCCCTTATCCAGCTAAGGGATTTTTCTATTTTTTCCATTCATCATTAGTCTATTTATTC-----TGACCTCCATACTTCGATCGAGATATTGGACATAGAATGCCACTCTTTAAAAAGG---AAAAAAAAAGGAGTAATCAGCTGTGACACGAAAAAAAACGAATCCTTTTGTAGCTCATCATTTATTGGCAAAAATAGAAAAGGTAAATATGAAGGAGGAGAAAGAAACAATAGTAACGTGGTCCCGGGCATCTAGTATTCTACCCACAATGGTTGGCCATACAATCGCGATTCATAATGGAAAGGAACATATACCTATTTACATAACAAATCCTATGGTAGGTCG…
	Calamagrostis_distantiflora_SAA147_Probatova5806	--------------------------------------------TACATCCGCCCCTTATCCAGCTAAGGGATTTTTCTCTTTTTTCCATTCATCATTAGTCTATTTATTC-----TGACCTCCATACTTCGATCGAGATATTGGACATAGAATGCCACTCTTTAAAAAGG---AAAAAAAAAGGAGTAATCAGCTGTGACACGAAAAAAAACGAATCCTTTTGTAGCTCATCATTTATTGGCAAAAATAGAAAAGGTAAATATGAAGGAGGAGAAAGAAACAATAGTAACGTGGTCCCGGGCATCTAGTATTCTACCCACAATGGTTGGCCATACAATCGCGATTCATAATGGAAAGGAACATATACCTATTTACATAACAAATCCTATGGTAGGTCG…
	Calamagrostis_divaricata_SAA243_Peterson21267	--------------------ATCCACTGCCTTGATCCACTTGGCTACATCCGCCCCTTATCCAGCTAAAGGATTTTTCTCTTTTTTCCATTCATCATTAGTCTATTTATTC-----TGACCTCCATACTTCGATCGAGATATTGGACATAGAATGCCACTCTTTAAAAAGG-----AAAAAAAGGAGTAATCAGCTGTGACACGAAAAAAAACGAATCCTTTTGTAGCTCATCATTTATTGGCAAAAATAGAAAAGGTAAATATGAAGGAGGAGAAAGAAACAATAGTAACGTGGTCTCGGGCATCTAGCATTCTACCCACAATGGTTGGCCATACAATCGCGATTCATAATGGAAAGGAACATATACCTATTTACATAACAAATCCTATGGTAGGTCG…
	Calamagrostis_divaricata_SAA74_Peterson17774	------------------------------------------------------------------AAAGGATTTTTCTCTTTTTTCCATTCATCATTAGTCTATTTATTC-----TGACCTCCATACTTCGATCGAGATATTGGACATAGAATGCCACTCTTTAAAAAGG-----AAAAAAAGGAGTAATCAGCTGTGACACGAAAAAAAACGAATCCTTTTGTAGCTCATCATTTATTGGCAAAAATAGAAAAGGTAAATATGAAGGAGGAGAAAGAAACAATAGTAACGTGGTCTCGGGCATCTAGCATTCTACCCACAATGGTTGGCCATACAATCGCGATTCATAATGGAAAGGAACATATACCTATTTACATAACAAATCCTATGGTAGGTCG…
	Calamagrostis_emodensis_SAA13_Peterson18749	-------------------------------------------------------------------------------ATTTTTTCCATTCATCATTAGTCTATTTATTC-----TGACCTCCATACTTCGATCGAGATATTGGACATAGAATGCCACTCTTTAAAAAGG--AAAAAAAAAAGGAGTAATCAGCTGTGACACGAAAAAAAACGAATCCTTTTGTAGCTCATCATTTATTGGCAAAAATAGAAAAGGTAAATATGAAGGAGGAGAAAGAAACAATAGTAACGTGGTCCCGGGCATCTAGTATTCTACCCACAATGGTTGGCCATACAATCGCGATTCATAATGGAAAGGAACATATACCTATTTACATAACAAATCCTATGGTAGGTCG…
	Calamagrostis_emodensis_SAA201_Soreng5350	-----------------------------------------------------------------TAAGGGATTTTTCTATTTTTTCCATTCATCATTAGTCTATTTATTC-----TGACCTCCATACTTCGATCGAGATATTGGACATAGAATGCCACTCTTTAAAAAGG--AAAAAAAAAAGGAGTAATCAGCTGTGACACGAAAAAAAACGAATCCTTTTGTAGCTCATCATTTATTGGCAAAAATAGAAAAGGTAAATATGAAGGAGGAGAAAGAAACAATAGTAACGTGGTCCCGGGCATCTAGTATTCTACCCACAATGGTTGGCCATACAATCGCGATTCATAATGGAAAGGAACATATACCTATTTACATAACAAATCCTATGGTAGGTCG…
	Calamagrostis_epigeios_SAA125_Saarela1368	------------------------------------------------TCCGCCCCTTATCCAGCTAAGGGATTTTTCTCTTTTTTCCATTCATCATTAGTCTATTTATTC-----TGACCTCCATACTTCGATCGAGATATTGGACATAGAATGCCACTCTTTAAAAAGG---AAAAAAAAAGGAGTAATCAGCTGTGACACGAAAAAAAACGAATCCTTTTGTAGCTCATCATTTATTGGCAAAAATAGAAAAGGTAAATATGAAGGAGGAGAAAGAAACAATAGTAACGTGGTCCCGGGCATCTAGTATTCTACCCACAATGGTTGGCCATACAATCGCGATTCATAATGGAAAGGAACATATACCTATTTATATAACAAATCCTATGGTAGGTCG…
	Calamagrostis_epigeios_SAA148_Aiken86_005	-------------------------------------------------------------------------TTTTCTCTTTTTTCCATTCATCATTAGTCTATTTATTC-----TGACCTCCATACTTCGATCGAGATATTGGACATAGAATGCCACTCTTTAAAAAGG---AAAAAAAAAGGAGTAATCAGCTGTGACACGAAAAAAAACGAATCCTTTTGTAGCTCATCATTTATTGGCAAAAATAGAAAAGGTAAATATGAAGGAGGAGAAAGAAACAATAGTAACGTGGTCCCGGGCATCTAGTATTCTACCCACAATGGTTGGCCATACAATCGCGATTCATAATGGAAAGGAACATATACCTATTTATATAACAAATCCTATGGTAGGTCG…
	Calamagrostis_epigeios_SAA155_Soreng7674	----------------------CCACTGCCTTGATCCACTTGGCTACATCCGCCCCTTATCCAGCTAAGGGATTTTTCTCTTTTTTCCATTCATCATTAGTCTATTTATTC-----TGACCTCCATACTTCGATCGAGATATTGGACATAGAATGCCACTCTTTAAAAAGG---AAAAAAAAAGGAGTAATCAGCTGTGACACGAAAAAAAACGAATCCTTTTGTAGCTCATCATTTATTGGCAAAAATAGAAAAGGTAAATATGAAGGAGGAGAAAGAAACAATAGTAACGTGGTCCCGGGCATCTAGTATTCTACCCACAATGGTTGGCCATACAATCGCGATTCATAATGGAAAGGAACATATACCTATTTACATAACAAATCCTATGGTAGGTCG…
	Calamagrostis_epigeios_SAA156_Soreng7637	----------------------------------------------------------------------------TCTNTTTTTTCNATTCATCATTAGTCTATTTATTC-----TGACCTCCATACTTCGATCGAGATATTGGACATAGAATGCCACTCTTTAAAAAGG---AAAAAAAAAGGAGTAATCAGCTGTGACACGAAAAAAAACGAATCCTTTTGTAGCTCATCATTTATTGGCAAAAATAGAAAAGGTAAATATGAAGGAGGAGAAAGAAACAATAGTAACGTGGTCCCGGGCATCTAGTATTCTACCCACAATGGTTGGCCATACAATCGCGATTCATAATGGAAAGGAACATATACCTATTTACATAACAAATCCTATGGTAGGTCG…
	Calamagrostis_epigeios_SAA178_PaszkoJ11	---------------------------------------------------------------------GGATTTTTCTCTTTTTTCCATTCATCATTAGTCTATTTATTC-----TGACCTCCATACTTCGATCGAGATATTGGACATAGAATGCCACTCTTTAAAAAGG---AAAAAAAAAGGAGTAATCAGCTGTGACACGAAAAAAAACGAATCCTTTTGTAGCTCATCATTTATTGGCAAAAATAGAAAAGGTAAATATGAAGGAGGAGAAAGAAACAATAGTAACGTGGTCCCGGGCATCTAGTATTCTACCCACAATGGTTGGCCATACAATCGCGATTCATAATGGAAAGGAACATATACCTATTTATATAACAAATCCTATGGTAGGTCG…
	Calamagrostis_epigeios_SAA180_PaszkoGermany1	-----------------------------------------------------------------TAAGGGATTTTTCTCTTTTTTCCATTCATCATTAGTCTATTTATTC-----TGACCTCCATACTTCGATCGAGATATTGGACATAGAATGCCACTCTTTAAAAAGG---AAAAAAAAAGGAGTAATCAGCTGTGACACGAAAAAAAACGAATCCTTTTGTAGCTCATCATTTATTGGCAAAAATAGAAAAGGTAAATATGAAGGAGGAGAAAGAAACAATAGTAACGTGGTCCCGGGCATCTAGTATTCTACCCACAATGGTTGGCCATACAATCGCGATTCATAATGGAAAGGAACATATACCTATTTANATAACAAATCCTATGGTAGGTCG…
	Calamagrostis_epigeios_SAA200_Soreng5161	-----------------------------------------------------------------TAAGGGATTTTTCTCTTTTTTCCATTCATCATTAGTCTATTTATTC-----TGACCTCCATACTTCGATCGAGATATTGGACATAGAATGCCACTCTTTAAAAAGG--AAAAAAAAAAGGAGTAATCAGCTGTGACACGAAAAAAAACGAATCCTTTTGTAGCTCATCATTTATTGGCAAAAATAGAAAAGGTAAATATGAAGGAGGAGAAAGAAACAATAGTAACGTGGTCCCGGGCATCTAGTATTCTACCCACAATGGTTGGCCATACAATCGCGATTCATAATGGAAAGGAACATATACCTATTTATATAACAAATCCTATGGTAGGTCG…
	Calamagrostis_epigeios_SAA203_Soreng7573b	--------------------------------------------------------TTATCCAGCTAAGGGATTTTTCTATTTTTTCCATTCATCATTAGTCTATTTATTC-----TGACCTCCATACTTCGATCGAGATATTGGACATAGAATGCCACTCTTTAAAAAGG---AAAAAAAAAGGAGTAATCAGCTGTGACACGAAAAAAAACGAATCCTTTTGTAGCTCATCATTTATTGGCAAAAATAGAAAAGGTAAATATGAAGGAGGAGAAAGAAACAATAGTAACGTGGTCCCGGGCATCTAGTATTCTACCCACAATGGTTGGCCATACAATCGCGATTCATAATGGAAAGGAACATATACCTATTTACATAACAAATCCTATGGTAGGTCG…
	Calamagrostis_erectifolia_SAA62_Peterson19105	---------------------------------------------------------------------GGATTTTTCTCTTTTTTCCATTCATCATTAGTCTATTTATTC-----TGACCTCNNTACTTCGATCGAGATATTGGACATAGAATGCCACTCTTTAAAAAGG-----AAAAAAAGGAGTAATCAGCTGTGACACGAAAAAAAACGAATCCTTTTGTAGCTCATCATTTATTGGCAAAAATAGAAAAGGTAAATATGAAGGAGGAGAAAGAAACAATAGTAACGTGGTCTCGGGCATCTAGCATTCTACCCACAATGGTTGGCCATACAATCGCGATTCATAATGGAAAGGAACATATACCTATTTACATAACAAATCCTATGGTAGGTCG…
	Calamagrostis_erectifolia_SAA63_Peterson19106	--------------------------------------------------------------------------TTTCTCTTTTTTCCATTCATCATTAGTCTATTTATTC-----TGACCTCCATACTTCGATCGAGATATTGGACATAGAATGCCACTCTTTAAAAAGG-----AAAAAAAGGAGTAATCAGCTGTGACACGAAAAAAAACGAATCCTTTTGTAGCTCATCATTTATTGGCAAAAATAGAAAAGGTAAATATGAAGGAGGAGAAAGAAACAATAGTAACGTGGTCTCGGGCATCTAGCATTCTACCCACAATGGTTGGCCATACAATCGCGATTCATAATGGAAAGGAACATATACCTATTTACATAACAAATCCTATGGTAGGTCG…
	Calamagrostis_erectifolia_SAA64_Peterson19097	---------------------------------------------------------------------------TTCTCTTTTTTCCATTCATCATTAGTCTATTTATTC-----TGACCTCCATACTTCGATCGAGATATTGGACATAGAATGCCACTCTTTAAAAAGG-----AAAAAAAGGAGTAATCAGCTGTGACACGAAAAAAAACGAATCCTTTTGTAGCTCATCATTTATTGGCAAAAATAGAAAAGGTAAATATGAAGGAGGAGAAAGAAACAATAGTAACGTGGTCTCGGGCATCTAGCATTCTACCCACAATGGTTGGCCATACAATCGCGATTCATAATGGAAAGGAACATATACCTATTTACATAACAAATCCTATGGTAGGTCG…
	Calamagrostis_eriantha_SAA230_Peterson21344	------------------------------TTGATCCACTTGGCTACATCCGCCCCTTATCCAGNTAAAGGATTTTTCTCTTTTTTCCATTCATCATTAGTCTATTTATTC-----TGACCTCCATACTTCGATCGAGATATTGGACATAGAATGCCACTCTTTAAAAAGG-----AAAAAAAGGAGTAATTAGCTGTGACACGAAAAAAAACGAATCCTTTTGTAGCTCATCATTTATTGGCAAAAATAGAAAAGGTAAATATGNAGGAGGAGAAAGAAACAATAGTAACGTGGTCTCGGGCATCTAGCATTCTACCCACAATGGTTGGCCATACAATCGCGATTCATAATGGAAAGGAACATATACCTATTTACATAACAAATCCTATGGTAGGTCG…
	Calamagrostis_eriantha_SAA67_Iltis952	----------------------------------------------------------------------------------------------------------------------------ATACTTCGATCGAGATATTGGACATAGAATGCCACTCTTTAAAAAGG-----AAAAAAAGGAGTAATCAGCTGTGACACGAAAAAAAACGAATCCTTTTGTAGCTCATCATTTATTGGCAAAAATAGAAAAGGTAAATATGAAGGAGGAGAAAGAAACAATAGTAACGTGGTCTCGGGCATCTAGCATTCTACCCACAATGGTTGGCCATACAATCGCGATTCATAATGGAAAGGAACATATACCTATTTACATAACAAATCCTATGGTAGGTCG…
	Calamagrostis_eriantha_SAA68_Nee33190	----------------------------------------------------------------------------TCTCTTTTTTCCATTCATCATTAGTCTATTTATTC-----TGACCTCCATACTTCGATCGAGATATTGGACATAGAATGCCACTCTTTAAAAAGG-----AAAAAAAGGAGTAATCAGCTGTGACACGAAAAAAAACGAATCCTTTTGTAGCTCATCATTTATTGGCAAAAATAGAAAAGGTAAATATGAAGGAGGAGAAAGAAACAATAGTAACGTGGTCTCGGGCATCTAGCATTCTACCCACAATGGTTGGCCATACAATCGCGATTCATAATGGAAAGGAACATATACCTATTTACATAACAAATCCTATGGTAGGTCG…
	Calamagrostis_foliosa_SAA76_Peterson19697	-----------------------------------------------------------------TAAGGGATTTTTCTCTTTTTTCCATTCATCATTAGTCTATTTATTC-----TGACCTCCATACTTCGATCGAGATATTGGACATAGAATGCCACTCTTTAAAAAGG---AAAAAAAAAGGAGTAATCAGCTGTGACACGAAAAAAAACGAATCCTTTTGTAGCTCATCATTTATTGGCAAAAATAGAAAAGGTAAATATGAAGGAGGAGAAAGAAACAATAGTAACGTGGTCCCGGGCATCTAGTATTCTACCCACAATGGTTGGCCATACAATCGCGATTCATAATGGAAAGGAACATATACCTATTTACATAACAAATCCTATGGTAGGTCG…
	Calamagrostis_guatemalensis_SAA632_Koninck143	TCGCGCATGGTGGATTCACAATCCACTGCCTTGATCCACTTGGCTACATCCGCCCCTTATCCAGCTAAGGGATTTTTCTCTTTTTTCCATTCATCATTAGTCTATTTATTC-----TGACCTCCATACTTCGATCGAGATATTGGACATAGAATGCCACTCTTTAAAAAGG---AAAAAAAAAGGAGTAATCAGCTGTGACACGAAAAAAAACGAATCCTTTTGTAGCTCATCATTTATTGGCAAAAATAGAAAAGGTAAATATGAAGGAGGAGAAAGAAACAATAGTAACGTGGTCCCGGGCATCTAGTATTCTACCCACAATGGTTGGCCATACAATCGCGATTCATAATGGAAAGGAACATATACCTATTTACATAACAAATCCTATGGTAGGTCG…
	Calamagrostis_holciformis_SAA205_Soreng7697	--------------------------------------------------------------------------TTTCTCTTTTTTCCATTCATCATTAGTCTATTTATTC-----TGACCTCCATACTTCGATCGAGATATTGGACATAGAATGCCACTCTTTAAAAAGG---AAAAAAAAAGGAGTAATCAGCTGTGACACGAAAAAAAACGAATCCTTTTGTAGCTCATCATTTATTGGCAAAAATAGAAAAGGTAAATATGAAGGAGGAGAAAGAAACAATAGTAACGTGGTCCCGGGCATCTAGTATTCTACCCACAATGGTTGGCCATACAATCGCGATTCATAATGGAAAGGAACATATACCTATTTACATAACAAATCCTATGGTAGGTCG…
	Calamagrostis_howellii_SAA138_Spellenberg1189	-------------------------CTGCCTTGATCCACTTGGCTACATCCGCCCCTTATCCAGCTAAGGGATTTTTCTCTTTTTTCCATTCATCATTAGTCTATTTATTC-----TGACCTCCATACTTCGATCGAGATATTGGACATAGAATGCCACTCTTTAAAAAGG---AAAAAAAAAGGAGTAATCAGCTGTGACACGAAAAAAAACGAATCCTTTTGTAGCTCATCATTTATTGGCAAAAATAGAAAAGGTAAATATGAAGGAGGAGAAAGAAACAATAGTAACGTGGTCCCGGGCATCTAGTATTCTACCCACAATGGTTGGCCATACAATCGCGATTCATAATGGAAAGGAACATATACCTATTTACATAACAAATCCTATGGTAGGTCG…
	Calamagrostis_koeleriodes_SAA44_Peterson19795	---------------------------------------------------------------------------TTCTCTTTTTTCCATTCATCATTAGTCTATTTATTC-----TGACCTCCATACTTCGATCGAGATATTGGACATAGAATGCCACTCTTTAAAAAGG---AAAAAAAAAGGAGTAATCAGCTGTGACACGAAAAAAAACGAATCCTTTTGTAGCTCATCATTTATTGGCAAAAATAGAAAAGGTAAATATGAAGGAGGAGAAAGAAACAATAGTAACGTGGTCCCGGGCATCTAGTATTCTACCCACAATGGTTGGCCATACAATCGCGATTCATAATGGAAAGGAACATATACCTATTTACATAACAAATCCTATGGTAGGTCG…
	Calamagrostis_koeleriodes_SAA45_Peterson19786	TCGCGCATGGTGGATTCACAATCCACTGCCTTGATCCACTTGGCTACATCCGCCCCTTATCCAGCTAAGGGATTTTTCTCTTTTTTCCATTCATCATTAGTCTATTTATTC-----TGACCTCCATACTTCGATCGAGATATTGGACATAGAATGCCACTCTTTAAAAAGG---AAAAAAAAAGGAGTAATCAGCTGTGACACGAAAAAAAACGAATCCTTTTGTAGCTCATCATTTATTGGCAAAAATAGAAAAGGTAAATATGAAGGAGGAGAAAGAAACAATAGTAACGTGGTCCCGGGCATCTAGTATTCTACCCACAATGGTTGGCCATACAATCGCGATTCATAATGGAAAGGAACATATACCTATTTACATAACAAATCCTATGGTAGGTCG…
	Calamagrostis_lapponica_SAA171_PaszkoD12_05GPS211	-----------------------------------------------------------------TAAGGGATTTTTCTCTTTTTTCCATTCATCATTAGTCTATTTATTC-----TGACCTCCATACTTCGATCGAGATATTGGACATAGAATGCCACTCTTTAAAAAGG---AAAAAAAAAGGAGTAATCAGCTGTGACACGAAAAAAAACGAATCCTTTTGTAGCTCATCATTTATTGGCAAAAATAGAAAAGGTAAATATGAAGGAGGAGAAAGAAACAATAGTAACGTGGTCCCGGGCATCTAGTATTCTACCCACAATGGTTGGCCATACAATCGCGATTCATAATGGAAAGGAACATATACCTATTTACATAACAAATCCTATGGTAGGTCG…
	Calamagrostis_lapponica_SAA172_PaszkoD17_15GPS249	----------------------------------------------------------ATCCAGCTAAGGGATTTTTCTCTTTTTTCCATTCATCATTAGTCTATTTATTC-----TGACCTCCATACTTCGATCGAGATATTGGACATAGAATGCCACTCTTTAAAAAGG---AAAAAAAAAGGAGTAATCAGCTGTGACACGAAAAAAAACGAATCCTTTTGTAGCTCATCATTTATTGGCAAAAATAGAAAAGGTAAATATGAAGGAGGAGAAAGAAACAATAGTAACGTGGTCCCGGGCATCTAGTATTCTACCCACAATGGTTGGCCATACAATCGCGATTCATAATGGAAAGGAACATATACCTATTTACATAACAAATCCTATGGTAGGTCG…
	Calamagrostis_lapponica_SAA173_PaszkoD2_09GPS134	-----------------------------------------------------------------TAAGGGATTTTTCTCTTTTTTCCATTCATCATTAGTCTATTTATTC-----TGACCTCCATACTTCGATCGAGATATTGGACATAGAATGCCACTCTTTAAAAAGG---AAAAAAAAAGGAGTAATCAGCTGTGACACGAAAAAAAACGAATCCTTTTGTAGCTCATCATTTATTGGCAAAAATAGAAAAGGTAAATATGAAGGAGGAGAAAGAAACAATAGTAACGTGGTCCCGGGCATCTAGTATTCTACCCACAATGGTTGGCCATACAATCGCGATTCATAATGGAAAGGAACATATACCTATTTACATAACAAATCCTATGGTAGGTCG…
	Calamagrostis_lapponica_SAA255_Soreng6163	------------GATTCACAATCCACTGCCTTGATCCACTTGGCTACATCCGCCCCTTATCCAGCTAAGGGATTTTTCTCTTTTTTCCATTCATCATTAGTCTATTTATTC-----TGACCTCCATACTTCGATCGAGATATTGGACATAGAATGCCACTCTTTAAAAAGG---AAAAAAAAAGGAGTAATCAGCTGTGACACGAAAAAAAACGAATCCTTTTGTAGCTCATCATTTATTGGCAAAAATAGAAAAGGTAAATATGAAGGAGGAGAAAGAAACAATAGTAACGTGGTCCCGGGCATCTAGTATTCTACCCACAATGGTTGGCCATACAATCGCGATTCATAATGGAAAGGAACATATACCTATTTACATAACAAATCCTATGGTAGGTCG…
	Calamagrostis_lapponica_SAA27_Peterson18559	---------------------------------------------------------------------------TTCTCTTTTTTCCATTCATCATTAGTCTATTTATTC-----TGACCTCCATACTTCGATCGAGATATTGGACATAGAATGCCACTCTTTAAAAAGG---AAAAAAAAAGGAGTAATCAGCTGTGACACGAAAAAAAACGAATCCTTTTGTAGCTCATCATTTATTGGCAAAAATAGAAAAGGTAAATATGAAGGAGGAGAAAGAAACAATAGTAACGTGGTCCCGGGCATCTAGTATTCTACCCACAATGGTTGGCCATACAATCGCGATTCATAATGGAAAGGAACATATACCTATTTACATAACAAATCCTATGGTAGGTCG…
	Calamagrostis_lapponica_SAA28_Peterson18587	-------------ATTCACAATCCACTGCCTTGATCCACTTGGCTACATCCGCCCCTTATCCAGCTAAGGGATTTTTCTATTTTTTCCATTCATCATTAGTCTATTTATTC-----TGACCTCCATACTTCGATCGAGATATTGGACATAGAATGCCACTCTTTAAAAAGG---AAAAAAAAAGGAGTAATCAGCTGTGACACGAAAAAAAACGAATCCTTTTGTAGCTCATCATTTATTGGCAAAAATAGAAAAGGTAAATATGAAGGAGGAGAAAGAAACAATAGTAACGTGGTCCCGGGCATCTAGTATTCTACCCACAATGGTTGGCCATACAATCGCGATTCATAATGGAAAGGAACATATACCTATTTACATAACAAATCCTATGGTAGGTCG…
	Calamagrostis_lapponica_SAA29_Peterson18561	-------------ATTCACAATCCACTGCCTTGATCCACTTGGCTACATCCGCCCCTTATCCAGCTAAGGGATTTTTCTCTTTTTTCCATTCATCATTAGTCTATTTATTC-----TGACCTCCATACTTCGATCGAGATATTGGACATAGAATGCCACTCTTTAAAAAGG---AAAAAAAAAGGAGTAATCAGCTGTGACACGAAAAAAAACGAATCCTTTTGTAGCTCATCATTTATTGGCAAAAATAGAAAAGGTAAATATGAAGGAGGAGAAAGAAACAATAGTAACGTGGTCCCGGGCATCTAGTATTCTACCCACAATGGTTGGCCATACAATCGCGATTCATAATGGAAAGGAACATATACCTATTTACATAACAAATCCTATGGTAGGTCG…
	Calamagrostis_lapponica_SAA2_Peterson18585	---------------------------------------------------------------------------------------------------------------------GACCTCCATACTTCGATCGAGATATTGGACATAGAATGCCACTCTTTAAAAAGG---AAAAAAAAAGGAGTAATCAGCTGTGACACGAAAAAAAACGAATCCTTTTGTAGCTCATCATTTATTGGCAAAAATAGAAAAGGTAAATATGAAGGAGGAGAAAGAAACAATAGTAACGTGGTCCCGGGCATCTAGTATTCTACCCACAATGGTTGGCCATACAATCGCGATTCATAATGGAAAGGAACATATACCTATTTACATAACAAATCCTATGGTAGGTCG…
	Calamagrostis_llanganatensis_SAA732_Laegaard55455	-------------------------------TGATCCACTTGGGTACATCCGCCCCTTATCCAGCTAAGGGATTTTTCTCTTTTTTCCATTCATCATTAGTCTATTTATTC-----TGACCTCCATACTTCGATCGAGATATTGGACATAGAATGCCACTCTTTAAAAAGG---AAAAAAAAAGGAGTAATCAGCTGTGACACGAAAAAAAACGAATCCTTTTGTAGCTCATCATTTATTGGCAAAAATAGAAAAGGTAAATATGAAGGAGGAGAAAGAAACAATAGTAACGTGGTCCCGGGCATCTAGTATTCTACCCACAATGGTTGGCCATACAATCGCGATTCATAATGGAAAGGAACATATACCTATTTACATAACAAATCCTATGGTAGGTCG…
	Calamagrostis_macrolepis_SAA202_Soreng5120	----------------------------CCTTGATCCACTTGGCTACATCCGCCCCTTATCCAGCTAAGGGATTTTTCTATTTTTTCCATTCATCATTAGTCTATTTATTC-----TGACCTCCATACTTCGATCGAGATATTGGACATAGAATGCCACTCTTTAAAAAGG---AAAAAAAAAGGAGTAATCAGCTGTGACACGAAAAAAAACGAATCCTTTTGTAGCTCATCATTTATTGGCAAAAATAGAAAAGGTAAATATGAAGGAGGAGAAAGAAACAATAGTAACGTGGTCCCGGGCATCTAGTATTCTACCCACAATGGTTGGCCATACAATCGCGATTCATAATGGAAAGGAACATATACCTATTTACATAACAAATCCTATGGTAGGTCG…
	Calamagrostis_montanensis_SAA40_Peterson18398	--------------TTCACAATCCACTGCCTTGATCCACTTGGCTACATCCGCCCCTTATCCAGNTAAGGGATTTTTCTCTTTTTTCCATTCATCATTAGTCTATTTATTC-----TGACCTCCATACTTCGATCGAGATATTGGACATAGAATGCCACTCTTTAAAAAGG---AAAAAAAAAGGAGTAATCAGCTGTGACACGAAAAAAAACGAATCCTTTTGTAGCTCATCATTTATTGGCAAAAATAGAAAAGGTAAATATGAAGGAGGAGAAAGAAACAATAGTAACGTGGTCCCGGGCATCTAGTATTCTACCCACAATGGTTGGCCATACAATCGCGATTCATAATGGAAAGGAACATATACCTATTTACATAACAAATCCTATGGTAGGTCG…
	Calamagrostis_muriana_SAA257_Peterson20930	-----------GGATTCACAATCCACTGCCTTGATCCACTTGGCTACATCCGCCCCTTATCCAGCTAAGGGATTTTTCTCTTTTTTCCATTCATCATTAGTCTATTTATTC-----TGACCTCCATACTTCGATCGAGATATTGGACATAGAATGCCACTCTTTAAAAAGG---AAAAAAAAAGGAGTAATCAGCTGTGACACGAAAAAAAACGAATCCTTTTGTAGCTCATCATTTATTGGCAAAAATAGAAAAGGTAAATATGAAGGAGGAGAAAGAAACAATAGTAACGTGGTCTCGGGCATCTAGTATTCTACCCACAATGGTTGGCCATACAATCGCGATTCATAATGGAAAGGAACATATACCTATTTACATAACAAATCCTATGGTAGGTCG…
	Calamagrostis_nutkaensis_SAA46_Peterson19706	--------------------------------------------------------------------------TTTCTATTTTTTCCATTCATCATTAGTCTATTTATTC-----TGACCTCCATACTTCGATCGAGATATTGGACATAGAATGCCACTCTTTAAAAAGG---AAAAAAAAAGGAGTAATCAGCTGTGACACGAAAAAAAACGAATCCTTTTGTAGCTCATCATTTATTGGCAAAAATAGAAAAGGTAAATATGAAGGAGGAGAAAGAAACAATAGTAACGTGGTCCCGGGCATCTAGTATTCTACCCACAATGGTTGGCCATACAATCGCGATTCATAATGGAAAGGAACATATACCTATTTACATAACAAATCCTATGGTAGGTCG…
	Calamagrostis_nutkaensis_SAA75_Peterson19718	--------------------------------------------------------------------------------TTTTTTCCATTCATCATTAGTCTATTTATTC-----TGACCTCCATACTTCGATCGAGATATTGGACATAGAATGCCACTCTTTAAAAAGG---AAAAAAAAAGGAGTAATCAGCTGTGACACGAAAAAAAACGAATCCTTTTGTAGCTCATCATTTATTGGCAAAAATAGAAAAGGTAAATATGAAGGAGGAGAAAGAAACAATAGTAACGTGGTCCCGGGCATCTAGTATTCTACCCACAATGGTTGGCCATACAATCGCGATTCATAATGGAAAGGAACATATACCTATTTACATAACAAATCCTATGGTAGGTCG…
	Calamagrostis_perplexa_SAA127_Peterson20925	------------------CAATCCACTGCCTTGATCCACTTGGCTACATCCGCCCCTTATCCAGCTAAGGGATTTTTCTATTTTTTCCATTCATCATTAGTCTATTTATTC-----TGACCTCCATACTTCGATCGAGATATTGGACATAGAATGCCACTCTTTAAAAAGG---AAAAAAAAAGGAGTAATCAGCTGTGACACGAAAAAAAACGAATCCTTTTGTAGCTCATCATTTATTGGCAAAAATAGAAAAGGTAAATATGAAGGAGGAGAAAGAAACAATAGTAACGTGGTCCCGGGCATCTAGTATTCTACCCACAATGGTTGGCCATACAATCGCGATTCATAATGGAAAGGAACATATACCTATTTACATAACAAATCCTATGGTAGGTCG…
	Calamagrostis_perplexa_SAA77_Howard465	--------------------------------------------TACATCCGCCCCTTATCCAGCTAAGGGATTTTTCTATTTTTTCCATTCATCATTAGTCTATTTATTC-----TGACCTCCATACTTCGATCGAGATATTGGACATAGAATGCCACTCTTTAAAAAGG---AAAAAAAAAGGAGTAATCAGCTGTGACACGAAAAAAAACGAATCCTTTTGTAGCTCATCATTTATTGGCAAAAATAGAAAAGGTAAATATGAAGGAGGAGAAAGAAACAATAGTAACGTGGTCCCGGGCATCTAGTATTCTACCCACAATGGTTGGCCATACAATCGCGATTCATAATGGAAAGGAACATATACCTATTTACATAACAAATCCTATGGTAGGTCG…
	Calamagrostis_phragmitoides_SAA177_PaszkoKaliste4	----------------------------------------------------------------------------------------------------------------------------ATACTTCGATCGAGATATTGGACATANAATGCCACTCTTTAAAAAGG---AAAAAAAAAGGAGTAATCAGCTGTGACACGAAAAAAAACGAATCCTTTTGTAGCTCATCATTTATTGGCAAAAATAGAAAAGGTAAATATGAAGGAGGAGAAAGAAACAATAGTAACGTGGTCCCGGGCATCTAGTATTCTACCCACAATGGTTGGCCATACAATCGCGATTCATAATGGAAAGGAACATATACCTATTTACATAACAAATCCTATGGTAGGTCG…
	Calamagrostis_pickeringii_SAA122_Peterson20899	----------------CACAATCCACTGCCTTGATCCACTTGGCTACATCCGCCCCTTATCCAG-TAAGGGATTTTTCTCTTTTTTCCATTCATCATTAGTCTATTTATTC-----TGACCTCCATACTTCGATCGAGATATTGGACATAGAATGCCACTCTTTAAAAAGG---AAAAAAAAAGGAGTAATCAGCTGTGACACGAAAAAAAACGAATCCTTTTGTAGCTCATCATTTATTGGCAAAAATAGAAAAGGTAAATATGAAGGAGGAGAAAGAAACAATAGTAACGTGGTCCCGGGCATCTAGTATTCTACCCACAATGGTTGGCCATACAATCGCGATTCATAATGGAAAGGAACATATACCTATTTACATAACAAATCCTATGGTAGGTCG…
	Calamagrostis_pickeringii_SAA130_Peterson20857	-----------GGATTCACAATCCACTGCCTTGATCCACTTGGCTACATCCGCCCCTTATCCAGCTAAGGGATTTTTCTCTTTTTTCCATTCATCATTAGTCTATTTATTC-----TGACCTCCATACTTCGATCGAGATATTGGACATAGAATGCCACTCTTTAAAAAGG---AAAAAAAAAGGAGTAATCAGCTGTGACACGAAAAAAAACGAATCCTTTTGTAGCTCATCATTTATTGGCAAAAATAGAAAAGGTAAATATGAAGGAGGAGAAAGAAACAATAGTAACGTGGTCCCGGGCATCTAGTATTCTACCCACAATGGTTGGCCATACAATCGCGATTCATAATGGAAAGGAACATATACCTATTTACATAACAAATCCTATGGTAGGTCG…
	Calamagrostis_porteri_porteri_SAA126_Peterson20830	-----------------------------------------------------------------TAAGGGATTTTTCTCTTTTTTCCATTCATCATTAGTCTATTTATTC-----TGACCTCCATACTTCGATCGAGATATTGGACATAGAATGCCACTCTTTAAAAAGG---AAAAAAAAAGGAGTAATCAGCTGTGACACGAAAAAAAACGAATCCTTTTGTAGCTCATCATTTATTGGCAAAAATAGAAAAGGTAAATATGAAGGAGGAGAAAGAAACAATAGTAACGTGGTCCCGGGCATCTAGTATTCTACCCACAATGGTTGGCCATACAATCGCGATTCATAATGGAAAGGAACATATACCTATTTACATAACAAATCCTATGGTAGGTCG…
	Calamagrostis_porteri_porteri_SAA129_Peterson20835	------------------CAATCCACTGCCTTGATCCACTTGGCTACATCCGCCCCTTATCCAGCTAAGGGATTTTTCTCTTTTTTCCATTCATCATTAGTCTATTTATTC-----TGACCTCCATACTTCGATCGAGATATTGGACATAGAATGCCACTCTTTAAAAAGG---AAAAAAAAAGGAGTAATCAGCTGTGACACGAAAAAAAACGAATCCTTTTGTAGCTCATCATTTATTGGCAAAAATAGAAAAGGTAAATATGAAGGAGGAGAAAGAAACAATAGTAACGTGGTCCCGGGCATCTAGTATTCTACCCACAATGGTTGGCCATACAATCGCGATTCATAATGGAAAGGAACATATACCTATTTACATAACAAATCCTATGGTAGGTCG…
	Calamagrostis_pringlei_SAA248_Peterson21257	------------GATTCACAATCCACTGCCTTGATCCACTTGGCTACATCCGCCCCTTATCCAGCTAAAGGATTTTTATCTTTTTTCCATTCATCATTAGTCTATTTATTC-----TGACCTCCATACTTCGATCGAGATATTGGACATAGAATGCCACTCTTTAAAAAGG-----AAAAAAAGGAGTAATCAGCTGTGACACGAAAAAAAACGAATCCTTTTGTAGCTCATCATTTATTGGCAAAAATAGAAAAGGTAAATATGAAGGAGGAGAAAGAAACAATAGTAACGTGGTCTCGGGCATCTAGCATTCTACCCACAATGGTTGGCCATACAATCGCGATTCATAATGGAAAGGAACATATACCTATTTACATAACAAATCCTATGGTAGGTCG…
	Calamagrostis_pringlei_SAA65_Spellenberg8878	---------------------TCCACTGCCTTGATCCACTTGGCTACATCCGCCCCTTATCCAGCTAAAGGATTTTTCTCTTTTTTCCATTCATCATTAGTCTATTTATTC-----TGACCTCCATACTTCGATCGAGATATTGGACATAGAATGCCACTCTTTAAAAAGG-----AAAAAAAGGAGTAATCAGCTGTGACACGAAAAAAAACGAATCCTTTTGTAGCTCATCATTTATTGGCAAAAATAGAAAAGGTAAATATGAAGGAGGAGAAAGAAACAATAGTAACGTGGTCTCGGGCATCTAGCATTCTACCCACAATGGTTGGCCATACAATCGCGATTCATAATGGAAAGGAACATATACCTATTTACATAACAAATCCTATGGTAGGTCG…
	Calamagrostis_pseudophragmites_SAA164_PaszkoOblaz_pseudo2	-----------GGATTCACAATCCACTGCCTTGATCCACTTGGCTACATCCGCCCCTTATCCAGCTAAGGGATTTTTCTCTTTTTTCCATTCATCATTAGTCTATTTATTC-----TGACCTCCATACTTCGATCGAGATATTGGACATAGAATGCCACTCTTTAAAAAGG---AAAAAAAAAGGAGTAATCAGCTGTGACACGAAAAAAAACGAATCCTTTTGTAGCTCATCATTTATTGGCAAAAATAGAAAAGGTAAATATGAAGGAGGAGAAAGAAACAATAGTAACGTGGTCCCGGGCATCTAGTATTCTACCCACAATGGTTGGCCATACAATCGCGATTCATAATGGAAAGGAACATATACCTATTTATATAACAAATCCTATGGTAGGTCG…
	Calamagrostis_phragmitoides_SAA186_PaszkoD16_01GPS241	-----------------------------------------------------------------TAAGGGATTTTTCTCTTTTTTCCATTCATCATTAGTCTATTTATTC-----TGACCTCCATACTTCGATCGAGATATTGGACATAGAATGCCACTCTTTAAAAAGG---AAAAAAAAAGGAGTAATCAGCTGTGACACGAAAAAAAACGAATCCTTTTGTAGCTCATCATTTATTGGCAAAAATAGAAAAGGTAAATATGAAGGAGGAGAAAGAAACAATAGTAACGTGGTCCCGGGCATCTAGTATTCTACCCACAATGGTTGGCCATACAATCGCGATTCATAATGGAAAGGAACATATACCTATTTACATAACAAATCCTATGGTAGGTCG…
	Calamagrostis_phragmitoides_SAA187_PaszkoD13_10GPS226	-------------------------------------------------------------------------------------------------------ATTTATTC-----TGACCTCCATACTTCGATCGAGATATTGGACATAGAATGCCACTCTTTAAAAAGG---AAAAAAAAAGGAGTAATCAGCTGTGACACGAAAAAAAACGAATCCTTTTGTAGCTCATCATTTATTGGCAAAAATAGAAAAGGTAAATATGAAGGAGGAGAAAGAAACAATAGTAACGTGGTCCCGGGCATCTAGTATTCTACCCACAATGGTTGGCCATACAATCGCGATTCATAATGGAAAGGAACATATACCTATTTACATAACAAATCCTATGGTAGGTCG…
	Calamagrostis_phragmitoides_SAA188_PaszkoD2_08GPS134	---------------------------------------------------------------------------TTCTCTTTTTTCCATTCATCATTAGTCTATTTATTC-----TGACCTCCATACTTCGATCGAGATATTGGACATAGAATGCCACTCTTTAAAAAGG---AAAAAAAAAGGAGTAATCAGCTGTGACACGAAAAAAAACGAATCCTTTTGTAGCTCATCATTTATTGGCAAAAATAGAAAAGGTAAATATGAAGGAGGAGAAAGAAACAATAGTAACGTGGTCCCGGGCATCTAGTATTCTACCCACAATGGTTGGCCATACAATCGCGATTCATAATGGAAAGGAACATATACCTATTTACATAACAAATCCTATGGTAGGTCG…
	Calamagrostis_pseudophragmites_SAA189_PaszkoD17_01GPS246	-----------------------------------------------------------------------------------------TTCATCATTAGTCTATTTATTC-----TGACCTCCATACTTCGATCGAGATATTGGACATAGAATGCCACTCTTTAAAAAGG---AAAAAAAAAGGAGTAATCAGCTGTGACACGAAAAAAAACGAATCCTTTTGTAGCTCATCATTTATTGGCAAAAATAGAAAAGGTAAATATGAAGGAGGAGAAAGAAACAATAGTAACGTGGTCCCGGGCATCTAGTATTCTACCCACAATGGTTGGCCATACAATCGCGATTCATAATGGAAAGGAACATATACCTATTTACATAACAAATCCTATGGTAGGTCG…
	Calamagrostis_pseudophragmites_SAA208_Soreng5107	--------------------------------------------------------------------------------------------------------TTTATTC-----TGACCTCCATACTTCGATCGAGATATTGGACATAGAATGCCACTCTTTAAAAAGG---AAAAAAAAAGGAGTAATCAGCTGTGACACGAAAAAAAACGAATCCTTTTGTAGCTCATCATTTATTGGCAAAAATAGAAAAGGTAAATATGAAGGAGGAGAAAGAAACAATAGTAACGTGGTCCCGGGCATCTAGTATTCTACCCACAATGGTTGGCCATACAATCGCGATTCATAATGGAAAGGAACATATACCTATTTATATAACAAATCCTATGGTAGGTCG…
	Calamagrostis_pseudophragmites_SAA209_Soreng5455	----------------------------------------------------------------------------------------------------------------------------ATACTTCGATCGAGATATTGGACATAGAATGCCACTCTTTAAAAAGG---AAAAAAAAAGGAGTAATCAGCTGTGACACGAAAAAAAACGAATCCTTTTGTAGCTCATCATTTATTGGCAAAAATAGAAAAGGTAAATATGAAGGAGGAGAAAGAAACAATAGTAACGTGGTCCCGGGCATCTAGTATTCTACCCACAATGGTTGGCCATACAATCGCGATTCATAATGGAAAGGAACATATACCTATTTATATAACAAATCCTATGGTAGGTCG…
	Calamagrostis_pseudophragmites_tartarica_SAA153_Soreng7534	-----------------------CACTGCCTTGATCCACTTGGCTACATCCGCCCCTTATCCAGCTAAGGGATTTTTCTCTTTTTTCCATTCATCATTAGTCTATTTATTC-----TGACCTCCATACTTCGATCGAGATATTGGACATAGAATGCCACTCTTTAAAAAGG---AAAAAAAAAGGAGTAATCAGCTGTGACACGAAAAAAAACGAATCCTTTTGTAGCTCATCATTTATTGGCAAAAATAGAAAAGGTAAATATGAAGGAGGAGAAAGAAACAATAGTAACGTGGTCCCGGGCATCTAGTATTCTACCCACAATGGTTGGCCATACAATCGCGATTCATAATGGAAAGGAACATATACCTATTTATATAACAAATCCTATGGTAGGTCG…
	Calamagrostis_pseudophragmites_tartarica_SAA154_Soreng7556	--------------------------------------------------------------------------TTTCTCTTTTTTCCATTCATCATTAGTCTATTTATTC-----TGACCTCCATACTTCGATCGAGATATTGGACATAGAATGCCACTCTTTAAAAAGG---AAAAAAAAAGGAGTAATCAGCTGTGACACGAAAAAAAACGAATCCTTTTGTAGCTCATCATTTATTGGCAAAAATAGAAAAGGTAAATATGAAGGAGGAGAAAGAAACAATAGTAACGTGGTCCCGGGCATCTAGTATTCTACCCACAATGGTTGGCCATACAATCGCGATTCATAATGGAAAGGAACATATACCTATTTATATAACAAATCCTATGGTAGGTCG…
	Calamagrostis_purpurascens_SAA33_Peterson18569	------------GATTCACAATCCACTGCCTTGATCCACTTGGCTACATCCGCCCCTTATCCAGCTAAGGGATTTTTCTCTTTTTTCCATTCATCATTAGTCTATTTATTC-----TGACCTCCATACTTCGATCGAGATATTGGACATAGAATGCCACTCTTTAAAAAGG---AAAAAAAAAGGAGTAATCAGCTGTGACACGAAAAAAAACGAATCCTTTTGTAGCTCATCATTTATTGGCAAAAATAGAAAAGGTAAATATGAAGGAGGAGAAAGAAACAATAGTAACGTGGTCCCGGGCATCTAGTATTCTACCCACAATGGTTGGCCATACAATCGCGATTCATAATGGAAAGGAACATATACCTATTTACATAACAAATCCTATGGTAGGTCG…
	Calamagrostis_purpurascens_SAA35_Peterson18500	------------GATTCACAATCCACTGCCTTGATCCACTTGGCTACATCCGCCCCTTATCCAGCTAAGGGATTTTTCTCTTTTTTCCATTCATCATTAGTCTATTTATTC-----TGACCTCCATACTTCGATCGAGATATTGGACATAGAATGCCACTCTTTAAAAAGG---AAAAAAAAAGGAGTAATCAGCTGTGACACGAAAAAAAACGAATCCTTTTGTAGCTCATCATTTATTGGCAAAAATAGAAAAGGTAAATATGAAGGAGGAGAAAGAAACAATAGTAACGTGGTCCCGGGCATCTAGTATTCTACCCACAATGGTTGGCCATACAATCGCGATTCATAATGGAAAGGAACATATACCTATTTACATAACAAATCCTATGGTAGGTCG…
	Calamagrostis_purpurascens_SAA36_Peterson18415	------------------CAATCCACTGCCTTGATCCACTTGGCTACATCCGCCCCTTATCCAGCTAAGGGATTTTTCTCTTTTTTCCATTCATCATTAGTCTATTTATTC-----TGACCTCCATACTTCGATCGAGATATTGGACATAGAATGCCACTCTTTAAAAAGG---AAAAAAAAAGGAGTAATCAGCTGTGACACGAAAAAAAACGAATCCTTTTGTAGCTCATCATTTATTGGCAAAAATAGAAAAGGTAAATATGAAGGAGGAGAAAGAAACAATAGTAACGTGGTCCCGGGCATCTAGTATTCTACCCACAATGGTTGGCCATACAATCGCGATTCATAATGGAAAGGAACATATACCTATTTACATAACAAATCCTATGGTAGGTCG…
	Calamagrostis_purpurascens_SAA37_Peterson18609	-------------ATTCACAATCCACTGCCTTGATCCACTTGGCTACATCCGCCCCTTATCCAGCTAAGGGATTTTTCTCTTTTTTCCATTCATCATTAGTCTATTTATTC-----TGACCTCCATACTTCGATCGAGATATTGGACATAGAATGCCACTCTTTAAAAAGG---AAAAAAAAAGGAGTAATCAGCTGTGACACGAAAAAAAACGAATCCTTTTGTAGCTCATCATTTATTGGCAAAAATAGAAAAGGTAAATATGAAGGAGGAGAAAGAAACAATAGTAACGTGGTCCCGGGCATCTAGTATTCTACCCACAATGGTTGGCCATACAATCGCGATTCATAATGGAAAGGAACATATACCTATTTACATAACAAATCCTATGGTAGGTCG…
	Calamagrostis_purpurascens_SAA38_Peterson18492	-----------------------------------------------------------------TAAGGGATTTTTCTCTTTTTTCCATTCATCATTAGTCTATTTATTC-----TGACCTCCATACTTCGATCGAGATATTGGACATAGAATGCCACTCTTTAAAAAGG---AAAAAAAAAGGAGTAATCAGCTGTGACACGAAAAAAAACGAATCCTTTTGTAGCTCATCATTTATTGGCAAAAATAGAAAAGGTAAATATGAAGGAGGAGAAAGAAACAATAGTAACGTGGTCCCGGGCATCTAGTATTCTACCCACAATGGTTGGCCATACAATCGCGATTCATAATGGAAAGGAACATATACCTATTTACATAACAAATCCTATGGTAGGTCG…
	Calamagrostis_purpurascens_SAA6_Peterson18474	---------------------------------------------------------------------------------------------------------TTATTC-----TGACCTCCATACTTCGATCGAGATATTGGACATAGAATGCCACTCTTTAAAAAGG---AAAAAAAAAGGAGTAATCAGCTGTGACACGAAAAAAAACGAATCCTTTTGTAGCTCATCATTTATTGGCAAAAATAGAAAAGGTAAATATGAAGGAGGAGAAAGAAACAATAGTAACGTGGTCCCGGGCATCTAGTATTCTACCCACAATGGTTGGCCATACAATCGCGATTCATAATGGAAAGGAACATATACCTATTTACATAACAAATCCTATGGTAGGTCG…
	Calamagrostis_purpurascens_SAA93_Peterson18545	------------------CAATCCACTGCCTTGATCCACTTGGCTACATCCGCCCCTTATCCAGCTAAGGGATTTTTCTCTTTTTTCCATTCATCATTAGTCTATTTATTC-----TGACCTCCATACTTCGATCGAGATATTGGACATAGAATGCCACTCTTTAAAAAGG---AAAAAAAAAGGAGTAATCAGCTGTGACACGAAAAAAAACGAATCCTTTTGTAGCTCATCATTTATTGGCAAAAATAGAAAAGGTAAATATGAAGGAGGAGAAAGAAACAATAGTAACGTGGTCCCGGGCATCTAGTATTCTACCCACAATGGTTGGCCATACAATCGCGATTCATAATGGAAAGGAACATATACCTATTTACATAACAAATCCTATGGTAGGTCG…
	Calamagrostis_purpurascens_SAA95_Peterson18652	----------------------CCACTGCCTTGATCCACTTGGCTACATCCGCCCCTTATCCAGCTAAGGGATTTTTCTCTTTTTTCCATTCATCATTAGTCTATTTATTC-----TGACCTCCATACTTCGATCGAGATATTGGACATAGAATGCCACTCTTTAAAAAGG---AAAAAAAAAGGAGTAATCAGCTGTGACACGAAAAAAAACGAATCCTTTTGTAGCTCATCATTTATTGGCAAAAATAGAAAAGGTAAATATGAAGGAGGAGAAAGAAACAATAGTAACGTGGTCCCGGGCATCTAGTATTCTACCCACAATGGTTGGCCATACAATCGCGATTCATAATGGAAAGGAACATATACCTATTTACATAACAAATCCTATGGTAGGTCG…
	Calamagrostis_rivalis_SAA195_Paszko_Wald5	--------------------------------------------------------------------------------------CCATTCATCATTAGTCTATTTATTC-----TGACCTCCATACTTCGATCGAGATATTGGACATAGAATGCCACTCTTTAAAAAGG---AAAAAAAAAGGAGTAATCAGCTGTGACACGAAAAAAAACGAATCCTTTTGTAGCTCATCATTTATTGGCAAAAATAGAAAAGGTAAATATGAAGGAGGAGAAAGAAACAATAGTAACGTGGTCCCGGGCATCTAGTATTCTACCCACAATGGTTGGCCATACAATCGCGATTCATAATGGAAAGGAACATATACCTATTTATATAACAAATCCTATGGTAGGTCG…
	Calamagrostis_rivalis_SAA196_PaszkoKloster4	--------------------------------------------------------------------------------------------------------------------------------------------------------------------------------------------------------CACGAAAAAAAACGAATCCTTTTGTAGCTCATCATTTATTGGCAAAAATAGAAAAGGTAAATATGAAGGAGGAGAAAGAAACAATAGTAACGTGGTCCCGGGCATCTAGTATTCTACCCACAATGGTTGGCCATACAATCGCGATTCATAATGGAAAGGAACATATACCTATTTACATAACAAATCCTATGGTAGGTCG…
	Calamagrostis_rivalis_SAA197_Paszko_Welch3	--------------------------------------------------------------------------------------------------------------------------------------CGAGATATTGGACATAGAATGCCACTCTTTAAAAAGA---AAAAAAAAAGGAGTAATCAGCTGTGACACGAAAAAAAACGAATCCTTTTGTAGCTCATCATTTATTGGCAAAAATAGAAAAGGTAAATATGAAGGAGGAGAAAGAAACAATAGTAACGTGGTCCCGGGCATCTAGTATTCTACCCACAATGGTTGGCCATACAATCGCGATTCATAATGGAAAGGAACATATACCTATTTACATAACAAATCCTATGGTAGGTCG…
	Calamagrostis_rubescens_SAA10_Peterson18741	-----------------------------------------------------------------TAAGGGATTTTTCTCTTTTTTCCATTCATCATTAGTCTATTTATTC-----TGACCTCCATACTTCGATCGAGATATTGGACATAGAATGCCACTCTTTAAAAAGG---AAAAAAAAAGGAGTAATCAGCTGTGACACGAAAAAAAACGAATCCTTTTGTAGCTCATCATTTATTGGCAAAAATAGAAAAGGTAAATATGAAGGAGGAGAAAGAAACAATAGTAACGTGGTCCCGGGCATCTAGTATTCTACCCACAATGGTTGGCCATACAATCGCGATTCATAATGGAAAGGAACATATACCTATTTACATAACAAATCCTATGGTAGGTCG…
	Calamagrostis_rubescens_SAA14_Peterson18767	------------------------------------------------------------------------------------------------------TATTTATTC-----TGACCTCCATACTTCGATCGAGATATTGGACATAGAATGCCACTCTTTAAAAAGG-AAAAAAAAAAAGGAGTAATCAGCTGTGACACGAAAAAAAACGAATCCTTTTGTAGCTCATCATTTATTGGCAAAAATAGAAAAGGTAAATATGAAGGAGGAGAAAGAAACAATAGTAACGTGGTCCCGGGCATCTAGTATTCTACCCACAATGGTTGGCCATACAATCGCGATTCATAATGGAAAGGAACATATACCTATTTACATAACAAATCCTATGGTAGGTCG…
	Calamagrostis_rubescens_SAA1_Peterson18769	---------------------------------------------------------------------------------------------------------------------GACCTCCATACTTCGATCGAGATATTGGACATAGAATGCCACTCTTTAAAAAGG---AAAAAAAAAGGAGTAATCAGCTGTGACACGAAAAAAAACGAATCCTTTTGTAGCTCATCATTTATTGGCAAAAATAGAAAAGGTAAATATGAAGGAGGAGAAAGAAACAATAGTAACGTGGTCCCGGGCATCTAGTATTCTACCCACAATGGTTGGCCATACAATCGCGATTCATAATGGAAAGGAACATATACCTATTTACATAACAAATCCTATGGTAGGTCG…
	Calamagrostis_rubescens_SAA32_Peterson18768	------------------------------------------------------------------AAGGGATTTTTCTCTTTTTTCCATTCATCATTAGTCTATTTATTC-----TGACCTCCATACTTCGATCGAGATATTGGACATAGAATGCCACTCTTTAAAAAGG---AAAAAAAAAGGAGTAATCAGCTGTGACACGAAAAAAAACGAATCCTTTTGTAGCTCATCATTTATTGGCAAAAATAGAAAAGGTAAATATGAAGGAGGAGAAAGAAACAATAGTAACGTGGTCCCGGGCATCTAGTATTCTACCCACAATGGTTGGCCATACAATCGCGATTCATAATGGAAAGGAACATATACCTATTTACATAACAAATCCTATGGTAGGTCG…
	Calamagrostis_scopulorum_SAA137_Franklin5569	--------------TTCACAATCCACTGCCTTGATCCACTTGGCTACATCCGCCCCTTATCCAGCTAAGGGATTTTTCTCTTTTTTCCATTCATCATTAGTCTATTTATTC-----TGACCTCCATACTTCGATCGAGATATTGGACATAGAATGCCACTCTTTAAAAAGG----AAAAAAAAGGAGTAATCAGCTGTGACACGAAAAAAAACGAATCCTTTTGTAGCTCATCATTTATTGGCAAAAATAGAAAAGGTAAATATGAAGGAGGAGAAAGAAACAATAGTAACGTGGTCCCGGGCATCTAGTATTCTACCCACAATGGTTGGCCATACAATCGCGATTCATAATGGAAAGGAACATATACCTATTTACATAACAAATCCTATGGTAGGTCG…
	Calamagrostis_scopulorum_SAA56_Soreng7423	--------------------------------------------------------------------------------TTTTTTCCATTCATCATTAGTCTATTTATTC-----TGACCTCCATACTTCGATCGAGATATTGGACATAGAATGCCACTCTTTAAAAAGG----AAAAAAAAGGAGTAATCAGCTGTGACACGAAAAAAAACGAATCCTTTTGTAGCTCATCATTTATTGGCAAAAATAGAAAAGGTAAATATGAAGGAGGAGAAAGAAACAATAGTAACGTGGTCCCGGGCATCTAGTATTCTACCCACAATGGTTGGCCATACAATCGCGATTCATAATGGAAAGGAACATATACCTATTTACATAACAAATCCTATGGTAGGTCG…
	Calamagrostis_sesquiflora_SAA259_Cheney_sn	-----------GGATTCACAATCCACTGCCTTGATCCACTTGGCTACATCCGCCCCTTATCCAGCTAAGGGATTTTTCTCTTTTTTCCATTCATCATTAGTCTATTTATTC-----TGACCTCCATACTTCGATCGAGATATTGGACATAGAATGCCACTCTTTAAAAAGG---AAAAAAAAAGGAGTAATCAGCTGTGACACGAAAAAAAACGAATCCTTTTGTAGCTCATCATTTATTGGCAAAAATAGAAAAGGTAAATATGAAGGAGGAGAAAGAAACAATAGTAACGTGGTCCCGGGCATCTAGTATTCTACCCACAATGGTTGGCCATACAATCGCGATTCATAATGGAAAGGAACATATACCTATTTACATAACAAATCCTATGGTAGGTCG…
	Calamagrostis_sesquiflora_SAA566_Saarela1223	--------------------------------------------------------------------------TTTCTCTTTTTTCCATTCATCATTAGTCTATTTATTC-----TGACCTCCATACTTCGATCGAGATATTGGACATAGAATGCCACTCTTTAAAAAGG---AAAAAAAAAGGAGTAATCAGCTGTGACACGAAAAAAAACGAATCCTTTTGTAGCTCATCATTTATTGGCAAAAATAGAAAAGGTAAATATGAAGGAGGAGAAAGAAACAATAGTAACGTGGTCCCGGGCATCTAGTATTCTACCCACAATGGTTGGCCATACAATCGCGATTCATAATGGAAAGGAACATATACCTATTTACATAACAAATCCTATGGTAGGTCG…
	Calamagrostis_sesquiflora_SAA571_Saarela1229	--------------------------------------------------------------------------TTTCTCTTTTTTCCATTCATCATTAGTCTATTTATTC-----TGACCTCCATACTTCGATCGAGATATTGGACATAGAATGCCACTCTTTAAAAAGG---AAAAAAAAAGGAGTAATCAGCTGTGACACGAAAAAAAACGAATCCTTTTGTAGCTCATCATTTATTGGCAAAAATAGAAAAGGTAAATATGAAGGAGGAGAAAGAAACAATAGTAACGTGGTCCCGGGCATCTAGTATTCTACCCACAATGGTTGGCCATACAATCGCGATTCATAATGGAAAGGAACATATACCTATTTACATAACAAATCCTATGGTAGGTCG…
	Calamagrostis_stricta_groenlandica_SAA249_Bennett06_132	------------------------------TNGATCCACTTGGCTACATCCGCCCCTTATCCAGNTAAGGGATTTTTCTATTTTTTCCATTCATCATTAGTCTATTTATTC-----TGACCTCCATACTTCGATCGAGATATTGGACATAGAATGCCACTCTTTAAAAAGG---AAAAAAAAAGGAGTAATCAGCTGTGACACGAAAAAAAACGAATCCTTTTGTAGCTCATCATTTATTGGCAAAAATAGAAAAGGTAAATATGAAGGAGGAGAAAGAAACAATAGTAACGTGGTCCCGGGCATCTAGTATTCTACCCACAATGGTTGGCCATACAATCGCGATTCATAATGGAAAGGAACATATACCTATTTACATAACAAATCCTATGGTAGGTCG…
	Calamagrostis_stricta_groenlandica_SAA250_Bennett06_208	--------GGTGGATTCACAATCCACTGCCTTGATCCACTTGGCTACATCCGCCCCTTATCCAGCTAAGGGATTTTTCTATTTTTTCCATTCATCATTAGTCTATTTATTC-----TGACCTCCATACTTCGATCGAGATATTGGACATAGAATGCCACTCTTTAAAAAGG---AAAAAAAAAGGAGTAATCAGCTGTGACACGAAAAAAAACGAATCCTTTTGTAGCTCATCATTTATTGGCAAAAATAGAAAAGGTAAATATGAAGGAGGAGAAAGAAACAATAGTAACGTGGTCCCGGGCATCTAGTATTCTACCCACAATGGTTGGCCATACAATCGCGATTCATAATGGAAAGGAACATATACCTATTTACATAACAAATCCTATGGTAGGTCG…
	Calamagrostis_stricta_groenlandica_SAA251_Bennett06_246	--------------------------------------------------------------------------------TTTTTTCCATTCATCATTAGTCTATTTATTC-----TGACCTCCATACTTCGATCGAGATATTGGACATAGAATGCCACTCTTTAAAAAGG---AAAAAAAAAGGAGTAATCAGCTGTGACACGAAAAAAAACGAATCCTTTTGTAGCTCATCATTTATTGGCAAAAATAGAAAAGGTAAATATGAAGGAGGAGAAAGAAACAATAGTAACGTGGTCCCGGGCATCTAGTATTCTACCCACAATGGTTGGCCATACAATCGCGATTCATAATGGAAAGGAACATATACCTATTTACATAACAAATCCTATGGTAGGTCG…
	Calamagrostis_stricta_groenlandica_SAA59_Soreng6204	-----------------------------------------------------------------------------------------------------------------------CCTCCATACTTCGATCGAGATATTGGACATAGAATGCCACTCTTTAAAAAGG---AAAAAAAAAGGAGTAATCAGCTGTGACACGAAAAAAAACGAATCCTTTTGTAGCTCATCATTTATTGGCAAAAATAGAAAAGGTAAATATGAAGGAGGAGAAAGAAACAATAGTAACGTGGTCCCGGGCATCTAGTATTCTACCCACAATGGTTGGCCATACAATCGCGATTCATAATGGAAAGGAACATATACCTATTTACATAACAAATCCTATGGTAGGTCG…
	Calamagrostis_stricta_inexpansa_SAA399_TalbotADA052_20	------------------CAATCCACTGCCTTGATCCACTTGGCTACATCCGCCCCTTATCCAGCTAAGGGATTTTTCTATTTTTTCCATTCATCATTAGTCTATTTATTC-----TGACCTCCATACTTCGATCGAGATATTGGACATAGAATGCCACTCTTTAAAAAGG---AAAAAAAAAGGAGTAATCAGCTGTGACACGAAAAAAAACGAATCCTTTTGTAGCTCATCATTTATTGGCAAAAATAGAAAAGGTAAATATGAAGGAGGAGAAAGAAACAATAGTAACGTGGTCCCGGGCATCTAGTATTCTACCCACAATGGTTGGCCATACAATCGCGATTCATAATGGAAAGGAACATATACCTATTTACATAACAAATCCTATGGTAGGTCG…
	Calamagrostis_stricta_inexpansa_SAA400_TalbotAIK010_06	-----------GGATTCACAATCCACTGCCTTGATCCACTTGGCTACATCCGCCCCTTATCCAGCTAAGGGATTTTTCTATTTTTTCCATTCATCATTAGTCTATTTATTC-----TGACCTCCATACTTCGATCGAGATATTGGACATAGAATGCCACTCTTTAAAAAGG---AAAAAAAAAGGAGTAATCAGCTGTGACACGAAAAAAAACGAATCCTTTTGTAGCTCATCATTTATTGGCAAAAATAGAAAAGGTAAATATGAAGGAGGAGAAAGAAACAATAGTAACGTGGTCCCGGGCATCTAGTATTCTACCCACAATGGTTGGCCATACAATCGCGATTCATAATGGAAAGGAACATATACCTATTTACATAACAAATCCTATGGTAGGTCG…
	Calamagrostis_stricta_inexpansa_SAA401_TalbotADA030_25	-----------GGATTCACAATCCACTGCCTTGATCCACTTGGCTACATCCGCCCCTTATCCAGCTAAGGGATTTTTCTATTTTTTCCATTCATCATTAGTCTATTTATTC-----TGACCTCCATACTTCGATCGAGATATTGGACATAGAATGCCACTCTTTAAAAAGG---AAAAAAAAAGGAGTAATCAGCTGTGACACGAAAAAAAACGAATCCTTTTGTAGCTCATCATTTATTGGCAAAAATAGAAAAGGTAAATATGAAGGAGGAGAAAGAAACAATAGTAACGTGGTCCCGGGCATCTAGTATTCTACCCACAATGGTTGGCCATACAATCGCGATTCATAATGGAAAGGAACATATACCTATTTACATAACAAATCCTATGGTAGGTCG…
	Calamagrostis_stricta_inexpansa_SAA9_Peterson18618	----------------------------------------------------------------------------------------------------------TATTC-----TGACCTCCATACTTCGATCGAGATATTGGACATAGAATGCCACTCTTTAAAAAGG---AAAAAAAAAGGAGTAATCAGCTGTGACACGAAAAAAAACGAATCCTTTTGTAGCTCATCATTTATTGGCAAAAATAGAAAAGGTAAATATGAAGGAGGAGAAAGAAACAATAGTAACGTGGTCCCGGGCATCTAGTATTCTACCCACAATGGTTGGCCATACAATCGCGATTCATAATGGAAAGGAACATATACCTATTTACATAACAAATCCTATGGTAGGTCG…
	Calamagrostis_stricta_SAA161_PaszkoD12_01GPS206	------------------------------------------------------------------------------TATTTTTTCCATTCATCATTAGTCTATTTATTC-----TGACCTCCATACTTCGATCGAGATATTGGACATAGAATGCCACTCTTTAAAAAGG---AAAAAAAAAGGAGTAATCAGCTGTGACACGAAAAAAAACGAATCCTTTTGTAGCTCATCATTTATTGGCAAAAATAGAAAAGGTAAATATGAAGGAGGAGAAAGAAACAATAGTAACGTGGTCCCGGGCATCTAGTATTCTACCCACAATGGTTGGCCATACAATCGCGATTCATAATGGAAAGGAACATATACCTATTTANATAACAAATCCTATGGTAGGTCG…
	Calamagrostis_stricta_SAA162_PaszkoSvalbard2	--------------------------------------------------------------------------TTTCTATTTTTTCCATTCATCATTAGTCTATTTATTC-----TGACCTCCATACTTCGATCGAGATATTGGACATAGAATGCCACTCTTTAAAAAGG---AAAAAAAAAGGAGTAATCAGCTGTGACACGAAAAAAAACGAATCCTTTTGTAGCTCATCATTTATTGGCAAAAATAGAAAAGGTAAATATGAAGGAGGAGAAAGAAACAATAGTAACGTGGTCCCGGGCATCTAGTATTCTACCCACAATGGTTGGCCATACAATCGCGATTCATAATGGAAAGGAACATATACCTATTTACATAACAAATCCTATGGTAGGTCG…
	Calamagrostis_stricta_SAA163_PaszkoIceland2_5	--------------------------------------------------------------------------TTTCTATTTTTTCCATTCATCATTAGTCTATTTATTC-----TGACCTCCATACTTCGATCGAGATATTGGACATAGAATGCCACTCTTTAAAAAGG---AAAAAAAAAGGAGTAATCAGCTGTGACACGAAAAAAAACGAATCCTTTTGTAGCTCATCATTTATTGGCAAAAATAGAAAAGGTAAATATGAAGGAGGAGAAAGAAACAATAGTAACGTGGTCCCGGGCATCTAGTATTCTACCCACAATGGTTGGCCATACAATCGCGATTCATAATGGAAAGGAACATATACCTATTTACATAACAAATCCTATGGTAGGTCG…
	Calamagrostis_stricta_SAA256_Peterson17076	--------------------------------------------------------------------------TTTCTATTTTTTCCATTCATCATTAGTCTATTTATTC-----TGACCTCCATACTTCGATCGAGATATTGGACATAGAATGCCACTCTTTAAAAAGG---AAAAAAAAAGGAGTAATCAGCTGTGACACGAAAAAAAACGAATCCTTTTGTAGCTCATCATTTATTGGCAAAAATAGAAAAGGTAAATATGAAGGAGGAGAAAGAAACAATAGTAACGTGGTCCCGGGCATCTAGTATTCTACCCACAATGGTTGGCCATACAATCGCGATTCATAATGGAAAGGAACATATACCTATTTACATAACAAATCCTATGGTAGGTCG…
	Calamagrostis_stricta_SAA636_Peterson17119	-----------GGATTCACAATCCACTGCCTTGATCCACTTGGCTACATCCGCCCCTTATCCAGCTAAGGGATTTTTCTATTTTTTCCATTCATCATTAGTCTATTTATTC-----TGACCTCCATACTTCGATCGAGATATTGGACATAGAATGCCACTCTTTAAAAAGG---AAAAAAAAAGGAGTAATCAGCTGTGACACGAAAAAAAACGAATCCTTTTGTAGCTCATCATTTATTGGCAAAAATAGAAAAGGTAAATATGAAGGAGGAGAAAGAAACAATAGTAACGTGGTCCCGGGCATCTAGTATTCTACCCACAATGGTTGGCCATACAATCGCGATTCATAATGGAAAGGAACATATACCTATTTACATAACAAATCCTATGGTAGGTCG…
	Calamagrostis_stricta_SAA706_Peterson17076	----------TGGATTCACAATCCACTGCCTTGATCCACTTGGCTACATCCGCCCCTTATCCAGCTAAGGGATTTTTCTATTTTTTCCATTCATCATTAGTCTATTTATTC-----TGACCTCCATACTTCGATCGAGATATTGGACATAGAATGCCACTCTTTAAAAAGG---AAAAAAAAAGGAGTAATCAGCTGTGACACGAAAAAAAACGAATCCTTTTGTAGCTCATCATTTATTGGCAAAAATAGAAAAGGTAAATATGAAGGAGGAGAAAGAAACAATAGTAACGTGGTCCCGGGCATCTAGTATTCTACCCACAATGGTTGGCCATACAATCGCGATTCATAATGGAAAGGAACATATACCTATTTACATAACAAATCCTATGGTAGGTCG…
	Calamagrostis_stricta_stricta_SAA204_Soreng7722	----------------------------------------------------------------------------------------ATTCATCATTAGTCTATTTATTC-----TGACCTCCATACTTCGATCGAGATATTGGACATAGAATGCCACTCTTTAAAAAGG---AAAAAAAAAGGAGTAATCAGCTGTGACACGAAAAAAAACGAATCCTTTTGTAGCTCATCATTTATTGGCAAAAATAGAAAAGGTAAATATGAAGGAGGAGAAAGAAACAATAGTAACGTGGTCCCGGGCATCTAGTATTCTACCCACAATGGTTGGCCATACAATCGCGATTCATAATGGAAAGGAACATATACCTATTTACATAACAAATCCTATGGTAGGTCG…
	Calamagrostis_stricta_stricta_SAA30_Peterson18616	-------------------------------------------------------------------------------------------------TAGTCTATTTATTC-----TGACCTCCATACTTCGATCGAGATATTGGACATAGAATGCCACTCTTTAAAAAGG---AAAAAAAAAGGAGTAATCAGCTGTGACACGAAAAAAAACGAATCCTTTTGTAGCTCATCATTTATTGGCAAAAATAGAAAAGGTAAATATGAAGGAGGAGAAAGAAACAATAGTAACGTGGTCCCGGGCATCTAGTATTCTACCCACAATGGTTGGCCATACAATCGCGATTCATAATGGAAAGGAACATATACCTATTTACATAACAAATCCTATGGTAGGTCG…
	Calamagrostis_stricta_stricta_SAA3_Peterson18604	-----------------------------------------------------------------TAAGGGATTTTTCTATTTTTTCCATTCATCATTAGTCTATTTATTC-----TGACCTCCATACTTCGATCGAGATATTGGACATAGAATGCCACTCTTTAAAAAGG---AAAAAAAAAGGAGTAATCAGCTGTGACACGAAAAAAAACGAATCCTTTTGTAGCTCATCATTTATTGGCAAAAATAGAAAAGGTAAATATGAAGGAGGAGAAAGAAACAATAGTAACGTGGTCCCGGGCATCTAGTATTCTACCCACAATGGTTGGCCATACAATCGCGATTCATAATGGAAAGGAACATATACCTATTTACATAACAAATCCTATGGTAGGTCG…
	Calamagrostis_tolucensis_SAA231_Peterson21395	-----------------------------------------------------------------TAAAGGATTTTTCTCTTTTTTCCATTCATCATTAGTCTATTTATTC-----TGACCTCCATACTTCGATCGAGATATTGGACATAGAATGCCACTCTTTAAAAAGG-----AAAAAAAGGAGTAATTAGCTGTGACACGAAAAAAAACGAATCCTTTTGTAGCTCATCATTTATTGGCAAAAATAGAAAAGGTAAATATGAAGGAGGAGAAAGAAACAATAGTAACGTGGTCTCGGGCATCTAGCATTCTACCCACAATGGTTGGCCATACAATCGCGATTCATAATGGAAAGGAACATATACCTATTTACATAACAAATCCTATGGTAGGTCG…
	Calamagrostis_tolucensis_SAA246_Peterson21343	------------------CAATCCACTGCCTTGATCCACTTGGCTACATCCGCCCCTTATCCAGCTAAAGGATTTTTCTCTTTTTTCCATTCATCATTAGTCTATTTATTC-----TGACCTCCATACTTCGATCGAGATATTGGACATAGAATGCCACTCTTTAAAAAGG-----AAAAAAAGGAGTAATTAGCTGTGACACGAAAAAAAACGAATCCTTTTGTAGCTCATCATTTATTGGCAAAAATAGAAAAGGTAAATATGAAGGAGGAGAAAGAAACAATAGTAACGTGGTCTCGGGCATCTAGCATTCTACCCACAATGGTTGGCCATACAATCGCGATTCATAATGGAAAGGAACATATACCTATTTACATAACAAATCCTATGGTAGGTCG…
	Calamagrostis_varia_SAA174_Paszkova_Bocz	--------------------------------------------------------------------------------TTTTTTCCATTCATCATTAGTCTATTTATTC-----TGACCTCCATACTTCGATCGAGATATTGGACATAGAATGCCACTCTTTAAAAAGG---AAAAAAAAAGGAGTAATCAGCTGTGACACGAAAAAAAACGAATCCTTTTGTAGCTCATCATTTATTGGCAAAAATAGAAAAGGTAAATATGAAGGAGGAGAAAGAAACAATAGTAACGTGGTCCCGGGCATCTAGTATTCTACCCACAATGGTTGGCCATACAATCGCGATTCATAATGGAAAGGAACATATACCTATTTACATAACAAATCCTATGGTAGGTCG…
	Calamagrostis_varia_SAA175_PaszkoD22_11GPS263	--------------------------------------------------------------------------TTTCTCTTTTTTCCATTCATCATTAGTCTATTTATTC-----TGACCTCCATACTTCGATCGAGATATTGGACNTAGAATGCCACTCTTTAAAAAGG---AAAAAAAAAGGAGTAATCAGCTGTGACACGAAAAAAAACGAATCCTTTTGTAGCTCATCATTTATTGGCAAAAATAGAAAAGGTAAATATGAAGGAGGAGAAAGAAACAATAGTAACGTGGTCCCGGGCATCTAGTATTCTACCCACAATGGTTGGCCATACAATCGCGATTCATAATGGAAAGGAACATATACCTATTTATATAACAAATCCTATGGTAGGTCG…
	Calamagrostis_varia_SAA176_PaszkoSchmittenhohevar4GPS288	-----------------------------------------------------------------TAAGGGATTTTTCTCTTTTTTCCATTCATCATTAGTCTATTTATTC-----TGACCTCCATACTTCGATCGAGATATTGGACATAGAATGCCACTCTTTAAAAAGG---AAAAAAAAAGGAGTAATCAGCTGTGACACGAAAAAAAACGAATCCTTTTGTAGCTCATCATTTATTGGCAAAAATAGAAAAGGTAAATATGAAGGAGGAGAAAGAAACAATAGTAACGTGGTCCCGGGCATCTAGTATTCTACCCACAATGGTTGGCCATACAATCGCGATTCATAATGGAAAGGAACATATACCTATTTACATAACAAATCCTATGGTAGGTCG…
	Calamagrostis_villosa_SAA183_PaszkoHundstein1villosaGPS278	--------------------------------------------------------------------------------TTTTTTCCATTCATCATTAGTCTATTTATTC-----TGACCTCCATACTTCGATCGAGATATTGGACATAGAATGCCACTCTTTAAAAAGA---AAAAAAAAAGGAGTAATCAGCTGTGACACGAAAAAAAACGAATCCTTTTGTAGCTCATCATTTATTGGCAAAAATAGAAAAGGTAAATATGAAGGAGGAGAAAGAAACAATAGTAACGTGGTCCCGGGCATCTAGTATTCTACCCACAATGGTTGGCCATACAATCGCGATTCATAATGGAAAGGAACATATACCTATTTACATAACAAATCCTATGGTAGGTCG…
	Calamagrostis_villosa_SAA184_Paszko_vi3_BG	---------------------------------------------------------------------------------------------------GTCTATTTATTC-----TGACCTCCATACTTCGATCGAGATATTGGACATAGAATGCCACTCTTTAAAAAGG---AAAAAAAAAGGAGTAATCAGCTGTGACACGAAAAAAAACGAATCCTTTTGTAGCTCATCATTTATTGGCAAAAATAGAAAAGGTAAATATGAAGGAGGAGAAAGAAACAATAGTAACGTGGTCCCGGGCATCTAGTATTCTACCCACAATGGTTGGCCATACAATCGCGATTCATAATGGAAAGGAACATATACCTATTTACATAACAAATCCTATGGTAGGTCG…
	Calamagrostis_villosa_SAA185_PaszkoCikhaj1GPS109	--------------------------------------------------------------------------TTTCTATTTTTTCCATTCATCATTAGTCTATTTATTC-----TGACCTCCATACTTCGATCGAGATATTGGACATAGAATGCCACTCTTTAAAAAGA---AAAAAAAAAGGAGTAATCAGCTGTGACACGAAAAAAAACGAATCCTTTTGTAGCTCATCATTTATTGGCAAAAATAGAAAAGGTAAATATGAAGGAGGAGAAAGAAACAATAGTAACGTGGTCCCGGGCATCTAGTATTCTACCCACAATGGTTGGCCATACAATCGCGATTCATAATGGAAAGGAACATATACCTATTTACATAACAAATCCTATGGTAGGTCG…
	Calamagrostis_vulcanica_SAA73_Gallardo9092	-----------------------------------------------------------------TAAAGGATTTTTCTCTTTTTTCCATTCATCATTAGTCTATTTATTC-----TGACCTCCATACTTCGATCGAGATATTGGACATAGAATGCCACTCTTTAAAAAGG-----AAAAAAAGGAGTAATCAGCTGTGACACGAAAAAAAACGAATCCTTTTGTAGCTCATCATTTATTGGCAAAAATAGAAAAGGTAAATATGAAGGAGGAGAAAGAAACAATAGTAACGTGGTCTCGGGCATCTAGCATTCTACCCACAATGGTTGGCCATACAATCGCGATTCATAATGGAAAGGAACATATACCTATTTACATAACAAATCCTATGGTAGGTCG…
	Calamagrostis_xacutiflora_SAA190_PaszkoD23_03GPS264	-----------------------------------------------------------------TAAGGGATTTTTCTCTTTTTTCCATTCATCATTAGTCTATTTATTC-----TGACCTCCATACTTCGATCGAGATATTGGACATAGAATGCCACTCTTTAAAAAGG---AAAAAAAAAGGAGTAATCAGCTGTGACACGAAAAAAAACGAATCCTTTTGTAGCTCATCATTTATTGGCAAAAATAGAAAAGGTAAATATGAAGGAGGAGAAAGAAACAATAGTAACGTGGTCCCGGGCATCTAGTATTCTACCCACAATGGTTGGCCATACAATCGCGATTCATAATGGAAAGGAACATATACCTATTTATATAACAAATCCTATGGTAGGTCG…
	Calamagrostis_xacutiflora_SAA57_Soreng7411	--------------------------------------------------------------------------TTTCTCTTTTTTCCATTCATCATTAGTCTATTTATTC-----TGACCTCCATACTTCGATCGAGATATTGGACATAGAATGCCACTCTTTAAAAAGG---AAAAAAAAAGGAGTAATCAGCTGTGACACGAAAAAAAACGAATCCTTTTGTAGCTCATCATTTATTGGCAAAAATAGAAAAGGTAAATATGAAGGAGGAGAAAGAAACAATAGTAACGTGGTCCCGGGCATCTAGTATTCTACCCACAATGGTTGGCCATACAATCGCGATTCATAATGGAAAGGAACATATACCTATTTATATAACAAATCCTATGGTAGGTCG…
	Calamagrostis_xacutiflora_SAA8_Peterson18748	------------GATTCACAATCCACTGCCTTGATCCACTTGGCTACATCCGCCCCTTATCCAGCTAAGGGATTTTTCTCTTTTTTCCATTCATCATTAGTCTATTTATTC-----TGACCTCCATACTTCGATCGAGATATTGGACATAGAATGCCACTCTTTAAAAAGG---AAAAAAAAAGGAGTAATCAGCTGTGACACGAAAAAAAACGAATCCTTTTGTAGCTCATCATTTATTGGCAAAAATAGAAAAGGTAAATATGAAGGAGGAGAAAGAAACAATAGTAACGTGGTCCCGGGCATCTAGTATTCTACCCACAATGGTTGGCCATACAATCGCGATTCATAATGGAAAGGAACATATACCTATTTATATAACAAATCCTATGGTAGGTCG…
	Calamagrostis_xgracilescens_SAA170_PaszkoC_gr_XZ	-------------------------------------------------------------------AGGGATTTTTCTATTTTTTCCATTCATCATTAGTCTATTTATTC-----TGACCTCCATACTTCGATCGAGATATTGGACATAGAATGCCACTCTTTAAAAAGA---AAAAAAAAAGGAGTAATCAGCTGTGACACGAAAAAAAACGAATCCTTTTGTAGCTCATCATTTATTGGCAAAAATAGAAAAGGTAAATATGAAGGAGGAGAAAGAAACAATAGTAACGTGGTCCCGGGCATCTAGTATTCTACCCACAATGGTTGGCCATACAATCGCGATTCATAATGGAAAGGAACATATACCTATTTACATAACAAATCCTATGGTAGGTCG…
	Chascolytrum_brizoides_SAA157_Soreng7014	--------------------------------------------------------------------------------TTTTTTCCATTTATCATTAGTCTATTTATTC-----TGACCTCCATACTTCGATCGAGATATTGGACATAGAATGCCACTCTTTAAAAAGG----AAAAAAAAGGAGTAATCAGCNNTGACACGAAAAAAAACGAATCCTTTTGTAGCTCATCATTTATTGGCAAAAATAGAAAAGGTAAATATGAAGGAGGAGAAAGAAACAATAGTAACGTGGTCCCGGGCATCTAGTATTCTACCCACAATGGTTGGCCATACAATCGCGATTCATANTGGAAAGGAACATATACCTATTTACATAACAAATCCTATGGTAGGTCG…
	Chascolytrum_monandrum_SAA518_Peterson21704	-----------------------------------------------------------------------------------------------------------------------------------------------------------------------------------------------------------------------------------CTCATCATTTATTGGCAAAAATAGAAAAGGTAAATATGAAGGAGGAGAAAGAAACAATAGTAACGTGGTCCCGGGCATCTAGTATTATACCCACAATGGTTGGCCATACAATCGCGATTCATAATGGAAAGGAACATATACCTATTTACATAACAAATCCTATGGTAGGTCG…
	Chascolytrum_monandrum_SAA525_Peterson21861	-----------------------------------CCACTTGGCTACATCCGCCCCTTATCCAGCTAAGGGATTTTTCTCTTTTTTCCATTTATCATTAGTCTATTTATTC-----TGACCTCCATACTTCGATCGAGATATTGGACATAGAATGCCACTCTTTAAAAAGG----AAAAAAAAGGAGTAATCAGCTGTGACACGAAAAAAAACGAATCCTTTTGTAGCTCATCATTTATTGGCAAAAATAGAAAAGGTAAATATGAAGGAGGAGAAAGAAACAATAGTAACGTGGTCCCGGGCATCTAGTATTCTACCCACAATGGTTGGCCATACAATCGCGATTCATAATGGAAAGGAACATATACCTATTTACATAACAAATCCTATGGTAGGTCG…
	Chascolytrum_subaristatum_SAA49_Soreng7020	-------------------------------------------------------------------------TTTTCTCTTTTTTCCATTTATCATTAGTCTATTTATTC-----TGACCTCCATACTTCGATCGAGATATTGGACATAGAATGCCACTCTTTAAAAAGG----AAAAAAAAGGAGTAATCAGCTGTGACACGAAAAAAAACGAATCCTTTTGTAGCTCATCATTTATTGGCAAAAATAGAAAAGGTAAATATGAAGGAGGAGAAAGAAACAATAGTAACGTGGTCCCGGGCATCTAGTATTCTACCCACAATGGTTGGCCATACAATCGCGATTCATAATGGAAAGGAACATATACCTATTTACATAACAAATCCTATGGTAGGTCG…
	Chascolytrum_subaristatum_SAA51_Soreng7005	--------------------------------------------------------------------------TTTCTCTTTTTTCCATTTATCATTAGTCTATTTATTC-----TGACCTCCATACTTCGATCGAGATATTGGACATAGAATGCCACTCTTTAAAAAGG----AAAAAAAAGGAGTAATCAGCTGTGACACGAAAAAAAACGAATCCTTTTGTAGCTCATCATTTATTGGCAAAAATAGAAAAGGTAAATATGAAGGAGGAGAAAGAAACAATAGTAACGTGGTCCCGGGCATCTAGTATTCTACCCACAATGGTTGGCCATACAATCGCGATTCATAATGGAAAGGAACATATACCTATTTACATAACAAATCCTATGGTAGGTCG…
	Cinna_latifolia_SAA565_Saarela1073	-----------------ACAATCCACTGCCTTGATCCACTTGGCTACATCCGCCCCTTATCCAGCTAAAGGATTTTTCTCTTTTTTTCATTCATCATTATTCTATTTATTT-----TGACCTCCATACTTCGATCGAGATATTGGACATAGAATGCCACTCTTTAAAAAGG-----AAAAAAAGGAGTAATCAGCTGTGACACGAAAAAAAACGAATCCTTTTGTAGCTCATCATTTATTGGCAAAAATAGAAAAGGTAAATATGAGGGAGGAGAAAGAAACAATAGTAACGTGGTCCCGAGCATCTAGCATTCTACCCACAATGGTTGGCCATACAATAGCGATTCATAATGGAAAGGAACATATACCTATTTACATAACAAATCCTATGGTAGGTCG…
	Deschampsia_cespitosa_SAA110_Peterson19754	---------------------------------------------ACATCCGCCCCTTATCCAGCTAAAGGATTTTTCTCTTTTTTTCATTCATCATTATTCTATTTATTT-----TGACCTCCATACTTCGATCGAGATATTGGACATAGAATGCCACTCTTTAAAAAGG-----AAAAAAAGGAGTAATCAGCTGTGACACGAAAAAAAACGAATCCTTTTGTAGCTCATCATTTATTGGCAAAAATAGAAAAGGTAAATATGAAGGAGGAGAAAGAAACAATAGTAACGTGGTCCCGGGCATCTAGCATTCTACCCACAATGGTTGGCCATACAATCGCGATTCATAATGGAAAGGAACATATACCTATTTACATAACAAATCCTATGGTAGGTCG…
	Deschampsia_cespitosa_SAA133_Peterson18410	--------------------ATCCACTGCCTTGATCCACTTGGCTACATCCGCCCCTTATCCAGCTAAAGGATTTTTCTCTTTTTTTCATTCATCATTATTCTATTTATTT-----TGACCTCCATACTTCGATCGAGATATTGGACATAGAATGCCACTCTTTAAAAAGG-----AAAAAAAGGAGTAATCAGCTGTGACACGAAAAAAAACGAATCCTTTTGTAGCTCATCATTTATTGGCAAAAATAGAAAAGGTAAATATGAAGGAGGAGAAAGAAACAATAGTAACGTGGTCCCGGGCATCTAGCATTCTACCCACAATGGTTGGCCATACAATCGCGATTCATAATGGAAAGGAACATATACCTATTTACATAACAAATCCTATGGTAGGTCG…
	Deschampsia_cespitosa_SAA19_Peterson18367	-------------------AATCCACTGCCTTGATCCACTTGGCTACATCCGCCCCTTATCCAGCTAAAGGATTTTTCTCTTTTTTTCATTCATCATTATTCTATTTATTT-----TGACCTCCATACTTCGATCGAGATATTGGACATAGAATGCCACTCTTTAAAAAGG-----AAAAAAAGGAGTAATCAGCTGTGACACGAAAAAAAACGAATCCTTTTGTAGCTCATCATTTATTGGCAAAAATAGAAAAGGTAAATATGAAGGAGGAGAAAGAAACAATAGTAACGTGGTCCCGGGCATCTAGCATTCTACCCACAATGGTTGGCCATACAATCGCGATTCATAATGGAAAGGAACATATACCTATTTACATAACAAATCCTATGGTAGGTCG…
	Deschampsia_cespitosa_SAA52_Peterson15587	-----------------------------------------------------------------------------------------TTCATCATTATTCTATTTATTT-----TGACCTCCATACTTCGATCGAGATATTGGACATAGAATGCCACTCTTTAAAAAGG----AAAAAAAAGGAGTAATCAGCTGTGACACGAAAAAAAACGAATCCTTTTGTAGCTCATCATTTATTGGCAAAAATAGAAAAGGTAAATATGAAGGAGGAGAAAGAAACAATAGTAACGTGGTCCCGGGCATCTAGCATTCTACCCACAATGGTTGGCCATACAATCGCGATTCATAATGGAAAGGAACATATACCTATTTACATAACAAATCCTATGGTAGGTCG…
	Deschampsia_elongata_SAA112_Peterson19760	---------------TCACAATCCACTGCCTTGATCCACTTGGCTACATCCGCCCCTTATCCAGCTAAAGGATTTTTCTCTTTTTTTCATTCATCATTATTCTATTTATTT-----TGACCTCCATACTTCGATCGAGATATTGGACATAGAATGCCACTCTTTAAAAAGG-----AAAAAAAGGAGTAATCAGCTGTGACACGAAAAAAAACGAATCCTTTTGTAGCTCATCATTTATTGGCAAAAATAGAAAAGGTAAATATGAAGGAGGAGAAAGAAACAATAGTAACGTGGTCCCGGGCATCTAGCATTCTACCCACAATGGTTGGCCATACAATCGCGATTCATAATGGAAAGGAACATATACCTATTTACATAACAAATCCTATGGTAGGTCG…
	Deschampsia_elongata_SAA116_Peterson19801	------------GATTCACAATCCACTGCCTTGATCCACTTGGCTACATCCGCCCCTTATCCAGCTAAAGGATTTTTCTCTTTTTTTCATTCATCATTATTCTATTTATTT-----TGACCTCCATACTTCGATCGAGATATTGGACATAGAATGCCACTCTTTAAAAAGG-----AAAAAAAGGAGTAATCAGCTGTGACACGAAAAAAAACGAATCCTTTTGTAGCTCATCATTTATTGGCAAAAATAGAAAAGGTAAATATGAAGGAGGAGAAAGAAACAATAGTAACGTGGTCCCGGGCATCTAGCATTCTACCCACAATGGTTGGCCATACAATCGCGATTCATAATGGAAAGGAACATATACCTATTTACATAACAAATCCTATGGTAGGTCG…
	Deschampsia_elongata_SAA99_Peterson19657	--------------------ATCCACTGCCTTGATCCACTTGGCTACATCCGCCCCTTATCCAGCTAAAGGATTTTTCTCTTTTTTTCATTCATCATTATTCTATTTATTT-----TGACCTCCATACTTCGATCGAGATATTGGACATAGAATGCCACTCTTTAAAAAGG-----AAAAAAAGGAGTAATCAGCTGTGACACGAAAAAAAACGAATCCTTTTGTAGCTCATCATTTATTGGCAAAAATAGAAAAGGTAAATATGAAGGAGGAGAAAGAAACAATAGTAACGTGGTCCCGGGCATCTAGCATTCTACCCACAATGGTTGGCCATACAATCGCGATTCATAATGGAAAGGAACATATACCTATTTACATAACAAATCCTATGGTAGGTCG…
	Calamagrostis_arundinacea_SAA207_Soreng5599	--------------------------------------------------------------------------TTTCTCTTTTTTCCTTTCATCATTAGTCTATTTATTC-----TGACCTCCATACTTCGATCGAGATATTGGACATAGAATGCCACTCTTTAAAAAGG---AAAAAAAAAGGAGTAATCAGCTGTGACACGAAAAAAAACGAATCCTTTTGTAGCTCATCATTTATTGGCAAAAATAGAAAAGGTAAATATGAAGGAGGAGAAAGAAACAATAGTAACGTGGTCCCGGGCATCTAGTATTCTACCCACAATGGTTGGCCATACAATCGCGATTCATAATGGAAAGGAACATATACCTATTTACATAACAAATCCTATGGTAGGTCG…
	Deyeuxia_aurea_SAA640_Peterson9081	----------------CACAATCCACTGCCTTGATCCACTTGGCTACATCCGCCCCTTATCCAGCTAAAGGATTTTTCTCTTTTTTTCATTCATCATTATTCTATTTATTT-----TGACCTCCATACTTCGATCGAGATATTGGACATAGAATGCCACTCTTTAAAAAGG-----AAAAAAAGGAGTAATCAGCTGTGACACGAAAAAAAACGAATCCTTTTGTAGCTCATCATTTATTGGCAAAAATAGAAAAGGTAAATATGAAGGAGGAGAAAGAAACAATAGTAACGTGGTCCCGGGCATCTAGCATTCTACCCACAATGGTTGGCCATACAATCGCGATTCATAATGGAAAGGAACATATACCTATTTACATAACAAATCCTATGGTAGGTCG…
	Deyeuxia_breviaristata_SAA222_Peterson15720	----------------------CCACTGCCTTGATCCACTTGGCTACATCCGCCCCTTATCCAGCTAAAGGATTTTTCTCTTTTTTCCATTCATCATTAGTCTATTTATTC-----TGACCTCCATACTTCGATCGAGATATTGGACATAGAATGCCACTCTTTAAAAAGG-----AAAAAAAGGAGTAATCAGCTGTGACACGAAAAAAAACGAATCCTTTTGTAGCTCATCATTTATTGGCAAAAATAGAAAAGGTAAATATGAAGGAGGAGAAAGAAACAATAGTAACGTGGTCTCGGGCATCTAGCATTCTACCCACAATGGTTGGCCATACAATCGCGATTCATAATGGAAAGGAACATATACCTATTTACATAACAAATCCTATGGTAGGTCG…
	Deyeuxia_breviaristata_SAA223_Peterson12825	--------------------ATCCACTGCCTTGATCCACTTGGCTACATCCGCCCCTTATCCAGCTAAAGGATTTTTCTCTTTTTTCCATTCATCATTAGTCTATTTATTC-----TGACCTCCATACTTCGATCGAGATATTGGACATAGAATGCCACTCTTTAAAAAGG-----AAAAAAAGGAGTAATCAGCTGTGACACGAAAAAAAACGAATCCTTTTGTAGCTCATCATTTATTGGCAAAAATAGAAAAGGTAAATATGAAGGAGGAGAAAGAAACAATAGTAACGTGGTCTCGGGCATCTAGCATTCTACCCACAATGGTTGGCCATACAATCGCGATTCATAATGGAAAGGAACATATACCTATTTACATAACAAATCCTATGGTAGGTCG…
	Deyeuxia_breviaristata_SAA641_Peterson12842	-----CATGGTGGATTCACAATCCACTGCCTTGATCCACTTGGCTACATCCGCCCCTTATCCAGCTAAAGGATTTTTCTCTTTTTTCCATTCATCATTAGTCTATTTATTC-----TGACCTCCATACTTCGATCGAGATATTGGACATAGAATGCCACTCTTTAAAAAGG-----AAAAAAAGGAGTAATCAGCTGTGACACGAAAAAAAACGAATCCTTTTGTAGCTCATCATTTATTGGCAAAAATAGAAAAGGTAAATATGAAGGAGGAGAAAGAAACAATAGTAACGTGGTCTCGGGCATCTAGCATTCTACCCACAATGGTTGGCCATACAATCGCGATTCATAATGGAAAGGAACATATACCTATTTACATAACAAATCCTATGGTAGGTCG…
	Deyeuxia_brevifolia_SAA224_Peterson15459	--GCGCATGGTGGATTCACAATCCACTGCCTTGATCCACTTGGCTACATCCGCCCCTTATCCAGNTAAAGGATTTTTCTCTTTTTTCCATTCATCATTAGTCTATTTATTC-----TGACCTCCATACTTCGATCGAGATATTGGACATAGAATGCCACTCTTTAAAAAGG-----AAAAAAAGGAGTAATCAGCTGTGACACGAAAAAAAACGAATCCTTTTGTAGCTCATCATTTATTGGCAAAAATAGAAAAGGTAAATATGAAGGAGGAGAAAGAAACAATAGTAACGTGGTCTCGGGCATCTAGCATTCTACCCACAATGGTTGGCCATACAATCGCGATTCATAATGGAAAGGAACATATACCTATTTACATAACAAATCCTATGGTAGGTCG…
	Deyeuxia_brevifolia_SAA712_Peterson15459	-----CATGGTGGATTCACAATCCACTGCCTTGATCCACTTGGCTACATCCGCCCCTTATCCAGCTAAAGGATTTTTCTCTTTTTTCCATTCATCATTAGTCTATTTATTC-----TGACCTCCATACTTCGATCGAGATATTGGACATAGAATGCCACTCTTTAAAAAGG-----AAAAAAAGGAGTAATCAGCTGTGACACGAAAAAAAACGAATCCTTTTGTAGCTCATCATTTATTGGCAAAAATAGAAAAGGTAAATATGAAGGAGGAGAAAGAAACAATAGTAACGTGGTCTCGGGCATCTAGCATTCTACCCACAATGGTTGGCCATACAATCGCGATTCATAATGGAAAGGAACATATACCTATTTACATAACAAATCCTATGGTAGGTCG…
	Deyeuxia_brevifolia_SAA713_Peterson12708	-----CATGGTGGATTCACAATCCACTGCCTTGATCCACTTGGCTACATCCGCCCCTTATCCAGCTAAAGGATTTTTCTCTTTTTTCCATTCATCATTAGTCTATTTATTC-----TGACCTCCATACTTCGATCGAGATATTGGACATAGAATGCCACTCTTTAAAAAGG-----AAAAAAAGGAGTAATCAGCTGTGACACGAAAAAAAACGAATCCTTTTGTAGCTCATCATTTATTGGCAAAAATAGAAAAGGTAAATATGAAGGAGGAGAAAGAAACAATAGTAACGTGGTCTCGGGCATCTAGCATTCTACCCACAATGGTTGGCCATACAATCGCGATTCATAATGGAAAGGAACATATACCTATTTACATAACAAATCCTATGGTAGGTCG…
	Deyeuxia_cabrerae_SAA711_Peterson15574	----GCATGGTGGATTCACAATCCACTGCCTTGATCCACTTGGCTACATCCGCCCCTTATCCAGCTAAAGGATTTTTCTCTTTTTTCCATTCATCATTAGTCTATTTATTC-----TGACCTCCATACTTCGATCGAGATATTGGACATAGAATGCCACTCTTTAAAAAGG-----AAAAAAAGGAGTAATCAGCTGTGACACGAAAAAAAACGAATCCTTTTGTAGCTCATCATTTATTGGCAAAAATAGAAAAGGTAAATATGAAGGAGGAGAAAGAAACAATAGTAACGTGGTCTCGGGCATCTAGCATTCTACCCACAATGGTTGGCCATACAATCGCGATTCATAATGGAAAGGAACATATACCTATTTACATAACAAATCCTATGGTAGGTCG…
	Deyeuxia_chrysantha_chrysantha_SAA715_Peterson14822	-----------GGATTCACAATCCACTGCCTTGATCCACTTGGCTACATCCGCCCCTTATCCAGCTAAAGGATTTTGCTCTTTTTTTCATTCATCATTATTCTATTTATTT-----TGACCTCCATACTTCGATCGAGATATTGGACATAGAATGCCACTCTTTAAAAAGG-----AAAAAAAGGAGTAATCAGCTGTGACACGAAAAAAAACGAATCCTTTTGTAGCTCATCATTTATTGGCAAAAATAGAAAAGGTAAATATGAAGGAGGAGAAAGAAACAATAGTAACGTGGTCCCGGGCATCTAGCATTCTACCCACAATGGTTGGCCATACAATCGCGATTCATAATGGAAAGGAACATATACCTATTTACATAACAAATCCTATGGTAGGTCG…
	Deyeuxia_chrysantha_phalaroides_SAA225_Peterson13064	-CGCGCATGGTGGATTCACAATCCACTGCCTTGATCCACTTGGCTACATCCGCCCCTTATCCAGCTAAAGGATTTTGCTCTTTTTTTCATTCATCATTATTCTATTTATTT-----TGACCTCCATACTTCGATCGAGATATTGGACATAGAATGCCACTCTTTAAAAAGG-----AAAAAAAGGAGTAATCAGCTGTGACACGAAAAAAAACGAATCCTTTTGTAGCTCATCATTTATTGGCAAAAATAGAAAAGGTAAATATGAAGGAGGAGAAAGAAACAATAGTAACGTGGTCCCGGGCATCTAGCATTCTACCCACAATGGTTGGCCATACAATCGCGATTCATAATGGAAAGGAACATATACCTATTTACATAACAAATCCTATGGTAGGTCG…
	Deyeuxia_chrysophylla_SAA716_Peterson13027	-----------GGATTCACAATCCACTGCCTTGATCCACTTGGCTACATCCGCCCCTTATCCAGCTAAAGGATTTTTCTCTTTTTTCCATTCATCATTAGTCTATTTATTC-----TGACCTCCATACTTCGATCGAGATATTGGACATAGAATGCCACTCTTTAAAAAGG-----AAAAAAAGGAGTAATCAGCTGTGACACGAAAAAAAACGAATCCTTTTGTAGCTCATCATTTATTGGCAAAAATAGAAAAGGTAAATATGAAGGAGGAGAAAGAAACAATAGTAACGTGGTCTCGGGCATCTAGCATTCTACCCACAATGGTTGGCCATACAATCGCGATTCATAATGGAAAGGAACATATACCTATTTACATAACAAATCCTATGGTAGGTCG…
	Deyeuxia_coarctata_SAA228_Peterson14064	----------------------------CCTTGATCCACTTGGCTACATCCGCCCCTTATCCAGCTAAAGGAT-TTTCTCTTTTTTCCATTCATCATTAGTCTATTTATTC-----TGACCTCCATACTTCGATCGAGATATTGGACATAGAATGCCACTCTTTAAAAAGG-----AAAAAAAGGAGTAATCAGCTGTGACACGAAAAAAAACGAATCCTTTTGTAGCTCATCATTTATTGGCAAAAATAGAAAAGGTAAATATGAAGGAGGAGAAAGAAACAATAGTAACGTGGTCTCGGGCATCTAGCATTCTACCCACAATGGTTGGCCATACAATCGCGATTCATAATGGAAAGGAACATATACCTATTTACATAACAAATCCTATGGTAGGTCG…
	Deyeuxia_crispa_SAA717_Peterson12875	-----------GGATTCACAATCCACTGCCTTGATCCACTTGGCTACATCCGCCCCTTATCCAGCTAAAGGATTTTTCTCTTTTTTCCATTCATCATTAGTCTATTTATTC-----TGACCTCCATACTTCGATCGAGATATTGGACATAGAATGCCACTCTTTAAAAAGG-----AAAAAAAGGAGTAATCAGCTGTGACACGAAAAAAAACGAATCCTTTTGTAGCTCATCATTTATTGGCAAAAATAGAAAAGGTAAATATGAAGGAGGAGAAAGAAACAATAGTAACGTGGTCTCGGGCATCTAGCATTCTACCCACAATGGTTGGCCATACAATCGCGATTCATAATGGAAAGGAACATATACCTATTTACATAACAAATCCTATGGTAGGTCG…
	Deyeuxia_crispa_SAA718_Peterson12942	-----------GGATTCACAATCCACTGCCTTGATCCACTTGGCTACATCCGCCCCTTATCCAGCTAAAGGATTTTTCTCTTTTTTCCATTCATCATTAGTCTATTTATTC-----TGACCTCCATACTTCGATCGAGATATTGGACATAGAATGCCACTCTTTAAAAAGG-----AAAAAAAGGAGTAATCAGCTGTGACACGAAAAAAAACGAATCCTTTTGTAGCTCATCATTTATTGGCAAAAATAGAAAAGGTAAATATGAAGGAGGAGAAAGAAACAATAGTAACGTGGTCTCGGGCATCTAGCATTCTACCCACAATGGTTGGCCATACAATCGCGATTCATAATGGAAAGGAACATATACCTATTTACATAACAAATCCTATGGTAGGTCG…
	Deyeuxia_curvula_SAA719_Peterson13194	----------T-GATTCACAATCCACTGCCTTGATCCACTTGGCTACATCCGCCCCTTATCCAGCTAAAGGATTTTTCTCTTTTTTCCATTCATCATTAGTCTATTTATTC-----TGACCTCCATACTTCGATCGAGATATTGGACATAGAATGCCACTCTTTAAAAAGG-----AAAAAAAGGAGTAATCAGCTGTGACACGAAAAAAAACGAATCCTTTTGTAGCTCATCATTTATTGGCAAAAATAGAAAAGGTAAATATGAAGGAGGAGAAAGAAACAATAGTAACGTGGTCTCGGGCATCTAGCATTCTACCCACAATGGTTGGCCATACAATCGCGATTCATAATGGAAAGGAACATATACCTATTTACATAACAAATCCTATGGTAGGTCG…
	Deyeuxia_curvula_SAA720_Peterson14733	-----CATGGTGGATTCACAATCCACTGCCTTGATCCACTTGGCTACATCCGCCCCTTATCCAGCTAAAGGATTTTTCTCTTTTTTCCATTCATCATTAGTCTATTTATTC-----TGACCTCCATACTTCGATCGAGATATTGGACATAGAATGCCACTCTTTAAAAAGG-----AAAAAAAGGAGTAATCAGCTGTGACACGAAAAAAAACGAATCCTTTTGTAGCTCATCATTTATTGGCAAAAATAGAAAAGGTAAATATGAAGGAGGAGAAAGAAACAATAGTAACGTGGTCTCGGGCATCTAGCATTCTACCCACAATGGTTGGCCATACAATCGCGATTCATAATGGAAAGGAACATATACCTATTTACATAACAAATCCTATGGTAGGTCG…
	Deyeuxia_densiflora_SAA630_Peterson17943	-----CATGGTGGATTCACAATCCACTGCCTTGATCCACTTGGCTACATCCGCCCCTTATCCAGCTAAAGGATTTTTCTCTTTTTTCCATTCATCATTAGTCTATTTATTC-----TGACCTCCATACTTCGATCGAGATATTGGACATAGAATGCCACTCTTTAAAAAGG-----AAAAAAAGGAGTAATCAGCTGTGACACGAAAAAAAACGAATCCTTTTGTAGCTCATCATTTATTGGCAAAAATAGAAAAGGTAAATATGAAGGAGGAGAAAGAAACAATAGTAACGTGGTCTCGGGCATCTAGCATTCTACCCACAATGGTTGGCCATACAATCGCGATTCATAATGGAAAGGAACATATACCTATTTACATAACAAATCCTATGGTAGGTCG…
	Deyeuxia_densiflora_SAA721_Cook22	TCGCGCATGGTGGATTCACAATCCACTGCCTTGATCCACTTGGCTACATCCGCCCCTTATCCAGCTAAAGGATTTTTCTCTTTTTTCCATTCATCATTAGTCTATTTATTC-----TGACCTCCATACTTCGATCGAGATATTGGACATAGAATGCCACTCTTTAAAAAGG-----AAAAAAAGGAGTAATCAGCTGTGACACGAAAAAAAACGAATCCTTTTGTAGCTCATCATTTATTGGCAAAAATAGAAAAGGTAAATATGAAGGAGGAGAAAGAAACAATAGTAACGTGGTCTCGGGCATCTAGCATTCTACCCACAATGGTTGGCCATACAATCGCGATTCATAATGGAAAGGAACATATACCTATTTACATAACAAATCCTATGGTAGGTCG…
	Deyeuxia_deserticola_breviaristata_SAA722_Peterson15726	----GCATGGTGGATTCACAATCCACTGCCTTGATCCACTTGGCTACATCCGCCCCTTATCCAGCTAAAGGATTTTTCTCTTTTTTCCATTCATCATTAGTCTATTTATTC-----TGACCTCCATACTTCGATCGAGATATTGGACATAGAATGCCACTCTTTAAAAAGG-----AAAAAAAGGAGTAATCAGCTGTGACACGAAAAAAAACGAATCCTTTTGTAGCTCATCATTTATTGGCAAAAATAGAAAAGGTAAATATGAAGGAGGAGAAAGAAACAATAGTAACGTGGTCTCGGGCATCTAGCATTCTACCCACAATGGTTGGCCATACAATCGCGATTCATAATGGAAAGGAACATATACCTATTTACATAACAAATCCTATGGTAGGTCG…
	Deyeuxia_deserticola_breviaristata_SAA723_Peterson13007A	TCGCGCATGGTGGATTCACAATCCACTGCCTTGATCCACTTGGCTACATCCGCCCCTTATCCAGCTAAAGGATTTTTCTCTTTTTTCCATTCATCATTAGTCTATTTATTC-----TGACCTCCATACTTCGATCGAGATATTGGACATAGAATGCCACTCTTTAAAAAGG-----AAAAAAAGGAGTAATCAGCTGTGACACGAAAAAAAACGAATCCTTTTGTAGCTCATCATTTATTGGCAAAAATAGAAAAGGTAAATATGAAGGAGGAGAAAGAAACAATAGTAACGTGGTCTCGGGCATCTAGCATTCTACCCACAATGGTTGGCCATACAATCGCGATTCATAATGGAAAGGAACATATACCTATTTACATAACAAATCCTATGGTAGGTCG…
	Deyeuxia_diffusa_SAA212_Soreng5272	-----------------------------------------------------------------TAAGGGATTTTTATCTTTTTTCCATTCATCATTAGTCTATTTATTC-----TGACCTCCATACTTCGATCGAGATATTGGACATAGAATGCCACTCTTTAAAAAGG---AAAAAAAAAGGAGTAATCAGCTGTGACACGAAAAAAAACGAATCCTTTTGTAGCTCATCATTTATTGGCAAAAATAGAAAAGGTAAATAGGAAGGAGGAGAAAGAAACAATAGTAACGTGGTCCCGGGCATCTAGTATTCTACCCACAATGGTTGGCCATACAATCGCGATTCATAATGGAAAGGAACATATACCTATTTACATAACAAATCCTATGGTAGGTCG…
	Deyeuxia_diffusa_SAA213_Soreng5233b	-----------GGATTCACAATCCACTGCCTTGATCCACTTGGCTACATCCGCCCCTTATCCAGNTAAGGGATTTTTATCTTTTTTCCATTCATCATTAGTCTATTTATTC-----TGACCTCCATACTTCGATCGAGATATTGGACATAGAATGCCACTCTTTAAAAAGG---AAAAAAAAAGGAGTAATCAGCTGTGACACGAAAAAAAACGAATCCTTTTGTAGCTCATCATTTATTGGCAAAAATAGAAAAGGTAAATAGGAAGGAGGAGAAAGAAACAATAGTAACGTGGTCCCGGGCATCTAGTATTCTACCCACAATGGTTGGCCATACAATCGCGATTCATAATGGAAAGGAACATATACCTATTTACATAACAAATCCTATGGTAGGTCG…
	Deyeuxia_effusa_SAA714_Gomez21	------------GATTCACAATCCACTGCCTTGATCCACTTGGCTACATCCGCCCCTTATCCAGCTAAGGGATTTTTCTCTTTTTTCCATTCATCATTAGTCTATTTATTC-----TGACCTCCATACTTCGATCGAGATATTGGACATAGAATGCCACTCTTTAAAAAGG----AAAAAAAAGGAGTAATCAGCTGTGACACGAAAAAAAACGAATCCTTTTGTAGCTCATCATTTATTGGCAAAAATAGAAAAGGTAAATATGAAGGAGGAGAAAGAAACAATAGTAACGTGGTCCCGGGCATCTAGTATTCTACCCACAATGGTTGGCCATACAATCGCGATTCATAATGGAAAGGAACATATACCTATTTACATAACAAATCCTATGGTAGGTCG…
	Deyeuxia_eminens_inclusa_SAA724_Peterson19307	----GCATGGTGGATTCACAATCCACTGCCTTGATCCACTTGGCTACATCCGCCCCTTATCCAGCTAAAGGATTTTTCTCTTTTTTTCATTCATCATTATTCTATTTATTT-----TGACCTCCATACTTCGATCGAGATATTGGACATAGAATGCCACTCTTTAAAAAGG----AAAAAAAAGGAGTAATCAGCTGTGACACGAAAAAAAACGAATCCTTTTGTAGCTCATCATTTATTGGCAAAAATAGAAAAGGTAAATATGAAGGAGGAGAAAGAAACAATAGTAACGTGGTCCCGGGCATCTAGCATTCTACCCACAATGGTTGGCCATACAATCGCGATTCATAATGGAAAGGAACATATACCTATTTACATAACAAATCCTATGGTAGGTCG…
	Deyeuxia_fiebrigii_SAA725_Peterson12966	-----------GGATTCACAATCCACTGCCTTGATCCACTTGGCTACATCCGCCCCTTATCCAGCTAAAGGATTTTTCTCTTTTTTCCATTCATCATTAGTCTATTTATTC-----TGACCTCCATACTTCGATCGAGATATTGGACATAGAATGCCACTCTTTAAAAAGG-----AAAAAAAGGAGTAATCAGCTGTGACACGAAAAAAAACGAATCCTTTTGTAGCTCATCATTTATTGGCAAAAATAGAAAAGGTAAATATGAAGGAGGAGAAAGAAACAATAGTAACGTGGTCTCGGGCATCTAGCATTCTACCCACAATGGTTGGCCATACAATCGCGATTCATAATGGAAAGGAACATATACCTATTTACATAACAAATCCTATGGTAGGTCG…
	Deyeuxia_filifolia_SAA226_Peterson13196	------------GATTCACAATCCACTGCCTTGATCCACTTGGCTACATCCGCCCCTTATCCAGCTAAAGGATTTTTCTCTTTTTTCCATTCATCATTAGTCTATTTATTC-----TGACCTCCATACTTCGATCGAGATATTGGACATAGAATGCCACTCTTTAAAAAGG-----AAAAAAAGGAGTAATCAGCTGTGACACGAAAAAAAACGAATCCTTTTGTAGCTCATCATTTATTGGCAAAAATAGAAAAGGTAAATATGAAGGAGGAGAAAGAAACAATAGTAACGTGGTCTCGGGCATCTAGCATTCTACCCACAATGGTTGGCCATACAATCGCGATTCATAATGGAAAGGAACATATACCTATTTACATAACAAATCCTATGGTAGGTCG…
	Deyeuxia_glacialis_SAA698_Peterson12608	------------GATTCACAATCCACTGCCTTGATCCACTTGGCTACATCCGCCCCTTATCCAGCTAAAGGATTTTTCTCTTTTTTCCATTCATCATTAGTCTATTTATTC-----TGACCTCCATACTTCGATCGAGATATTGGACATAGAATGCCACTCTTTAAAAAGG-----AAAAAAAGGAGTAATCAGCTGTGACACGAAAAAAAACGAATCCTTTTGTAGCTCATCATTTATTGGCAAAAATAGAAAAGGTAAATATGAAGGAGGAGAAAGAAACAATAGTAACGTGGTCTCGGGCATCTAGCATTCTACCCACAATGGTTGGCCATACAATCGCGATTCATAATGGAAAGGAACATATACCTATTTACATAACAAATCCTATGGTAGGTCG…
	Deyeuxia_hackelii_SAA699_Peterson13032	----GCATGGTGGATTCACAATCCACTGCCTTGATCCACTTGGCTACATCCGCCCCTTATCCAGCTAAAGGATTTTTCTCTTTTTTTCATTCATCATTATTCTATTTATTT-----TGACCTCCATACTTCGATCGAGATATTGGACATAGAATGCCACTCTTTAAAAAGG-----AAAAAAAGGAGTAATCAGCTGTGACACGAAAAAAAACGAATCCTTTTGTAGCTCATCATTTATTGGCAAAAATAGAAAAGGTAAATATGAAGGAGGAGAAAGAAACAATAGTAACGTGGTCCCGGGCATCTAGCATTCTACCCACAATGGTTGGCCATACAATCGCGATTCATAATGGAAAGGAACATATACCTATTTACATAACAAATCCTATGGTAGGTCG…
	Deyeuxia_heterophylla_SAA227_Peterson14129	-----------GGATTCACAATCCACTGCCTTGATCCACTTGGCTACATCCGCCCCTTATCCAGCTAAAGGATTTTTCTCTTTTTTCCATTCATCATTAGTCTATTTATTC-----TGACCTCCATACTTCGATCGAGATATTGGACATAGAATGCCACTCTTTAAAAAGG-----AAAAAAAGGAGTAATCAGCTGTGACACGAAAAAAAACGAATCCTTTTGTAGCTCATCATTTATTGGCAAAAATAGAAAAGGTAAATATGAAGGAGGAGAAAGAAACAATAGTAACGTGGTCTCGGGCATCTAGCATTCTACCCACAATGGTTGGCCATACAATCGCGATTCATAATGGAAAGGAACATATACCTATTTACATAACAAATCCTATGGTAGGTCG…
	Deyeuxia_heterophylla_SAA542_Peterson21674	-------------------------------------------------CCGCCCCTTATCCAGCTAAAGGATTTTTCTCTTTTTTCCATTCATCATTAGTCTATTTATTC-----TGACCTCCATACTTCGATCGAGATATTGGACATAGAATGCCACTCTTTAAAAAGG-----AAAAAAAGGAGTAATCAGCTGTGACACGAAAAAAAACGAATCCTTTTGTAGCTCATCATTTATTGGCAAAAATAGAAAAGGTAAATATGAAGGAGGAGAAAGAAACAATAGTAACGTGGTCTCGGGCATCTAGCATTCTACCCACAATGGTTGGCCATACAATCGCGATTCATAATGGAAAGGAACATATACCTATTTACATAACAAATCCTATGGTAGGTCG…
	Deyeuxia_heterophylla_SAA544_Peterson21483	--------------------------------------------------------------------------TTTCTCTTTTTTCCATTCATCATTAGTCTATTTATTC-----TGACCTCCATACTTCGATCGAGATATTGGACATAGAATGCCACTCTTTAAAAAGG-----AAAAAAAGGAGTAATCAGCTGTGACACGAAAAAAAACGAATCCTTTTGTAGCTCATCATTTATTGGCAAAAATAGAAAAGGTAAATATGAAGGAGGAGAAAGAAACAATAGTAACGTGGTCTCGGGCATCTAGCATTCTACCCACAATGGTTGGCCATACAATCGCGATTCATAATGGAAAGGAACATATACCTATTTACATAACAAATCCTATGGTAGGTCG…
	Deyeuxia_heterophylla_SAA546_Peterson21561	------------------------------------------------------------------------TTTTTCTCTTTTTTCCATTCATCATTAGTCTATTTATTC-----TGACCTCCATACTTCGATCGAGATATTGGACATAGAATGCCACTCTTTAAAAAGG-----AAAAAAAGGAGTAATCAGCTGTGACACGAAAAAAAACGAATCCTTTTGTAGCTCATCATTTATTGGCAAAAATAGAAAAGGTAAATATGAAGGAGGAGAAAGAAACAATAGTAACGTGGTCTCGGGCATCTAGCATTCTACCCACAATGGTTGGCCATACAATCGCGATTCATAATGGAAAGGAACATATACCTATTTACATAACAAATCCTATGGTAGGTCG…
	Deyeuxia_heterophylla_SAA696_Peterson15735	-CGCGCATGGTGGATTCACAATCCACTGCCTTGATCCACTTGGCTACATCCGCCCCTTATCCAGCTAAAGGATTTTTCTCTTTTTTCCATTCATCATTAGTCTATTTATTC-----TGACCTCCATACTTCGATCGAGATATTGGACATAGAATGCCACTCTTTAAAAAGG-----AAAAAAAGGAGTAATCAGCTGTGACACGAAAAAAAACGAATCCTTTTGTAGCTCATCATTTATTGGCAAAAATAGAAAAGGTAAATATGAAGGAGGAGAAAGAAACAATAGTAACGTGGTCTCGGGCATCTAGCATTCTACCCACAATGGTTGGCCATACAATCGCGATTCATAATGGAAAGGAACATATACCTATTTACATAACAAATCCTATGGTAGGTCG…
	Deyeuxia_intermedia_SAA539_Peterson21599	----------------------------------------------------------------------------------------------------------------------------------------------------------------------AAAGG-----AAAAAAAGGAGTAATCAGCTGTGACACGAANAAAAACGAATCCTTNTGTAGCTCATCATTTATTGGCAAAAATAGAAAAGGTAAATATGAAGGAGGAGAAAGAAACAATAGTAACGTGGTCTCGGGCATCTAGCATTCTACCCACAATGGTTGGCCATACAATCGCGATTCATAATGGAAAGGAACATATACCTATTTACATAACAAATCCTATGGTAGGTCG…
	Deyeuxia_intermedia_SAA700_Sklenar86_19	TCGCGCATGGTGGATTCACAATCCACTGCCTTGATCCACTTGGCTACATCCGCCCCTTATCCAGCTAAAGGATTTTTCTCTTTTTTCCATTCATCATTAGTCTATTTATTC-----TGACCTCCATACTTCGATCGAGATATTGGACATAGAATGCCACTCTTTAAAAAGG-----AAAAAAAGGAGTAATCAGCTGTGACACGAAAAAAAACGAATCCTTTTGTAGCTCATCATTTATTGGCAAAAATAGAAAAGGTAAATATGAAGGAGGAGAAAGAAACAATAGTAACGTGGTCTCGGGCATCTAGCATTCTACCCACAATGGTTGGCCATACAATCGCGATTCATAATGGAAAGGAACATATACCTATTTACATAACAAATCCTATGGTAGGTCG…
	Deyeuxia_intermedia_SAA729_Davidse29411	--------------------------------------------------------------------------------------------------------TTTATTC-----TGACCTCCATACTTCGATCGAGATATTGGACATAGAATGCCACTCTTTAAAAAGG-----AAAAAAAGGAGTAATCAGCTGTGACACGAAAAAAAACGAATCCTTTTGTAGCTCATCATTTATTGGCAAAAATAGAAAAGGTAAATATGAAGGAGGAGAAAGAAACAATAGTAACGGGGTCTCGGGCATCTAGCATTCTACCCACAATGGTTGGCCATACAATCGCGATTCATAATGGAAAGGAACATATACCTATTTACATAACAAATCCTATGGTAGGCCG…
	Deyeuxia_jamesonii_SAA701_Holm_Nielsen24232	------------GATTCACAATCCACTGCCTTGATCCACTTGGCTACATCCGCCCCTTATCCAGCTAAAGGATTTTTCTCTTTTTTCCATTCATCATTAGTCTATTTATTC-----TGACCTCCATACTTCGATCGAGATATTGGACATAGAATGCCACTCTTTAAAAAGG-----AAAAAAAGGAGTAATCAGCTGTGACACGAAAAAAAACGAATCCTTTTGTAGCTCATCATTTATTGGCAAAAATAGAAAAGGTAAATATGAAGGAGGAGAAAGAAACAATAGTAACGTGGTCTCGGGCATCTAGCATTCTACCCACAATGGTTGGCCATACAATCGCGATTCATAATGGAAAGGAACATATACCTATTTACATAACAAATCCTATGGTAGGTCG…
	Deyeuxia_jamesonii_SAA707_Peterson13195	-------------------AATCCACTGCCTTGATCCACTTGGCTACATCCGCCCCTTATCCAGCTAAAGGATTTTTCTCTTTTTTCCATTCATCATTAGTCTATTTATTC-----TGACCTCCATACTTCGATCGAGATATTGGACATAGAATGCCACTCTTTAAAAAGG-----AAAAAAAGGAGTAATCAGCTGTGACACGAAAAAAAACGAATCCTTTTGTAGCTCATCATTTATTGGCAAAAATAGAAAAGGTAAATATGAAGGAGGAGAAAGAAACAATAGTAACGTGGTCTCGGGCATCTAGCATTCTACCCACAATGGTTGGCCATACAATCGCGATTCATAATGGAAAGGAACATATACCTATTTACATAACAAATCCTATGGTAGGTCG…
	Deyeuxia_lagurus_SAA631_Soreng18311	-----------GGATTCACAATCCACTGCCTTGATCCACTTGGCTACATCCGCCCCTTATCCAGCTAAAGGATTTTTCTCTTTTTTCCATTCATCATTAGTCTATTTATTC-----TGACCTCCATACTTCGATCGAGATATTGGACATAGAATGCCACTCTTTAAAAAGG-----AAAAAAAGGAGTAATCAGCTGTGACACGAAAAAAAACGAATCCTTTTGTAGCTCATCATTTATTGGCAAAAATAGAAAAGGTAAATATGAAGGAGGAGAAAGAAACAATAGTAACGTGGTCTCGGGCATCTAGCATTCTACCCACAATGGTTGGCCATACAATCGCGATTCATAATGGAAAGGAACATATACCTATTTACATAACAAATCCTATGGTAGGTCG…
	Deyeuxia_lagurus_SAA731_Peterson13031	---------GTGGATTCACAATCCACTGCCTTGATCCACTTGGCTACATCCGCCCCTTATCCAGCTAAAGGATTTTTCTCTTTTTTCCATTCATCATTAGTCTATTTATTC-----TGACCTCCATACTTCGATCGAGATATTGGACATAGAATGCCACTCTTTAAAAAGG-----AAAAAAAGGAGTAATCAGCTGTGACACGAAAAAAAACGAATCCTTTTGTAGCTCATCATTTATTGGCAAAAATAGAAAAGGTAAATATGAAGGAGGAGAAAGAAACAATAGTAACGTGGTCTCGGGCATCTAGCATTCTACCCACAATGGTTGGCCATACAATCGCGATTCATAATGGAAAGGAACATATACCTATTTACATAACAAATCCTATGGTGGGTCG…
	Deyeuxia_macrophylla_SAA543_Peterson21642	--------------------------------------------------------------------------TTTCTCTTTTTTCCATTCATCATTAGTCTATTTATTC-----TGACCTCCATACTTCGATCGAGATATTGGACATAGAATGCCACTCTTTAAAAAGG-----AAAAAAAGGAGTAATCAGCTGTGACACGAAAAAAAACGAATCCTTTTGTAGCTCATCATTTATTGGCAAAAATAGAAAAGGTAAATATGAAGGAGGAGAAAGAAACAATAGTAACGTGGTCTCGGGCATCTAGCATTCTACCCACAATGGTTGGCCATACAATCGCGATTCATAATGGAAAGGAACATATACCTATTTACATAACAAATCCTATGGTAGGTCG…
	Deyeuxia_mandoniana_SAA734_Renvoize4784	----GCATGGTGGATTCACAATCCACTGCCTTGATCCACTTGGCTACATCCGCCCCTTATCCAGCTAAAGGATTTTTCTCTTTTTTCCATTCATCATTAGTCTATTTATTC-----TGACCTCCATACTTCGATCGAGATATTGGACATAGAATGCCACTCTTTAAAAAGG-----AAAAAAAGGAGTAATCAGCTGTGACACGAAAAAAAACGAATCCTTTTGTAGCTCATCATTTATTGGCAAAAATAGAAAAGGTAAATATGAAGGAGGAGAAAGAAACAATAGTAACGTGGTCTCGGGCATCTAGCATTCTACCCACAATGGTTGGCCATACAATCGCGATTCATAATGGAAAGGAACATATACCTATTTACATAACAAATCCTATGGTAGGTCG…
	Deyeuxia_mandoniana_SAA735_Peterson13197	-----CATGGTGGATTCACAATCCACTGCCTTGATCCACTTGGCTACATCCGCCCCTTATCCAGCTAAAGGATTTTTCTCTTTTTTCCATTCATCATTAGTCTATTTATTC-----TGACCTCCATACTTCGATCGAGATATTGGACATAGAATGCCACTCTTTAAAAAGG-----AAAAAAAGGAGTAATCAGCTGTGACACGAAAAAAAACGAATCCTTTTGTAGCTCATCATTTATTGGCAAAAATAGAAAAGGTAAATATGAAGGAGGAGAAAGAAACAATAGTAACGTGGTCTCGGGCATCTAGCATTCTACCCACAATGGTTGGCCATACAATCGCGATTCATAATGGAAAGGAACATATACCTATTTACATAACAAATCCTATGGTAGGTCG…
	Deyeuxia_mazzettii_SAA215_Soreng5314	---------------------------------------------------------------------------TTATCTTTTTTCCATTCATCATTAGTCTATTTATTC-----TGACCTCCATACTTCGATCGAGATATTGGACATAGAATGCCACTCTTTAAAAAGG---AAAAAAAAAGGAGTAATCAGCTGTGACACGAAAAAAAACGAATCCTTTTGTAGCTCATCATTTATTGGCAAAAATAGAAAAGGTAAATAGGAAGGAGGAGAAAGAAACAATAGTAACGTGGTCCCGGGCATCTAGTATTCTACCCACAATGGTTGGCCATACAATCGCGATTCATAATGGAAAGGAACATATACCTATTTACATAACAAATCCTATGGTAGGTCG…
	Deyeuxia_nitidula_SAA737_Peterson14204	-----------------------------------------------------------------------------CTCTTTTTTCCATTCATCATTAGTCTATTTATTC-----TGACCTCCATACTTCGATCGAGATATTGGACATAGAATGCCACTCTTTAAAAAGG-----AAAAAAAGGAGTAATCAGCTGTGACACGAAAAAAAACGAATCCTTTTGTAGCTCATCATTTATTGGCAAAAATAGAAAAGGTAAATATGAAGGAGGAGAAAGAAACAATAGTAACGTGGTCTCGGGCATCTAGCATTCTACCCACAATGGTTGGCCATACAATCGCGATTCATAATGGAAAGGAACATATACCTATTTACATAACAAATCCTATGGTAGGCCG…
	Deyeuxia_nitidula_SAA738_Solomon13638	--------GGTGGATTCACAATCCACTGCCTTGATCCACTTGGCTACATCCGCCCCTTATCCAGCTAAAGGATTTTTCTCTTTTTTCCATTCATCATTAGTCTATTTATTC-----TGACCTCCATACTTCGATCGAGATATTGGACATAGAATGCCACTCTTTAAAAAGG-----AAAAAAAGGAGTAATCAGCTGTGACACGAAAAAAAACGAATCCTTTTGTAGCTCATCATTTATTGGCAAAAATAGAAAAGGTAAATATGAAGGAGGAGAAAGAAACAATAGTAACGTGGTCTCGGGCATCTAGCATTCTACCCACAATGGTTGGCCATACAATCGCGATTCATAATGGAAAGGAACATATACCTATTTACATAACAAATCCTATGGTAGGTCG…
	Deyeuxia_nitidula_SAA746_Peterson18120	TCGCGCATGGTGGATTCACAATCCACTGCCTTGATCCACTTGGCTACATCCGCCCCTTATCCAGCTAAAGGATTTTTCTCTTTTTTCCATTCATCATTAGTCTATTTATTC-----TGACCTCCATACTTCGATCGAGATATTGGACATAGAATGCCACTCTTTAAAAAGG-----AAAAAAAGGAGTAATCAGCTGTGACACGAAAAAAAACGAATCCTTTTGTAGCTCATCATTTATTGGCAAAAATAGAAAAGGTAAATATGAAGGAGGAGAAAGAAACAATAGTAACGTGGTCTCGGGCATCTAGCATTCTACCCACAATGGTTGGCCATACAATCGCGATTCATAATGGAAAGGAACATATACCTATTTACATAACAAATCCTATGGTAGGTCG…
	Deyeuxia_nivicola_SAA220_Soreng5648	-------------------------------TGATCCACTTGGNTACATCCGCCCCTTATCCAGNTAAGGGATTTTTATCTTTTTTCCATTCATCATTAGTCTATTTATTC-----TGACCTCCATACTTCGATCGAGATATTGGACATAGAATGCCACTCTTTAAAAAGG---AAAAAAAAAGGAGTAATCAGCTGTGACACGAAAAAAAACGAATCCTTTTGTAGCTCATCATTTATTGGCAAAAATAGAAAAGGTAAATAGGAAGGAGGAGAAAGAAACAATAGTAACGTGGTCCCGGGCATCTAGTATTCTACCCACAATGGTTGGCCATACAATCGCGATTCATAATGGAAAGGAACATATACCTATTTACATAACAAATCCTATGGTAGGTCG…
	Deyeuxia_nyingchiensis_SAA214_Soreng5578	--------------------------------------------TACATCCGCCCCTTATCCAGNTAAGGGATTTTTCTCTTTTTTCCATTCATCATTAGTCTATTTATTC-----TGACCTCCATACTTCGATCGAGATATTGGACATAGAATGCCACTCTTTAAAAAGG---AAAAAAAAAGGAGTAATCAGCTGTGACACGAAAAAAAACGAATCCTTTTGTAGCTCATCATTTATTGGCAAAAATAGAAAAGGTAAATATGAAGGAGGAGAAAGAAACAATAGTAACGTGGTCCCGGGCATCTAGTATTCTACCCACAATGGTTGGCCATACAATCGCGATTCATAATGGAAAGGAACATATACCTATTTACATAACAAATCCTATGGTAGGTCG…
	Deyeuxia_ovata_ovata_SAA739_Peterson14579	-----CATGGTGGATTCACAATCCACTGCCTTGATCCACTTGGCTACATCCGCCCCTTATCCAGCTAAAGGATTTTTCTCTTTTTTTCATTCATCATTATTCTATTTATTT-----TGACCTCCATACTTCGATCGAGATATTGGACATAGAATGCCACTCTTTAAAAAGG-----AAAAAAAGGAGTAATCAGCTGTGACACGAAAAAAAACGAATCCTTTTGTAGCTCATCATTTATTGGCAAAAATAGAAAAGGTAAATATGAAGGAGGAGAAAGAAACAATAGTAACGTGGTCCCGGGCATCTAGCATTCTACCCACAATGGTTGGCCATACAATCGCGATTCATAATGGAAAGGAACATATACCTATTTACATAACAAATCCTATGGTAGGTCG…
	Deyeuxia_ovata_SAA554_Peterson21675	------------GATTCACAATCCACTGCCTTGATCCACTTGGCTACATCCGCCCCTTATCCAGCTAAAGGATTTTGCTCTTTTTTTCATTCATCATTATTCTATTTATTT-----TGACCTCCATACTTCGATCGAGATATTGGACATAGAATGCCACTCTTTAAAAAGG-----AAAAAAAGGAGTAATCAGCTGTGACACGAAAAAAAACGAATCCTTTTGTAGCTCATCATTTATTGGCAAAAATAGAAAAGGTAAATATGAAGGAGGAGAAAGAAACAATAGTAACGTGGTCCCGGGCATCTAGCATTCTACCCACAATGGTTGGCCATACAATCGCGATTCATAATGGAAAGGAACATATACCTATTTACATAACAAATCCTATGGTAGGTCG…
	Deyeuxia_podophora_SAA666_Laegaard21546	------------GATTCACAATCCACTGCCTTGATCCACTTGGCTACATCCGCCCCTTATCCAGCTAAAGGATTTTTCTCTTTTTTTCATTCATCATTATTCTATTTATTT-----TGACCTCCATACTTCGATCGAGATATTGGACATAGAATGCCACTCTTTAAAAAGG-----AAAAAAAGGAGTAATCAGCTGTGACACGAAAAAAAACGAATCCTTTTGTAGCTCATCATTTATTGGCAAAAATAGAAAAGGTAAATATGAAGGAGGAGAAAGAAACAATAGTAACGTGGTCCCGGGCATCTAGCATTCTACCCACAATGGTTGGCCATACAATCGCGATTCATAATGGAAAGGAACATATACCTATTTACATAACAAATCCTATGGTAGGTCG…
	Deyeuxia_preslii_SAA55_Peterson18047	----------------------------------------------------------------------------------------------------------------------ACCTCCATACTTCGATCGAGATATTGGACATAGAATGCCACTCTTTAAAAAGG-----AAAAAAAGGAGTAATCAGCTGTGACACGAAAAAAAACGAATCCTTTTGTAGCTCATCATTTATTGGCAAAAATAGAAAAGGTAAATATGAAGGAGGAGAAAGAAACAATAGTAACGTGGTCTCGGGCATCTAGCATTCTACCCACAATGGTTGGCCATACAATCGCGATTCATAATGGAAAGGAACATATACCTATTTACATAACAAATCCTATGGTAGGTCG…
	Deyeuxia_preslii_SAA736_Peterson14100	-----CATGGTGGATTCACAATCCACTGCCTTGATCCACTTGGCTACATCCGCCCCTTATCCAGCTAAAGGATTTTTCTCTTTTTTCCATTCATCATTAGTCTATTTATTC-----TGACCTCCATACTTCGATCGAGATATTGGACATAGAATGCCACTCTTTAAAAAGG-----AAAAAAAGGAGTAATCAGCTGTGACACGAAAAAAAACGAATCCTTTTGTAGCTCATCATTTATTGGCAAAAATAGAAAAGGTAAATATGAAGGAGGAGAAAGAAACAATAGTAACGTGGTCTCGGGCATCTAGCATTCTACCCACAATGGTTGGCCATACAATCGCGATTCATAATGGAAAGGAACATATACCTATTTACATAACAAATCCTATGGTAGGTCG…
	Deyeuxia_pulchella_SAA210_Soreng5586	-----------------------------------------------------------------------------------------TTCATCATTAGTCTATTTATTC-----TGACCTCCATACTTCGATCGAGATATTGGACATAGAATGCCACTCTTTAAAAAGG--AAAAAAAAAAGGAGTAATCAGCTGTGACACGAAAAAAAACGAATCCTTTTGTAGCTCATCATTTATTGGCAAAAATAGAAAAGGTAAATATGAAGGAGGAGAAAGAAACAATAGTAACGTGGTCCCGGGCATCTAGTATTCTACCCACAATGGTTGGCCATACAATCGCGATTCATAATGGAAAGGAACATATACCTATTTACATAACAAATCCTATGGTAGGTCG…
	Deyeuxia_pulchella_SAA218_Soreng5278	-------------------------------------------------------------------------------------------------------------------------------------TCGAGATATTGGACATAGAATGCCACTCTTTAAAAAGG---AAAAAAAAAGGAGTAATCANCTGTGACACGAAAAAAAACGAATCCTTTTGTAGCTCATCATTTATTGGCAAAAATAGAAAAGGTAAATATGAAGGAGGAGAAAGAAACAATAGTAACGTGGTCCCGGGCATCTAGTATTCTACCCACAATGGTTGGCCATACAATCGCGATTCATAATGGAAAGGAACATATACCTATTTACATAACAAATCCTATGGTAGGTCG…
	Deyeuxia_recta_SAA540_Peterson21865	--------------------------------------------------------------------------TTTCTCTTTTTTCCATTCATCATTAGTCTATTTATTC-----TGACCTCCATACTTCGATCGAGATATTGGACATAGAATGCCACTCTTTAAAAAGG-----AAAAAAAGGAGTAATCAGCTGTGACACGAAAAAAAACGAATCCTTTTGTAGCTCATCATTTATTGGCAAAAATAGAAAAGGTAAATATGAAGGAGGAGAAAGAAACAATAGTAACGTGGTCTCGGGCATCTAGCATTCTACCCACAATGGTTGGCCATACAATCGCGATTCATAATGGAAAGGAACATATACCTATTTACATAACAAATCCTATGGTAGGTCG…
	Deyeuxia_recta_SAA710_Gomez32	-----------GGATTCACAATCCACTGCCTTGATCCACTTGGCTACATCCGCCCCTTATCCAGCTAAAGGATTTTTCTCTTTTTTCCATTCATCATTAGTCTATTTATTC-----TGACCTCCATACTTCGATCGAGATATTGGACATAGAATGCCACTCTTTAAAAAGG-----AAAAAAAGGAGTAATCAGCTGTGACACGAAAAAAAACGAATCCTTTTGTAGCTCATCATTTATTGGCAAAAATAGAAAAGGTAAATATGAAGGAGGAGAAAGAAACAATAGTAACGTGGTCTCGGGCATCTAGCATTCTACCCACAATGGTTGGCCATACAATCGCGATTCATAATGGAAAGGAACATATACCTATTTACATAACAAATCCTATGGTAGGTCG…
	Deyeuxia_rigida_SAA545_Peterson21502	----------------------CCACTGCCTTGATCCACTTGGCTACATCCGCCCCTTATCCAG-TAAAGGATTTTTCTCTTTTTTCCATTCATCATTAGTCTATTTATTC-----TGACCTCCATACTTCGATCGAGATATTGGACATAGAATGCCACTCTTTAAAAAGG-----AAAAAAAGGAGTAATCAGCTGTGACACGAAAAAAAACGAATCCTTTTGTAGCTCATCATTTATTGGCAAAAATAGAAAAGGTAAATATGAAGGAGGAGAAAGAAACAATAGTAACGTGGTCTCGGGCATCTAGCATTCTACCCACAATGGTTGGCCATACAATCGCGATTCATAATGGAAAGGAACATATACCTATTTACATAACAAATCCTATGGTAGGTCG…
	Deyeuxia_rigida_SAA547_Peterson21528	----------------------------CCTTGATCCACTTGGCTACATCCGCCCCTTATCCAGCTAAAGGATTTTTCTCTTTTTTCCATTCATCATTAGTCTATTTATTC-----TGACCTCCATACTTCGATCGAGATATTGGACATAGAATGCCACTCTTTAAAAAGG-----AAAAAAAGGAGTAATCAGCTGTGACACGAAAAAAAACGAATCCTTTTGTAGCTCATCATTTATTGGCAAAAATAGAAAAGGTAAATATGAAGGAGGAGAAAGAAACAATAGTAACGTGGTCTCGGGCATCTAGCATTCTACCCACAATGGTTGGCCATACAATCGCGATTCATAATGGAAAGGAACATATACCTATTTACATAACAAATCCTATGGTAGGTCG…
	Deyeuxia_rigida_SAA548_Peterson21843	---------------------------------------------------------------------GGATTTTTCTCTTTTTTCCATTCATCATTAGTCTATTTATTC-----TGACCTCCATACTTCGATCGAGATATTGGACATAGAATGCCACTCTTTAAAAAGG-----AAAAAAAGGAGTAATCAGCTGTGACACGAAAAAAAACGAATCCTTTTGTAGCTCATCATTTATTGGCAAAAATAGAAAAGGTAAATATGAAGGAGGAGAAAGAAACAATAGTAACGTGGTCTCGGGCATCTAGCATTCTACCCACAATGGTTGGCCATACAATCGCGATTCATAATGGAAAGGAACATATACCTATTTACATAACAAATCCTATGGTAGGTCG…
	Deyeuxia_rigida_SAA663_Peterson9143	-----CATGGTGGATTCACAATCCACTGCCTTGATCCACTTGGCTACATCCGCCCCTTATCCAGCTAAAGGATTTTTCTCTTTTTTCCATTCATCATTAGTCTATTTATTC-----TGACCTCCATACTTCGATCGAGATATTGGACATAGAATGCCACTCTTTAAAAAGG-----AAAAAAAGGAGTAATCAGCTGTGACACGAAAAAAAACGAATCCTTTTGTAGCTCATCATTTATTGGCAAAAATAGAAAAGGTAAATATGAAGGAGGAGAAAGAAACAATAGTAACGTGGTCTCGGGCATCTAGCATTCTACCCACAATGGTTGGCCATACAATCGCGATTCATAATGGAAAGGAACATATACCTATTTACATAACAAATCCTATGGTAGGTCG…
	Deyeuxia_rigida_SAA664_Peterson12678	-----------GGATTCACAATCCACTGCCTTGATCCACTTGGCTACATCCGCCCCTTATCCAGCTAAAGGATTTTTCTCTTTTTTCCATTCATCATTAGTCTATTTATTC-----TGACCTCCATACTTCGATCGAGATATTGGACATAGAATGCCACTCTTTAAAAAGG-----AAAAAAAGGAGTAATCAGCTGTGACACGAAAAAAAACGAATCCTTTTGTAGCTCATCATTTATTGGCAAAAATAGAAAAGGTAAATATGAAGGAGGAGAAAGAAACAATAGTAACGTGGTCTCGGGCATCTAGCATTCTACCCACAATGGTTGGCCATACAATCGCGATTCATAATGGAAAGGAACATATACCTATTTACATAACAAATCCTATGGTAGGTCG…
	Deyeuxia_rosea_SAA211_Soreng5542	-----------------------------------------------------------------TAAGGGATTTTTCTCTTTTTTCCATTCATCATTAGTCTATTTATTC-----TGACCTCCATACTTCGATCGAGATATTGGACATAGAATGCCACTCTTTAAAAAGG----AAAAAAAAGGAGTAATCAGCTGTGACACGAAAAAAAACGAATCCTTTTGTAGCTCATCATTTATTGGCAAAAATAGAAAAGGTAAATATGAAGGAGGAGAAAGAAACAATAGTAACGTGGTCCCGGGCATCTAGTATTCTACCCACAATGGTTGGCCATACAATCGCGATTCATAATGGAAAGGAACATATACCTATTTACATAACAAATCCTATGGTAGGTCG…
	Deyeuxia_rupestris_SAA634_Scur920	---------GTGGATTCACAATCCACTGCCTTGATCCACTTGGCTACATCCGCCCCTTATCCAGCTAAAGGATTTTTCTCTTTTTTCCATTCATCATTAGTCTATTTATTC-----TGACCTCCATACTTCGATCGAGATATTGGACATAGAATGCCACTCTTTAAAAAGG-----AAAAAAAGGAGTAATCAGCTGTGACACGAAAAAAAACGAATCCTTTTGTAGCTCATCATTTATTGGCAAAAATAGAAAAGGTAAATATGAAGGAGGAGAAAGAAACAATAGTAACGTGGTCTCGGGCATCTAGCATTCTACCCACAATGGTTGGCCATACAATCGCGATTCATAATGGAAAGGAACATATACCTATTTACATAACAAATCCTATGGTAGGTCG…
	Deyeuxia_rupestris_SAA708_Renvoize4176	------------GATTCACAATCCACTGCCTTGATCCACTTGGCTACATCCGCCCCTTATCCAGCTAAGGGATTTTTCTATTTTTTCCATTCATCATTAGTCTATTTATTC-----TGACCTCCATACTTCGATCGAGATATTGGACATAGAATGCCACTCTTTAAAAAGG---AAAAAAAAAGGAGTAATCAGCTGTGACACGAAAAAAAACGAATCCTTTTGTAGCTCATCATTTATTGGCAAAAATAGAAAAGGTAAATATGAAGGAGGAGAAAGAAACAATAGTAACGTGGTCCCGGGCATCTAGTATTCTACCCACAATGGTTGGCCATACAATCGCGATTCATAATGGAAAGGAACATATACCTATTTACATAACAAATCCTATGGTAGGTCG…
	Deyeuxia_scabrescens_SAA216_Soreng5613	-----------GGATTCACAATCCACTGCCTTGATCCACTTGGCTACATCCGCCCCTTATCCAGCTAAGGGATTTTTCTCTTTTTTCCATTCATCATTAGTCTATTTATTC-----TGACCTCCATACTTCGATCGAGATATTGGACATAGAATGCCACTCTTTAAAAAGG---AAAAAAAAAGGAGTAATCAGCTGTGACACGAAAAAAAACGAATCCTTTTGTAGCTCATCATTTATTGGCAAAAATAGAAAAGGTAAATATGAAGGAGGAGAAAGAAACAATAGTAACGTGGTCCCGGGCATCTAGTATTCTACCCACAATGGTTGGCCATACAATCGCGATTCATAATGGAAAGGAACATATACCTATTTACATAACAAATCCTATGGTAGGTCG…
	Deyeuxia_scabrescens_SAA217_Soreng5424	----------------------CCACTGCCTTGATCCACTTGGCTACATCCGCCCCTTATCCAGCTAAGGGATTTTTCTCTTTTTTCCATTCATCATTAGTCTATTTATTC-----TGACCTCCATACTTCGATCGAGATATTGGACATAGAATGCCACTCTTTAAAAAGG---AAAAAAAAAGGAGTAATCAGCTGTGACACGAAAAAAAACGAATCCTTTTGTAGCTCATCATTTATTGGCAAAAATAGAAAAGGTAAATATGAAGGAGGAGAAAGAAACAATAGTAACGTGGTCCCGGGCATCTAGTATTCTACCCACAATGGTTGGCCATACAATCGCGATTCATAATGGAAAGGAACATATACCTATTTACATAACAAATCCTATGGTAGGTCG…
	Deyeuxia_setiflora_SAA635_Peterson15727	TCGCGCATGGTGGATTCACAATCCACTGCCTTGATCCACTTGGCTACATCCGCCCCTTATCCAGCTAAAGGATTTTTCTCTTTTTTCCATTCATCATTAGTCTATTTATTC-----TGACCTCCATACTTCGATCGAGATATTGGACATAGAATGCCACTCTTTAAAAAGG-----AAAAAAAGGAGTAATCAGCTGTGACACGAAAAAAAACGAATCCTTTTGTAGCTCATCATTTATTGGCAAAAATAGAAAAGGTAAATATGAAGGAGGAGAAAGAAACAATAGTAACGTGGTCTCGGGCATCTAGCATTCTACCCACAATGGTTGGCCATACAATCGCGATTCATAATGGAAAGGAACATATACCTATTTACATAACAAATCCTATGGTAGGTCG…
	Deyeuxia_sichuanensis_SAA221_Soreng5659	----------------------------------------------------------------------------------------------------------------------------------------------------TAGAATGCCCCTCTTTAAAAAGG--AAAAAAAAAAGGAGTAATCAGCTGTGACACGAAAAAAAACGAATCCTTTTGTAGCTCATCATTTATTGGCAAAAATAGAAAAGGTAAATATGAAGGAGGAGAAAGAAACAATAGTAACGTGGTCCCGGGCATCTAGTATTCTACCCACAATGGTTGGCCATACAATCGCGATTCATAATGGAAAGGAACATATACCTATTTACATAACAAATCCTATGGTAGGTCG…
	Deyeuxia_spicigera_spicigera_SAA541_Peterson21588	--------------------------------------------------------------------------TTTCTCTTTTTTCCATTCATCATTAGTCTATTTATTC-----TGACCTCCATACTTCGATCGAGATATTGGACATAGAATGCCACTCTTTAAAAAGG-----AAAAAAAGGAGTAATCAGCTGTGACACGAAAAAAAACGAATCCTTTTGTAGCTCATCATTTATTGGCAAAAATAGAAAAGGTAAATATGAAGGAGGAGAAAGAAACAATAGTAACGTGGTCTCGGGCATCTAGCATTCTACCCACAATGGTTGGCCATACAATCGCGATTCATAATGGAAAGGAACATATACCTATTTACATAACAAATCCTATGGTAGGTCG…
	Deyeuxia_tarmensis_SAA637_Peterson13929	---CGCATGGTGGATTCACAATCCACTGCCTTGATCCACTTGGCTACATCCGCCCCTTATCCAGCTAAAGGATTTTTCTCTTTTTTCCATTCATCATTAGTCTATTTATTC-----TGACCTCCATACTTCGATCGAGATATTGGACATAGAATGCCACTCTTTAAAAAGG-----AAAAAAAGGAGTAATCAGCTGTGACACGAAAAAAAACGAATCCTTTTGTAGCTCATCATTTATTGGCAAAAATAGAAAAGGTAAATATGAAGGAGGAGAAAGAAACAATAGTAACGTGGTCTCGGGCATCTAGCATTCTACCCACAATGGTTGGCCATACAATCGCGATTCATAATGGAAAGGAACATATACCTATTTACATAACAAATCCTATGGTAGGTCG…
	Deyeuxia_trichodonta_SAA638_Peterson12960	---CGCATGGTGGATTCACAATCCACTGCCTTGATCCACTTGGCTACATCCGCCCCTTATCCAGCTAAAGGATTTTTCTCTTTTTTCCATTCATCATTAGTCTATTTATTC-----TGACCTCCATACTTCGATCGAGATATTGGACATAGAATGCCACTCTTTAAAAAGG-----AAAAAAAGGAGTAATCAGCTGTGACACGAAAAAAAACGAATCCTTTTGTAGCTCATCATTTATTGGCAAAAATAGAAAAGGTAAATATGAAGGAGGAGAAAGAAACAATAGTAACGTGGTCTCGGGCATCTAGCATTCTACCCACAATGGTTGGCCATACAATCGCGATTCATAATGGAAAGGAACATATACCTATTTACATAACAAATCCTATGGTAGGTCG…
	Deyeuxia_tripilifera_SAA219_Soreng5385	-----------------------------------------------------------------------------------------------------CTATTTATTC-----TGACCTCCATACTTCGATCGAGATATTGGACATAGAATGCCACTCTTTAAAAAGG--AAAAAAAAAAGGAGTAATCAGCTGTGACACGAAAAAAAACGAATCCTTTTGTAGCTCATCATTTATTGGCAAAAATAGAAAAGGTAAATAGGAAGGAGGAGAAAGAAACAATAGTAACGTGGTCCCGGGCATCTAGTATTCTACCCACAATGGTTGGCCATACAATCGCGATTCATAATGGAAAGGAACATATACCTATTTACATAACAAATCCTATGGTAGGTCG…
	Deyeuxia_velutina_SAA229_Peterson15489	----------------------CCACTGCCTTGNTCCACTTGGCTACATCCGCCCCTTATCCAGNTAAAGGATTTTTCTCTTTTTTCCATTCATCATTAGTCTATTTATTC-----TGACCTCCATACTTCGATCGAGATATTGGACATAGAATGCCACTCTTTAAAAAGG-----AAAAAAAGGAGTAATCAGCTGTGACACGAAAAAAAACGAATCCTTTTGTAGCTCATCATTTATTGGCAAAAATAGAAAAGGTAAATATGAAGGAGGAGAAAGAAACAATAGTAACGTGGTCTCGGGCATCTAGCATTCTACCCACAATGGTTGGCCATACAATCGCGATTCATAATGGAAAGGAACATATACCTATTTACATAACAAATCCTATGGTAGGTCG…
	Deyeuxia_velutina_SAA639_Peterson15484	---CGCATGGTGGATTCACAATCCACTGCCTTGATCCACTTGGCTACATCCGCCCCTTATCCAGCTAAAGGATTTTTCTCTTTTTTCCATTCATCATTAGTCTATTTATTC-----TGACCTCCATACTTCGATCGAGATATTGGACATAGAATGCCACTCTTTAAAAAGG-----AAAAAAAGGAGTAATCAGCTGTGACACGAAAAAAAACGAATCCTTTTGTAGCTCATCATTTATTGGCAAAAATAGAAAAGGTAAATATGAAGGAGGAGAAAGAAACAATAGTAACGTGGTCTCGGGCATCTAGCATTCTACCCACAATGGTTGGCCATACAATCGCGATTCATAATGGAAAGGAACATATACCTATTTACATAACAAATCCTATGGTAGGTCG…
	Deyeuxia_vicunarum_SAA550_Peterson21580	----------------CACAATCCACTGCCTTGATCCACTTGGCTACATCCGCCCCTTATCCAGCTAAAGGATTTTTCTCTTTTTTCCATTCATCATTAGTCTATTTATTC-----CGACCTCCATACTTCGATCGAGATATTGGACATAGAATGCCACTCTTTAAAAAGG-----AAAAAAAGGAGTAATCAGCTGTGACACGAAAAAAAACGAATCCTTTTGTAGCTCATCATTTATTGGCAAAAATAGAAAAGGTAAATATGAAGGAGGAGAAAGAAACAATAGTAACGTGGTCTCGGGCATCTAGCATTCTACCCACAATGGTTGGCCATACAATCGCGATTCATAATGGAAAGGAACATATACCTATTTACATAACAAATCCTATGGTAGGTCG…
	Deyeuxia_vicunarum_SAA643_Peterson13824	-----CATGGTGGATTCACAATCCACTGCCTTGATCCACTTGGCTACATCCGCCCCTTATCCAGCTAAAGGATTTTTCTCTTTTTTCCATTCATCATTAGTCTATTTATTC-----TGACCTCCATACTTCGATCGAGATATTGGACATAGAATGCCACTCTTTAAAAAGG-----AAAAAAAGGAGTAATCAGCTGTGACACGAAAAAAAACGAATCCTTTTGTAGCTCATCATTTATTGGCAAAAATAGAAAAGGTAAATATGAAGGAGGAGAAAGAAACAATAGTAACGTGGTCTCGGGCATCTAGCATTCTACCCACAATGGTTGGCCATACAATCGCGATTCATAATGGAAAGGAACATATACCTATTTACATAACAAATCCTATGGTAGGTCG…
	Deyeuxia_violacea_puberula_SAA705_Peterson13202	-------------------AATCCACTGCCTTGATCCACTTGGCTACATCCGCCCCTTATCCAGCTAAAGGATTTTTCTCTTTTTTCCATTCATCATTAGTCTATTTATTC-----TGACCTCCATACTTCGATCGAGATATTGGACATAGAATGCCACTCTTTAAAAAGG-----AAAAAAAGGAGTAATCAGCTGTGACACGAAAAAAAACGAATCCTTTTGTAGCTCATCATTTATTGGCAAAAATAGAAAAGGTAAATATGAAGGAGGAGAAAGAAACAATAGTAACGTGGTCTCGGGCATCTAGCATTCTACCCACAATGGTTGGCCATACAATCGCGATTCATAATGGAAAGGAACATATACCTATTTACATAACAAATCCTATGGTAGGTCG…
	Deyeuxia_violacea_SAA644_Peterson12965	--------GGTGGATTCACAATCCACTGCCTTGATCCACTTGGCTACATCCGCCCCTTATCCAGCTAAAGGATTTTTCTCTTTTTTCCATTCATCATTAGTCTATTTATTC-----TGACCTCCATACTTCGATCGAGATATTGGACATAGAATGCCACTCTTTAAAAAGG-----AAAAAAAGGAGTAATCAGCTGTGACACGAAAAAAAACGAATCCTTTTGTAGCTCATCATTTATTGGCAAAAATAGAAAAGGTAAATATGAAGGAGGAGAAAGAAACAATAGTAACGTGGTCTCGGGCATCTAGCATTCTACCCACAATGGTTGGCCATACAATCGCGATTCATAATGGAAAGGAACATATACCTATTTACATAACAAATCCTATGGTAGGTCG…
	Deyeuxia_viridiflavescens_montevidensis_SAA709_Barreto17	-------------------------------TGATCCACTTGGCTACATCCGCCCCTTATCCAGCTAAAGGATTTTTCTCTTTTTTCCATTCATCATTAGTCTATTTATTC-----TGACCTCCATACTTCGATCGAGATATTGGACATAGAATGCCACTCTTTAAAAAGG-----AAAAAAAGGAGTAATCAGCTGTGACACGAAAAAAAACGAATCCTTTTGTAGCTCATCATTTATTGGCAAAAATAGAAAAGGTAAATATGAAGGAGGAGAAAGAAACAATAGTAACGTGGTCTCGGGCATCTAGCATTCTACCCACAATGGTTGGCCATACAATCGCGATTCATAATGGAAAGGAACATATACCTATTTACATAACAAATCCTATGGTAGGTCG…
	Deyeuxia_viridiflavescens_SAA633_Soreng15032	-----------GGATTCACAATCCACTGCCTTGATCCACTTGGCTACATCCGCCCCTTATCCAGCTAAAGGATTTTTCTCTTTTTTCCATTCATCATTAGTCTATTTATTC-----TGACCTCCATACTTCGATCGAGATATTGGACATAGAATGCCACTCTTTAAAAAGG-----AAAAAAAGGAGTAATCAGCTGTGACACGAAAAAAAACGAATCCTTTTGTAGCTCATCATTTATTGGCAAAAATAGAAAAGGTAAATATGAAGGAGGAGAAAGAAACAATAGTAACGTGGTCTCGGGCATCTAGCATTCTACCCACAATGGTTGGCCATACAATCGCGATTCATAATGGAAAGGAACATATACCTATTTACATAACAAATCCTATGGTAGGTCG…
	Deyeuxia_viridiflavescens_SAA704_Scur1150	-----CATGGTGGATTCACAATCCACTGCCTTGATCCACTTGGCTACATCCGCCCCTTATCCAGCTAAAGGATTTTTCTCTTTTTTCCATTCATCATTAGTCTATTTATTC-----TGACCTCCATACTTCGATCGAGATATTGGACATAGAATGCCACTCTTTAAAAAGG-----AAAAAAAGGAGTAATCAGCTGTGACACGAAAAAAAACGAATCCTTTTGTAGCTCATCATTTATTGGCAAAAATAGAAAAGGTAAATATGAAGGAGGAGAAAGAAACAATAGTAACGTGGTCTCGGGCATCTAGCATTCTACCCACAATGGTTGGCCATACAATCGCGATTCATAATGGAAAGGAACATATACCTATTTACATAACAAATCCTATGGTAGGTCG…
	Deyeuxia_viridis_SAA645_Peterson17371	---CGCATGGTGGATTCACAATCCACTGCCTTGATCCACTTGGCTACATCCGCCCCTTATCCAGCTAAAGGATTTTTCTCTTTTTTCCATTCATCATTAGTCTATTTATTC-----TGACCTCCATACTTCGATCGAGATATTGGACATAGAATGCCACTCTTTAAAAAGG-----AAAAAAAGGAGTAATCAGCTGTGACACGAAAAAAAACGAATCCTTTTGTAGCTCATCATTTATTGGCAAAAATAGAAAAGGTAAATATGAAGGAGGAGAAAGAAACAATAGTAACGTGGTCTCGGGCATCTAGCATTCTACCCACAATGGTTGGCCATACAATCGCGATTCATAATGGAAAGGAACATATACCTATTTACATAACAAATCCTATGGTAGGTCG…
	Echinopogon_caespitosus_caespitosus_SAA152_Soreng5900	-----------------------------------------------------------------------------------------------------------------------------------GATCGAGATATTGGACATAGAATGCCACTCTTTAAAAAGG-----AAAAAAAGGAGTAATCAGCTGTGACACGAAAAAAAACGAATCCTTTTGTAGCTCATCATTTATTGGCAAAAATAGAAAAGGTAAATATGAAGGAGGNGAAAGAAACAATAGTAACGTGGTCCCGGGCATCTAGTATTCTACCCACAATGGTTGGCCATACAATCGCGATTCATAATGGAAAGGAACATATACCTATTTATATAACAAATCCTATGGTAGGTCG…
	Gaudinia_fragilis_SAA670_Seijo2557	TCGCGCATGGTGGATTCACAATCCACTGCCTTGATCCACTTGGCTACATCCGCCCCTTATCCAGCTAAAGGATTTTTCTCTTTTTTCCATTCATCATTAGTCTATTTATTC-----TGACCTCCATACTTCGATCGAGATATTGGACATAGAATGCCACTCTTTAAAAAGG-----AAAAAAAGGAGTAATCAGCTGTGACACGAAAAAAAACGAATCCTTTTGTAGCTCATCATTTATTGGCAAAAATAGAAAAGGTAAATATGAAGGAGGAGAAAGAAACAATAGTAACCTGGTCTCGGGCATCTAGCATTTTACCCACAATGGTTGGCCATACAATCGCGATTCATAATGGAAAGGAACATATACCTATTTACATAACAAATCCTATGGTGGGTCG…
	Gaudinia_fragilis_SAA758_Stajsic4229	TCGCGCATGGTGGATTCACAATCCACTGCCTTGATCCACTTGGCTACATCCGCCCCTTATCCAGCTAAAGGATTTTTCTCTTTTTTCCATTCATCATTAGTCTATTTATTC-----TGACCTCCATACTTCGATCGAGATATTGGACATAGAATGCCACTCTTTAAAAAGG-----AAAAAAAGGAGTAATCAGCTGTGACACGAAAAAAAACGAATCCTTTTGTAGCTCATCATTTATTGGCAAAAATAGAAAAGGTAAATATGAAGGAGGAGAAAGAAACAATAGTAACCTGGTCTCGGGCATCTAGCATTTTACCCACAATGGTTGGCCATACAATCGCGATTCATAATGGAAAGGAACATATACCTATTTACATAACAAATCCTATGGTGGGTCG…
	Gaudinia_fragilis_SAA768_Paget1558	-----CATGGTGGATTCACAATCCACTGCCTTGATCCACTTGGCTACATCCGCCCCTTATCCAGCTAAAGGATTTTTCTCTTTTTTCCATTCATCATTAGTCTATTTATTC-----TGACCTCCATACTTCGATCGAGATATTGGACATAGAATGCCACTCTTTAAAAAGG-----AAAAAAAGGAGTAATCAGCTGTGACACGAAAAAAAACGAATCCTTTTGTAGCTCATCATTTATTGGCAAAAATAGAAAAGGTAAATATGAAGGAGGAGAAAGAAACAATAGTAACCTGGTCTCGGGCATCTAGCATTTTACCCACAATGGTTGGCCATACAATCGCGATTCATAATGGAAAGGAACATATACCTATTTACATAACAAATCCTATGGTGGGTCG…
	Graphephorum_wolfii_SAA142_Porsild22911	-----------GGATTCACAATCCACTGCCTTGATCCACTTGGCTACATCCGCCCCTTATCCAGCTAAAGGATTTTTCTTTTTTTTCCATTCATCATTAGTCTATTTATTC-----TGACCTCCATACTTCGATCGAGATATTGGACATAGAATGCCACTCTTTAAAAAGG-----AAAAAAAGGAGTAATCAGCTGTGACACGAAAAAAAACGAATCCTTTTGTAGCTCATCATTTATTGGCAAAAATAGAAAAGGTAAATATGAAGGAGGAGAAAGAAACAATAGTAACGTGGTCTCGGGCATCTAGCATTCTACCCACAATGGTTGGCCATACAATCGCGATTCATAATGGAAAGGAACATATACCTATTTACATAACAAATCCTATGGTAGGTCG…
	Helictotrichon_tianschanicum_SAA149_Soreng7580	--------------------------------------------------------------------------------------CCATTCATCATTAGTCTATTTATTC-----TGACCTCCATACTTCGATCGAGATATTGGACATAGAATGCCACTCTTTAAAAAGG-----AAAAAAAGGAGTAATCAGCTGTGACACGAAAAAAAACGAATCCTTTTGTAGCTCATCATTTATTGGCAAAAATAGAAAAGGTAAATAGGAAGGAGGAGAAAGAAACAATAGTAACGTGGTCTCGGGCATCTAGCATTCTACCCACAATGGTTGGCCATACAATCGCGATTCATAATGGAAAGGAACATATACCTATTTACATAACAAATCCTATGGTAGGTCG…
	Holcus_lanatus_SAA26_Peterson18732	------------GATTCACAATCCACTGCCTTGATCCACTTGGCTACATCCGCCCCTTATCCAGCTAAAGGATTTTTCTCTTTTTTTCATTCATCATTATTCTATTTATTT-----TGACCTCCATACTTCGATCGAGATATTGGACATAGAATGCCACTCTTTAAAAAGG------AAAAAAGGAGTAATCAGCTGTGACACGAAAAAAAACGAATCCTTTTGTAGCTCATCATTTATTGGCAAAAATAGAAAAGGTAAATATGAAAGAGGAGAAAGAAACAATAGTAACGTGGTCCCGGGCATCTAGCATTCTACCCACAATGGTTGGCCATACAATCGCGATTCATAATGGAAAGGAACATATACCTATTTACATAACAAATCCTATGGTAGGTCG…
	Koeleria_capensis_SAA650_Smook2559	------------GATTCACAATCCACTGCCTTGATCCACTTGGCTACATCCGCCCCTTATCCAGCTAAAGGATTTTTCTCTTTTTTCCATTCATCATTAGTCTATTTATTC-----TGACCTCCATACTTCGATCGAGATATTGGACATAGAATGCCACTCTTTAAAAAGG-----AAAAAAAGGAGTAATCAGCTGTGACACGAAAAAAAACGAATCCTTTTGTAGCTCATCATTTATTGGCAAAAATAGAAAAGGTAAATATGAAGGAGGAGAAAGAAACAATAGTAACCTGGTCTCGGGCATCTAGCATTTTACCCACAATGGTTGGCCATACAATCGCGATTCATAATGGAAAGGAACATATACCTATTTACATAACAAATCCTATGGTAGGTCG…
	Koeleria_capensis_SAA665_Smook10302	TCGCGCATGGTGGATTCACAATCCACTGCCTTGATCCACTTGGCTACATCCGCCCCTTATCCAGCTAAAGGATTTTTCTCTTTTTTCCATTCATCATTAGTCTATTTATTC-----TGACCTCCATACTTCGATCGAGATATTGGACATAGAATGCCACTCTTTAAAAAGG-----AAAAAAAGGAGTAATCAGCTGTGACACGAAAAAAAACGAATCCTTTTGTAGCTCATCATTTATTGGCAAAAATAGAAAAGGTAAATATGAAGGAGGAGAAAGAAACAATAGTAACCTGGTCTCGGGCATCTAGCATTTTACCCACAATGGTTGGCCATACAATCGCGATTCATAATGGAAAGGAACATATACCTATTTACATAACAAATCCTATGGTAGGTCG…
	Koeleria_lobata_SAA651_Soreng3813b	----GCATGGTGGATTCACAATCCACTGCCTTGATCCACTTGGCTACATCCGCCCCTTATCCAGCTAAAGGATTTTTCTCTTTTTTCCATTCATCATTAGTCTATTTATTC-----TGACCTCCATACTTCGATCGAGATATTGGACATAGAATGCCACTCTTTAAAAAGG-----AAAAAAAGGAGTAATCAGCTGTGACACGAAAAAAAACGAATCCTTTTGTAGCTCATCATTTATTGGCAAAAATAGAAAAGGTAAATATGAAGGAGGAGAAAGAAACAATAGTAACCTGGTCTCGGGCATCTAGCATTTTACCCACAATGGTTGGCCATACAATCGCGATTCATAATGGAAAGGAACATATACCTATTTACATAACAAATCCTATGGTAGGTCG…
	Koeleria_macrantha_SAA79_Peterson19783	------------------------------------------------------------------------------TCTTTTTTCCATTCATCATTAGTCTATTTATTC-----TGACCTCCATACTTCGATCGAGATATTGGACATAGAATGCCACTCTTTAAAAAGG-----AAAAAAAGGAGTAATCAGCTGTGACACGAAAAAAAACGAATCCTTTTGTAGCTCATCATTTATTGGCAAAAATAGAAAAGGTAAATATGAAGGAGGAGAAAGAAACAATAGTAACCTGGTCTCGGGCATCTAGCATTTTACCCACAATGGTTGGCCATACAATCGCGATTCATAATGGAAAGGAACATATACCTATTTACATAACAAATCCTATGGTAGGTCG…
	Koeleria_permollis_SAA528_Peterson21705	--------------------------------------------TACATCCGCCCCTTATCCAGCTAAAGGATTTTTCTCTTTTTTCCATTCATCATTAGTCTATTTATTC-----TGACCTCCATACTTCGATCGAGATATTGGACATAGAATGCCACTCTTTAAAAAGG-----AAAAAAAGGAGTAATCAGCTGTGACACGAAAAAAAACGAATCCTTTTGTAGCTCATCATTTATTGGCAAAAATAGAAAAGGTAAATATGAAGGAGGAGAAAGAAACAATAGTAACCTGGTCTCGGGCATCTAGCATTTTACCCACAATGGTTGGCCATACAATCGCGATTCATAATGGAAAGGAACATATACCTATTTACATAACAAATCCTATGGTAGGTCG…
	Koeleria_splendens_SAA649_Soreng7491	-----------GGATTCACAATCCACTGCCTTGATCCACTTGGCTACATCCGCCCCTTATCCAGCTAAAGGATTTTTCTCTTTTTTCCATTCATCATTAGTCTATTTATTC-----TGACCTCCATACTTCGATCGAGATATTGGACATAGAATGCCACTCTTTAAAAAGG-----AAAAAAAGGAGTAATCAGCTGTGACACGAAAAAAAACGAATCCTTTTGTAGCTCATCATTTATTGGCAAAAATAGAAAAGGTAAATATGAAGGAGGAGAAAGAAACAATAGTAACCTGGTCTCGGGCATCTAGCATTTTACCCACAATGGTTGGCCATACAATCGCGATTCATAATGGAAAGGAACATATACCTATTTACATAACAAATCCTATGGTAGGTCG…
	Koeleria_vallesiana_SAA648_Soreng4005b	------------GATTCACAATCCACTGCCTTGATCCACTTGGCTACATCCGCCCCTTATCCAGCTAAAGGATTTTTCTCTTTTTTCCATTCATCATTAGTCTATTTATTC-----TGACCTCCATACTTCGATCGAGATATTGGACATAGAATGCCACTCTTTAAAAAGG-----AAAAAAAGGAGTAATCAGCTGTGACACGAAAAAAAACGAATCCTTTTGTAGCTCATCATTTATTGGCAAAAATAGAAAAGGTAAATATGAAGGAGGAGAAAGAAACAATAGTAACCTGGTCTCGGGCATCTAGCATTTTACCCACAATGGTTGGCCATACAATCGCGATTCATAATGGAAAGGAACATATACCTATTTACATAACAAATCCTATGGTAGGTCG…
	Lagurus_ovatus_SAA671_US3343370	--GCGCATGGTGGATTCACAATCCACTGCCTTGATCCACTTGGCTACATCCGCCCCTTATCCAGCTAAAGGGTTTTTCTCTTTTTTCCATTCATCATTAGTCTGTTTATTC-----TGACCTCCATACTTCGATCGAGATATTGGACATAGAATGCCACTCTTTAAAAAGG-----AAAAAAAGGAGTAATCAGCTGTGACACGAAAAAAAACGAATCCTTTTGTAGCTCATCATTTATTGGCAAAAATAGAAAAGGTAAATATGAAGGAGGAGAAAGAAACAATAGTAACGTGGTCTCGGGCATCTAGCATTCTACCCACAATGGTTGGCCATACAATCGCGATTCATAATGGAAAGGAACATATACCTATTTACATAACAAATCCTATGGTAGGTCG…
	Lagurus_ovatus_SAA744_Soreng14484	------------GATTCACAATCCACTGCCTTGATCCACTTGGCTACATCCGCCCCTTATCCAGCTAAAGGGTTTTTCTCTTTTTTCCATTCATCATTAGTCTGTTTATTC-----TGACCTCCATACTTCGATCGAGATATTGGACATAGAATGCCACTCTTTAAAAAGG-----AAAAAAAGGAGTAATCAGCTGTGACACGAAAAAAAACGAATCCTTTTGTAGCTCATCATTTATTGGCAAAAATAGAAAAGGTAAATATGAAGGAGGAGAAAGAAACAATAGTAACGTGGTCTCGGGCATCTAGCATTCTACCCACAATGGTTGGCCATACAATCGCGATTCATAATGGAAAGGAACATATACCTATTTACATAACAAATCCTATGGTAGGTCG…
	Leptophyllochloa_micrathera_SAA652_Peterson17403	-----CATGGTGGATTCACAATCCACTGCCTTGATCCACTTGGCTACATCCGCCCCTTATCCAGCTAAAGGATTTTTCTCTTTTTTCCATTCATCATTAGTCTATTTATTC-----TGACCTCCATACTTCGATCGAGATATTGGACATAGAATGCCACTCTTTAAAAAGG-----AAAAAAAGGAGTAATCAGCTGTGACACGAAAAAAAACGAATCCTTTTGTAGCTCATCATTTATTGGCAAAAATAGAAAAGGTAAATATGAAGGAGGAGAAAGAAACAATAGTAACGTGGTCTCGGGCATCTAGCATTCTACCCACAATGGTTGGCCATACAATCGCGATTCATAATGGAAAGGAACATATACCTATTTACATAACAAATCCTATGGTAGGTCG…
	Peyritschia_deyeuxiodes_SAA61_Peterson9809	----------------------------------------------------------------------------TCTCTTTTTTCCATTCATCATTAGTCTATTTATTC-----TGACCTCCATACTTCGATCGAGATATTGGACATAGAATGCCACTCTTTAAAAAGG-----AAAAAAAGGAGTAATCAGCTGTGACACGAAAAAAAACGAATCCTTTTGTAGCTCATCATTTATTGGCAAAAATAGAAAAGGTAAATATGAAGGAGGAGAAAGAAACAATAGTAACGTGGTCTCGGGCATCTAGCATTCTACCCACAATGGTTGGCCATACAATCGCGATTCATAATGGAAAGGAACATATACCTATTTACATAACAAATCCTATGGTAGGTCG…
	Peyritschia_deyeuxioides_SAA232_Peterson21403	---------------------TCCACTGCCTTGATCCACTTGGCTACATCCGCCCCTTATCCAGCTAAAGGATTTTTCTCTTTTTTCCATTCATCATTAGTCTATTTATTC-----TGACCTCCATACTTCGATCGAGATATTGGACATAGAATGCCACTCTTTAAAAAGG-----AAAAAAAGGAGTAATCAGCTGTGACACGAAAAAAAACGAATCCTTTTGTAGCTCATCATTTATTGGCAAAAATAGAAAAGGTAAATATGNNGGAGGAGAAAGAAACAATAGTAACGTGGTCTCGGGCATCTAGCATTCTACCCACAATGGTTGGCCATACAATCGCGATTCATAATGGAAAGGAACATATACCTATTTACATAACAAATCCTATGGTAGGTCG…
	Peyritschia_deyeuxioides_SAA238_Peterson21110	---CGCATGGTGGATTCACAATCCACTGCCTTGATCCACTTGGCTACATCCGCCCCTTATCCAGCTAAAGGATTTTTCTCTTTTTTCCATTCATCATTAGTCTATTTATTC-----TGACCTCCATACTTCGATCGAGATATTGGACATAGAATGCCACTCTTTAAAAAGG-----AAAAAAAGGAGTAATCAGCTGTGACACGAAAAAAAACGAATCCTTTTGTAGCTCATCATTTATTGGCAAAAATAGAAAAGGTAAATATGAAGGAGGAGAAAGAAACAATAGTAACGTGGTCTCGGGCATCTAGCATTCTACCCACAATGGTTGGCCATACAATCGCGATTCATAATGGAAAGGAACATATACCTATTTACATAACAAATCCTATGGTAGGTCG…
	Peyritschia_deyeuxioides_SAA561_Peterson20367	--------GGTGGATTCACAATCCACTGCCTTGATCCACTTGGCTACATCCGCCCCTTATCCAGCTAAAGGATTTTTCTCTTTTTTCCATTCATCATTAGTCTATTTATTC-----TGACCTCCATACTTCGATCGAGATATTGGACATAGAATGCCACTCTTTAAAAAGG-----AAAAAAAGGAGTAATCAGCTATGACACGAAAAAAAACGAATCCTTTTGTAGCTCATCATTTATTGGCAAAAATAGAAAAGGTAAATATGAAGGAGGAGAAAGAAACAATAGTAACGTGGTCTCGGGCATCTAGCATTCTACCCACAATGGTTGGCCATACAATCGCGATTCATAATGGAAAGGAACATATACCTATTTACATAACAAATCCTATGGTAGGTCG…
	Phalaris_angusta_SAA669_Scur654	-----------------------------------------------------------------------------CTCTTTTTTCCATTCATCATTAGTCTATTTATTC-----TGACCTCCATACTTCGCTCGAGATATTGGACATAGAATGCCACTCTTTAAAAAGG-----AAAAAAAGGAGTAATCAGCTGTGACACGAAAAAAAACGAATCCTTTTGTAGCTCATCATTTATTGGCAAAAATAGAAAAGGTAAATATGAAGGAGGAGAAAGAAACAATAGTAACGTGGTCCCGGGCATCTAGCATTTTACCCACAATGGTTGGCCATACAATCGCGATTCATAATGGAAAGGAACATATACCTATTTACATAACAAATCCTATGGTAGGTCG…
	Phalaris_aquatica_SAA766_Jobson1942	---CGCATGGTGGATTCACAATCCACTGCCTTGATCCACTTGGCTACATCCGCCCCTTATCCAGCTAAAGGATTTTTCTCTTTTTTCCATTCATCATTAGTCTATTTATTC-----TGACCTCCATACTTCGCTCGAGATATTGGACATAGAATGCCACTCTTTAAAAAGG-----AAAAAAAGGAGTAATCAGCTGTGACACGAAAAAAAACGAATCCTTTTGTAGCTCATCATTTATTGGCAAAAATAGAAAAGGTAAATATGAAGGAGGAGAAAGAAACAATAGTAACGTGGTCCCGGGCATCTAGCATTTTACCCACAATGGTTGGCCATACAATCGCGATTCATAATGGAAAGGAACATATACCTATTTACATAACAAATCCTATGGTAGGTCG…
	Phalaris_aquatica_SAA80_Peterson19672	--------------------------------------------------------------------------TTTCTCTTTTTTCCATTCATCATTAGTCTATTTATTC-----TGACCTCCATACTTCGCTCGAGATATTGGACATAGAATGCCACTCTTTAAAAAGG-----AAAAAAAGGAGTAATCAGCTGTGACACGAAAAAAAACGAATCCTTTTGTAGCTCATCATTTATTGGCAAAAATAGAAAAGGTAAATATGAAGGAGGAGAAAGAAACAATAGTAACGTGGTCCCGGGCATCTAGCATTTTACCCACAATGGTTGGCCATACAATCGCGATTCATAATGGAAAGGAACATATACCTATTTACATAACAAATCCTATGGTAGGTCG…
	Phalaris_arundinacea_SAA22_Peterson18383	------------------------------------------------------------------------------TCTTTTTTCCATTCATCATTAGTCTATTTATTC-----TGACCTCCATACTTCGCTCGAGATATTGGACATAGAATGCCACTCTTTAAAAAGG-----AAAAAAAGGAGTAATCAGCTGTGACACGAAAAAAAACGAATCCTTTTGTAGCTCATCATTTATTGGCAAAAATAGAAAAGGTAAATATGAAGGAGGAGAAAGAAACAATAGTAACGTGGTCCCGGGCATCTAGCATTTTACCCACAATGGTTGGCCATACAATCGCGATTCATAATGGAAAGGAACATATACCTATTTACATAACAAATCCTATGGTAGGTCG…
	Phalaris_minor_SAA749_Strudwick689	-----------GGATTCACAATCCACTGCCTTGATCCACTTGGCTACATCCGCCCCTTATCCAGCTAAAGGATTTTTCTCTTTTTTCCATTCATCATTAGTCTATTTATTC-----TGACCTCCATACTTCGCTCGAGATATTGGACATAGAATGCCACTCTTTAAAAAGG-----AAAAAAAGGAGTAATCAGCTGTGACACGAAAAAAAACGAATCCTTTTGTAGCTCATCATTTATTGGCAAAAATAGAAAAGGTAAATATGAAGGAGGAGAAAGAAACAATAGTAACGTGGTCCCGGGCATCTAGCATTTTACCCACAATGGTTGGCCATACAATCGCGATTCATAATGGAAAGGAACATATACCTATTTACATAACAAATCCTATGGTAGGTCG…
	Phalaris_paradoxa_SAA762_Curtis61	-----CATGGTGGATTCACAATCCACTGCCTTGATCCACTTGGCTACATCCGCCCCTTATCCAGCTAAAGGATTTTTCTCTTTTTTCCATTCATCATTAGTCTATTTATTC-----TGATCTCCATACTTCGCTCGAGATATTGGACATAGAATGCCACTCTTTAAAAAGG-----AAAAAAAGGAGTAATCAGCTGTGACACGAAAAAAAACGAATCCTTTTGTAGCTCATCATTTATTGGCAAAAATAGAAAAGGTAAATATGAAGGAGGAGAAAGAAACAATAGTAACGTGGTCCCGGGCATCTAGCATTTTACCCACAATGGTTGGCCATACAATCGCGATTCATAATGGAAAGGAACATATACCTATTTACATAACAAATCCTATGGTAGGTCG…
	Phalaris_paradoxa_SAA763_McKenzie95131	-CGCGCATGGTGGATTCACAATCCACTGCCTTGATCCACTTGGCTACATCCGCCCCTTATCCAGCTAAAGGATTTTTCTCTTTTTTCCATTCATCATTAGTCTATTTATTC-----TGATCTCCATACTTCGCTCGAGATATTGGACATAGAATGCCACTCTTTAAAAAGG-----AAAAAAAGGAGTAATCAGCTGTGACACGAAAAAAAACGAATCCTTTTGTAGCTCATCATTTATTGGCAAAAATAGAAAAGGTAAATATGAAGGAGGAGAAAGAAACAATAGTAACGTGGTCCCGGGCATCTAGCATTTTACCCACAATGGTTGGCCATACAATCGCGATTCATAATGGAAAGGAACATATACCTATTTACATAACAAATCCTATGGTAGGTCG…
	Poa_gymnantha_SAA527_Peterson21733	---------------TCACAATCCACTGCCTTGATCCACTTGGCTACATCCGCCCCTTATCCAGCTAAAGGATTTTTATCTTTTTTTCATTCATCATTATTCTATTTATTTTGATTTGACCTCCATACTTCGATCGAGATATTGGACATAGAATGCCACTCTTTAAAAAGG-----AAAAAAGGGAGTAATCAGCTGTGACACGAAAAAAAACGAATCCTTTTGTAGCTCATCATTTATTGGCCAAAATAGAAAAGGTAAATATGAAGGAGGAGAAAGAAACAATAGTAACGTGGTCCCGAGCATCTAGCATTCTACCCACAATGGTTGGCCATACAATCGCGATTCATAATGGAAAGGAACATATACCTATTTACATAACAAATCCTATGGTAGGTCG…
	Poa_pratensis_SAA144_Goodrich22955	-CGCGCATGGGGGATTCACAATCCACTGCCTTGATCCACTTGGCTACATCCGCCCCTTATCCAGCTAAAGGATTTTTATCTTTTTTTCATTCATCATTATTCTATTTATTTTGATTTGACCTCCATACTTCGATCGAGATATTGGACATAGAATGCCACTCTTTAAAAAGG-----AAAAAAGGGAGTAATCAGCTGTGACACGAAAAAAAACGAATCCTTTTGTAGCTCATCATTTATTGGCCAAAATAGAAAAGGTAAATATGAAGGAGGAGAAAGAAACAATAGTAACGTGGTCCCGAGCATCTAGCATTCTACCCACAATGGTTGGCCATACAATCGCGATTCATAATGGAAAGGAACATATACCTATTTACATAACAAATCCTATGGTAGGTCG…
	Podagrostis_aequivalvis_SAA568_Saarela1307	---------------------------------------------------------------------------------TTTTTCCATTCATCATTAGTCTATTTATTC-----TGACCTCCATACTTCGATCGAGATATTGGACATAGAATGCCACTCTTTAAAAAGG---AAAAAAAAAGGAGTAATCAGCTGTGACACGAAAAAAAACGAATCCTTTTGTAGCTCATCATTTATTGGCAAAAATAGAAAAGGTAAATAGGAAGGAGGAGAAAGAAACAATAGTAACGTGGTCCCGGGCATCTAGTATTCTACCCACAATGGTTGGCCATACAATCGCGATTCATAATGGAAAGGAACATATACCTATTTACATAACAAATCCTATGGTGGGTCG…
	Polypogon_australis_SAA50_Soreng7084	---------GTGGATTCACAATCCACTGCCTTGATCCACTTGGCTACATCCGCCCCTTATCCAGCTAAGGGATTTTTATCTTTTTTCCATTCATCATTAGTCTATTTATTC-----TGACCTCCATACTTCGATCGAGATATTGGACATAGAATGCCACTCTTTAAAAAGG---AAAAAAAAAGGAGTAATCAGCTGTGACACGAAAAAAAACGAATCCTTTTGTAGCTCATCATTTATTGGCAAAAATAGAAAAGGTAAATAGGAAGGAGGAGAAAGAAACAATAGTAACGTGGTCCCGGGCATCTAGTATTCTACCCACAATGGTTGGCCATACAATCGCGATTCATAATGGAAAGGAACATATACCTATTTACATAACAAATCCTATGGTAGGTCG…
	Polypogon_australis_SAA53_Peterson15551	---------GTGGATTCACAATCCACTGCCTTGATCCACTTGGCTACATCCGCCCCTTATCCAGCTAAGGGATTTTTATCTTTTTTCCATTCATCATTAGTCTATTTATTC-----TGACCTCCATACTTCGATCGAGATATTGGACATAGAATGCCACTCTTTAAAAAGG---AAAAAAAAAGGAGTAATCAGCTGTGACACGAAAAAAAACGAATCCTTTTGTAGCTCATCATTTATTGGCAAAAATAGAAAAGGTAAATAGGAAGGAGGAGAAAGAAACAATAGTAACGTGGTCCCGGGCATCTAGTATTCTACCCACAATGGTTGGCCATACAATCGCGATTCATAATGGAAAGGAACATATACCTATTTACATAACAAATCCTATGGTAGGTCG…
	Polypogon_elongatus_SAA240_Peterson21182	--------------------------------------------------------------------GGGATTTTTATCTTTTTTCCATTCATCATTAGTCTATTTATTC-----TGACCTCCATACTTCGATCGAGATATTGGACATAGAATGCCACTCTTTAAAAAGG-AAAAAAAAAAAGGAGTAATCAGCTGTGACACGAAAAAAAACGAATCCTTTTGTAGCTCATCATTTATTGGCAAAAATAGAAAAGGTAAATAGGAAGGAGGAGAAAGAAACAATAGTAACGTGGTCCCGGGCATCTAGTATTCTACCCACAATGGTTGGCCATACAATCGCGATTCATAATGGAAAGGAACATATACCTATTTACATAACAAATCCTATGGTAGGTCG…
	Polypogon_elongatus_SAA247_Peterson21234	-----------------------------------------------------------------TAAGGGATTTTTATCTTTTTTCCATTCATCATTAGTCTATTTATTC-----TGACCTCCATACTTCGATCGAGATATTGGACATAGAATGCCACTCTTTAAAAAGG-AAAAAAAAAAAGGAGTAATCAGCTGTGACACGAAAAAAAACGAATCCTTTTGTAGCTCATCATTTATTGGCAAAAATAGAAAAGGTAAATAGGAAGGAGGAGAAAGAAACAATAGTAACGTGGTCCCGGGCATCTAGTATTCTACCCACAATGGTTGGCCATACAATCGCGATTCATAATGGAAAGGAACATATACCTATTTACATAACAAATCCTATGGTAGGTCG…
	Polypogon_elongatus_SAA517_Peterson21688	-----------------------------------------------------------------TAAGGGATTTTTATCTTTTTTCCATTCATCATTAGTCTATTTATTC-----TGACCTCCATACTTCGATCGAGATATTGGACATAGAATGCCACTCTTTAAAAAGG--AAAAAAAAAAGGAGTAATCAGCTGTGACACGAAAAAAAACGAATCCTTTTGTAGCTCATCATTTATTGGCAAAAATAGAAAAGGTAAATAGGAAGGAGGAGAAAGAAACAATAGTAACGTGGTCCCGGGCATCTAGTATTCTACCCACAATGGTTGGCCATACAATCGCGATTCATAATGGAAAGGAACATATACCTATTTACATAACAAATCCTATGGTAGGTCG…
	Polypogon_interruptus_SAA516_Peterson21477	------------------------------------------------------------------------------------------------------------------------------------------------------------------------------------------------------------------------------------------TTTATTGGCAAAAATAGAAAAGGTAAATAGGAAGGAGGAGAAAGAAACAATAGTAACGTGGTCCCGGGCATCTAGTATTCTACCCACAATGGTTGGCCATACAATCGCGATTCATAATGGAAAGGAACATATACCTATTTACATAACAAATCCTATGGTAGGTCG…
	Polypogon_monspeliensis_SAA83_Peterson19669	--------------------------------------------TACATCCGCCCCTTATCCAGCTAAGGGATTTTTATCTTTTTTCCATTCATCATTAGTCTATTTATTC-----TGACCTCCATACTTCGATCGAGATATTGGACATAGAATGCCACTCTTTAAAAAGG--AAAAAAAAAAGGAGTAATCAGCTGTGACACGAAAAAAAACGAATCCTTTTGTAGCTCATCATTTATTGGCAAAAATAGAAAAGGTAAATAGGAAGGAGGAGAAAGAAACAATAGTAACGTGGTCCCGGGCATCTAGTATTCTACCCACAATGGTTGGCCATACAATCGCGATTCATAATGGAAAGGAACATATACCTATTTACATAACAAATCCTATGGTAGGTCG…
	Polypogon_viridis_SAA239_Peterson20996	---------GTGGATTCACAATCCACTGCCTTGATCCACTTGGCTACATCCGCCCCTTATCCAGCTAAGGGATTTTTATCTTTTTTCCATTCATCATTAGTCTATTTATTC-----TGACCTCCATACTTCGATCGAGATATTGGACATAGAATGCCACTCTTTAAAAAGG---AAAAAAAAAGGAGTAATCAGCTGTGACACGAAAAAAAACGAATCCTTTTGTAGCTCATCATTTATTGGCAAAAATAGAAAAGGTAAATAGGAAGGAGGAGAAAGAAACAATAGTAACGTGGTCCCGGGCATCTAGTATTCTACCCACAATGGTTGGCCATACAATCGCGATTCATAATGGAAAGGAACATATACCTATTTACATAACAAATCCTATGGTAGGTCG…
	Polypogon_viridis_SAA245_Peterson21309	------------------CAATCCACTGCCTTGATCCACTTGGCTACATCCGCCCCTTATCCAGCTAAGGGATTTTTATCTTTTTTCCATTCATCATTAGTCTATTTATTC-----TGACCTCCATACTTCGATCGAGATATTGGACATAGAATGCCACTCTTTAAAAAGG---AAAAAAAAAGGAGTAATCAGCTGTGACACGAAAAAAAACGAATCCTTTTGTAGCTCATCATTTATTGGCAAAAATAGAAAAGGTAAATAGGAAGGAGGAGAAAGAAACAATAGTAACGTGGTCCCGGGCATCTAGTATTCTACCCACAATGGTTGGCCATACAATCGCGATTCATAATGGAAAGGAACATATACCTATTTACATAACAAATCCTATGGTAGGTCG…
	Polypogon_viridis_SAA515_Peterson21470	--------------------------------------------------------------------------TTTATCTTTTTTCCATTCATCATTAGTCTATTTATTC-----TGACCTCCATACTTCGATCGAGATATTGGACATAGAATGCCACTCTTTAAAAAGG--AAAAAAAAAAGGAGTAATCAGCTGTGACACGAAAAAAAACGAATCCTTTTGTAGCTCATCATTTATTGGCAAAAATAGAAAAGGTAAATAGGAAGGAGGAGAAAGAAACAATAGTAACGTGGTCCCGGGCATCTAGTATTCTACCCACAATGGTTGGCCATACAATCGCGATTCATAATGGAAAGGAACATATACCTATTTACATAACAAATCCTATGGTAGGTCG…
	Relchela_panicoides_SAA667_Peterson17364	TCGCGCATGGTGGATTCACAATCCACTGCCTTGATCCACTTGGCTACATCCGCCCCTTATCCAGCTAAGGGATTTTTCTCTTTTTTCCATTCATCATTAGTCTATTTATTC-----TGACCTCCATACTTCGATCGAGATATTGGACATAGAATGCCACTCTTTAAAAAGG-----AAAAAAAGGAGTAATCAGCTGTGACACGAAAAAAAACGAATCCTTTTGTAGCTCACCATTTATTGGCAAAAATAGAAAAGGTAAATATGAAGGAGGAGAAAGAAACAATAGTAACGTGGTCCCGGGCATCTAGTATTCTACCCACAATGGTTGGCCATACAATCGCGATTCATAATGGAAAGGAACATATACCTATTTACATAACAAATCCTATGGTAGGTCG…
	Relchela_panicoides_SAA668_Peterson17334	TCGCGCATGGTGGATTCACAATCCACTGCCTTGATCCACTTGGCTACATCCGCCCCTTATCCAGCTAAGGGATTTTTCTCTTTTTTCCATTCATCATTAGTCTATTTATTC-----TGACCTCCATACTTCGATCGAGATATTGGACATAGAATGCCACTCTTTAAAAAGG-----AAAAAAAGGAGTAATCAGCTGTGACACGAAAAAAAACGAATCCTTTTGTAGCTCACCATTTATTGGCAAAAATAGAAAAGGTAAATATGAAGGAGGAGAAAGAAACAATAGTAACGTGGTCCCGGGCATCTAGTATTCTACCCACAATGGTTGGCCATACAATCGCGATTCATAATGGAAAGGAACATATACCTATTTACATAACAAATCCTATGGTAGGTCG…
	Rostraria_pumila_SAA730_Peterson14444	-CGCGCATGGTGGATTCACAATCCACTGCCTTGATCCACTTGGCTACATCCGCCCCTTATCCAGCTAAAGGATTTTTCTCTTTTTTCCATTCATCATTAGTCTATTTATTC-----TGACCTCCATACTTCGATCGAGATATTGGACATAGAATGCCACTCTTTAAAACGG------AAAAAAGGAGTAATCAGCTGTGACACGAAAAAAAACGAATCCTTTTGTAGCTCATCATTTATTGGCAAAAATAGAAAAGGTAAATATGAAGGAGGAAAAAGAAACAATAGTAACGTGGTCTCGGGCATCTAGCATTTTACCCACAATGGTTGGCCATACAATCGCGATTCATAATGGAAAGGAACATATACCTATTTACATAACAAATCCTATGGTAGGTCG…
	Rostraria_pumila_SAA767_Clarke3442	-----CATGGTGGATTCACAATCCACTGCCTTGATCCACTTGGCTACATCCGCCCCTTATCCAGCTAAAGGATTTTTCTCTTTTTTCCATTCATCATTAGTCTATTTATTC-----TGACCTCCATACTTCGATCGAGATATTGGACATAGAATGCCACTCTTTAAAACGG------AAAAAAGGAGTAATCAGCTGTGACACGAAAAAAAACGAATCCTTTTGTAGCTCATCATTTATTGGCAAAAATAGAAAAGGTAAATATGAAGGAGGAAAAAGAAACAATAGTAACGTGGTCTCGGGCATCTAGCATTTTACCCACAATGGTTGGCCATACAATCGCGATTCATAATGGAAAGGAACATATACCTATTTACATAACAAATCCTATGGTAGGTCG…
	Sphenopholis_filiformis_SAA628_Sorrie11538	---CGCATGGTGGATTCACAATCCACTGCCTTGATCCACTTGGCTACATCCGCCCCTTATCCAGCTAAAGGATTTTTCTCTTTTTTCCATTCATCATTAGTCTATTTATTC-----TGACCTCCATACTTCGATCGAGATATTGGACATAGAATGCCACTCTTTAAAAAGG-----AAAAAAAGGAGTAATCAGCTGTGACACGAAAAAAAACGAATCCTTTTGTAGCTCATCATTTATTGGCAAAAATAGAAAAGGTAAATATGAAGGAGGAGAAAGAAACAATAGTAACGTGGTCTCGGGCATCTAGCATTCTACCCACAATGGTTGGCCATACAATCGCGATTCATAATGGAAAGGAACATATACCTATTTACATAACAAATCCTATGGTAGGTCG…
	Sphenopholis_intermedia_SAA260_Dugal4080	------------GATTCACAATCCACTGCCTTGATCCACTTGGCTACATCCGCCCCTTATCCAGCTAAAGGATTTTGCTCTTTTTTCCATTCATCATTAGTCTATTTATTC-----TGACCTCCATACTTCGATCGAGATATTGGACATAGAATGCCACTCTTTAAAAAGG-----AAAAAAAGGAGTAATCAGCTGTGACACGAAAAAAAACGAATCCTTTTGTAGCTCATCATTTATTGGCAAAAATAGAAAAGGTAAATATGAAGGAGGAGAAAGAAACAATAGTAACGTGGTCTCGGGCATCTAGCATTCTACCCACAATGGTTGGCCATACAATCGCGATTCATAATGGAAAGGAACATATACCTATTTACATAACAAATCCTATGGTAGGTCG…
	Sphenopholis_intermedia_SAA262_Dugal4234	-----CATGGTGGATTCACAATCCACTGCCTTGATCCACTTGGCTACATCCGCCCCTTATCCAGCTAAAGGATTTTGCTCTTTTTTCCATTCATCATTAGTCTATTTATTC-----TGACCTCCATACTTCGATCGAGATATTGGACATAGAATGCCACTCTTTAAAAAGG-----AAAAAAAGGAGTAATCAGCTGTGACACGAAAAAAAACGAATCCTTTTGTAGCTCATCATTTATTGGCAAAAATAGAAAAGGTAAATATGAAGGAGGAGAAAGAAACAATAGTAACGTGGTCTCGGGCATCTAGCATTCTACCCACAATGGTTGGCCATACAATCGCGATTCATAATGGAAAGGAACATATACCTATTTACATAACAAATCCTATGGTAGGTCG…
	Sphenopholis_obtusata_major_SAA261_Darbyshire3412	-------------ATTCACAATCCACTGCCTTGATCCACTTGGCTACATCCGCCCCTTATCCAGCTAAAGGATTTTGCTCTTTTTTCCATTCATCATTAGTCTATTTATTC-----TGACCTCCATACTTCGATCGAGATATTGGACATAGAATGCCACTCTTTAAAAAGG-----AAAAAAAGGAGTAATCAGCTGTGACACGAAAAAAAACGAATCCTTTTGTAGCTCATCATTTATTGGCAAAAATAGAAAAGGTAAATATGAAGGAGGAGAAAGAAACAATAGTAACGTGGTCTCGGGCATCTAGCATTCTACCCACAATGGTTGGCCATACAATCGCGATTCATAATGGAAAGGAACATATACCTATTTACATAACAAATCCTATGGTAGGTCG…
	Sphenopholis_pensylvanica_SAA673_Sharp40056	-----CATGGTGGATTCACAATCCACTGCCTTGATCCACTTGGCTACATCCGCCCCTTATCCAGCTAAAGGATTTTTCTCTTTTTTCCATTCATCATTAGTCTATTTATTC-----TGACCTCCATACTTCGATCGAGATATTGGACATAGAATGCCACTCTTTAAAAAGG-----AAAAAAAGGAGTAATCAGCTGTGACACGAAAAAAAACGAATCCTTTTGTAGCTCATCATTTATTGGCAAAAATAGAAAAGGTAAATATGAAGGAGGAGAAAGAAACAATAGTAACGTGGTCTCGGGCATCTAGCATTCTACCCACAATGGTTGGCCATACAATCGCGATTCATAATGGAAAGGAACATATACCTATTTACATAACAAATCCTATGGTAGGTCG…
	Sphenopholis_pensylvanica_SAA745_Terrell3644	----GCATGGTGGATTCACAATCCACTGCCTTGATCCACTTGGCTACATCCGCCCCTTATCCAGCTAAAGGATTTTTCTCTTTTTTCCATTCATCATTAGTCTATTTATTC-----TGACCTCCATACTTCGATCGAGATATTGGACATAGAATGCCACTCTTTAAAAAGG-----AAAAAAAGGAGTAATCAGCTGTGACACGAAAAAAAACGAATCCTTTTGTAGCTCATCATTTATTGGCAAAAATAGAAAAGGTAAATATGAAGGAGGAGAAAGAAACAATAGTAACGTGGTCTCGGGCATCTAGCATTCTACCCACAATGGTTGGCCATACAATCGCGATTCATAATGGAAAGGAACATATACCTATTTACATAACAAATCCTATGGTAGGTCG…
	Torreyochloa_pallida_pauciflora_SAA622_Saarela1187	-------------------AATCCACTGCCTTGATCCACTTGGCTACATCCGCCCCTTATCCAGCTAAAGGATTTTTCTCTTTTTTCCATTCATCATTAGTCTATTTATTC-----TGACCTCCATACTTCGCTCGAGATATTGGACATAGAATGCCACTCTTTAAAAAGG-----AAAAAAAGGAGTAATCAGCTGTGACACGAAAAAAAACGAATCCTTTTGTAGCTCATCATTTATTGGCAAAAATAGAAAAAGTAAATATGAAGGAGGAGAAAGAAACAATAGTAACGTGGTCCCGGGCATCTAGCATTCTACCCACAATGGTTGGCCATACAATCGCGATTCATAATGGAAAGGAACATATACCTATTTACATAACAAATCCTATGGTAGGTCG…
	Trisetum_andinum_SAA656_Sklenar9_3	-----CATGGTGGATTCACAATCCACTGCCTTGATCCACTTGGCTACATCCGCCCCTTATCCAGCTAAAGGATTTTTCTCTTTTTTCCATTCATCATTAGTCTATTTATTC-----TGACCTCCATACTTCGATCGAGATATTGGACATAGAATGCCACTCTTTAAAAAGG-----AAAAAAAGGAGTAATCAGCTGTGACACGAAAAAAAACGAATCCTTTTGTAGCTCATCATTTATTGGCAAAAATAGAAAAGGTAAATATGAAGGAGGAGAAAGAAACAATAGTAACCTGGTCTCGGGCATCTAGCATTTTACCCACAATGGTTGGCCATACAATCGCGATTCATAATGGAAAGGAACATATACCTATTTACATAACAAATCCTATGGTAGGTCG…
	Trisetum_cernuum_canescens_SAA103_Peterson19686	-------------------------------------------------------------------------------------------------------ATTTATTC-----TGACCTCCATACTTCGATCGAGATATTGGACATAGAATGCCACTCTTTAAAAAGG-----AAAAAAAGGAGTAATCAGCTGTGACACGAAAAAAAACGAATCCTTTTGTAGCTCATCATTTATTGGCAAAAATAGAAAAGGTAAATATGAAGGAGGAGAAAGAAACAATAGTAACGTGGTCTCGGGCATCTAGCATTCTACCCACAATGGTTGGCCATACAATCGCGATTCATAATGGAAAGGAACATATACCTATTTACATAACAAATCCTATGGTAGGTCG…
	Trisetum_cernuum_canescens_SAA107_Peterson19720	--------------------ATCCACTGCCTTGATCCACTTGGCTACATCCGCCCCTTATCCAGCTAAAGGATTTTTCTTTTTTTTCCATTCATCATTAGTCTATTTATTC-----TGACCTCCATACTTCGATCGAGATATTGGACATAGAATGCCACTCTTTAAAAAGG-----AAAAAAAGGAGTAATCAGCTGTGACACGAAAAAAAACGAATCCTTTTGTAGCTCATCATTTATTGGCAAAAATAGAAAAGGTAAATATGAAGGAGGAGAAAGAAACAATAGTAACGTGGTCTCGGGCATCTAGCATTCTACCCACAATGGTTGGCCATACAATCGCGATTCATAATGGAAAGGAACATATACCTATTTACATAACAAATCCTATGGTAGGTCG…
	Trisetum_cernuum_canescens_SAA114_Peterson19790	-----------------------------------------------------------TCCAGCTAAAGGA--TTTCTTTTTTTTCCATTCATCATTAGTCTATTTATTC-----TGACCTCCATACTTCGATCGAGATATTGGACATAGAATGCCACTCTTTAAAAAGG-----AAAAAAAGGAGTAATCAGCTGTGACACGAAAAAAAACGAATCCTTTTGTAGCTCATCATTTATTGGCAAAAATAGAAAAGGTAAATATGAAGGAGGAGAAAGAAACAATAGTAACGTGGTCTCGGGCATCTAGCATTCTACCCACAATGGTTGGCCATACAATCGCGATTCATAATGGAAAGGAACATATACCTATTTACATAACAAATCCTATGGTAGGTCG…
	Trisetum_cernuum_canescens_SAA20_Peterson18723	---CGCATGGTGGATTCACAATCCACTGCCTTGATCCACTTGGCTACATCCGCCCCTTATCCAGCTAAAGGATTTTTCTTTTTTTTCCATTCATCATTAGTCTATTTATTC-----TGACCTCCATACTTCGATCGAGATATTGGACATAGAATGCCACTCTTTAAAAAGG-----AAAAAAAGGAGTAATCAGCTGTGACACGAAAAAAAACGAATCCTTTTGTAGCTCATCATTTATTGGCAAAAATAGAAAAGGTAAATATGAAGGAGGAGAAAGAAACAATAGTAACGTGGTCTCGGGCATCTAGCATTCTACCCACAATGGTTGGCCATACAATCGCGATTCATAATGGAAAGGAACATATACCTATTTACATAACAAATCCTATGGTAGGTCG…
	Trisetum_cernuum_canescens_SAA82_Peterson19667	------------------------------------------------------------------------------TTTTTTTTCCATTCATCATTAGTCTATTTATTC-----TGACCTCCATACTTCGATCGAGATATTGGACATAGAATGCCACTCTTTAAAAAGG-----AAAAAAAGGAGTAATCAGCTGTGACACGAAAAAAAACGAATCCTTTTGTAGCTCATCATTTATTGGCAAAAATAGAAAAGGTAAATATGAAGGAGGAGAAAGAAACAATAGTAACGTGGTCTCGGGCATCTAGCATTCTACCCACAATGGTTGGCCATACAATCGCGATTCATAATGGAAAGGAACATATACCTATTTACATAACAAATCCTATGGTAGGTCG…
	Trisetum_distichophyllum_SAA146_Buhrer207676	--------------------------------------------------------------------------TTTCTCTTTTTTCCATTCATCATTAGTCTATTTATTC-----TGACCTCCATACTTCGATCGAGATATTGGACATAGAATGCCACTCTTTAAAAAGG-----AAAAAAAGGAGTAATCAGCTGTGACACGAAAAAAAACGAATCCTTTTGTAGCTCATCATTTATTGGCAAAAATAGAAAAGGTAAATATGAAGGAGGAGAAAGAAACAATAGTAACGTGGTCTCGGGCATCTAGCATTCTACCCACAATGGTTGGCCATACAATCGCAATTCATAATGGAAAGGAACATATACCTATTTACATAACAAATCCTATGGTAGGTCG…
	Trisetum_durangense_SAA241_Peterson21245	------------GATTCACAATCCACTGCCTTGATCCACTTGGCTACATCCGCCCCTTATCCAGCTAAAGGATTTTTCTCTTTTTTCCATTCATCATTAGTCTATTTATTC-----TGACCTCCATACTTCGATCGAGATATTGGACATAGAATGCCACTCTTTAAAAAGG-----AAAAAAAGGAGTAATCAGCTGTGACACGAAAAAAAACGAATCCTTTTGTAGCTCATCATTTATTGGCAAAAATAGAAAAGGTAAATATGAAGGAGGAGAAAGAAACAATAGTAACGTGGTCTCGGGCATCTAGCATTCTACCCACAATGGTTGGCCATACAATCGCGATTCATAATGGAAAGGAACATATACCTATTTACATAACAAATCCTATGGTAGGTCG…
	Trisetum_durangense_SAA242_Peterson21217	------------GATTCACAATCCACTGCCTTGATCCACTTGGCTACATCCGCCCCTTATCCAGCTAAAGGATTTTTCTCTTTTTTCCATTCATCATTAGTCTATTTATTC-----TGACCTCCATACTTCGATCGAGATATTGGACATAGAATGCCACTCTTTAAAAAGG-----AAAAAAAGGAGTAATCAGCTGTGACACGAAAAAAAACGAATCCTTTTGTAGCTCATCATTTATTGGCAAAAATAGAAAAGGTAAATATGAAGGAGGAGAAAGAAACAATAGTAACGTGGTCTCGGGCATCTAGCATTCTACCCACAATGGTTGGCCATACAATCGCGATTCATAATGGAAAGGAACATATACCTATTTACATAACAAATCCTATGGTAGGTCG…
	Trisetum_flavescens_SAA145_Kalheber78_379	------------------CAATCCACTGCCTTGATCCACTTGGCTACATCCGCCCCTTATCCAGCTAAAGGATTTTTCTCTTTTTTCCATTCATCATTAGTCTATTTATTC-----TGACCTCCATACTTCGATCGAGATATTGGACATAGAATGCCACTCTTTAAAACGG------AAAAAAGGAGTAATCAGCTGTGACACGAAAAAAAACGAATCCTTTTGTAGCTCATCATTTATTGGCAAAAATAGAAAAGGTAAATATGAAGGAGGAAAAAGAAACAATAGTAACGTGGTCTCGGGCATCTAGCATTTTACCCACAATGGTTGGCCATACAATCGCGATTCATAATGGAAAGGAACATATACCTATTTACATAACAAATCCTATGGTAGGTCG…
	Trisetum_irazuense_SAA655_Stergios20561	-----CATGGTGGATTCACAATCCACTGCCTTGATCCACTTGGCTACATCCGCCCCTTATCCAGCTAAAGGATTTTTCTCTTTTTTCCATTCATCATTAGTCTATTTATTC-----TGACCTCCATACTTCGATCGAGATATTGGACATAGAATGCCACTCTTTAAAAAGG-----AAAAAAAGGAGTAATCAGCTGTGACACGAAAAAAAACGAATCCTTTTGTAGCTCATCATTTATTGGCAAAAATAGAAAAGGTAAATATGAAGGAGGAGAAAGAAACAATAGTAACGTGGTCTCGGGCATCTAGCATTCTACCCACAATGGTTGGCCATACAATCGCGATTCATAATGGAAAGGAACATATACCTATTTACATAACAAATCCTATGGTAGGTCG…
	Trisetum_macbridei_SAA522_Peterson21679	---------------------------------------------ACATCCGCCCCTTATCCAGNTAAAGGATTTTTCTCTTTTTTCCATTCATCATTAGTCTATTTATTC-----TGACCTCCATACTTCGATCGAGATATTGGACATAGAATGCCACTCTTTAAAAAGG-----AAAAAAAGGAGTAATCAGCTGTGACACGAAAAAAAACGAATCCTTTTGTAGCTCATCATTTATTGGCAAAAATAGAAAAGGTAAATATGAAGGAGGAGAAAGAAACAATAGTAACGTGGTCTCGGGCATCTAGCATTCTACCCACAATGGTTGGCCATACAATCGCGATTCATAATGGAAAGGAACATATACCTATTTACATAACAAATCCTATGGTAGGTCG…
	Trisetum_montanum_SAA90_Peterson18397	-----CATGGTGGATTCACAATCCACTGCCTTGATCCACTTGGCTACATCCGCCCCTTATCCAGCTAAAGGATTTTTCTCTTTTTTCCATTCATCATTAGTCTATTTATTC-----TGACCTCCATACTTCGATCGAGATATTGGACATAGAATGCCACTCTTTAAAAAGG-----AAAAAAAGGAGTAATCAGCTGTGACACGAAAAAAAACGAATCCTTTTGTAGCTCATCATTTATTGGCAAAAATAGAAAAGGTAAATATGAAGGAGGAGAAAGAAACAATAGTAACCTGGTCTCGGGCATCTAGCATTTTACCCACAATGGTTGGCCATACAATCGCGATTCATAATGGAAAGGAACATATACCTATTTACATAACAAATCCTATGGTAGGTCG…
	Trisetum_oreophilum_oreophilum_SAA558_Peterson20273	------------------CAATCCACTGCCTTGATCCACTTGGCTACATCCGCCCCTTATCCAGCTAAAGGATTTTTCTCTTTTTTCCATTCATCATTAGTCTATTTATTC-----TGACCTCCATACTTCGATCGAGATATTGGACATAGAATGCCACTCTTTAAAAAGG-----AAAAAAAGGAGTAATCAGCTGTGACACGAAAAAAAACGAATCCTTTTGTAGCTCATCATTTATTGGCAAAAATAGAAAAGGTAAATATGAAGGAGGAGAAAGAAACAATAGTAACCTGGTCTCGGGCATCTAGCATTTTACCCACAATGGTTGGCCATACAATCGCGATTCATAATGGAAAGGAACATATACCTATTTACATAACAAATCCTATGGTAGGTCG…
	Trisetum_oreophilum_oreophilum_SAA659_Peterson9239	-----------GGATTCACAATCCACTGCCTTGATCCACTTGGCTACATCCGCCCCTTATCCAGCTAAAGGATTTTTCTCTTTTTTCCATTCATCATTAGTCTATTTATTC-----TGACCTCCATACTTCGATCGAGATATTGGACATAGAATGCCACTCTTTAAAAAGG-----AAAAAAAGGAGTAATCAGCTGTGACACGAAAAAAAACGAATCCTTTTGTAGCTCATCATTTATTGGCAAAAATAGAAAAGGTAAATATGAAGGAGGAGAAAGAAACAATAGTAACCTGGTCTCGGGCATCTAGCATTTTACCCACAATGGTTGGCCATACAATCGCGATTCATAATGGAAAGGAACATATACCTATTTACATAACAAATCCTATGGTAGGTCG…
	Trisetum_palmeri_SAA657_Hoge220	------------GATTCACAATCCACTGCCTTGATCCACTTGGCTACATCCGCCCCTTATCCAGCTAAAGGATTTTTCTCTTTTTTCCATTCATCATTAGTCTATTTATTC-----TGACCTCCATACTTCGATCGAGATATTGGACATAGAATGCCACTCTTTAAAAAGG-----AAAAAAAGGAGTAATCAGCTGTGACACGAAAAAAAACGAATCCTTTTGTAGCTCATCATTTATTGGCAAAAATAGAAAAGGTAAATATGAAGGAGGAGAAAGAAACAATAGTAACGTGGTCTCGGGCATCTAGCATTCTACCCACAATGGTTGGCCATACAATCGCGATTCATAATGGAAAGGAACATATACCTATTTACATAACAAATCCTATGGTAGGTCG…
	Trisetum_phleoides_SAA653_Peterson17256	-----------GGATTCACAATCCACTGCCTTGATCCACTTGGCTACATCCGCCCCTTATCCAGCTAAAGGATTTTTCTCTTTTTTCCATTCATCATTAGTCTATTTATTC-----TGACCTCCATACTTCGATCGAGATATTGGACATAGAATGCCACTCTTTAAAAAGG-----AAAAAAAGGAGTAATCAGCTGTGACACGAAAAAAAACGAATCCTTTTGTAGCTCATCATTTATTGGCAAAAATAGAAAAGGTAAATATGAAGGAGGAGAAAGAAACAATAGTAACCTGGTCTCGGGCATCTAGCATTTTACCCACAATGGTTGGCCATACAATCGCGATTCATAATGGAAAGGAACATATACCTATTTACATAACAAATCCTATGGTAGGTCG…
	Trisetum_preslii_SAA660_Peterson11467	---CGCATGGTGGATTCACAATCCACTGCCTTGATCCACTTGGCTACATCCGCCCCTTATCCAGCTAAAGGATTTTTCTCTTTTTTCCATTCATCATTAGTCTATTTATTC-----TGACCTCCATACTTCGATCGAGATATTGGACATAGAATGCCACTCTTTAAAAAGG-----AAAAAAAGGAGTAATCAGCTGTGACACGAAAAAAAACGAATCCTTTTGTAGCTCATCATTTATTGGCAAAAATAGAAAAGGTAAATATGAAGGAGGAGAAAGAAACAATAGTAACCTGGTCTCGGGCATCTAGCATTTTACCCACAATGGTTGGCCATACAATCGCGATTCATAATGGAAAGGAACATATACCTATTTACATAACAAATCCTATGGTAGGTCG…
	Trisetum_rosei_SAA233_Peterson21388	--------------------------------------------------------------------------TTTCTCTTTTTTCCATTCATCATTAGTCTATTTATTC-----TGACCTCCATACTTCGATCGAGATATTGGACATAGAATGCCACTCTTTAAAAAGG-----AAAAAAAGGAGTAATCAGCTGTGACACGAAAAAAAACGAATCCTTTTGTAGCTCATCATTTATTGGCAAAAATAGAAAAGGTAAATATGAAGGAGGAGAAAGAAACAATAGTAACCTGGTCTCGGGCATCTAGCATTTTACCCACAATGGTTGGCCATACAATCGCGATTCATAATGGAAAGGAACATATACCTATTTACATAACAAATCCTATGGTAGGTCG…
	Trisetum_spicatum_cumingii_SAA520_Peterson21934	-----------------------------------------------------------------------------CTCTTTTTTCCATTCATCATTAGTCTATTTATTC-----TGACCTCCATACTTCGATCGAGATATTGGACATANAATGCCACTCTTTAAAAAGG-----AAAAAAAGGAGTAATCAGCTGTGACACGAAAAAAAACGAATCCTTTTGTAGCTCATCATTTATTGGCAAAAATAGAAAAGGTAAATATGAAGGAGGAGAAAGAAACAATAGTAACCTGGTCTCGGGCATCTAGCATTTTACCCACAATGGTTGGCCATACAATCGCGATTCATAATGGAAAGGAACATATACCTATTTACATAACAAATCCTATGGTAGGTCG…
	Trisetum_spicatum_SAA521_Peterson21527	-----------------------------------------------------------------------ATTTTTCTCTTTTTTCCATTCATCATTAGTCTATTTATTC-----TGACCTCCATACTTCGATCGAGATATTGGACATAGAATGCCACTCTTTAAAAAGG-----AAAAAAAGGAGTAATCAGCTGTGACACGAAAAAAAACGAATCCTTTTGTAGCTCATCATTTATTGGCAAAAATAGAAAAGGTAAATATGAAGGAGGAGAAAGAAACAATAGTAACCTGGTCTCGGGCATCTAGCATTTTACCCACAATGGTTGGCCATACAATCGCGATTCATAATGGAAAGGAACATATACCTATTTACATAACAAATCCTATGGTAGGTCG…
	Trisetum_spicatum_SAA524_Peterson21542	---------------------------------------------------------------------GGATTTTTCTCTTTTTTCCATTCATCATTAGTCTATTTATTC-----TGACCTCCATACTTCGATCGAGATATTGGACATAGAATGCCACTCTTTAAAAAGG-----AAAAAAAGGAGTAATCAGCTGTGACACGAAAAAAAACGAATCCTTTTGTAGCTCATCATTTATTGGCAAAAATAGAAAAGGTAAATATGAAGGAGGAGAAAGAAACAATAGTAACCTGGTCTCGGGCATCTAGCATTTTACCCACAATGGTTGGCCATACAATCGCGATTCATAATGGAAAGGAACATATACCTATTTACATAACAAATCCTATGGTAGGTCG…
	Trisetum_spicatum_SAA559_Peterson20299	-----------GGATTCACAATCCACTGCCTTGATCCACTTGGCTACATCCGCCCCTTATCCAGCTAAAGGATTTTTCTCTTTTTTCCATTCATCATTAGTCTATTTATTC-----TGACCTCCATACTTCGATCGAGATATTGGACATAGAATGCCACTCTTTAAAAAGG-----AAAAAAAGGAGTAATCAGCTGTGACACGAAAAAAAACGAATCCTTTTGTAGCTCATCATTTATTGGCAAAAATAGAAAAGGTAAATATGAAGGAGGAGAAAGAAACAATAGTAACCTGGTCTCGGGCATCTAGCATTTTACCCACAATGGTTGGCCATACAATCGCGATTCATAATGGAAAGGAACATATACCTATTTACATAACAAATCCTATGGTAGGTCG…
	Trisetum_spicatum_SAA764_Chesterfield3126	------------GATTCACAATCCACTGCCTTGATCCACTTGGCTACATCCGCCCCTTATCCAGCTAAAGGATTTTTCTCTTTTTTCCATTCATCATTAGTCTATTTATTC-----TGACCTCCATACTTCGATCGAGATATTGGACATAGAATGCCACTCTTTAAAAAGG-----AAAAAAAGGAGTAATCAGCTGTGACACGAAAAAAAACGAATCCTTTTGTAGCTCATCATTTATTGGCAAAAATAGAAAAGGTAAATATGAAGGAGGAGAAAGAAACAATAGTAACCTGGTCTCGGGCATCTAGCATTTTACCCACAATGGTTGGCCATACAATCGCGATTCATAATGGAAAGGAACATATACCTATTTACATAACAAATCCTATGGTAGGTCG…
	Trisetum_spicatum_SAA765_Walsh6731	-----CATGGTGGATTCACAATCCACTGCCTTGATCCACTTGGCTACATCCGCCCCTTATCCAGCTAAAGGATTTTTCTCTTTTTTCCATTCATCATTAGTCTATTTATTC-----TGACCTCCATACTTCGATCGAGATATTGGACATAGAATGCCACTCTTTAAAAAGG-----AAAAAAAGGAGTAATCAGCTGTGACACGAAAAAAAACGAATCCTTTTGTAGCTCATCATTTATTGGCAAAAATAGAAAAGGTAAATATGAAGGAGGAGAAAGAAACAATAGTAACCTGGTCTCGGGCATCTAGCATTTTACCCACAATGGTTGGCCATACAATCGCGATTCATAATGGAAAGGAACATATACCTATTTACATAACAAATCCTATGGTAGGTCG…
	Trisetum_spicatum_SAA81_Peterson19768	--------------------------------------------------------------------------------------------------------------------TGACCTCCATACTTCGATCGAGATATTGGACATAGAATGCCACTCTTTAAAAAGG-----AAAAAAAGGAGTAATCAGCTGTGACACGAAAAAAAACGAATCCTTTTGTAGCTCATCATTTATTGGCAAAAATAGAAAAGGTAAATATGAAGGAGGAGAAAGAAACAATAGTAACCTGGTCTCGGGCATCTAGCATTTTACCCACAATGGTTGGCCATACAATCGCGATTCATAATGGAAAGGAACATATACCTATTTACATAACAAATCCTATGGTAGGTCG…
	Trisetum_viride_SAA237_Peterson21275	---------------------------------------------------------------------------TTCTCTTTTTTCCATTCATCATTAGTCTATTTATTC-----TGACCTCCATACTTCGATCGAGATATTGGACATAGAATGCCACTCTTTAAAAAGG-----AAAAAAAGGAGTAATCAGCTGTGACACGAAAAAAAACGAATCCTTTTGTAGCTCATCATTTATTGGCAAAAATAGAAAAGGTAAATATGAAGGAGGAGAAAGAAACAATAGTAACGTGGTCTCGGGCATCTAGCATTCTACCCACAATGGTTGGCCATACAATCGCGATTCATAATGGAAAGGAACATATACCTATTTACATAACAAATCCTATGGTAGGTCG…
	Trisetum_viride_SAA244_Peterson21134	------------GATTCACAATCCACTGCCTTGATCCACTTGGCTACATCCGCCCCTTATCCAGCTAAAGGATTTTTCTCTTTTTTCCATTCATCATTAGTCTATTTATTC-----TGACCTCCATACTTCGATCGAGATATTGGACATAGAATGCCACTCTTTAAAAAGG-----AAAAAAAGGAGTAATCAGCTGTGACACGAAAAAAAACGAATCCTTTTGTAGCTCATCATTTATTGGCAAAAATAGAAAAGGTAAATATGAAGGAGGAGAAAGAAACAATAGTAACGTGGTCTCGGGCATCTAGCATTCTACCCACAATGGTTGGCCATACAATCGCGATTCATAATGGAAAGGAACATATACCTATTTACATAACAAATCCTATGGTAGGTCG…
	Trisetum_viride_SAA60_Peterson18783	-----------------------------------------------------------------------------------------TTCATCATTAGTCTATTTATTC-----TGACCTCCATACTTCGATCGAGATATTGGACATAGAATGCCACTCTTTAAAAAGG-----AAAAAAAGGAGTAATCAGCTGTGACACGAAAAAAAACGAATCCTTTTGTAGCTCATCATTTATTGGCAAAAATAGAAAAGGTAAATATGAAGGAGGAGAAAGAAACAATAGTAACGTGGTCTCGGGCATCTAGCATTCTACCCACAATGGTTGGCCATACAATCGCGATTCATAATGGAAAGGAACATATACCTATTTACATAACAAATCCTATGGTAGGTCG…
	Trisetum_virletii_SAA658_Nunez7926	------------GATTCACAATCCACTGCCTTGATCCACTTGGCTACATCCGCCCCTTATCCAGCTAAAGGATTTTTCTCTTTTTTCCATTCATCATTAGTCTATTTATTC-----TGACCTCCATACTTCGATCGAGATATTGGACATAGAATGCCACTCTTTAAAAAGG-----AAAAAAAGGAGTAATCAGCTGTGACACGAAAAAAAACGAATCCTTTTGTAGCTCATCATTTATTGGCAAAAATAGAAAAGGTAAATATGAAGGAGGAGAAAGAAACAATAGTAACGTGGTCTCGGGCATCTAGCATTCTACCCACAATGGTTGGCCATACAATCGCGATTCATAATGGAAAGGAACATATACCTATTTACATAACAAATCCTATGGTAGGTCG…
	Vahlodea_atropurpurea_SAA21_Peterson18728	--------------------------------------CTTGGCTACATCCGCCCCTTATCCAGCTAAAGGATTTTTCTCTTTTTTTCATTCATCATTATTCTATTTATTT-----TGACCTCCATACTTCGATCGAGATATTGGACATAGAATGCCACTCTTTAAAAAGG------AAAAAAGGAGTAATCAGCTGTGACACGAAAAAAAACGAATCCTTTTGTAGCTCATCATTTATTGGCAAAAATAGAAAAGGTAAATATGAAGGAGGAGAAAGAAACAATAGTAACGTGGTCCCGGGCATCTAGCATTCTACCCACAATGGTTGGCCATACAATCGCGATTCATAATGGAAAGGAACATATACCTATTTACATAACAAATCCTATGGTAGGTCG…
	xCalammophila_baltica_SAA159_PaszkoS_9	--------------------------------------------------------------------------TTTCTCTTTTTTCCATTCATCATTAGTCTATTTATTC-----TGACCTCCATACTTCGATCGAGATATTGGACATAGAATGCCACTCTTTAAAAAGG---AAAAAAAAAGGAGTAATCAGCTGTGACACGAAAAAAAACGAATCCTTTTGTAGCTCATCATTTATTGGCAAAAATAGAAAAGGTAAATATGAAGGAGGAGAAAGAAACAATAGTAACGTGGTCCCGGGCATCTAGTATTCTACCCACAATGGTTGGCCATACAATCGCGATTCATAATGGAAAGGAACATATACCTATTTATATAACAAATCCTATGGTAGGTCG…
	xCalammophila_baltica_SAA160_PaszkoJ7	-------------------AATCCACTGCCTTGATCCACTTGGCTACATCCGCCCCTTATCCAGCTAAGGGATTTTTCTCTTTTTTCCATTCATCATTAGTCTATTTATTC-----TGACCTCCATACTTCGATCGAGATATTGGACATAGAATGCCACTCTTTAAAAAGG---AAAAAAAAAGGAGTAATCAGCTGTGACACGAAAAAAAACGAATCCTTTTGTAGCTCATCATTTATTGGCAAAAATAGAAAAGGTAAATATGAAGGAGGAGAAAGAAACAATAGTAACGTGGTCCCGGGCATCTAGTATTCTACCCACAATGGTTGGCCATACAATCGCGATTCATAATGGAAAGGAACATATACCTATTTATATAACAAATCCTATGGTAGGTCG…
;
end;
