# Supplementary material for: Molecular phylogenetics of cool-season grasses in the subtribes Agrostidinae, Anthoxanthinae, Aveninae, Brizinae, Calothecinae, Koeleriinae and Phalaridinae (Poaceae, Pooideae, Poeae, Poeae chloroplast group 1)
Source: PhytoKeys. 2017 Oct 9;(87):1–139. doi: 10.3897/phytokeys.87.12774 (PMC5672130; doi:10.3897/phytokeys.87.12774)
Supplement: Supplementary material 19 — trnL–trnF alignment file [file phytokeys-87-001-s019.nex]

[trnL-trnF]
#NEXUS
begin taxa;
	dimensions ntax=474;
	taxlabels
	Agrostis_breviculmis_SAA562_Peterson20294
	Agrostis_capillaris_AY177347
	Agrostis_capillaris_AY450942_AY450948
	Agrostis_capillaris_EU119354
	Agrostis_capillaris_HM590235
	Agrostis_capillaris_JQ972966
	Agrostis_capillaris_SAA115_Peterson19798
	Agrostis_capillaris_SAA18_Saarela249
	Agrostis_capillaris_SAA88_Saarela748
	Agrostis_exarata_DQ860511
	Agrostis_exarata_GQ244539
	Agrostis_exarata_SAA109_Peterson19730
	Agrostis_exarata_SAA16_Saarela755
	Agrostis_gelida_SAA747_Peterson8862_2__reversed_
	Agrostis_gigantea_EU639571
	Agrostis_gigantea_KP711116
	Agrostis_gigantea_SAA108_Peterson19724
	Agrostis_hallii_SAA104_Peterson19699
	Agrostis_hyemalis_EU119353
	Agrostis_imberbis_SAA54_Soreng7218
	Agrostis_kudoi_DQ860512
	Agrostis_kudoi_GQ244540
	Agrostis_mertensii_DQ353956
	Agrostis_mertensii_GQ244541
	Agrostis_mertensii_SAA132_Peterson20895
	Agrostis_mertensii_SAA134_Peterson20884
	Agrostis_meyenii_SAA58_Soreng7209
	Agrostis_rosei_SAA236_Peterson21269
	Agrostis_scabra_GQ244542
	Agrostis_scabra_SAA15_Peterson18491
	Agrostis_stolonifera_DQ336835
	Agrostis_stolonifera_EU639573
	Agrostis_stolonifera_KJ529410
	Agrostis_stolonifera_KP711117
	Agrostis_stolonifera_SAA150_Soreng7582
	Agrostis_stolonifera_SAA17_Peterson18382
	Agrostis_stolonifera_SAA41_Saarela751
	Agrostis_tolucensis_JF904747
	Agrostis_tolucensis_SAA235_Peterson21338
	Agrostis_tolucensis_SAA530_Peterson21487
	Agrostis_tolucensis_SAA534_Peterson21670
	Agrostis_tolucensis_SAA560_Peterson20271
	Agrostis_vinealis_AY177332
	Airopsis_tenella_DQ631445
	Alopecurus_magellanicus_SAA563_Peterson20626
	Ammophila_arenaria_DQ631456
	Ammophila_arenaria_EF195131
	Ammophila_arenaria_SAA165_PaszkoS_7
	Ammophila_arenaria_SAA78_Peterson19705
	Ammophila_breviligulata_SAA123_Peterson20867
	Ammophila_breviligulata_SAA564_Page_sn
	Amphibromus_fluitans_SAA752_AshtonSN
	Amphibromus_macrorhinus_SAA753_Clarke2625
	Amphibromus_macrorhinus_SAA759_Thomas586
	Amphibromus_neesii_SAA755_Stajsic4243
	Amphibromus_pithogastrus_SAA769_Clarke2535
	Amphibromus_recurvatus_SAA757_WalkerSN
	Amphibromus_scabrivalvis_EU395885
	Amphibromus_scabrivalvis_SAA158_Soreng7013
	Amphibromus_sinuatus_SAA756_Paget2257
	Anthoxanthum_alpinum_SAA198_PaszkoGPS210
	Anthoxanthum_alpinum_SAA199_PaszkoGPS225
	Anthoxanthum_amarum_DQ631448
	Anthoxanthum_aristatum_DQ631449
	Anthoxanthum_monticola_subsp_alpinum_DQ353953
	Anthoxanthum_nitens_SAA84_Saarela164
	Anthoxanthum_odoratum_EF137590
	Anthoxanthum_odoratum_SAA23_Saarela459
	Anthoxanthum_odoratum_SAA85_Saarela500_2__reversed_
	Apera_interrupta_SAA87_Saarela647
	Arrhenatherum_calderae_DQ631462
	Arrhenatherum_elatius_SAA567_Saarela903
	Arrhenatherum_elatius_subsp_bulbosus_DQ336841
	Avellinia_michelii_DQ631465
	Avellinia_michellii_SAA629_Peterson14246
	Avena_eriantha_DQ336842
	Avena_fatua_SAA89_Saarela779
	Avena_longiglumis_DQ631463
	Avena_sativa_SAA570_Saarela775
	Avenula_bromoides_DQ631459
	Avenula_sulcata_DQ631461
	Beckmannia_syzigachne_SAA24_Saarela712
	Briza_calotheca_EU395911
	Briza_erecta_EU395893
	Briza_juergensii_EU395898
	Briza_lamarckiana_EU395899
	Briza_maxima_EU395901
	Briza_media_DQ631446
	Briza_media_EU395902
	Briza_minor_EU395903
	Briza_minor_SAA529_Peterson21636
	Briza_monandra_EU395904
	Briza_paleapilifera_EU395870
	Briza_parodiana_EU395905
	Briza_poimorpha_EU395872
	Briza_scabra_EU395908
	Briza_subaristata_EU395900
	Briza_uniolae_EU395874
	Bromus_vulgaris_KM974737
	Calamagrostis_angustifolia_angustifolia_SAA140_CAN408378
	Calamagrostis_angustifolia_SAA141_CAN408441
	Calamagrostis_anthoxanthoides_laguroides_SAA139_Vassilczenko4771
	Calamagrostis_anthoxanthoides_laguroides_SAA143_Tolmacheva7087
	Calamagrostis_anthoxanthoides_SAA135_CAN327539
	Calamagrostis_arundinacea_DQ631455
	Calamagrostis_arundinacea_SAA12_Peterson18747
	Calamagrostis_arundinacea_SAA191_PaszkoA_BG3
	Calamagrostis_arundinacea_SAA193_Paszko_Svetnov2a
	Calamagrostis_arundinacea_SAA206_Soreng5186
	Calamagrostis_arundinacea_SAA207_Soreng5599
	Calamagrostis_bolanderi_SAA121_Peterson19694_4
	Calamagrostis_bolanderi_SAA47_Peterson19694_2
	Calamagrostis_brachytricha_SAA646_US3174890
	Calamagrostis_breweri_DQ113943
	Calamagrostis_cainii_SAA124_Peterson20796
	Calamagrostis_cainii_SAA131_Peterson20795
	Calamagrostis_canadensis_canadensis_SAA119_Peterson19822
	Calamagrostis_canadensis_canadensis_SAA31_Peterson18761
	Calamagrostis_canadensis_langsdorffii_SAA11_Peterson18766
	Calamagrostis_canadensis_langsdorffii_SAA4_Peterson18455
	Calamagrostis_canadensis_langsdorffii_SAA5_Peterson18743
	Calamagrostis_canadensis_langsdorffii_SAA7_Peterson18765
	Calamagrostis_canadensis_langsdorffii_Soreng6062
	Calamagrostis_canadensis_Soreng7414
	Calamagrostis_canescens_SAA167_PaszkoD17_07GPS247
	Calamagrostis_canescens_SAA168_PaszkoC_Zbijow3
	Calamagrostis_canescens_SAA169_PaszkoSvetnov1c_GPS107
	Calamagrostis_carchiensis_SAA661_Laegaard101730
	Calamagrostis_cf_purpurascens_SAA136_Nechaev560888
	Calamagrostis_chalybaea_SAA181_PaszkoD17_31GPS256
	Calamagrostis_chalybaea_SAA182_PaszkoD16_03GPS243
	Calamagrostis_coahuilensis_SAA72_Peterson8399
	Calamagrostis_coarctata_SAA128_Peterson20818
	Calamagrostis_deschampsioides_SAA252_Bennett06_381
	Calamagrostis_deschampsioides_SAA253_Bennett06_123
	Calamagrostis_distantiflora_SAA147_Probatova5806
	Calamagrostis_divaricata_SAA243_Peterson21267
	Calamagrostis_divaricata_SAA74_Peterson17774
	Calamagrostis_emodensis_SAA13_Peterson18749
	Calamagrostis_emodensis_SAA201_Soreng5350
	Calamagrostis_epigeios_KP711114
	Calamagrostis_epigeios_LC115051
	Calamagrostis_epigeios_SAA148_Aiken86_005
	Calamagrostis_epigeios_SAA155_Soreng7674
	Calamagrostis_epigeios_SAA156_Soreng7637
	Calamagrostis_epigeios_SAA178_PaszkoJ11
	Calamagrostis_epigeios_SAA180_PaszkoGermany1
	Calamagrostis_erectifolia_SAA62_Peterson19105
	Calamagrostis_erectifolia_SAA63_Peterson19106
	Calamagrostis_erectifolia_SAA64_Peterson19097
	Calamagrostis_eriantha_SAA67_Iltis952
	Calamagrostis_eriantha_SAA68_Nee33190
	Calamagrostis_foliosa_SAA76_Peterson19697
	Calamagrostis_guatemalensis_SAA632_Koninck143
	Calamagrostis_holciformis_SAA205_Soreng7697
	Calamagrostis_howellii_SAA138_Spellenberg1189
	Calamagrostis_koeleriodes_SAA44_Peterson19795
	Calamagrostis_koeleriodes_SAA45_Peterson19786
	Calamagrostis_lapponica_DQ860533
	Calamagrostis_lapponica_SAA171_PaszkoD12_05GPS211
	Calamagrostis_lapponica_SAA27_Peterson18559
	Calamagrostis_lapponica_SAA29_Peterson18561
	Calamagrostis_lapponica_SAA2_Peterson18585
	Calamagrostis_llanganatensis_SAA732_Laegaard55455
	Calamagrostis_macrolepis_SAA202_Soreng5120
	Calamagrostis_montanensis_SAA258_Marr6804
	Calamagrostis_muiriana_DQ113938
	Calamagrostis_muriana_SAA257_Peterson20930
	Calamagrostis_neglecta_DQ860534
	Calamagrostis_nutkaensis_SAA46_Peterson19706
	Calamagrostis_nutkaensis_SAA75_Peterson19718
	Calamagrostis_perplexa_SAA127_Peterson20925
	Calamagrostis_perplexa_SAA77_Howard465
	Calamagrostis_phragmitoides_SAA177_PaszkoKaliste4
	Calamagrostis_phragmitoides_SAA186_PaszkoD16_01GPS241
	Calamagrostis_phragmitoides_SAA189_PaszkoD17_01GPS246
	Calamagrostis_pickeringii_SAA122_Peterson20899
	Calamagrostis_pickeringii_SAA130_Peterson20857
	Calamagrostis_porteri_porteri_SAA126_Peterson20830
	Calamagrostis_porteri_porteri_SAA129_Peterson20835
	Calamagrostis_pringlei_Peterson15366
	Calamagrostis_pringlei_SAA248_Peterson21257
	Calamagrostis_pringlei_SAA65_Spellenberg8878
	Calamagrostis_pseudophragmites_KP711113
	Calamagrostis_pseudophragmites_SAA164_PaszkoOblaz_pseudo2
	Calamagrostis_pseudophragmites_SAA208_Soreng5107
	Calamagrostis_pseudophragmites_SAA209_Soreng5455
	Calamagrostis_pseudophragmites_tartarica_SAA153_Soreng7534
	Calamagrostis_pseudophragmites_tartarica_SAA154_Soreng7556
	Calamagrostis_purpurascens_SAA33_Peterson18569
	Calamagrostis_purpurascens_SAA35_Peterson18500
	Calamagrostis_purpurascens_SAA36_Peterson18415
	Calamagrostis_purpurascens_SAA38_Peterson18492
	Calamagrostis_purpurascens_SAA6_Peterson18474
	Calamagrostis_purpurascens_Soreng5996
	Calamagrostis_purpurascens_Soreng5996b
	Calamagrostis_purpurascens_Soreng6301
	Calamagrostis_rivalis_SAA195_Paszko_Wald5
	Calamagrostis_rivalis_SAA197_Paszko_Welch3
	Calamagrostis_rubescens_SAA10_Peterson18741
	Calamagrostis_rubescens_SAA1_Peterson18769
	Calamagrostis_scopulorum_SAA137_Franklin5569
	Calamagrostis_scopulorum_SAA56_Soreng7423
	Calamagrostis_sesquiflora_SAA259_Cheney_sn
	Calamagrostis_sesquiflora_SAA566_Saarela1223
	Calamagrostis_sesquiflora_SAA571_Saarela1229
	Calamagrostis_stricta_groenlandica_SAA249_Bennett06_132
	Calamagrostis_stricta_groenlandica_SAA251_Bennett06_246
	Calamagrostis_stricta_groenlandica_SAA59_Soreng6204
	Calamagrostis_stricta_inexpansa_SAA9_Peterson18618
	Calamagrostis_stricta_SAA161_PaszkoD12_01GPS206
	Calamagrostis_stricta_SAA162_PaszkoSvalbard2
	Calamagrostis_stricta_SAA163_PaszkoIceland2_5
	Calamagrostis_stricta_SAA636_Peterson17119
	Calamagrostis_stricta_SAA706_Peterson17076
	Calamagrostis_stricta_Soreng7322
	Calamagrostis_stricta_stricta_SAA204_Soreng7722
	Calamagrostis_stricta_stricta_SAA30_Peterson18616
	Calamagrostis_stricta_stricta_SAA3_Peterson18604
	Calamagrostis_tolucensis_SAA69_Peterson16152
	Calamagrostis_tolucensis_SAA70_Gereau19697
	Calamagrostis_valida_SAA71_Villa921
	Calamagrostis_varia_SAA174_Paszkova_Bocz
	Calamagrostis_varia_SAA175_PaszkoD22_11GPS263
	Calamagrostis_varia_SAA176_PaszkoSchmittenhohevar4GPS288
	Calamagrostis_villosa_SAA183_PaszkoHundstein1villosaGPS278
	Calamagrostis_villosa_SAA184_Paszko_vi3_BG
	Calamagrostis_villosa_SAA185_PaszkoCikhaj1GPS109
	Calamagrostis_vulcanica_SAA73_Gallardo9092
	Calamagrostis_xacutiflora_SAA190_PaszkoD23_03GPS264
	Calamagrostis_xacutiflora_SAA57_Soreng7411
	Calamagrostis_xacutiflora_SAA8_Peterson18748
	Calamagrostis_xgracilescens_SAA170_PaszkoC_gr_XZ
	Chaetopogon_fasciculatus_DQ631457
	Chascolytrum_brizoides_SAA157_Soreng7014
	Chascolytrum_monandrum_SAA518_Peterson21704
	Chascolytrum_monandrum_SAA525_Peterson21861
	Chascolytrum_sp_EU395909
	Chascolytrum_subaristatum_SAA49_Soreng7020
	Chascolytrum_subaristatum_SAA51_Soreng7005
	Cinna_latifolia_DQ631432
	Deschampsia_cespitosa_DQ631441
	Deschampsia_cespitosa_SAA133_Peterson18410
	Deschampsia_cespitosa_SAA19_Peterson18367
	Deschampsia_cespitosa_SAA52_Peterson15587
	Deschampsia_elongata_SAA116_Peterson19801
	Deschampsia_elongata_SAA99_Peterson19657
	Deschampsia_flexuosa_DQ631439
	Deschampsia_maderensis_DQ631480
	Deschampsia_setacea_DQ631479
	Deyeuxia_arundinacea_KP711115
	'Deyeuxia_arundinacea_var._laxiflora_KP711126'
	Deyeuxia_aurea_SAA640_Peterson9081
	Deyeuxia_breviaristata_SAA222_Peterson15720
	Deyeuxia_breviaristata_SAA223_Peterson12825
	Deyeuxia_breviaristata_SAA641_Peterson12842
	Deyeuxia_brevifolia_SAA712_Peterson15459
	Deyeuxia_brevifolia_SAA713_Peterson12708
	Deyeuxia_cabrerae_SAA711_Peterson15574
	Deyeuxia_chrysantha_chrysantha_SAA715_Peterson14822
	Deyeuxia_chrysantha_phalaroides_SAA225_Peterson13064
	Deyeuxia_chrysophylla_SAA716_Peterson13027
	Deyeuxia_coarctata_SAA228_Peterson14064
	Deyeuxia_crispa_SAA717_Peterson12875
	Deyeuxia_crispa_SAA718_Peterson12942
	Deyeuxia_curvula_SAA719_Peterson13194
	Deyeuxia_curvula_SAA720_Peterson14733
	Deyeuxia_densiflora_SAA630_Peterson17943
	Deyeuxia_densiflora_SAA721_Cook22
	Deyeuxia_deserticola_breviaristata_SAA722_Peterson15726
	Deyeuxia_deserticola_breviaristata_SAA723_Peterson13007A
	Deyeuxia_diffusa_SAA212_Soreng5272
	Deyeuxia_diffusa_SAA213_Soreng5233b
	Deyeuxia_effusa_SAA714_Gomez21
	Deyeuxia_effusa_SAA741_Stergios19875
	Deyeuxia_eminens_inclusa_SAA724_Peterson19307
	Deyeuxia_fiebrigii_SAA725_Peterson12966
	Deyeuxia_filifolia_SAA226_Peterson13196
	Deyeuxia_filifolia_SAA726_Peterson13099
	Deyeuxia_glacialis_SAA698_Peterson12608
	Deyeuxia_hackelii_SAA699_Peterson13032
	Deyeuxia_heterophylla_SAA227_Peterson14129
	Deyeuxia_heterophylla_SAA546_Peterson21561
	Deyeuxia_heterophylla_SAA696_Peterson15735
	Deyeuxia_intermedia_SAA700_Sklenar86_19
	Deyeuxia_jamesonii_SAA701_Holm_Nielsen24232
	Deyeuxia_jamesonii_SAA707_Peterson13195
	Deyeuxia_lagurus_SAA631_Soreng18311
	Deyeuxia_lagurus_SAA731_Peterson13031
	Deyeuxia_ligulata_SAA743_Sklenar46_1
	Deyeuxia_malamalensis_SAA733_Solomon15046
	Deyeuxia_mandoniana_SAA734_Renvoize4784
	Deyeuxia_mandoniana_SAA735_Peterson13197
	Deyeuxia_mazzettii_SAA215_Soreng5314
	Deyeuxia_nitidula_SAA738_Solomon13638
	Deyeuxia_nitidula_SAA746_Peterson18120
	Deyeuxia_nivicola_SAA220_Soreng5648
	Deyeuxia_nyingchiensis_SAA214_Soreng5578
	Deyeuxia_ovata_ovata_SAA739_Peterson14579
	Deyeuxia_ovata_SAA554_Peterson21675
	Deyeuxia_planifolia_SAA742_Peterson9129
	Deyeuxia_podophora_SAA666_Laegaard21546
	Deyeuxia_preslii_SAA55_Peterson18047
	Deyeuxia_preslii_SAA736_Peterson14100
	Deyeuxia_pulchella_SAA210_Soreng5586
	Deyeuxia_pulchella_SAA218_Soreng5278
	Deyeuxia_rigescens_SAA552_Peterson21744
	Deyeuxia_rigescens_SAA553_Peterson21516
	Deyeuxia_rigida_SAA663_Peterson9143
	Deyeuxia_rigida_SAA664_Peterson12678
	Deyeuxia_rupestris_SAA634_Scur920
	Deyeuxia_rupestris_SAA708_Renvoize4176
	Deyeuxia_scabrescens_SAA217_Soreng5424
	Deyeuxia_sichuanensis_SAA221_Soreng5659
	Deyeuxia_spicigera_SAA627_Peterson18275
	Deyeuxia_tarmensis_SAA637_Peterson13929
	Deyeuxia_trichodonta_SAA638_Peterson12960
	Deyeuxia_tripilifera_SAA219_Soreng5385
	Deyeuxia_velutina_SAA229_Peterson15489
	Deyeuxia_velutina_SAA639_Peterson15484
	Deyeuxia_vicunarum_SAA550_Peterson21580
	Deyeuxia_vicunarum_SAA643_Peterson13824
	Deyeuxia_violacea_puberula_SAA705_Peterson13202
	Deyeuxia_violacea_SAA644_Peterson12965
	Deyeuxia_viridiflavescens_SAA633_Soreng15032
	Deyeuxia_viridiflavescens_SAA704_Scur1150
	Deyeuxia_viridis_SAA645_Peterson17371
	Echinopogon_caespitosus_caespitosus_SAA152_Soreng5900
	Erianthecium_bulbosum_EU395894
	Festuca_idahoensis_AF533064
	Festuca_occidentaliss_EF592988
	Gastridium_ventricosum_DQ336837
	Gaudinia_fragilis_DQ631467
	Gaudinia_fragilis_DQ631478
	Gaudinia_fragilis_SAA670_Seijo2557
	Gaudinia_fragilis_SAA758_Stajsic4229
	Gaudinia_fragilis_SAA768_Paget1558
	Graphephorum_wolfii_DQ336843
	Graphephorum_wolfii_SAA142_Porsild22911
	Gymnachne_koelerioides_EU395896
	Helictotrichon_filifolium_DQ336839
	Helictotrichon_sedenense_DQ336840
	Helictotrichon_tianschanicum_SAA149_Soreng7580
	Hierochloe_australis_DQ631447
	Holcus_gayanus_DQ631436
	Holcus_lanatus_DQ631437
	Holcus_lanatus_SAA26_Peterson18732
	Koeleria_albescens_DQ336844
	Koeleria_asiatica_GQ245058
	Koeleria_asiatica_GQ245059
	Koeleria_capensis_SAA665_Smook10302
	Koeleria_crassipes_DQ631469
	Koeleria_dasyphylla_DQ336845
	Koeleria_lobata_SAA651_Soreng3813b
	Koeleria_loweana_AF533022
	Koeleria_macrantha_DQ336846
	Koeleria_macrantha_HM590304
	Koeleria_macrantha_KJ746411
	Koeleria_macrantha_SAA79_Peterson19783
	Koeleria_permollis_SAA528_Peterson21705
	Koeleria_pyramidata_DQ336847
	Koeleria_pyramidata_EF137607
	Koeleria_pyramidata_EU119370
	Koeleria_splendens_DQ336848
	Koeleria_splendens_SAA649_Soreng7491
	Koeleria_vallesiana_DQ336849
	Koeleria_vallesiana_SAA648_Soreng4005b
	Lagurus_ovatus_DQ631464
	Lagurus_ovatus_EF137608
	Lagurus_ovatus_SAA671_US3343370
	Lagurus_ovatus_SAA744_Soreng14484
	Leptophyllochloa_micrathera_SAA652_Peterson17403
	Mibora_minima_DQ631454
	Oreochloa_disticha_DQ631452
	Peyritschia_deyeuxiodes_SAA61_Peterson9809
	Peyritschia_deyeuxioides_SAA232_Peterson21403
	Peyritschia_deyeuxioides_SAA238_Peterson21110
	Peyritschia_deyeuxioides_SAA561_Peterson20367
	Peyritschia_pringlei_Peterson12575
	Phalaris_angusta_SAA669_Scur654
	Phalaris_aquatica_SAA766_Jobson1942
	Phalaris_aquatica_SAA80_Peterson19672
	Phalaris_arundinacea_AY589138
	Phalaris_arundinacea_SAA22_Peterson18383
	Phalaris_canariensis_DQ631443
	Phalaris_coerulescens_DQ631444
	Phalaris_paradoxa_SAA762_Curtis61
	Phalaris_paradoxa_SAA763_McKenzie95131
	Phleum_pratense_DQ353964
	Poa_annua_DQ353983
	Poa_gigantea_SAA526_Peterson21680
	Poa_gymnantha_SAA527_Peterson21733
	Poa_infirma_AF488773
	Poa_pratensis_SAA144_Goodrich22955
	Podagrostis_aequivalvis_SAA568_Saarela1307
	Polypogon_australis_SAA101_Peterson19678
	Polypogon_australis_SAA50_Soreng7084
	Polypogon_australis_SAA53_Peterson15551
	Polypogon_elongatus_SAA240_Peterson21182
	Polypogon_elongatus_SAA247_Peterson21234
	Polypogon_elongatus_SAA517_Peterson21688
	Polypogon_interruptus_SAA516_Peterson21477
	Polypogon_maritimus_DQ336838
	Polypogon_viridis_SAA239_Peterson20996
	Polypogon_viridis_SAA245_Peterson21309
	Polypogon_viridis_SAA515_Peterson21470
	Pseudobromus_africanus_SAA675_Schweickerdt6053
	Puccinellia_distans_AF533024
	Relchela_panicoides_SAA667_Peterson17364
	Relchela_panicoides_SAA668_Peterson17334
	Rostraria_cristata_DQ336853
	Rostraria_obtusiflora_DQ631475
	Rostraria_pumila_SAA730_Peterson14444
	Rostraria_pumila_SAA767_Clarke3442
	Rostraria_salzmannii_DQ631476
	Rostraria_salzmannii_KJ529412
	Sesleria_argentea_AF533030
	Sesleria_caerulea_DQ631450
	Sphenopholis_filiformis_SAA628_Sorrie11538
	Sphenopholis_intermedia_DQ631466
	Sphenopholis_intermedia_SAA260_Dugal4080
	Sphenopholis_intermedia_SAA262_Dugal4234
	Sphenopholis_obtusata_EU119377
	Sphenopholis_obtusata_major_SAA261_Darbyshire3412
	Sphenopholis_pensylvanica_SAA673_Sharp40056
	Sphenopholis_pensylvanica_SAA745_Terrell3644
	Torreyochloa_pallida_pauciflora_SAA622_Saarela1187
	Torreyochloa_pallida_pauciflora_Soreng7413
	Triplachne_nitens_DQ336836
	Trisetaria_loeflingianum_DQ631473
	Trisetaria_ovata_DQ336852
	Trisetum_andinum_SAA656_Sklenar9_3
	Trisetum_baregense_DQ631471
	Trisetum_cernuum_canescens_SAA107_Peterson19720
	Trisetum_cernuum_canescens_SAA114_Peterson19790
	Trisetum_cernuum_canescens_SAA20_Peterson18723
	Trisetum_distichophyllum_SAA146_Buhrer207676
	Trisetum_durangense_SAA241_Peterson21245
	Trisetum_durangense_SAA242_Peterson21217
	Trisetum_flavescens_DQ336850
	Trisetum_flavescens_JQ041860
	Trisetum_flavescens_KU600368
	Trisetum_flavescens_KU600369
	Trisetum_flavescens_KU600409
	Trisetum_flavescens_SAA145_Kalheber78_379
	Trisetum_glaciale_DQ631477
	Trisetum_gracile_DQ631472
	Trisetum_hispidum_DQ336851
	Trisetum_irazuense_SAA655_Stergios20561
	Trisetum_macbridei_SAA522_Peterson21679
	Trisetum_montanum_SAA90_Peterson18397
	Trisetum_oreophilum_oreophilum_SAA558_Peterson20273
	Trisetum_oreophilum_oreophilum_SAA659_Peterson9239
	Trisetum_palmeri_SAA657_Hoge220
	Trisetum_paniceum_DQ631474
	Trisetum_phleoides_SAA653_Peterson17256
	Trisetum_preslii_SAA660_Peterson11467
	Trisetum_rosei_SAA233_Peterson21388
	Trisetum_spicatum_cumingii_SAA520_Peterson21934
	Trisetum_spicatum_Peterson10051
	Trisetum_spicatum_SAA405_Peterson17892
	Trisetum_spicatum_SAA521_Peterson21527
	Trisetum_spicatum_SAA559_Peterson20299
	Trisetum_spicatum_SAA764_Chesterfield3126
	Trisetum_spicatum_SAA765_Walsh6731
	Trisetum_spicatum_SAA81_Peterson19768
	Trisetum_spicatum_spicatum_Peterson21896
	Trisetum_viride_SAA237_Peterson21275
	Trisetum_viride_SAA244_Peterson21134
	Trisetum_viride_SAA60_Peterson18783
	Trisetum_virletii_SAA658_Nunez7926
	Vahlodea_atropurpurea_SAA21_Peterson18728
	xCalammophila_baltica_SAA159_PaszkoS_9
	xCalammophila_baltica_SAA160_PaszkoJ7
;
end;
begin characters;
	dimensions nchar=1481;
	format datatype=dna missing=? gap=-;
	matrix
	Agrostis_breviculmis_SAA562_Peterson20294	----AAATCGGTAGACGCTACGGACTTGATTGTATTGAGCCTTGGTATGGAAACCTGCTAAGT-GGTAACTT-CCAAATTCAGAGAAACCCT-GGAATTAAAAAAGGGCAATCCTGAGCCAAATCCGTG----TTTTGAGAAAAC---AAAG-GGGTTCTCGAATCGAACTA-TAATACAAAGGAAAAGGATAGGTGCAGAGACTCAATGGAAGCTGTTCTAACGAATCGAGTTAATTACGTTGTGT------TGTTAGTGGAACTAC------TTCTAAATTTGAGAAAGAAGGG-----------CTTTATACATCTAATAAACACGTATAGATACTG---------ACATAGCAAACGATTAATCACAGAATGCATATTATATATAAT-ATG----…
	Agrostis_capillaris_AY177347	-----------------------------------------TTGGTATGGAAACCTGCTAAGT-GGTAACTT-CCAAATTCAGAGAAACCCT-GGAATTAAAAAAGGGCAATCCTGAGCCAAATCCGTG----TTTTGAGAAAAC---AAAG-GGGTTCTCGAATCGAACTA-GAATACAAAGGAAAAGGATAGGTGCAGAGACTCAATGGAAGCTGTTCTAACGAATCGAGTTAATTACGTTGTGT------TGTTAGTGGAACTCC------TTCTAAATTTGAGAAAGAAGGG-----------CTTTATACATCTAATAAACACGTATAGATACTG---------ACATAGCAAACGATTAATCACAGAATGCATAT----TAGAAT-ATA----…
	Agrostis_capillaris_AY450942_AY450948	------------------------------------------------GGAAACCTGCTAAGT-GGTAACTT-CCAAATTCAGAGAAACCCT-GGAATTAAAAAAGGGCAATCCTGAGCCAAATCCGTG----TTTTGAGAAAAC---AAAG-GGGTTCTCGAATCGAACTA-TAATACAAAGGAAAAGGATAGGTGCAGAGACTCAATGGAAGCTGTTCTAACGAATCGAGTTAATTACGTTGTGT------TGTTAGTGGAACTAC------TTCTAAATTTGAGAAAGAAGGG-----------CTTTATACATCTAATAAACACGTATAGATACTG---------ACATAGCAAACGATTAATCACAGAATGCATATTATATATAAT-ATG----…
	Agrostis_capillaris_EU119354	------------------------------------GAGCCTTGGTATGGAAACCTGCTAAGT-GGTAACTT-CCAAATTCAGAGAAACCCT-GGAATTAAAAAAGGGCAATCCTGAGCCAAATCCGTG----TTTTGAGAAAAC---AAAG-GGGTTCTCGAATCGAACTA-TAATACAAAGGAAAAGGATAGGTGCAGAGACTCAATGGAAGCTGTTCTAACGAATCGAGTTAATTACGTTGTGT------TGTTAGTGGAACTAC------TTCTAAATTTGAGAAAGAAGGG-----------CTTTATACATCTAATAAACACGTATAGATACTG---------ACATAGCAAACGATTAATCACAGAATGCATATTATATATAAT-ATG----…
	Agrostis_capillaris_HM590235	----------------------GACTTGATTGTATTGAGCCTTGGTATGGAAACCTGCTAAGT-GGTAACTT-CCAAATTCAGAGAAACCCT-GGAATTAAAAAAGGGCAATCCTGAGCCAAATCCGTG----TTTTGAGAAAAC---AAAG-GGGTTCTCGAATCGAACTA-GAATACAAAGGAAAAGGATAGGTGCAGAGACTCAATGGAAGCTGTTCTAACGAATCGAGTTAATTACGTTGTGT------TGTTAGTGGAACTCC------TTCTAAATTTGAGAAAGAAGGG-----------CTTTATACATCTAATAAACACGTATAGATACTG---------ACATAGCAAACGATTAATCACAGAATGCATAT----TAGAAT-ATA----…
	Agrostis_capillaris_JQ972966	--------------------------------------------------------------------------------------------------------------------------------------------------------------------------------TACAAAGGAAAAGGATAGGTGCAGAGACTCAATGGAAGCTGTTCTAACGAATCGAGTTAATTACGTTGTGT------TGTTAGTGGAACTCC------TTCTAAATTTGAGAAAGAAGGG-----------CTTTATACATCTAATAAACACGTATAGATACTG---------ACATAGCAAACGATTAATCACAGAATGCATAT----TAGAAT-ATA----…
	Agrostis_capillaris_SAA115_Peterson19798	--------------------------------------------------------GCTAAGT-GGTAACTT-CCAAATTCAGAGAAACCCT-GGAATTAAAAAAGGGCAATCCTGAGCCAAATCCGTG----TTTTGAGAAAAC---AAAG-GGGTTCTCGAATCGAACTA-GAATACAAAGGAAAAGGATAGGTGCAGAGACTCAATGGAAGCTGTTCTAACGAATCGAGTTAATTACGTTGTGT------TGTTAGTGGAACTCC------TTCTAAATTTGAGAAAGAAGGG-----------CTTTATACATCTAATAAACACGTATAGATACTG---------ACATAGCAAACGATTAATCACAGAATGCATAT----TAGAAT-ATA----…
	Agrostis_capillaris_SAA18_Saarela249	----------------------------------------------------------------GGTAACTT-CCAAATTCAGAGAAACCCT-GGAATTAAAAAAGGGCAATCCTGAGCCAAATCCGTG----TTTTGAGAAAAC---AAAG-GGGTTCTCGAATCGAACTA-GAATACAAAGGAAAAGGATAGGTGCAGAGACTCAATGGAAGCTGTTCTAACGAATCGAGTTAATTACGTTGTGT------TGTTAGTGGAACTCC------TTCTAAATTTGAGAAAGAAGGG-----------CTTTATACATCTAATAAACACGTATAGATACTG---------ACATAGCAAACGATTAATCACAGAATGCATAT----TAGAAT-ATA----…
	Agrostis_capillaris_SAA88_Saarela748	---------------------------------------------------AACCTGCTAAGT-GGTAACTT-CCAAATTCAGAGAAACCCT-GGAATTAAAAAAGGGCAATCCTGAGCCAAATCCGTG----TTTTGAGAAAAC---AAAG-GGGTTCTCGAATCGAACTA-TAATACAAAGGAAAAGGATAGGTGCAGAGACTCAATGGAAGCTGTTCTAACGAATCGAGTTAATTACGTTGTGT------TGTTAGTGGAACTAC------TTCTAAATTTGAGAAAGAAGGG-----------CTTTATACATCTAATAAACACGTATAGATACTG---------ACATAGCAAACGATTAATCACAGAATGCATATTATATATAAT-ATG----…
	Agrostis_exarata_DQ860511	--CGAAATCGGTAGACGCTACGGACTTGATTGTATTGAGCCTTGGTATGGAAACCTGCTAAGT-GGTAACTT-CCAAATTCAGAGAAACCCT-GGAATTAAAAAAGGGCAATCCTGAGCCAAATCCGTG----TTTTGAGAAAAC---AAAG-GGGTTCTCGAATCGAACTA-TAATACAAAGGAAAAGGATAGGTGCAGAGACTCAATGGAAGCTGTTCTAACGAATCGAGTTAATTACGTTGTGT------TGTTAGTGGAACTAC------TTCTAAATTTGAGAAAGAAGGG-----------CTTTATACATCTAATAAACACGTATAGATACTG---------ACATAGCAAACGATTAATCACAGAATGCATATTATATATAAT-ATG----…
	Agrostis_exarata_GQ244539	----------------------GACTTGATTGTATTGAGCCTTGGTATGGAAACCTGCTAAGT-GGTAACTT-CCAAATTCAGAGAAACCCT-GGAATTAAAAAAGGGCAATCCTGAGCCAAATCCGTG----TTTTGAGAAAAC---AAAG-GGGTTCTCGAATCGAACTA-TAATACAAAGGAAAAGGATAGGTGCAGAGACTCAATGGAAGCTGTTCTAACGAATCGAGTTAATTACGTTGTGT------TGTTAGTGGAACTAC------TTCTAAATTTGAGAAAGAAGGG-----------CTTTATACATCTAATAAACACGTATAGATACTG---------ACATAGCAAACGATTAATCACAGAATGCATATTATATATAAT-ATG----…
	Agrostis_exarata_SAA109_Peterson19730	---------------------------------------------------AACCTGCTAAGT-GGTAACTT-CCAAATTCAGAGAAACCCT-GGAATTAAAAAAGGGCAATCCTGAGCCAAATCCGTG----TTTTGAGAAAAC---AAAG-GGGTTCTCGAATCGAACTA-TAATACAAAGGAAAAGGATAGGTGCAGAGACTCAATGGAAGCTGTTCTAACGAATCGAGTTAATTACGTTGTGT------TGTTAGTGGAACTAC------TTCTAAATTTGAGAAAGAAGGG-----------CTTTATACATCTAATAAACACGTATAGATACTG---------ACATAGCAAACGATTAATCACAGAATGCATATTATATATAAT-ATG----…
	Agrostis_exarata_SAA16_Saarela755	-TCGAAATCGGTAGACGCTACGGACTTGATTGTATTGAGCCTTGGTATGGAAACCTGCTAAGT-GGTAACTT-CCAAATTCAGAGAAACCCT-GGAATTAAAAAAGGGCAATCCTGAGCCAAATCCGTG----TTTTGAGAAAAC---AAAG-GGGTTCTCGAATCGAACTA-TAATACAAAGGAAAAGGATAGGTGCAGAGACTCAATGGAAGCTGTTCTAACGAATCGAGTTAATTACGTTGTGT------TGTTAGTGGAACTAC------TTCTAAATTTGAGAAAGAAGGG-----------CTTTATACATCTAATAAACACGTATAGATACTG---------ACATAGCAAACGATTAATCACAGAATGCATATTATATATAAT-ATG----…
	Agrostis_gelida_SAA747_Peterson8862_2__reversed_	-----------------------------------------------------------------------------------------------------------------------------CGTG----TTTTGAGAAAAC---AAAG-GGGTTCTCGAATCGAACTA-TAATACAAAGGAAA-GGATAGGTGCAGAGACTCAATGGAAGCTGTTCTAACGAATCGAGTTAATTACGTTGTGT------TGTTAGTGGAACTAC------TTCTAAATTTGAGAAAGAAGGG-----------CTTTATACATCTAATAAACACGTATAGATACTG---------ACATAGCAAACGATTAATCACAGAATGCATATTATATATAAT-ATG----…
	Agrostis_gigantea_EU639571	------------------------------------------------------------------------------------------------------------------------------------------------------------------------------------------AAGGATAGGTGCAGAGACTCAATGGAAGCTGTTCTAACGAATCGAGTTAATTACGTTGTGT------TGTTAGTGGAACTAC------TTCTAAATTTGAGAAAGAAGGG-----------CTTTATACATCTAATAAACACGTATAGATACTG---------ACATAGCAAACGATTAATCACAGAATGCATATTATATATAAT-ATG----…
	Agrostis_gigantea_KP711116	------------------------------------------------------------------------------------------------------------------------------------------------------------------------------------------AAGGATAGGTGCAGAGACTCAATGGAAGCTGTTCTAACGAATCGAGTTAATTACGTTGTGT------TGTTAGTGGAACTAC------TTCTAAATTTGAGAAAGAAGGG-----------CTTTATACATCTAATAAACACGTATAGATACTG---------ACATAGCAAACGATTAATCACAGAATGCATATTATATATAAT-ATG----…
	Agrostis_gigantea_SAA108_Peterson19724	--------------------------------TATTGAGCCTTGGTATGGAAACCTGCTAAGT-GGTAACTT-CCAAATTCAGAGAAACCCT-GGAATTAAAAAAGGGCAATCCTGAGCCAAATCCGTG----TTTTGAGAAAAC---AAAG-GGGTTCTCGAATCGAACTA-GAATACAAAGGAAAAGGATAGGTGCAGAGACTCAATGGAAGCTGTTCTAACGAATCGAGTTAATTACGTTGTGT------TGTTAGTGGAACTCC------TTCTAAATTTGAGAAAGAAGGG-----------CTTTATACATCTAATAAACACGTATAGATACTG---------ACATAGCAAACGATTAATCACAGAATGCATAT----TAGAAT-ATA----…
	Agrostis_hallii_SAA104_Peterson19699	------------------------------------GAGCCTTGGTATGGAAACCTGCTAAGT-GGTAACTT-CCAAATTCAGAGAAACCCT-GGAATTAAAAAAGGGCAATCCTGAGCCAAATCCGTG----TTTTGAGAAAAC---AAAG-GGGTTCTCGAATCGAACTA-TAATACAAAGGAAAAGGATAGGTGCAGAGACTCAATGGAAGCTGTTCTAACGAATCGAGTTAATTACGTTGTGT------TGTTAGTGGAACTAC------TTCTAAATTTGAGAAAGAAGGG-----------CTTTATACATCTAATAAACACGTATAGATACTG---------ACATAGCAAACGATTAATCACAGAATGCATATTATATATAAT-ATG----…
	Agrostis_hyemalis_EU119353	------------------------------------GAGCCTTGGTATGGAAACCTGCTAAGT-GGTAACTT-CCAAATTCAGAGAAACCCT-GGAATTAAAAAAGGGCAATCCTGAGCCAAATCCGTG----TTTTGAGAAAAC---AAAG-GGGTTCTCGAATCGAACTA-TAATACAAAGGAAAAGGATAGGTGCAGAGACTCAATGGAAGCTGTTCTAACGAATCGAGTTAATTACGTTGTGT------TGTTAGTGGAACTAC------TTCTAAATTTGAGAAAGAAGGG-----------CTTTATACATCTAATAAACACGTATAGATACTG---------ACATAGCAAACGATTAATCACAGAATGCATATTATATATAAT-ATG----…
	Agrostis_imberbis_SAA54_Soreng7218	---------------CGCTACGGACTTGATTGTATTGAGCCTTGGTATGGAAACCTGCTAAGT-GGTAACTT-CCAAATTCAGAGAAACCCT-GGAATTAAAAAAGGGCAATCCTGAGCCAAATCCGTG----TTTTGAGAAAAC---AAAG-GGGTTCTCGAATCGAACTA-TAATACAAAGGAAAAGGATAGGTGCAGAGACTCAATGGAAGCTGTTCTAACGAATCGAGTTAATTACGTTGTGT------TGTTAGTGGAACTAC------TTCTAAATTTGAGAAAGAAGGG-----------CTTTATACATCTAATAAACACGTATAGATACTG---------ACATAGCAAACGATTAATCACAGAATGCATATTATATATAAT-ATG----…
	Agrostis_kudoi_DQ860512	--CGAAATCGGTAGACGCTACGGACTTGATTGTATTGAGCCTTGGTATGGAAACCTGCTAAGT-GGTAACTT-CCAAATTCAGAGAAACCCT-GGAATTAAAAAAGGGCAATCCTGAGCCAAATCCGTG----TTTTGAGAAAAC---AAAG-GGGTTCTCGAATCGAACTA-TAATACAAAGGAAAAGGATAGGTGCAGAGACTCAATGGAAGCTGTTCTAACGAATCGAGTTAATTACGTTGTGT------TGTTAGTGGAACTAC------TTCTAAATTTGAGAAAGAAGGG-----------CTTTATACATCTAATAAACACGTATAGATACTG---------ACATAGCAAACGATTAATCACAGAATGCATATTATATATAAT-ATG----…
	Agrostis_kudoi_GQ244540	----------------------GACTTGATTGTATTGAGCCTTGGTATGGAAACCTGCTAAGT-GGTAACTT-CCAAATTCAGAGAAACCCT-GGAATTAAAAAAGGGCAATCCTGAGCCAAATCCGTG----TTTTGAGAAAAC---AAAG-GGGTTCTCGAATCGAACTA-TAATACAAAGGAAAAGGATAGGTGCAGAGACTCAATGGAAGCTGTTCTAACGAATCGAGTTAATTACGTTGTGT------TGTTAGTGGAACTAC------TTCTAAATTTGAGAAAGAAGGG-----------CTTTATACATCTAATAAACACGTATAGATACTG---------ACATAGCAAACGATTAATCACAGAATGCATATTATATATAAT-ATG----…
	Agrostis_mertensii_DQ353956	--CGAAATCGGTAGACGCTACGGACTTGATTGTATTGAGCCTTGGTATGGAAACCTGCTAAGT-GGTAACTT-CCAAATTCAGAGAAACCCT-GGAATTAAAAAAGGGCAATCCTGAGCCAAATCCGTG----TTTTGAGAAAAC---AAAG-GGGTTCTCGAATCGAACTA-TAATACAAAGGAAAAGGATAGGTGCAGAGACTCAATGGAAGCTGTTCTAACGAATCGAGTTAATTACGTTGTGT------TGTTAGTGGAACTAC------TTCTAAATTTGAGAAAGAAGGG-----------CTTTATACATCTAATAAACACGTATAGATACTG---------ACATAGCAAACGATTAATCACAGAATGCATATTATATATAAT-ATG----…
	Agrostis_mertensii_GQ244541	----------------------GACTTGATTGTATTGAGCCTTGGTATGGAAACCTGCTAAGT-GGTAACTT-CCAAATTCAGAGAAACCCT-GGAATTAAAAAAGGGCAATCCTGAGCCAAATCCGTG----TTTTGAGAAAAC---AAAG-GGGTTCTCGAATCGAACTA-TAATACAAAGGAAAAGGATAGGTGCAGAGACTCAATGGAAGCTGTTCTAACGAATCGAGTTAATTACGTTGTGT------TGTTAGTGGAACTAC------TTCTAAATTTGAGAAAGAAGGG-----------CTTTATACATCTAATAAACACGTATAGATACTG---------ACATAGCAAACGATTAATCACAGAATGCATATTATATATAAT-ATG----…
	Agrostis_mertensii_SAA132_Peterson20895	-------------------------------------------------------------------AACTT-CCAAATTCAGAGAAACCCT-GGAATTAAAAAAGGGCAATCCTGAGCCAAATCCGTG----TTTTGAGAAAAC---AAAG-GGGTTCTCGAATCGAACTA-TAATACAAAGGAAAAGGATAGGTGCAGAGACTCAATGGAAGCTGTTCTAACGAATCGAGTTAATTACGTTGTGT------TGTTAGTGGAACTAC------TTCTAAATTTGAGAAAGAAGGG-----------CTTTATACATCTAATAAACACGTATAGATACTG---------ACATAGCAAACGATTAATCACAGAATGCATATTATATATAAT-ATG----…
	Agrostis_mertensii_SAA134_Peterson20884	------------------TACGGACTTGATTGTATTGAGCCTTGGTATGGAAACCTGCTAAGT-GGTAACTT-CCAAATTCAGAGAAACCCT-GGAATTAAAAAAGGGCAATCCTGAGCCAAATCCGTG----TTTTGAGAAAAC---AAAG-GGGTTCTCGAATCGAACTA-TAATACAAAGGAAAAGGATAGGTGCAGAGACTCAATGGAAGCTGTTCTAACGAATCGAGTTAATTACGTTGTGT------TGTTAGTGGAACTAC------TTCTAAATTTGAGAAAGAAGGG-----------CTTTATACATCTAATAAACACGTATAGATACTG---------ACATAGCAAACGATTAATCACAGAATGCATATTATATATAAT-ATG----…
	Agrostis_meyenii_SAA58_Soreng7209	---------------CGCTACGGACTTGATTGTATTGAGCCTTGGTATGGAAACCTGCTAAGT-GGTAACTT-CCAAATTCAGAGAAACCCT-GGAATTAAAAAAGGGCAATCCTGAGCCAAATCCGTG----TTTTGAGAAAAC---AAAG-GGGTTCTCGAATCGAACTA-TAATACAAAGGAAAAGGATAGGTGCAGAGACTCAATGGAAGCTGTTCTAACGAATCGAGTTAATTACGTTGTGT------TGTTAGTGGAACTAC------TTCTAAATTTGAGAAAGAAGGG-----------CTTTATACATCTAATAAACACGTATAGATACTG---------ACATAGCAAACGATTAATCACAGAATGCATATTATATATAAT-ATG----…
	Agrostis_rosei_SAA236_Peterson21269	----------------GCTACGGACTTGATTGTATTGAGCCTTGGTATGGAAACCTGCTAAGT-GGTAACTT-CCAAATTCAGAGAAACCCT-GGAATTAAAAAAGGGCAATCCTGAGCCAAATCCGTG----TTTTGAGAAAAC---AAAG-GGGTTCTCGAATCGAACTA-GAATACAAAGGAAAAGGATAGGTGCAGAGACTCAATGGAAGCTGTTCTAACGAATCGAGTTAATTACGTTGTGT------TGTTAGTGGAACTCC------TTCTAAATTTGAGAAAGAAGGG-----------CTTTATACATCTAATAAACACGTATAGATACTG---------ACATAGCAAACGATTAATCACAGAATGCATAT----TATAAT-ATA----…
	Agrostis_scabra_GQ244542	----------------------GACTTGATTGTATTGAGCCTTGGTATGGAAACCTGCTAAGT-GGTAACTT-CCAAATTCAGAGAAACCCT-GGAATTAAAAAAGGGCAATCCTGAGCCAAATCCGTG----TTTTGAGAAAAC---AAAG-GGGTTCTCGAATCGAACTA-TAATACAAAGGAAAAGGATAGGTGCAGAGACTCAATGGAAGCTGTTCTAACGAATCGAGTTAATTACGTTGTGT------TGTTAGTGGAACTAC------TTCTAAATTTGAGAAAGAAGGG-----------CTTTATACATCTAATAAACACGTATAGATACTG---------ACATAGCAAACGATTAATCACAGAATGCATATTATATATAAT-ATG----…
	Agrostis_scabra_SAA15_Peterson18491	-TCGAAATCGGTAGACGCTACGGACTTGATTGTATTGAGCCTTGGTATGGAAACCTGCTAAGT-GGTAACTT-CCAAATTCAGAGAAACCCT-GGAATTAAAAAAGGGCAATCCTGAGCCAAATCCGTG----TTTTGAGAAAAC---AAAG-GGGTTCTCGAATCGAACTA-TAATACAAAGGAAAAGGATAGGTGCAGAGACTCAATGGAAGCTGTTCTAACGAATCGAGTTAATTACGTTGTGT------TGTTAGTGGAACTAC------TTCTAAATTTGAGAAAGAAGGG-----------CTTTATACATCTAATAAACACGTATAGATACTG---------ACATAGCAAACGATTAATCACAGAATGCATATTATATATAAT-ATG----…
	Agrostis_stolonifera_DQ336835	-------------------------------------------------------------------------------------------------------------------------------TG----TTTTGAGAAAAC---AAAG-GGGTTCTCGAATCGAACTA-TAATACAAAGGAAAAGGATAGGTGCAGAGACTCAATGGAAGCTGTTCTAACGAATCGAGTTAATTACGTTGTGT------TGTTAGTGGAACTAC------TTCTAAATTTGAGAAAGAAGGG-----------CTTTATACATCTAATAAACACGTATAGATACTG---------ACATAGCAAACGATTAATCACAGAATGCATATTATATATAAT-ATG----…
	Agrostis_stolonifera_EU639573	------------------------------------------------------------------------------------------------------------------------------------------------------------------------------------------AAGGATAGGTGCAGAGACTCAATGGAAGCTGTTCTAACGAATCGAGTTAATTACGTTGTGT------TGTTAGTGGAACTAC------TTCTAAATTTGAGAAAGAAGGG-----------CTTTATACATCTAATAAACACGTATAGATACTG---------ACATAGCAAACGATTAATCACAGAATGCATATTATATATAAT-ATG----…
	Agrostis_stolonifera_KJ529410	-------------------------------------------------------------------------------------------------------------------------------TG----TTTTGAGAAAAC---AAAG-GGGTTCTCGAATCGAACTA-TAATACAAAGGAAAAGGATAGGTGCAGAGACTCAATGGAAGCTGTTCTAACGAATCGAGTTAATTACGTTGTGT------TGTTAGTGGAACTAC------TTCTAAATTTGAGAAAGAAGGG-----------CTTTATACATCTAATAAACACGTATAGATACTG---------ACATAGCAAACGATTAATCACAGAATGCATATTATATATAAT-ATG----…
	Agrostis_stolonifera_KP711117	------------------------------------------------------------------------------------------------------------------------------------------------------------------------------------------AAGGATAGGTGCAGAGACTCAATGGAAGCTGTTCTAACGAATCGAGTTAATTACGTTGTGT------TGTTAGTGGAACTAC------TTCTAAATTTGAGAAAGAAGGG-----------CTTTATACATCTAATAAACACGTATAGATACTG---------ACATAGCAAACGATTAATCACAGAATGCATATTATATATAAT-ATG----…
	Agrostis_stolonifera_SAA150_Soreng7582	-----AATCGGTAGACGCTACGGACTTGATTGTATTGAGCCTTGGTATGGAAACCTGCTAAGT-GGTAACTT-CCAAATTCAGAGAAACCCT-GGAATTAAAAAAGGGCAATCCTGAGCCAAATCCGTG----TTTTGAGAAAAC---AAAG-GGGTTCTCGAATCGAACTA-TAATACAAAGGAAAAGGATAGGTGCAGAGACTCAATGGAAGCTGTTCTAACGAATCGAGTTAATTACGTTGTGT------TGTTAGTGGAACTAC------TTCTAAATTTGAGAAAGAAGGG-----------CTTTATACATCTAATAAACACGTATAGATACTG---------ACATAGCAAACGATTAATCACAGAATGCATATTATATATAAT-ATG----…
	Agrostis_stolonifera_SAA17_Peterson18382	-TCGAAATCGGTAGACGCTACGGACTTGATTGTATTGAGCCTTGGTATGGAAACCTGCTAAGT-GGTAACTT-CCAAATTCAGAGAAACCCT-GGAATTAAAAAAGGGCAATCCTGAGCCAAATCCGTG----TTTTGAGAAAAC---AAAG-GGGTTCTCGAATCGAACTA-TAATACAAAGGAAAAGGATAGGTGCAGAGACTCAATGGAAGCTGTTCTAACGAATCGAGTTAATTACGTTGTGT------TGTTAGTGGAACTAC------TTCTAAATTTGAGAAAGAAGGG-----------CTTTATACATCTAATAAACACGTATAGATACTG---------ACATAGCAAACGATTAATCACAGAATGCATATTATATATAAT-ATG----…
	Agrostis_stolonifera_SAA41_Saarela751	---------------------------------------CCTTGGTATGGAAACCTGCTAAGT-GGTAACTT-CCAAATTCAGAGAAACCCT-GGAATTAAAAAAGGGCAATCCTGAGCCAAATCCGTG----TTTTGAGAAAAC---AAAG-GGGTTCTCGAATCGAACTA-TAATACAAAGGAAAAGGATAGGTGCAGAGACTCAATGGAAGCTGTTCTAACGAATCGAGTTAATTACGTTGTGT------TGTTAGTGGAACTAC------TTCTAAATTTGAGAAAGAAGGG-----------CTTTATACATCTAATAAACACGTATAGATACTG---------ACATAGCAAACGATTAATCACAGAATGCATATTATATATAAT-ATG----…
	Agrostis_tolucensis_JF904747	---------------------GGACTTGATTGTATTGAGCCTTGGTATGGAAACCTGCTAAGT-GGTAACTT-CCAAATTCAGAGAAACCCT-GGAATTAAAAAAGGGCAATCCTGAGCCAAATCCGTG----TTTTGAGAAAAC---AAAG-GGGTTCTCGAATCGAACTA-TAATACAAAGGAAAAGGATAGGTGCAGAGACTCAATGGAAGCTGTTCTAACGAATCGAGTTAATTACGTTGTGT------TGTTAGTGGAACTAC------TTCTAAATTTGAGAAAGAAGGG-----------CTTTATACATCTAATAAACACGTATAGATACTG---------ACATAGCAAACGATTAATCACAGAATGCATATTATATATAAT-ATG----…
	Agrostis_tolucensis_SAA235_Peterson21338	---GAAATCGGTAGACGCTACGGACTTGATTGTATTGAGCCTTGGTATGGAAACCTGCTAAGT-GGTAACTT-CCAAATTCAGAGAAACCCT-GGAATTAAAAAAGGGCAATCCTGAGCCAAATCCGTG----TTTTGAGAAAAC---AAAG-GGGTTCTCGAATCGAACTA-TAATACAAAGGAAAAGGATAGGTGCAGAGACTCAATGGAAGCTGTTCTAACGAATCGAGTTAATTACGTTGTGT------TGTTAGTGGAACTAC------TTCTAAATTTGAGAAAGAAGGG-----------CTTTATACATCTAATAAACACGTATAGATACTG---------ACATAGCAAACGATTAATCACAGAATGCATAT----TATAAT-ATA----…
	Agrostis_tolucensis_SAA530_Peterson21487	------------------TACGGACTTGATTGTATTGAGCCTTGGTATGGAAACCTGCTAAGT-GGTAACTT-CCAAATTCAGAGAAACCCTGGGAATTAAAAAAGGGCAATCCTGAGCCAAATCCGTG----TTTTGAGAAAAC---AAAG-GGGTTCTCGAATCGAACTA-TAATACAAAGGAAAAGGATAGGTGCAGAGACTCAATGGAAGCTGTTCTAACGAATCGAGTTAATTACGTTGTGT------TGTTAGTGGAACTAC------TTCTAAATTTGAGAAAGAAGGG-----------CTTTATACATCTAATAAACACGTATAGATACTG---------ACATAGCAAACGATTAATCACAGAATGCATATTATATATAAT-ATG----…
	Agrostis_tolucensis_SAA534_Peterson21670	---------------------GGACTTGATTGTATTGAGCCTTGGTATGGAAACCTGCTAAGT-GGTAACTT-CCAAATTCAGAGAAACCCT-GGAATTAAAAAAGGGCAATCCTGAGCCAAATCCGTG----TTTTGAGAAAAC---AAAG-GGGTTCTCGAATCGAACTATGAATACAAAGGAAAAGGATAGGTGCAGAGACTCAATGGAAGCTGTTCTAACGAATCGAGTTAATTACGTTGTGT------TGTTAGTGGAACTAC------TTCTAAATTTGAGAAAGAAGGG-----------CTTTATACATCTAATAAACACGTATAGATACTG---------ACATAGCAAACGATTAATCACAGAATGCATATTATATATAAT-ATG----…
	Agrostis_tolucensis_SAA560_Peterson20271	-------------GACGCTACGGACTTGATTGTATTGAGCCTTGGTATGGAAACCTGCTAAGT-GGTAACTT-CCAAATTCAGAGAAACCCT-GGAATTAAAAAAGGGCAATCCTGAGCCAAATCCGTG----TTTTGAGAAAAC---AAAG-GGGTTCTCGAATCGAACTA-TAATACAAAGGAAAAGGATAGGTGCAGAGACTCAATGGAAGCTGTTCTAACGAATCGAGTTAATTACGTTGTGT------TGTTAGTGGAACTAC------TTCTAAATTTGAGAAAGAAGGG-----------CTTTATACATCTAATAAACACGTATAGATACTG---------ACATAGCAAACGATTAATCACAGAATGCATATTATATATAAT-ATG----…
	Agrostis_vinealis_AY177332	-----------------------------------------TTGGTATGGAAACCTGCTAAGT-GGTAACTT-CCAAATTCAGAGAAACCCT-GGAATTAAAAAAGGGCAATCCTGAGCCAAATCCGTG----TTTTGAGAAAAC---AAAG-GGGTTCTCGAATCGAACTA-TAATACAAAGGAAAAGGATAGGTGCAGAGACTCAATGGAAGCTGTTCTAACGAATCGAGTTAATTACGTTGTGT------TGTTAGTGGAACTAC------TTCTAAATTTGAGAAAGAAGGG-----------CTTTATACATCTAATAAACACGTATAGATACTG---------ACATAGCAAACGATTAATCACAGAATGCATATTATATATAAT-ATG----…
	Airopsis_tenella_DQ631445	-------------------------------------------------------------------------------------------------------------------------------TG----TTTTGAGAAAAC---AAGG-GGGTTCTCGAA-----CTA-GAATACAAAGGAAAAGGATAGGTGCAGAGACTCAATGGAAGCTGTTCTAACGAATCGAGTTAATTACGTTGTGT------TGTTAGTGGAACTCCTT-CTATTCTAAATTTGAGAAAGAAGGG-----------CTTTATACATCTAATAAACA----TAGATATTG---------ACATAGCAAACGATTAACCAAAGAACGCATAT----TATAAT-ATA----…
	Alopecurus_magellanicus_SAA563_Peterson20626	---GAAATCGGTAGACGCTACGGACTTGATTGTATTGAGCCTTGGTATGGAAACCTGCTAAGT-GGTAACTT-CCAAATTCAGAGAAACCCT-GGAATTAAAAAAGGGCAATCCTGAGCCAAATCCGTG----TTTTGAGAAAAC---AAGG-GGGTTCTCGAA-----CTA-GAATACAAAGGAAAAGGATAGGTGCAGAGACTCAATGGAAGCTGTTCTAACGAATCGAGTTAATTACGTTGTAT------TGTTAGTGGAATTCC------TTCTAAATTCGAGAAAGAAGGG-----------CTTTATACATGTAATAAACACGTATAGATACTG---------ACATAGCAAACGATTAATCACAGAACCTATAT----TATAAT-ATA----…
	Ammophila_arenaria_DQ631456	-------------------------------------------------------------------------------------------------------------------------------TG----TTTTGAGAAAAC---AAAG-GGGTTCTCGAATCGAACTA-GAATACAAAGGAAAAGGATAGGTGCAGAGACTCAATGGAAGCTGTTCTAACGAATCGAGTTAATTACGTTGTGT------TGTTAGTGGAACTCC------TTCTAAATTTGAGAAAGAAGGG-----------CTTTATACATCTAATAAACACGTATAGATACTG---------ACATAGCAAACGATTAATCACAGAATGCATAT----TATAAT-ATA----…
	Ammophila_arenaria_EF195131	---------------------------------------------------------------------------------------------------------------------------------------------------------------------------------------------------------------------------------------------------------------------------------------------------------------------------------------------------------------------------------------------------------------…
	Ammophila_arenaria_SAA165_PaszkoS_7	---------------CGCTACGGACTTGATTGTATTGAGCCTTGGTATGGAAACCTGCTAAGT-GGTAACTT-CCAAATTCAGAGAAACCCT-GGAATTAAAAAAGGGCAATCCTGAGCCAAATCCGTG----TTTTGAGAAAAC---AAAG-GGGTTCTCGAATCGAACTA-GAATACAAAGGAAAAGGATAGGTGCAGAGACTCAATGGAAGCTGTTCTAACGAATCGAGTTAATTACGTTGTGT------TGTTAGTGGAACTCC------TTCTAAATTTGAGAAAGAAGGG-----------CTTTATACATCTAATAAACACGTATAGATACTG---------ACATAGCAAACGATTAATCACAGAATGCATAT----TATAAT-ATA----…
	Ammophila_arenaria_SAA78_Peterson19705	---------------------GGACTTGATTGTATTGAGCCTTGGTATGGAAACCTGCTAAGT-GGTAACTT-CCAAATTCAGAGAAACCCT-GGAATTAAAAAAGGGCAATCCTGAGCCAAATCCGTG----TTTTGAGAAAAC---AAAG-GGGTTCTCGAATCGAACTA-GAATACAAAGGAAAAGGATAGGTGCAGAGACTCAATGGAAGCTGTTCTAACGAATCGAGTTAATTACGTTGTGT------TGTTAGTGGAACTCC------TTCTAAATTTGAGAAAGAAGGG-----------CTTTATACATCTAATAAACACGTATAGATACTG---------ACATAGCAAACGATTAATCACAGAATGCATAT----TATAAT-ATA----…
	Ammophila_breviligulata_SAA123_Peterson20867	----------------GCTACGGACTTGATTGTATTGAGCCTTGGTATGGAAACCTGCTAAGT-GGTAACTT-CCAAATTCAGAGAAACCCT-GGAATTAAAAAAGGGCAATCCTGAGCCAAATCCGTG----TTTTGAGAAAAC---AAAG-GGGTTCTCGAATCGAACTA-GAATACAAAGGAAAAGGATAGGTGCAGAGACTCAATGGAAGCTGTTCTAACGAATCGAGTTAATTACGTTGTGT------TGTTAGTGGAACTCC------TTCTAAATTTGAGAAAGAAGGG-----------CTTTATACATCTAATAAACACGTATAGATACTG---------ACATAGCAAACGATTAATCACAGAATGCATAT----TATAAT-ATA----…
	Ammophila_breviligulata_SAA564_Page_sn	--------------------------------------------------------GCTAAGT-GGTAACTT-CCAAATTCAGAGAAACCCT-GGAATTAAAAAAGGGCAATCCTGAGCCAAATCCGTG----TTTTGAGAAAAC---AAAG-GGGTTCTCGAATCGAACTA-GAATACAAAGGAAAAGGATAGGTGCAGAGACTCAATGGAAGCTGTTCTAACGAATCGAGTTAATTACGTTGTGT------TGTTAGTGGAACTCC------TTCTAAATTTGAGAAAGAAGGG-----------CTTTATACATCTAATAAACACGTATAGATACTG---------ACATAGCAAACGATTAATCACAGAATGCATAT----TATAAT-ATA----…
	Amphibromus_fluitans_SAA752_AshtonSN	-TCGAAATCGGTAGACGCTACGGACTTGATTGTATTGAGCCTTGGTATGGAAACCTGCTAAGT-GGTAACTT-CCAAATTCAGAGAAACCCT-GGAATTAAAAAAGGGCAATCCTGAGCCAAATCCGTG----TTTTGAGAAAAC---AAGG-GGGTTCTCGAA-----CTA-GAATACAAAGGAAAAGGATAGGTGCAGAGACTCAATGGAAGCTGTTCTAACGAATCGAGTTAATTACGTTGTGT------TGTTAGTGGAACTCC------TTCTAAATTTGAGAAAGAAGGG-----------CTTTATACATCTAATAAACACGTATAGATACTGACAT-----ACATAGCAAACGATTAATCACGGAACCCATAT----TATAAT-ATA----…
	Amphibromus_macrorhinus_SAA753_Clarke2625	-TCGAAATCGGTAGACGCTACGGACTTGATTGTATTGAGCCTTGGTATGGAAACCTGCTAAGT-GGTAACTT-CCAAATTCAGAGAAACCCT-GGAATTAAAAAAGGGCAATCCTGAGCCAAATCCGTG----TTTTGAGAAAAC---AAGG-GGGTTCTCGAA-----CTA-GAATACAAAGGAAAAGGATAGGTGCAGAGACTCAATGGAAGCTGTTCTAACGAATCGAGTTAATTACGTTGTGT------TGTTAGTGGAACTCC------TTCTAAATTTGAGAAAGAAGGG-----------CTTTATACATCTAATAAACACGTATAGATACTGACAT-----ACATAGCAAACGATTAATCACGGAACCCATAT----TATAAT-ATA----…
	Amphibromus_macrorhinus_SAA759_Thomas586	----------------GCTACGGACTTGATTGTATTGAGCCTTGGTATGGAAACCTGCTAAGT-GGTAACTT-CCAAATTCAGAGAAACCCT-GGAATTAAAAAAGGGCAATCCTGAGCCAAATCCGTG----TTTTGAGAAAAC---AAGG-GGGTTCTCGAA-----CTA-GAATACAAAGGAAAAGGATAGGTGCAGAGACTCAATGGAAGCTGTTCTAACGAATCGAGTTAATTACGTTGTGT------TGTTAGTGGAACTCC------TTCTAAATTTGAGAAAGAAGGG-----------CTTTATACATCTAATAAACACGTATAGATACTGACAT-----ACATAGCAAACGATTAATCACGGAACCCATAT----TATAAT-ATA----…
	Amphibromus_neesii_SAA755_Stajsic4243	--CGAAATCGGTAGACGCTACGGACTTGATTGTATTGAGCCTTGGTATGGAAACCTGCTAAGT-GGTAACTT-CCAAATTCAGAGAAACCCT-GGAATTAAAAAAGGGCAATCCTGAGCCAAATCCGTG----TTTTGAGAAAAC---AAGG-GGGTTCTCGAA-----CTA-GAATACAAAGGAAAAGGATAGGTGCAGAGACTCAATGGAAGCTGTTCTAACGAATCGAGTTAATTACGTTGTGT------TGTTAGTGGAACTCC------TTCTAAATTTGAGAAAGAAGGG-----------CTTTATACATCTAATAAACACGTATAGATACTGACAT-----ACATAGCAAACGATTAATCACGGAACCCATAT----TATAAT-ATA----…
	Amphibromus_pithogastrus_SAA769_Clarke2535	---------------CGCTACGGACTTGATTGTATTGAGCCTTGGTATGGAAACCTGCTAAGT-GGTAACTT-CCAAATTCAGAGAAACCCT-GGAATTAAAAAAGGGCAATCCTGAGCCAAATCCGTG----TTTTGAGAAAAC---AAGG-GGGTTCTCGAA-----CTA-GAATACAAAGGAAAAGGATAGGTGCAGAGACTCAATGGAAGCTGTTCTAACGAATCGAGTTAATTACGTTGTGT------TGTTAGTGGAACTCC------TTCTAAATTTGAGAAAGAAGGG-----------CTTTATACATCTAATAAACACGTATAGATACTGACAT-----ACATAGCAAACGATTAATCACGGAACCCATAT----TATAAT-ATA----…
	Amphibromus_recurvatus_SAA757_WalkerSN	----------------GCTACGGACTTGATTGTATTGAGCCTTGGTATGGAAACCTGCTAAGT-GGTAACTT-CCAAATTCAGAGAAACCCT-GGAATTAAAAAAGGGCAATCCTGAGCCAAATCCGTG----TTTTGAGAAAAC---AAGG-GGGTTCTCGAA-----CTA-GAATACAAAGGAAAAGGATAGGTGCAGAGACTCAATGGAAGCTGTTCTAACGAATCGAGTTAATTACGTTGTGT------TGTTAGTGGAACTCC------TTCTAAATTTGAGAAAGAAGGG-----------CTTTATACATCTAATAAACACGTATAGATACTGACAT-----ACATAGCAAACGATTAATCACAGAACCCATAT----TATAAT-ATA----…
	Amphibromus_scabrivalvis_EU395885	-------------------------------------------------GAAACCTGCTA-GT-GGTAACTT-CCAAATTCAGAGAAACCCT-GGAATTAAAAAAGGGCAATCCTGAGCCAAATCCGTG----TTTTGAGAAAAC---AAGG-GGGTTCTCGAA-----CTA-GAATACAAAGGAAAAGGATAGGTGCAGAGACTCAATGGAAGCTGTTCTAACGAATCGAGTTAATTACGTTGTGT------TGTTAGTGGAACTCC------TTCTAAATTTGAGAAAGAAGGG-----------CTTTATACATCTAATAAACACGTATAGATACTGACAT-----ACATAGCAAACGATTAATCACAGAACCCATAT----TATAAT-ATA----…
	Amphibromus_scabrivalvis_SAA158_Soreng7013	-------------------------------------------------------------------AACTT-CCAAATTCAGAGAAACCCTGGGAATTAAAAAAGGGCAATCCTGAGCCAAATCCGTG----TTTTGAGAAAAC---AAGG-GGGTTCTCGAA-----CTA-GAATACAAAGGAAAAGGATAGGTGCAGAGACTCAATGGAAGCTGTTCTAACGAATCGAGTTAATTACGTTGTGT------TGTTAGTGGAACTCC------TTCTAAATTTGAGAAAGAAGGG-----------CTTTATACATCTAATAAACACGTATAGATACTGACAT-----ACATAGCAAACGATTAATCACAGAACCCATAT----TATAAT-ATA----…
	Amphibromus_sinuatus_SAA756_Paget2257	-TCGAAATCGGTAGACGCTACGGACTTGATTGTATTGAGCCTTGGTATGGAAACCTGCTAAGT-GGTAACTT-CCAAATTCAGAGAAACCCT-GGAATTAAAAAAGGGCAATCCTGAGCCAAATCCGTG----TTTTGAGAAAAC---AAGG-GGGTTCTCGAA-----CTA-GAATACAAAGGAAAAGGATAGGTGCAGAGACTCAATGGAAGCTGTTCTAACGAATCGAGTTAATTACGTTGTGT------TGTTAGTGGAACTCC------TTCTAAATTTGAGAAAGAAGGG-----------CTTTATACATCTAATAAACACGTATAGATACTGACAT-----ACATAGCAAACGATTAATCACGGAACCCATAT----TATAAT-ATA----…
	Anthoxanthum_alpinum_SAA198_PaszkoGPS210	---------------------------------------------------------------------CTTCCCAAATTCAAAGAAACCCTGGGAATTAAAAAAGGGCAATCCTGACCCAAATCCTTG----TTTTGAAAAAAC---AAAA-GGGTTCTCGAA-----CTA-AAATACAAAGGAAAAGGATAGGTGCAGAGACTCAATGGAAGCTGTTCTAACGAATCGAGTTAATTACGTTATGT------TGTTAGTGGAACTCT------TTCTAAATTTGAGAAAGAAGGG-----------CTTTATACATCTAATAAACACGTATAGATACTG---------ACATAGCAAACGATTAATCACAGAACGCATAT----TATAAT-ATA----…
	Anthoxanthum_alpinum_SAA199_PaszkoGPS225	---------------------------------------------------------------------CTTCCCAAATTCAAAGAAACCCTGGGAATTAAAAAAGGGCAATCCTGACCCAAATCCTTG----TTTTGAAAAAAC---AAAA-GGGTTCTCGAA-----CTA-AAATACAAAGGAAAAGGATAGGTGCAGAGACTCAATGGAAGCTGTTCTAACGAATCGAGTTAATTACGTTATGT------TGTTAGTGGAACTCT------TTCTAAATTTGAGAAAGAAGGG-----------CTTTATACATCTAATAAACACGTATAGATACTG---------ACATAGCAAACGATTAATCACAGAACGCATAT----TATAAT-ATA----…
	Anthoxanthum_amarum_DQ631448	-------------------------------------------------------------------------------------------------------------------------------TG----TTTTGAGAA--C---AAGG-----TCTCGAA-----CTA-GAATACAAAGGAAA-GGATAGGTGCAGAGACTCAATGGAAGCTGTTCTAACGAATCGAGTTAATTACGTTATGT------TGTTAGTGGAACTCTT-----TTCTAAATTTGAGAAAGAAGGG-----------CTTTATACATCTAATAAACACGTATAGATACTG---------ACATAGCAAACGATTAATCACAGAACGCATAT----TATAAT-ATG----…
	Anthoxanthum_aristatum_DQ631449	-------------------------------------------------------------------------------------------------------------------------------TG----TTTTGAGAAAAC---AAAG-GGGTTCTCGAA-----CTA-GAATACAAAGGAAAAGGATAGGTGCAGAGACTCAATGGAAGCTGTTCTAACGAATCGAGTTAATTACGTTATGT------TGTTAGTGGAACTCTT-----TTCTAAATTTGAGAAAGAAGGG-----------CTTTATACATCTAATAAACACGTATAGACACTG---------ACATAGCAAACGATTAATCACAGAACGCATAT----TATAAT-ATG----…
	Anthoxanthum_monticola_subsp_alpinum_DQ353953	--CGAAATCGGTAGACGCTACGGACTTGATTGTATTGAGCCTTGGTATGGAAACCTGCTAAGT-GGTAACTT-CCAAATTCAGAGAAACCCT-GGAATTAAAAAAGGGCAATCCTGAGCCAAATCCGTG----TTTTGAGAAAAC---AAGG-GGGTTCTCGAA-----CTA-GAATACAAAGGAAAAGGATAGGTGCAGAGACTCAATGGAAGCTGTTCTAACGAATCGAGTTAATTACGTTGTGT------TGTTAGTGGAACTCC------TTCTAAATTTGAGAAAGAAGGG-----------CTTTATACATCTAATAAACACGTATAGATACTG---------ACATAGCAAACGATTAATCACAGAACGCATAT----TATAAT-ATA----…
	Anthoxanthum_nitens_SAA84_Saarela164	--------------------------------------------------------GCTAAGT-GGTAACTT-CCAAATTCAAAGAAACCCT-GGAATTAAAAAAGGGCAATCCTGAGCCAAATCCGTG----TTTTGAGAAAAC---CAGG-GGGTTCTCGAA-----CTA-GAATACAAAGGAAAAGGATAGGTGCAGAGACTCAATGGAAGCTGTTCTAACGAATCGAGTTAATTACGTTGTGT------TGTTAGTGGAACTCC------TTCTAAATTTGAGAAAGAAGGG-----------CTTTATACATCTAATAAACACGTATAGATACTG---------ACATAGCAAACGATTAATCACAGAACGCATAT----TATAAT-ATA----…
	Anthoxanthum_odoratum_EF137590	-------------------------------------------------------------------------------------------------------------------------------TG----TTTTGAGAAAAC---AAAA-GGGTTCTCGAA-----CTA-GAATACAAAGGAAAAGGATAGGTGCAGAGACTCAATGGAAGCTGTTCTAACGAATCGAGTTAATTACGTTATGT------TGTTAGTGGAACTCT------TTCTAAATTTGAGAAAGAAGGG-----------CTTTATACATCTAATAAACACGTATAGATACTG---------ACATAGCAAACGATTAATCACAGAACGCATAT----TATAAT-ATA----…
	Anthoxanthum_odoratum_SAA23_Saarela459	---------------------------------------------------------------------CTT-CCAAATTCAAAGAAACCCTGGGAATTAAAAAAGGGCAATCCTGAGCCAAATCCGTG----TTTTGAGAAAAC---AAAG-GGGTTCTCGAA-----CTA-GAATACAAAGGAAAAGGATAGGTGCAGAGACTCAATGGAAGCTGTTCTAACGAATCGAGTTAATTACGTTATGT------TGTTAGTGGAACTCTT-----TTCTAAATTTGAGAAAGAAGGG-----------CTTTATACATCTAATAAACACGTATAGATACTG---------ACATAGCAAACGATTAATCACAGAACGCATAT----TATAAT-ATG----…
	Anthoxanthum_odoratum_SAA85_Saarela500_2__reversed_	--------------------------------------------------------------------------------------------------------------------------------------TTTGAGAAAAC---AAAG-GGGTTCTCGAA-----CTA-GAATACAAAGGAAAAGGATAGGTGCAGAGACTCAATGGAAGCTGTTCTAACGAATCGAGTTAATTACGTTATGT------TGTTAGTGGAACTCTT-----TTCTAAATTTGAGAAAGAAGGG-----------CTTTATACATCTAATAAACACGTATAGATACTG---------ACATAGCAAACGATTAATCACAGAACGCATAT----TATAAT-ATG----…
	Apera_interrupta_SAA87_Saarela647	---------------------------------------------------AACCTGCTAAGTGGGTAACTT-CCAAATTCAAAGAAACCCT-GGAATTAAAAAAGGGCAATCCTGAGCCAAATCCGTG----TTTTGAGAAAAC---AAGG-GGGTTCTCGAA-----CTA-GAATACAAAGGAAAAGGATAGGTGCAGAGACTCAATGGAAGCTGTTCTAACGAATCGAGTTAATTACGTTGTGT------TGTTAGTGGAATTCC------TTCTAAATTCGAGAAAGAAGGG-----------CTTTATACATCTAATAAACACGTATAGATACTG---------ACATAGCAAACGATTAATCACAGAACCTATAT----TATAAT-ATA----…
	Arrhenatherum_calderae_DQ631462	-------------------------------------------------------------------------------------------------------------------------------TG----TTTTGAGAAAAC---AAGG-GGGTTCTCGAA-----CTA-GAATACAAAGGAAAAGGATAGGTGCAGAGACTCAATGGAAGCTGTTCTAACGAATCGAGTTAATTACGTTGTGT------TGTTAGTGGAACTCC------TTCTAAATTTT--AAGGAAGGG-----------CTTTATACATCTAATAAA--------------------------------------------------------------------------…
	Arrhenatherum_elatius_SAA567_Saarela903	---------------CGCTACGGACTTGATTGTATTGAGCCTTGGTATGGAAACCTGCTAAGT-GGTAACTT-CCAAATTCAGAGAAACCCT-GGAATTAAAAAAGGGCAATCCTGAGCCAAATCCGTG----TTTTGAGAAAAC---AAGG-GGGTTCTCGAA-----CTA-GAATACAAAGGAAAAGGATAGGTGCAGAGACTCAATGGAAGCTGTTCTAACGAATCGAGTTAATTACGTTGTGT------TGTTAGTGGAACTCC------TTCTAAATTTG--AAGGAAGGG-----------CTTTATACATCTAATAAA--------------------------------------------------------------------------…
	Arrhenatherum_elatius_subsp_bulbosus_DQ336841	------------------------------------------------------------------------------------------------------------------------------------------------------------------------------AATACAAAGGATAAGGATAGGTGCAGAGACTCAATGGAAGCTGTTCTAACGAATCGAGTTAATTACGTTGTGT------TGTTAGTGGAACTCC------TTCTAAATTTG--AAGGAAGGG-----------CTTTATACATCTAATAAA--------------------------------------------------------------------------…
	Avellinia_michelii_DQ631465	-------------------------------------------------------------------------------------------------------------------------------TG----TTTTGAGAAAAC---CAGG-AGGTTCTCGAA-----CTA-GAATACAAAGGAAAAGGATAGGTGCAGAGACTCAATGGAAGCTGTTCTAACGAATCGAGTTAATTACGTTGTGT------TGTTAGTCGAACTCC------TTCTAAATTTG--AAGGAAGGG-----------CTTTATACATCTAATAAA--------------------------------------------------------------------------…
	Avellinia_michellii_SAA629_Peterson14246	------------------TACGGACTTGATTGTTTTGAGCCTTGGTATGGAAACCTGCTAAGT-GGTAACTT-CCAAATTCAGAGAAACCCT-GGAATTAAAAAAGGGCAATCCTGAGCCAAATCCGTG----TTTTGAGAAAAC---CAGG-AGGTTCTCGAA-----CTA-GAATACAAAGGAAAAGGATAGGTGCAGAGACTCAATGGAAGCTGTTCTAACGAATCGAGTTAATTACGTTGTGT------TGTTAGTCGAACTCC------TTCTAAATTTG--AAGGAAGGG-----------CTTTATACATCTAATAAA--------------------------------------------------------------------------…
	Avena_eriantha_DQ336842	-------------------------------------------------------------------------------------------------------------------------------TG----TT-TGAGAAAAC---AAGG-GGGTTCTCGAA-----CTA-GAATACAAAGGAAAAGGATAGGTGCAGAGACTCAATGGAAGCTGTTCTAACGAATCGAGTTAATTACGTTGTGT------TGTTAGTGGAACTTC------TTCTAAATTTG--AAGGAAGGG-----------CTTTATACATCTAATAAA--------------------------------------------------------------------------…
	Avena_fatua_SAA89_Saarela779	------------------TACGGACTTGATTGTATTGAGCCTTGGTATGGAAACCTGCTAAGT-GGTAACTT-CCAAATTCAGAGAAACCCT-GGAATTAAAAAAGGGCAATCCTGAGCCAAATCCGTG----TTTTGAGAG--------GG-GGGTTCTCGAA-----CTA-GAATACAAAGGAAAAGGATAGGTGCAGAGACTCAATGGAAGCTGTTCTAACGAATCGAGTTAATTACGTTGTGT------TGTTAGTGGAACTCC------TTCTAAATTTG--AAGGAAGGG-----------CTTTATACATCTAATAAA--------------------------------------------------------------------------…
	Avena_longiglumis_DQ631463	-------------------------------------------------------------------------------------------------------------------------------TG----TTTTGAGAG--------GG-GGGTTCTCGAA-----CTA-GAATACAAAGGAAAAGGATAGGTGCAGAGACTCAATGGAAGCTGTTCTAACGAATCGAGTTAATTAGGTTGTGT------TGTTAGTGGAACTCC------TTCTAAATTTG--AAGGAAGGG-----------CTTTATACATCTAATAAA--------------------------------------------------------------------------…
	Avena_sativa_SAA570_Saarela775	----------------------------------------------ATGGAAACCTGCTAAGT-GGTAACTT-CCAAATTCAGAGAAACCCT-GGAATTAAAAAAGGGCAATCCTGAGCCAAATCCGTG----TTTTGAGAG--------GG-GGGTTCTCGAA-----CTA-GAATACAAAGGAAAAGGATAGGTGCAGAGACTCAATGGAAGCTGTTCTAACGAATCGAGTTAATTACGTTGTGT------TGTTAGTGGAACTCC------TTCTAAATTTG--AAGGAAGGG-----------CTTTATACATCTAATAAA--------------------------------------------------------------------------…
	Avenula_bromoides_DQ631459	-------------------------------------------------------------------------------------------------------------------------------TG----TTTTGAGAAAAC---AAGA-AGGTTCTCGAA-----CTA-GAATACAAAGGAAAAGGATAGGTGCAGAGACTCAATGGAAGCTGTTCTAACGAATCGAGTTAATTACGTTGTGT------TGTTAGTGGAATTCC------TTCTAAATTCGAGAAAGAAGGG-----------CTTTATACATCTAATAAACACGTATAGATACTG---------ACATAGCAAACGATTAATCACAGAACCTGTAT----TATAAT-ATA----…
	Avenula_sulcata_DQ631461	-------------------------------------------------------------------------------------------------------------------------------TG----TTTTGAGAAAAC---AAGA-AGGTTCTCGAA-----CTA-GAATACAAAGGAAAAGGATAGGTGCANAGACTCAATGGAAGCTGTTCTAACGAATCGAGTTAATTACGTTGTGT------TGTTAGTGGAATTCC------TTCTAAATTCGAGAAAGAAGGG-----------CTTTATACATCTAATAAACACGTATAGATACTG---------ACATAGCAAACGATTAATCACAGAACCTGTAT----TATAAT-ATA----…
	Beckmannia_syzigachne_SAA24_Saarela712	--------------------CGGACTTGATTGTATTGAGCCTTGGTATGGAAACCTGCTAAGT-GGTAACTT-CCAAATTCAGAGAAACCCT-GGAATTAAAAAAGGGCAATCCTGAGCCAAATCCGTG----TTTTGAGAAAAC---AAGG-GGGTTCTCGAA-----CTA-GAATACAAAGGAAAAGGATAGGTGCAGAGACTCAATGGAAGCTGTTCTAACGAATCGAGTTAATTACGTTGTGT------TGTTAGTGGAATTCC------TTCTAAATTCGAGAAAGAAGGG-----------CTTTATACATCTAATAAACACGTATAGATACTG---------ACATAGCAAACGATTAATCACAGAACCTATAT----TATAAT-ATA----…
	Briza_calotheca_EU395911	--------------------------------------------------------GCTAAGT-GGTAACTT-CCAAATTCAGAGAAACCCT-GGAATTAAAAAAGGGCAATCCTGAGCCAAATCCGTG----TTTTGAGAAAAC---AAAG-GGGTTCTCGAATCGAACTA-GAATACAAAGGAAAAGGATAGGTGCAGAGACTCAATGGAAGCTGTTCTAACGAATCGAGTTAATTACGTTGTGT------TGTTAGTGGAACTCC------TTCTAAATTTGAGAAAGAGGGG-----------CTTTATACATCTAATAAACACGTATAGATACTG---------ACATAGCAAACGATTAATCACAGAACGCATAT----TATAAT-ATA----…
	Briza_erecta_EU395893	-------------------------------------------------------------GT-GGTAACTT-CCAAATTCAGAGAAACCCT-GGAATTAAAAAAGGGCAATCCTGAGCCAAATCCGTG----TTTTGAGAAAAC---AAAG-GGGTTCTCGAATCGAACTA-GAATACAAAGGAAAAGGATAGGTGCAGAGACTCAATGGAAGCTGTTCTAACGAATCGAGTTAATTACGTTGTGT------TGTTAGTGGAACTCC------TTCTAAATTTGAGAAAGAAGGG-----------CTTTATACATCTAATAAACACGTATAGATACTG---------ACATAGCAAACGATTAATCACAGAACGCATAT----TATAAT-ATA----…
	Briza_juergensii_EU395898	----------------------------------------------------------TAAGT-GGTAACTT-CCAAATTCAGAGAAACCCT-GGAATTAAAAAAGGGCAATCCTGAGCCAAATCCGTG----TTTTGAGAAAAC---AAAG-GGGTTCTCGAATCGAACTA-GAATACAAAGGAAAAGGATAGGTGCAGAGACTCAATGGAAGCTGTTCTAACGAATCGAGTTAATTACGTTGTGT------TGTTAGTGGAACTCC------TTCTAAATTTGAGAAAGAGGGG-----------CTTTATACATCTAATAAACACGTATAGATACTG---------ACATAGCAAACGATTAATCACAGAACGCATAT----TATAAT-ATA----…
	Briza_lamarckiana_EU395899	----------------------------------------------------------TAAGT-GGTAACTT-CCAAATTCAGAGAAACCCT-GGAATTAAAAAAGGGCAATCCTGAGCCAAATCCGTG----TTTTGAGAAAAC---AAAG-GGGTTCTCGAATCGAACTA-GAATACAAAGGAAAAGGATAGGTGCAGAGACTCAATGGAAGCTGTTCTAACGAATCGAGTTAATTACGTTGTGT------TGTTAGTGGAACTCC------TTCTAAATTTGAGAAAGAAGGG-----------CTTTATACATCTAATAAACACGTATAGATACTG---------ACATAGCAAACGATTAATCACAGAACGCATAT----TATAAT-ATA----…
	Briza_maxima_EU395901	----------------------------------------------------------TAAGT-GGTAACTT-CCAAATTCAGAGAAACCCT-GGAATTAAAAAAGGGCAATCCTGAGCCAAATCCGTCTTTCTTTTGAGAAAAC---AAGG-GGGTTCTCAAA-----CTA-GAATACAAAGGAAAAGGATAGGTGCAGAGACTCAATGGAAGCTGTTCTAACGAATTGAGTTAATTACGTTGTGT------TGTTAGTGGAACTCC------TTCTAAATTTGAGAAAGAAGGG-----------CTTTATACATCTAATAAACACGTATAGATACTG---------ACATAGCAAACGATTAATCAAAGAACGCATAT----TATAAT-ATA----…
	Briza_media_DQ631446	-------------------------------------------------------------------------------------------------------------------------------TG----TTTTGAGAAAAC---AAGG-GGGTTCTCGAA-----CTA-GAATACAAAGGAAAAGGATAGGTGCAGAGACTCAGTGGAAGCTGTTCTAACGAATCGAGTTAATTACGTTGTGT------TGTTAGTGGAACTCC------TTCTAAATTTGAGAAAGAAGGG-----------CTTTATACATCTAATAAACACGTATAGATACTG---------ACATAGCAAATGATTAATCAAAGAACGCATAT----TATAAT-ATA----…
	Briza_media_EU395902	----------------------------------------------------------TA-GT-GGT-ACTT-CCAAATTCAGAGAAACC-T-GGAATT-AAAAAGGGCAATCCTGAGCCAAATCCGTG----TTTTGAGAAAAC---AAGG-GGGTTCTCGAA-----CTA-GAATACAAAGGAAAAGGATAGGTGCAGAGACTCAATGGAAGCTGTTCTAACGAATCGAGTTAATTACGTTGTGT------TGTTAGTGGAACTCC------TTCTAAATTTGAGAAAGAAGGG-----------CTTTATACATCTAATAAACACGTATAGATACTG---------ACATAGCAAANGATTAATCAAAGAACGCATAT----TATAAT-ATA----…
	Briza_minor_EU395903	----------------------------------------------------------TAAGT-GGTAACTT-CCAAATTCAGAGAAACCCT-GGAATTAAAAAAGGGCAATCCTGAGCCAAATCCGTG----TTTTGAGAAAAC---AAGG-GGGTTCTCGAA-----CTA-GAATACAAAGAAAAAGGATAGGTGCAGAGACTCAATGGAAGCTGTTCTAACGAATCGAGTTAATTACGTTGTGT------TGTTAGTGGAACTCC------TTCTAAATTTGAGAAAGAAGGG-----------CTTTATACATCTAATAAACACGTATAGATACTG---------ACATAGCAAATGATTAATCAAAGAACGCATAT----TATAAT-ATA----…
	Briza_minor_SAA529_Peterson21636	--------------------------------------------------------GCTAAGT-GGTAACTT-CCAAATTCAGAGAAACCCT-GGAATTAAAAAAGGGCAATCCTGAGCCAAATCCGTG----TTTTGAGAAAAC---AAGG-GGGTTCTCGAA-----CTA-GAATACAAAGAAAAAGGATAGGTGCAGAGACTCAATGGAAGCTGTTCTAACGAATCGAGTTAATTACGTTGTGT------TGTTAGTGGAACTCC------TTCTAAATTTGAGAAAGAAGGG-----------CTTTATACATCTAATAAACACGTATAGATACTG---------ACATAGCAAATGATTAATCAAAGAACGCATAT----TATAAT-ATA----…
	Briza_monandra_EU395904	----------------------------------------------------------TA-GT-GGTAACTT-CCAAATTCAGAGAAACCCT-GGAATTAWKAAAGGGCAATCCTGAGCCWAATCCGTG----TTTTGAGAAAAC---AADG-GGGTTCTCGAATCRAACTA-GAATACRRRGGAAAAGGATAGGTGCAGAGACTCAATGGAAGCTGTTCTAACGAATCGAGTTAATTACGTTGTGT------TGTTAGTGGAACTCC------TTCTAAATTTGAGAAAGAAGGG-----------CTTTATACATCTARTATACACGTATAGATACTG---------ACATAGCAAACGATTAATCACAGAACGCATAT----TATAAT-ATA----…
	Briza_paleapilifera_EU395870	----------------------------------------------------------TAAGT-GGTAACTT-CCAAATTCAGAGAAACCCT-GGAATTAAAAAAGGGCAATCCTGAGCCAAATCCGTG----TTTTGAGAAANC---AAAG-GGGTTCTCGAATCGAACTA-GAATACAAAGGAAAAGGATAGGTGCAGAGACTCAATGGAAGCTGTTCTAACGAATCGAGTTAATTACGTTGTGT------TGTTAGTGGAACTCC------TTCTAAATTTGAGAAAGAGGGG-----------CTTTATACATCTAATAAACACGTATAGATACTG---------ACATAGCAAACGATTAATCACAGAACGCATAT----TATAAT-ATA----…
	Briza_parodiana_EU395905	----------------------------------------------------------TAAGT-GGTAACTT-CCAAATTCAGAGAAACCCT-GGAATTAAAAAAGGGCAATCCTGAGCCAAATCCGTG----TTTTGAGAAAAC---AAAG-GGGTTCTCGAATCGAACTA-GAATACAAAGGAAAAGGATAGGTGCAGAGACTCAATGGAAGCTGTTCTAACGAATCGAGTTAATTACGTTGTGT------TGTTAGTGGAACTCC------TTCTAAATTTGAGAAAGAAGGG-----------CTTTATACATCTAATAAACACGTATAGATACTG---------ACATAGCAAACGATTAATCACAGAACGCATAT----TATAAT-ATA----…
	Briza_poimorpha_EU395872	----------------------------------------------------------TAAGT-GGTAACTT-CCAAATTCAGAGAAACCCT-GGAATTAAAAAAGGGCAATCCTGAGCCAAATCCGTG----TTTTGAGAAAAC---AAAG-GGGTTCTCGAATCGAACTA-GAATACAAAGGAAAAGGATAGGTGCAGAGACTCAATGGAAGCTGTTCTAACGAATCGAGTTAATTACGTTGTGT------TGTTAGTGGAACTCC------TTCTAAATTTGAGAAAGAAGGG-----------CTTTATACATCTAATAAACACGTATAGATACTG---------ACATAGCAAACGATTAATCACAGAACGCATAT----TATAAT-ATA----…
	Briza_scabra_EU395908	----------------------------------------------------------TAAGT-GGTAACTT-CCAAATTCAGAGAAACCCT-GGAATTAAAAAAGGGCAATCCTGAGCCAAATCCGTG----TTTTGAGAAAAC---AAAG-GGGTTCTCGAATCGAACTA-GAATACAAAGGAAAAGGATAGGTGCAGAGACTCAATGGAAGCTGTTCTAACGAATCGAGTTAATTACGTTGTGT------TGTTAGTGGAACTCC------TTCTAAATTTGAGAAAGAAGGG-----------CTTTATACATCTAATAAACACGTATAGATACTG---------ACATAGCAAACGATTAATCACAGAACGCATAT----TATAAT-ATA----…
	Briza_subaristata_EU395900	----------------------------------------------------------TAAGT-GGTAACTT-CCAAATTCAGAGAAACCCT-GGAATTAAAAAAGGGCAATCCTGAGCCAAATCCGTG----TTTTGAGAAAAC---AAAG-GGGTTCTCGAATCGAACTA-GAATACAAAGGAAAAGGATAGGTGCAGAGACTCAATGGAAGCTGTTCTAACGAATCGAGTTAATTACGTTGTGT------TGTTAGTGGAACTCC------TTCTAAATTTGAGAAAGAAGGG-----------CTTTATACATCTAATAAACACGTATAGATACTG---------ACATAGCAAACGATTAATCACAGAACGCATAT----TATAAT-ATA----…
	Briza_uniolae_EU395874	----------------------------------------------------------------------------AATTCAGAGNNNCCCT-GGAATTAAAAAAGGGCAATCCTGAGCCAAATCCGTG----TTTTGAGAAAAC---AAAG-GGGTTCTCGAATCGAACTA-GAATACNNNGGANNNGGATNGGTGCAGAGACTCAATGGAAGCTGTTCTAACGAATCGAGTTAATTACGTTGTGT------TGTTAGTGGAACTCC------TTCTAAATTTGAGAAAGAGGGG-----------CTTTATACATCTAATAAACACGTATAGATACTG---------ACATAGCAAACGATTANTCACAGAACGCATAT----TATAAT-ATA----…
	Bromus_vulgaris_KM974737	--CGAAATCGGTAGACGCTACGGACTTGATTGTATTGAGCCTTGGTATGGAAACCTGCTAAGT-GGTAACTT-CCAAATTCAGAGAAACCCT-GGAATTAAAAAAGGGCAATCCTGAGCCAAATCCGTG----TTTTGAGAAAAAAAAAAGG-GGGTTCTCGAA-----CTA-GAATACAAAGGAAAAGGATAGGTGCAGAGACTCAATGGAAGCTGTTCTAACGAATCGAGTTAATTACGTTGTGT------TGTTAGTGGAATTCCTTCTAATTCTAAATTAGAGAAAGCGGGGTTTCATA----CTTTATACATTTAATAAACACATATAGATATAG----TACTGACATAGCAAACAATTAATCACAGAACTCATAT----TATAAT-ATA----…
	Calamagrostis_angustifolia_angustifolia_SAA140_CAN408378	--------------------------------------------------------GCTAAGT-GGTAACTT-CCAAATTCAGAGAAACCCT-GGAATTAAAAAAGGGCAATCCTGAGCCAAATCCGTG----TTTTGAGAAAAC---AAAG-GGGTTCTCGAATCGAACTA-GAATACAAAGGAAAAGGATAGGTGCAGAGACTCAATGGAAGCTGTTCTAACGAATCGAGTTAATTACGTTGTGT------TGTTAGTGGAACTCC------TTCTAAATTTGAGAAAGAAGGG-----------CTTTATACATCTAATAAACACGTATAGATACTG---------ACATAGCAAACGATTAATCACAGAATGCATAT----TATAAT-ATA----…
	Calamagrostis_angustifolia_SAA141_CAN408441	----------GTAGACGCTACGGACTTGATTGTATTGAGCCTTGGTATGGAAACCTGCTAAGT-GGTAACTT-CCAAATTCAGAGAAACCCT-GGAATTAAAAAAGGGCAATCCTGAGCCAAATCCGTG----TTTTGAGAAAAC---AAAG-GGGTTCTCGAATCGAACTA-GAATNCAAAGGAAAAGGATAGGTGCAGAGACTCAATGGAAGCTGTTCTAACGAATCGAGTTAATTACGTTGTGT------TGTTAGTGGAACTCC------TTCTAAATTTGAGAAAGAAGGG-----------CTTTATACATCTAATAAACACGTATAGATACTG---------ACATAGCAAACGATTAATCACAGAATGCATAT----TATAAT-ATA----…
	Calamagrostis_anthoxanthoides_laguroides_SAA139_Vassilczenko4771	------------------TACGGACTTGATTGTATTGAGCCTTGGTATGGAAACCTGCTAAGT-GGTAACTT-CCAAATTCAGAGAAACCCT-GGAATTAAAAAAGGGCAATCCTGAGCCAAATCCGTG----TTTTGAGAAAAC---AAAG-GGGTTCTCGAATCGAACTA-GAATACAAAGGAAAAGGATAGGTGCAGAGACTCAATGGAAGCTGTTCTAACGAATCGAGTTAATTACGTTGTGT------TGTTAGTGGAACTCC------TTCTAAATTTGAGAAAGAAGGG-----------CTTTATACATCTAATAAACACGTATAGATACTG---------ACATAGCAAACGATTAATCACAGAATGCATAT----TATAAT-ATA----…
	Calamagrostis_anthoxanthoides_laguroides_SAA143_Tolmacheva7087	-----------------------------------------------------CCTGCTAAGT-GGTAACTT-CCAAATTCAGAGAAACCCT-GGAATTAAAAAAGGGCAATCCTGAGCCAAATCCGTG----TTTTGAGAAAAC---AAAG-GGGTTCTCGAATCGAACTA-GAATACAAAGGAAAAGGATAGGTGCAGAGACTCAATGGAAGCTGTTCTAACGAATCGAGTTAATTACGTTGTGT------TGTTAGTGGAACTCC------TTCTAAATTTGAGAAAGAAGGG-----------CTTTATACATCTAATAAACACGTATAGATACTG---------ACATAGCAAACGATTAATCACAGAATGCATAT----TATAAT-ATA----…
	Calamagrostis_anthoxanthoides_SAA135_CAN327539	--------------------------------------------------------GCTAAGTGGGTAACTT-CCAAATTCAGAGAAACCCTGGGAATTAAAAAAGGGCAATCCTGAGCCAAATCCGTG----TTTTGAGAAAAC---AAAG-GGGTTCTCGAATCGAACTA-GAATACAAAGGAAAAGGATAGGTGCAGAGACTCAATGGAAGCTGTTCTAACGAATCGAGTTAATTACGTTGTGT------TGTTAGTGGAACTCC------TTCTAAATTTGAGAAAGAAGGG-----------CTTTATACATCTAATAAACACGTATAGATACTG---------ACATAGCAAACGATTAATCACAGAATGCATAT----TATAAT-ATA----…
	Calamagrostis_arundinacea_DQ631455	-------------------------------------------------------------------------------------------------------------------------------TG----TTTTGAGAAAAC---AAAG-GGGTTCTCGAATCGAACTA-GAATACAAAGGAAAAGGATAGGTGCAGAGACTCAATGGAAGCTGTTCTAACGAATCGAGTTAATTACGTTGTGT------TGTTAGTGGAACTCC------TTCTAAATTTGAGAAAGAAGGG-----------CTTTATACATCTAATAAACACGTATAGATACTG---------ACATAGCAAACGATTAATCACAGAATGCATAT----TATAAT-ATA----…
	Calamagrostis_arundinacea_SAA12_Peterson18747	------------------TACGGACTTGATTGTATTGAGCCTTGGTATGGAAACCTGCTAAGT-GGTAACTT-CCAAATTCAGAGAAACCCT-GGAATTAAAAAAGGGCAATCCTGAGCCAAATCCGTG----TTTTGAGAAAAC---AAAG-GGGTTCTCGAATCGAACTA-GAATACAAAGGAAAAGGATAGGTGCAGAGACTCAATGGAAGCTGTTCTAACGAATCGAGTTAATTACGTTGTGT------TGTTAGTGGAACTCC------TTCTAAATTTGAGAAAGAAGGG-----------CTTTATACATCTAATAAACACGTATAGATACTG---------ACATAGCAAACGATTAATCACAGAATGCATAT----TATAAT-ATA----…
	Calamagrostis_arundinacea_SAA191_PaszkoA_BG3	-----------------------------------------------------------------GTAACTT-CCAAATTCAGAGAAACCCT-GGAATTAAAAAAGGGCAATCCTGAGCCAAATCCATG----TTTTGAAAAAAC---AAAG-GGGTTCTCGAATCGAACTA-GAATACAAAGGAAAAGGATAGGTGCAGAGACTCAATGGAAGCTGTTCTAACGAATCGAGTTAATTACGTTGTGT------TGTTAGTGGAACTCC------TTCTAAATTTGAGAAAGAAGGG-----------CTTTATACATCTAATAAACACGTATAGATACTG---------ACATAGCAAACGATTAATCACAGAATGCATAT----TATAAT-ATA----…
	Calamagrostis_arundinacea_SAA193_Paszko_Svetnov2a	---------------CGCTACGGACTTGATTGTATTGAGCCTTGGTATGGAAACCTGCTAAGT-GGTAACTT-CCAAATTCAGAGAAACCCTGGGAATTAAAAAAGGGCAATCCTGAGCCAAATCCATG----TTTTGAGAAAAC---AAAG-GGGTTCTCGAATCGAACTA-GAATACAAAGGAAAAGGATAGGTGCAGAGACTCAATGGAAGCTGTTCTAACGAATCGAGTTAATTACGTTGTGT------TGTTAGTGGAACTCC------TTCTAAATTTGAGAAAGAAGGG-----------CTTTATACATCTAATAAACACGTATAGATACTG---------ACATAGCAAACGATTAATCACAGAATGCATAT----TATAAT-ATA----…
	Calamagrostis_arundinacea_SAA206_Soreng5186	-----AATCGGTAGACGCTACGGACTTGATTGTATTGAGCCTTGGTATGGAAACCTGCTAAGT-GGTAACTT-CCAAATTCAGAGAAACCCT-GGAATTAAAAAAGGGCAATCCTGAGCCAAATCCGTG----TTTTGAGAAAAC---AAAG-GGGTTCTCGAATCGAACTA-GAATACAAAGGAAAAGGATAGGTGCAGAGACTCAATGGAAGCTGTTCTAACGAATCGAGTTAATTACGTTGTGT------TGTTAGTGGAACTCC------TTCTAAATTTGAGAAAGAAGGG-----------CTTTATACATCTAATAAACACGTATAGATACTG---------ACATAGCAAACGATTAATCACAGAATGCATAT----TATAAT-ATA----…
	Calamagrostis_arundinacea_SAA207_Soreng5599	------ATCGGTAGACGCTACGGACTTGATTGTATTGAGCCTTGGTATGGAAACCTGCTAAGT-GGTAACTT-CCAAATTCAGAGAAACCCT-GGAATTAAAAAAGGGCAATCCTGAGCCAAATCCGTG----TTTTGAGAAAAC---AAAG-GGGTTCTCGAATCGAACTA-GAATACAAAGGAAAAGGATAGGTGCAGAGACTCAATGGAAGCTGTTCTAACGAATCGAGTTAATTACGTTGTGT------TGTTAGTGGAACTCC------TTCTAAATTTGAGAAAGAAGGG-----------CTTTATACATCTAATAAACACGTATAGATACTG---------ACATAGCAAACGATTAATCACAGAATGCATAT----TATAAT-ATA----…
	Calamagrostis_bolanderi_SAA121_Peterson19694_4	---------------------------GATTGTATTGAGCCTTGGTATGGAAACCTGCTAAGT-GGTAACTT-CCAAATTCAGAGAAACCCT-GGAATTAAAAAAGGGCAATCCTGAGCCAAATCCGTG----TTTTGAGAAAAC---AAAG-GGGTTCTCGAATCGAACTA-GAATACAAAGGAAAAGGATAGGTGCAGAGACTCAATGGAAGCTGTTCTAACGAATCGAGTTAATTACGTTGTGT------TGTTAGTGGAACTCC------TTCTAAATTTGAGAAAGAAGGG-----------CTTTATACATCTAATAAACACGTATAGATACTG---------ACATAGCAAACGATTAATCACAGAATGCATAT----TATAAT-ATA----…
	Calamagrostis_bolanderi_SAA47_Peterson19694_2	---------------CGCTACGGACTTGATTGTATTGAGCCTTGGTATGGAAACCTGCTAAGT-GGTAACTT-CCAAATTCAGAGAAACCCT-GGAATTAAAAAAGGGCAATCCTGAGCCAAATCCGTG----TTTTGAGAAAAC---AAAG-GGGTTCTCGAATCGAACTA-GAATACAAAGGAAAAGGATAGGTGCAGAGACTCAATGGAAGCTGTTCTAACGAATCGAGTTAATTACGTTGTGT------TGTTAGTGGAACTCC------TTCTAAATTTGAGAAAGAAGGG-----------CTTTATACATCTAATAAACACGTATAGATACTG---------ACATAGCAAACGATTAATCACAGAATGCATAT----TATAAT-ATA----…
	Calamagrostis_brachytricha_SAA646_US3174890	---------GGTAGACGCTACGGACTTGATTGTATTGAGCCTTGGTATGGAAACCTGCTAAGT-GGTAACTT-CCAAATTCAGAGAAACCCT-GGAATTAAAAAAGGGCAATCCTGAGCCAAATCCGTG----TTTTGAGAAAAC---AAAG-GGGTTCTCGAATCGAACTA-GAATACAAAGGAAAAGGATAGGTGCAGAGACTCAATGGAAGCTGTTCTAACGAATCGAGTTAATTACGTTGTGT------TGTTAGTGGAACTCC------TTCTAAATTTGAGAAAGAAGGG-----------CTTTATACATCTAATAAACACGTATAGATACTG---------ACATAGCAAACGATTAATCACAGAATGCATAT----TATAAT-ATA----…
	Calamagrostis_breweri_DQ113943	---------------------------------------------------------------------------------------------------------------------------------------------------------------------------------------------------------------------------------------------------------------------------------------------------------------------------------------------------------------------------------------------------------------…
	Calamagrostis_cainii_SAA124_Peterson20796	-------------------------------------AGCCTTGGTATGGAAACCTGCTAAGT-GGTAACTT-CCAAATTCAGAGAAACCCT-GGAATTAAAAAAGGGCAATCCTGAGCCAAATCCATG----TTTTGAGAAAAC---AAAG-GGGTTCTCGAATCGAACTA-GAATACAAAGGAAAAGGATAGGTGCAGAGACTCAATGGAAGCTGTTCTAACGAATCGAGTTAATTACGTTGTGT------TGTTAGTAGAACTCC------TTCTAAATTTGAGAAAGAAGGG-----------CTTTATACATCTAATAAACACGTATAGATACTG---------ACATAGCAAACGATTAATCACAGAATGCATAT----TATAAT-ATA----…
	Calamagrostis_cainii_SAA131_Peterson20795	----------------------GACTTGATTGTATTGAGCCTTGGTATGGAAACCTGCTAAGT-GGTAACTT-CCAAATTCAGAGAAACCCT-GGAATTAAAAAAGGGCAATCCTGAGCCAAATCCATG----TTTTGAGAAAAC---AAAG-GGGTTCTCGAATCGAACTA-GAATACAAAGGAAAAGGATAGGTGCAGAGACTCAATGGAAGCTGTTCTAACGAATCGAGTTAATTACGTTGTGT------TGTTAGTAGAACTCC------TTCTAAATTTGAGAAAGAAGGG-----------CTTTATACATCTAATAAACACGTATAGATACTG---------ACATAGCAAACGATTAATCACAGAATGCATAT----TATAAT-ATA----…
	Calamagrostis_canadensis_canadensis_SAA119_Peterson19822	------------------TACGGACTTGATTGTATTGAGCCTTGGTATGGAAACCTGCTAAGT-GGTAACTT-CCAAATTCAGAGAAACCCT-GGAATTAAAAAAGGGCAATCCTGAGCCAAATCCGTG----TTTTGAGAAAAC---AAAG-GGGTTCTCGAATCGAACTA-GAATACAAAGGAAAAGGATAGGTGCAGAGACTCAATGGAAGCTGTTCTAACGAATCGAGTTAATTACGTTGTGT------TGTTAGTGGAACTCC------TTCTAAATTTGAGAAAGAAGGG-----------CTTTATACATCTAATAAACACGTATAGATACTG---------ACATAGCAAACGATTAATCACAGAATGCATAT----TATAAT-ATA----…
	Calamagrostis_canadensis_canadensis_SAA31_Peterson18761	------------------TACGGACTTGATTGTATTGAGCCTTGGTATGGAAACCTGCTAAGT-GGTAACTT-CCAAATTCAGAGAAACCCT-GGAATTAAAAAAGGGCAATCCTGAGCCAAATCCGTG----TTTTGAGAAAAC---AAAG-GGGTTCTCGAATCGAACTA-GAATACAAAGGAAAAGGATAGGTGCAGAGACTCAATGGAAGCTGTTCTAACGAATCGAGTTAATTACGTTGTGT------TGTTAGTGGAACTCC------TTCTAAATTTGAGAAAGAAGGG-----------CTTTATACATCTAATAAACACGTATAGATACTG---------ACATAGCAAACGATTAATCACAGAATGCATAT----TATAAT-ATA----…
	Calamagrostis_canadensis_langsdorffii_SAA11_Peterson18766	-TCGAAATCGGTAGACGCTACGGACTTGATTGTATTGAGCCTTGGTATGGAAACCTGCTAAGT-GGTAACTT-CCAAATTCAGAGAAACCCT-GGAATTAAAAAAGGGCAATCCTGAGCCAAATCCGTG----TTTTGAGAAAAC---AAAG-GGGTTCTCGAATCGAACTA-GAATACAAAGGAAAAGGATAGGTGCAGAGACTCAATGGAAGCTGTTCTAACGAATCGAGTTAATTACGTTGTGT------TGTTAGTGGAACTCC------TTCTAAATTTGAGAAAGAAGGG-----------CTTTATACATCTAATAAACACGTATAGATACTG---------ACATAGCAAACGATTAATCACAGAATGCATAT----TATAAT-ATA----…
	Calamagrostis_canadensis_langsdorffii_SAA4_Peterson18455	-TCGAAATCGGTAGACGCTACGGACTTGATTGTATTGAGCCTTGGTATGGAAACCTGCTAAGT-GGTAACTT-CCAAATTCAGAGAAACCCT-GGAATTAAAAAAGGGCAATCCTGAGCCAAATCCGTG----TTTTGAGAAAAC---AAAG-GGGTTCTCGAATCGAACTA-GAATACAAAGGAAAAGGATAGGTGCAGAGACTCAATGGAAGCTGTTCTAACGAATCGAGTTAATTACGTTGTGT------TGTTAGTGGAACTCC------TTCTAAATTTGAGAAAGAAGGG-----------CTTTATACATCTAATAAACACGTATAGATACTG---------ACATAGCAAACGATTAATCACAGAATGCATAT----TATAAT-ATA----…
	Calamagrostis_canadensis_langsdorffii_SAA5_Peterson18743	--CGAAATCGGTAGACGCTACGGACTTGATTGTATTGAGCCTTGGTATGGAAACCTGCTAAGT-GGTAACTT-CCAAATTCAGAGAAACCCT-GGAATTAAAAAAGGGCAATCCTGAGCCAAATCCGTG----TTTTGAGAAAAC---AAAG-GGGTTCTCGAATCGAACTA-GAATACAAAGGAAAAGGATAGGTGCAGAGACTCAATGGAAGCTGTTCTAACGAATCGAGTTAATTACGTTGTGT------TGTTAGTGGAACTCC------TTCTAAATTTGAGAAAGAAGGG-----------CTTTATACATCTAATAAACACGTATAGATACTG---------ACATAGCAAACGATTAATCACAGAATGCATAT----TATAAT-ATA----…
	Calamagrostis_canadensis_langsdorffii_SAA7_Peterson18765	---GAAATCGGTAGACGCTACGGACTTGATTGTATTGAGCCTTGGTATGGAAACCTGCTAAGT-GGTAACTT-CCAAATTCAGAGAAACCCT-GGAATTAAAAAAGGGCAATCCTGAGCCAAATCCGTG----TTTTGAGAAAAC---AAAG-GGGTTCTCGAATCGAACTA-GAATACAAAGGAAAAGGATAGGTGCAGAGACTCAATGGAAGCTGTTCTAACGAATCGAGTTAATTACGTTGTGT------TGTTAGTGGAACTCC------TTCTAAATTTGAGAAAGAAGGG-----------CTTTATACATCTAATAAACACGTATAGATACTG---------ACATAGCAAACGATTAATCACAGAATGCATAT----TATAAT-ATA----…
	Calamagrostis_canadensis_langsdorffii_Soreng6062	---------------CGCTACGGACTTGATTGTATTGAGCCTTGGTATGGAAACCTGCTAAGT-GGTAACTT-CCAAATTCAGAGAAACCCT-GGAATTAAAAAAGGGCAATCCTGAGCCAAATCCGTG----TTTTGAGAAAAC---AAAG-GGGTTCTCGAATCGAACTA-GAATACAAAGGAAAAGGATAGGTGCAGAGACTCAATGGAAGCTGTTCTAACGAATCGAGTTAATTACGTTGTGT------TGTTAGTGGAACTCC------TTCTAAATTTGAGAAAGAAGGG-----------CTTTATACATCTAATAAACACGTATAGATACTG---------ACATAGCAAACGATTAATCACAGAATGCATAT----TATAAT-ATA----…
	Calamagrostis_canadensis_Soreng7414	----------------GCTACGGACTTGATTGTATTGAGCCTTGGTATGGAAACCTGCTAAGT-GGTAACTT-CCAAATTCAGAGAAACCCT-GGAATTAAAAAAGGGCAATCCTGAGCCAAATCCGTG----TTTTGAGAAAAC---AAAG-GGGTTCTCGAATCGAACTA-GAATACAAAGGAAAAGGATAGGTGCAGAGACTCAATGGAAGCTGTTCTAACGAATCGAGTTAATTACGTTGTGT------TGTTAGTGGAACTCC------TTCTAAATTTGAGAAAGAAGGG-----------CTTTATACATCTAATAAACACGTATAGATACTG---------ACATAGCAAACGATTAATCACAGAATGCATAT----TATAAT-ATA----…
	Calamagrostis_canescens_SAA167_PaszkoD17_07GPS247	--------------------------------------------------------GCTAAGT-GGTAACTT-CCAAATTCAGAGAAACCCT-GGAATTAAAAAAGGGCAATCCTGAGCCAAATCCGTG----TTTTGAGAAAAC---AAAG-GGGTTCTCGAATCGAACTA-GAATACAAAGGAAAAGGATAGGTGCAGAGACTCAATGGAAGCTGTTCTAACGAATCGAGTTAATTACGTTGTGT------TGTTAGTGGAACTCC------TTCTAAATTTGAGAAAGAAGGG-----------CTTTATACATCTAATAAACACGTATAGATACTG---------ACATAGCAAACGATTAATCACAGAATGCATAT----TATAAT-ATA----…
	Calamagrostis_canescens_SAA168_PaszkoC_Zbijow3	--------------------------------------------------------GCTAAGT-GGTAACTT-CCAAATTCAGAGAAACCCT-GGAATTAAAAAAGGGCAATCCTGAGCCAAATCCGTG----TTTTGAGAAAAC---AAAG-GGGTTCTCGAATCGAACTA-GAATACAAAGGAAAAGGATAGGTGCAGAGACTCAATGGAAGCTGTTCTAACGAATCGAGTTAATTACGTTGTGT------TGTTAGTGGAACTCC------TTCTAAATTTGAGAAAGAAGGG-----------CTTTATACATCTAATAAACACGTATAGATACTG---------ACATAGCAAACGATTAATCACAGAATGCATAT----TATAAT-ATA----…
	Calamagrostis_canescens_SAA169_PaszkoSvetnov1c_GPS107	--------------------------------------------------------GCTAAGT-GGTAACTT-CCAAATTCAGAGAAACCCT-GGAATTAAAAAAGGGCAATCCTGAGCCAAATCCGTG----TTTTGAGAAAAC---AAAG-GGGTTCTCGAATCGAACTA-GAATACAAAGGAAAAGGATAGGTGCAGAGACTCAATGGAAGCTGTTCTAACGAATCGAGTTAATTACGTTGTGT------TGTTAGTGGAACTCC------TTCTAAATTTGAGAAAGAAGGG-----------CTTTATACATCTAATAAACACGTATAGATACTG---------ACATAGCAAACGATTAATCACAGAATGCATAT----TATAAT-ATA----…
	Calamagrostis_carchiensis_SAA661_Laegaard101730	---GAAATCGGTAGACGCTACGGACTTGATTGTATTGAGCCTTGGTATGGAAACCTGCTAAGT-GGTAACTT-CCAAATTCAGAGAAACCCT-GGAATTAAAAAAGGGCAATCCTGAGCCAAATCCGTG----TTTTGAGAAAAC---AAAG-GGGTTCTCGATTCGAACTA-GAATACAAAGGAAAAGGATAGGTGCAGAGACTCAATGGAAGCTGTTCTAACGAATCGAGTTAATTACGTTGTGT------TGTTAGTGGAACTCC------TTCTAAATTTGAGAAAGAAGGG-----------CTTTATACATCTAATAAACACGTATAGATACTG---------ACATAGCAAACGATTAATCACAGAATGCATAT----TATAAT-ATA----…
	Calamagrostis_cf_purpurascens_SAA136_Nechaev560888	--------------------------------------------------------GCTAAGT-GGTAACTT-CCAAATTCAGAGAAACCCT-GGAATTAAAAAAGGGCAATCCTGAGCCAAATCCGTG----TTTTGAGAAAAC---AAAG-GGGTTCTCGAATCGAACTA-GAATACAAAGGAAAAGGATAGGTGCAGAGACTCAATGGAAGCTGTTCTAACGAATCGAGTTAATTACGTTGTGT------TGTTAGTGGAACTCC------TTCTAAATTTGAGAAAGAAGGG-----------CTTTATACATCTAATAAACACGTATAGATACTG---------ACATAGCAAACGATTAATCACAGAATGCATAT----TATAAT-ATA----…
	Calamagrostis_chalybaea_SAA181_PaszkoD17_31GPS256	--------------------------------------------------------GCTAAGT-GGTAACTT-CCAAATTCAGAGAAACCCT-GGAATTAAAAAAGGGCAATCCTGAGCCAAATCCGTG----TTTTGAGAAAAC---AAAG-GGGTTCTCGAATCGAACTA-GAATACAAAGGAAAAGGATAGGTGCAGAGACTCAATGGAAGCTGTTCTAACGAATCGAGTTAATTACGTTGTGT------TGTTAGTGGAACTCC------TTCTAAATTTGAGAAAGAAGGG-----------CTTTATACATCTAATAAACACGTATAGATACTG---------ACATAGCAAACGATTAATCACAGAATGCATAT----TATAAT-ATA----…
	Calamagrostis_chalybaea_SAA182_PaszkoD16_03GPS243	--------------------------------------------------------GCTAAGT-GGTAACTT-CCAAATTCAGAGAAACCCTGGGAATTAAAAAAGGGCAATCCTGAGCCAAATCCGTG----TTTTGAGAAAAC---AAAG-GGGTTCTCGAATCGAACTA-GAATACAAAGGAAAAGGATAGGTGCAGAGACTCAATGGAAGCTGTTCTAACGAATCGAGTTAATTACGTTGTGT------TGTTAGTGGAACTCC------TTCTAAATTTGAGAAAGAAGGG-----------CTTTATACATCTAATAAACACGTATAGATACTG---------ACATAGCAAACGATTAATCACAGAATGCATAT----TATAAT-ATA----…
	Calamagrostis_coahuilensis_SAA72_Peterson8399	---------------CGCTACGGACTTGATTGTATTGAGCCTTGGTATGGAAACCTGCTAAGT-GGTAACTT-CCAAATTCAGAGAAACCCT-GGAATTAAAAAAGGGCAATCCTGAGCCAAATCCGTG----TTTTGAGAAAAC---CAGG-AGGTTCTCGAA-----CTA-GAATACAAAGGAAAAGGATAGGTGCAGAGACTCAATGGAAGCTGTTCTAACGAATCGAGTTAATTACGTTGTGT------TGTTAGTGGAACTCC------TTCTAAATTTG--AAGGAAGGG-----------CTTTATACATCTAATAAA--------------------------------------------------------------------------…
	Calamagrostis_coarctata_SAA128_Peterson20818	--------------------------------------------------------GCTAAGT-GGTAACTT-CCAAATTCAGAGAAACCCT-GGAATTAAAAAAGGGCAATCCTGAGCCAAATCCGTG----TTTTGAGAAAAC---AAGG-GGGTTCTCGAATCGAACTA-GAATACAAAGGAAAAGGATAGGTGCAGAGACTCAATGGAAGCTGTTCTAACGAATCGAGTTAATTACGTTGTGT------TGTTAGTGGAACTCC------TTCTAAATTTGAGAAAGAAGGG-----------CTTTATACATCTAATAAACACGTATAGATACTG---------ACATAGCAAACGATTAATCACAGAACGCATAT----TAGAAT-ATA----…
	Calamagrostis_deschampsioides_SAA252_Bennett06_381	--------------------------------------------------------GCTAAGT-GGTAACTT-CCAAATTCAGAGAAACCCT-GGAATTAAAAAAGGGCAATCCTGAGCCAAATCCGTG----TTTTGAGAAAAC---AAAG-GGGTTCTCGAATCGAACTA-GAATACAAAGGAAAAGGATAGGTGCAGAGACTCAATGGAAGCTGTTCTAACGAATCGAGTTAATTACGTTGTGT------TGTTAGTGGAACTCC------TTCTAAATTTGAGAAAGAAGGG-----------CTTTATACATCTAATAAACACGTATAGATACTG---------ACATAGCAAACGATTAATCACAGAATGCATAT----TATAAT-ATA----…
	Calamagrostis_deschampsioides_SAA253_Bennett06_123	--------------------------------------------------------GCTAAGT-GGTAACTT-CCAAATTCAGAGAAACCCT-GGAATTAAAAAAGGGCAATCCTGAGCCAAATCCGTG----TTTTGAGAAAAC---AAAG-GGGTTCTCGAATCGAACTA-GAATACAAAGGAAAAGGATAGGTGCAGAGACTCAATGGAAGCTGTTCTAACGAATCGAGTTAATTACGTTGTGT------TGTTAGTGGAACTCC------TTCTAAATTTGAGAAAGAAGGG-----------CTTTATACATCTAATAAACACGTATAGATACTG---------ACATAGCAAACGATTAATCACAGAATGCATAT----TATAAT-ATA----…
	Calamagrostis_distantiflora_SAA147_Probatova5806	---------------CGCTACGGACTTGATTGTATTGAGCCTTGGTATGGAAA-CTGCTAAGT-GGTAACTT-CCAAATTCAGAGAAACCCTGGGAATTAAAAAAGGGCAAT-CTGAGCCAAATCCGTG----TTTTGAGAAAAC---AAAG-GGGTTCTCGAATCGAACTA-GAATACAAAGGAAAAGGATAGGTGCAGAGACTCAATGGAAGCTGTTCTAACGAATCGAGTTAATTACGTTGTGT------TGTTAGTGGAACTCC------TTCTAAATTTGAGAAAGAAGGG-----------CTTTATACATCTAATAAACACGTATAGATACTG---------ACATAGCAAACGATTAATCACAGAATGCATAT----TATAAT-ATA----…
	Calamagrostis_divaricata_SAA243_Peterson21267	--------------------------------------------------------GCTAAGTGGGTAACTT-CCAAATTCAGAGAAACCCT-GGAATTAAAAAAGGGCAATCCTGAGCCAAATCCGTG----TTTTGAGAAAAC---CAGG-AGGTTCTCGAA-----CTA-GAATACAAAGGAAAAGGATAGGTGCAGAGACTCAATGGAAGCTGTTCTAACGAATCGAGTTAATTACGTTGTGT------TGTTAGTGGAACTCC------TTCTAAATTTG--AAGGAAGGG-----------CTTTATACATCTAATAAA--------------------------------------------------------------------------…
	Calamagrostis_divaricata_SAA74_Peterson17774	---------------CGCTACGGACTTGATTGTATTGAGCCTTGGTATGGAAACCTGCTAAGT-GGTAACTT-CCAAATTCAGAGAAACCCT-GGAATTAAAAAAGGGCAATCCTGAGCCAAATCCGTG----TTTTGAGAAAAC---CAGG-AGGTTCTCGAA-----CTA-GAATACAAAGGAAAAGGATAGGTGCAGAGACTCAATGGAAGCTGTTCTAACGAATCGAGTTAATTACGTTGTGT------TGTTAGTGGAACTCC------TTCTAAATTTG--AAGGAAGGG-----------CTTTATACATCTAATAAA--------------------------------------------------------------------------…
	Calamagrostis_emodensis_SAA13_Peterson18749	-TCGAAATCGGTAGACGCTACGGACTTGATTGTATTGAGCCTTGGTATGGAAACCTGCTAAGT-GGTAACTT-CCAAATTCAGAGAAACCCT-GGAATTAAAAAAGGGCAATCCTGAGCCAAATCCGTG----TTTTGAGAAAAC---AAAG-GGGTTCTCGAATCGAACTA-GAATACAAAGGAAAAGGATAGGTGCAGAGACTCAATGGAAGCTGTTCTAACGAATCGAGTTAATTACGTTGTGT------TGTTAGTGGAACTCC------TTCTAAATTTGAGAAAGAAGGG-----------CTTTATACATCTAATAAACACGTATAGATACTG---------ACATAGCAAACGATTAATCACAGAATGCATAT----TATAAT-ATA----…
	Calamagrostis_emodensis_SAA201_Soreng5350	--------------------------------------------------------GCTAAGT-GGTAACTT-CCAAATTCAGAGAAACCCTGGGAATTAAAAAAGGGCAATCCTGAGCCAAATCCGTG----TTTTGAGAAAAC---AAAG-GGGTTCTCGAATCGAACTA-GAATACAAAGGAAAAGGATAGGTGCAGAGACTCAATGGAAGCTGTTCTAACGAATCGAGTTAATTACGTTGTGT------TGTTAGTGGAACTCC------TTCTAAATTTGAGAAAGAAGGG-----------CTTTATACATCTAATAAACACGTATAGATACTG---------ACATAGCAAACGATTAATCACAGAATGCATAT----TATAAT-ATA----…
	Calamagrostis_epigeios_KP711114	------------------------------------------------------------------------------------------------------------------------------------------------------------------------------------------AAGGATAGGTGCAGAGACTCAATGGAAGCTGTTCTAACGAATCGAGTTAATTACGTTGTGT------TGTTAGTGGAACTCC------TTCTAAATTTGAGAAAGAAGGG-----------CTTTATACATCTAATAAACACGTATAGATACTG---------ACATAGCAAACGATTAATCACAGAATGCATAT----TATAAT-ATA----…
	Calamagrostis_epigeios_LC115051	---------------------GGACTTGATTGTATTGAGCCTTGGTATGGAAACCTGCTAAGT-GGTAACTT-CCAAATTCAGAGAAACCCT-GGAATTAAAAAAGGGCAATCCTGAGCCAAATCCATG----TTTTGAGAAAAC---AAAG-GGGTTCTCGAATCGAACTA-GAATACAAAGGAAAAGGATAGGTGCAGAGACTCAATGGAAGCTGTTCTAACGAATCGAGTTAATTACGTTGTGT------TGTTAGTGGAACTCC------TTCTAAATTTGAGAAAGAAGGG-----------CTTTATACATCTAATAAACACGTATAGATACTG---------ACATAGCAAACGATTAATCACAGAATGCATAT----TATAAT-ATA----…
	Calamagrostis_epigeios_SAA148_Aiken86_005	------------------------------------------------------CTGCTAAGT-GGTAACTT-CCAAATTCAGAGAAACCCT-GGAATTAAAAAAGGGCAATCCTGAGCCAAATCCATG----TTTTGAGAAAAC---AAAG-GGGTTCTCGAATCGAACTA-GAATACAAAGGAAAAGGATAGGTGCAGAGACTCAATGGAAGCTGTTCTAACGAATCGAGTTAATTACGTTGTGT------TGTTAGTGGAACTCC------TTCTAAATTTGAGAAAGAAGGG-----------CTTTATACATCTAATAAACACGTATAGATACTG---------ACATAGCAAACGATTAATCACAGAATGCATAT----TATAAT-ATA----…
	Calamagrostis_epigeios_SAA155_Soreng7674	--------------------------------------------------------GCTAAGT-GGTAACTT-CCAAATTCAGAGAAACCCT-GGAATTAAAAAAGGGCAATCCTGAGCCAAATCCGTG----TTTTGAGAAAAC---AAAG-GGGTTCTCGAATCGAACTA-GAATACAAAGGAAAAGGATAGGTGCAGAGACTCAATGGAAGCTGTTCTAACGAATCGAGTTAATTACGTTGTGT------TGTTAGTGGAACTCC------TTCTAAATTTGAGAAAGAAGGG-----------CTTTATACATCTAATAAACACGTATAGATACTG---------ACATAGCAAACGATTAATCACAGAATGCATAT----TATAAT-ATA----…
	Calamagrostis_epigeios_SAA156_Soreng7637	---------------------------------------------------AACCTGCTAAGT-GGTAACTT-CCAAATTCAGAGAAACCCT-GGAATTAAAAAAGGGCAATCCTGAGCCAAATCCGTG----TTTTGAGAAAAC---AAAG-GGGTTCTCGAATCGAACTA-GAATACAAAGGAAAAGGATAGGTGCAGAGACTCAATGGAAGCTGTTCTAACGAATCGAGTTAATTACGTTGTGT------TGTTAGTGGAACTCC------TTCTAAATTTGAGAAAGAAGGG-----------CTTTATACATCTAATAAACACGTATAGATACTG---------ACATAGCAAACGATTAATCACAGAATGCATAT----TATAAT-ATA----…
	Calamagrostis_epigeios_SAA178_PaszkoJ11	-----------------------------------------------------------------GTAACTT-CCAAATTCAGAGAAACCCT-GGAATTAAAAAAGGGCAATCCTGAGCCAAATCCATG----TTTTGAGAAAAC---AAAG-GGGTTCTCGAATCGAACTA-GAATACAAAGGAAAAGGATAGGTGCAGAGACTCAATGGAAGCTGTTCTAACGAATCGAGTTAATTACGTTGTGT------TGTTAGTGGAACTCC------TTCTAAATTTGAGAAAGAAGGG-----------CTTTATACATCTAATAAACACGTATAGATACTG---------ACATAGCAAACGATTAATCACAGAATGCATAT----TATAAT-ATA----…
	Calamagrostis_epigeios_SAA180_PaszkoGermany1	---------------------------------------CCTTGGTATGGAAACCTGCTAAGT-GGTAACTT-CCAAATTCAGAGAAACCCTGGGAATTAAAAAAGGGCAATCCTGAGCCAAATCCATG----TTTTGAGAAAAC---AAAG-GGGTTCTCGAATCGAACTA-GAATACAAAGGAAAAGGATAGGTGCAGAGACTCAATGGAAGCTGTTCTAACGAATCGAGTTAATTACGTTGTGT------TGTTAGTGGAACTCC------TTCTAAATTTGAGAAAGAAGGG-----------CTTTATACATCTAATAAACACGTATAGATACTG---------ACATAGCAAACGATTAATCACAGAATGCATAT----TATAAT-ATA----…
	Calamagrostis_erectifolia_SAA62_Peterson19105	---------------CGCTACGGACTTGATTGTATTGAGCCTTGGTATGGAAACCTGCTAAGT-GGTAACTT-CCAAATTCAGAGAAACCCT-GGAATTAAAAAAGGGCAATCCTGAGCCAAATCCGTG----TTTTGAGAAAAC---CAGG-AGGTTCTCGAA-----CTA-GAATACAAAGGAAAAGGATAGGTGCAGAGACTCAATGGAAGCTGTTCTAACGAATCGAGTTAATTACGTTGTGT------TGTTAGTGGAACTCC------TTCTAAATTTG--AAGGAAGGG-----------CTTTATACATCTAATAAA--------------------------------------------------------------------------…
	Calamagrostis_erectifolia_SAA63_Peterson19106	---------------CGCTACGGACTTGATTGTATTGAGCCTTGGTATGGAAACCTGCTAAGT-GGTAACTT-CCAAATTCAGAGAAACCCT-GGAATTAAAAAAGGGCAATCCTGAGCCAAATCCGTG----TTTTGAGAAAAC---CAGG-AGGTTCTCGAA-----CTA-GAATACAAAGGAAAAGGATAGGTGCAGAGACTCAATGGAAGCTGTTCTAACGAATCGAGTTAATTACGTTGTGT------TGTTAGTGGAACTCC------TTCTAAATTTG--AAGGAAGGG-----------CTTTATACATCTAATAAA--------------------------------------------------------------------------…
	Calamagrostis_erectifolia_SAA64_Peterson19097	---------------CGCTACGGACTTGATTGTATTGAGCCTTGGTATGGAAACCTGCTAAGT-GGTAACTT-CCAAATTCAGAGAAACCCT-GGAATTAAAAAAGGGCAATCCTGAGCCAAATCCGTG----TTTTGAGAAAAC---CAGG-AGGTTCTCGAA-----CTA-GAATACAAAGGAAAAGGATAGGTGCAGAGACTCAATGGAAGCTGTTCTAACGAATCGAGTTAATTACGTTGTGT------TGTTAGTGGAACTCC------TTCTAAATTTG--AAGGAAGGG-----------CTTTATACATCTAATAAA--------------------------------------------------------------------------…
	Calamagrostis_eriantha_SAA67_Iltis952	---------------CGCTACGGACTTGATTGTATTGAGCCTTGGTATGGAAACCTGCTAAGT-GGTAACTT-CCAAATTCAGAGAAACCCT-GGAATTAAAAAAGGGCAATCCTGAGCCAAATCCGTG----TTTTGAGAAAAC---CAGG-AGGTTCTCGAA-----CTA-GAATACAAAGGAAAAGGATAGGTGCAGAGACTCAATGGAAGCTGTTCTAACGAATCGAGTTAATTACGTTGTGT------TGTTAGTGGAACTCC------TTCTAAATTTG--AAGGAAGGG-----------CTTTATACATCTAATAAA--------------------------------------------------------------------------…
	Calamagrostis_eriantha_SAA68_Nee33190	---------------CGCTACGGACTTGATTGTATTGAGCCTTGGTATGGAAACCTGCTAAGT-GGTAACTT-CCAAATTCAGAGAAACCCT-GGAATTAAAAAAGGGCAATCCTGAGCCAAATCCGTG----TTTTGAGAAAAC---CAGG-AGGTTCTCGAA-----CTA-GAATACAAAGGAAAAGGATAGGTGCAGAGACTCAATGGAAGCTGTTCTAACGAATCGAGTTAATTACGTTGTGT------TGTTAGTGGAACTCC------TTCTAAATTTC--AAGGAAGGG-----------CTTTATACATCTAATAAA--------------------------------------------------------------------------…
	Calamagrostis_foliosa_SAA76_Peterson19697	--------------------------------------------------------GCTAAGT-GGTAACTT-CCAAATTCAGAGAAACCCT-GGAATTAAAAAAGGGCAATCCTGAGCCAAATCCGTG----TTTTGAGAAAAC---AAAG-GGGTTCTCGAATCGAACTA-GAATACAAAGGAAAAGGATAGGTGCAGAGACTCAATGGAAGCTGTTCTAACGAATCGAGTTAATTACGTTGTGT------TGTTAGTGGAACTCC------TTCTAAATTTGAGAAAGAAGGG-----------CTTTATACATCTAATAAACACGTATAGATACTG---------ACATAGCAAACGATTAATCACAGAATGCATAT----TATAAT-ATA----…
	Calamagrostis_guatemalensis_SAA632_Koninck143	---------------CGCTACGGACTTGATTGTATTGAGCCTTGGTATGGAAACCTGCTAAGT-GGTAACTT-CCAAATTCAGAGAAACCCT-GGAATTAAAAAAGGGCAATCCTGAGCCAAATCCGTG----TTTTGAGAAAAC---AAAG-GGGTTCTCGAATCGAACTA-GAATACAAAGGAAAAGGATAGGTGCAGAGACTCAATGGAAGCTGTTCTAACGAATCGAGTTAATTACGTTGTGT------TGTTAGTGGAACTCC------TTCTAAATTTGAGAAAGAAGGG-----------CTTTATACATCTAATAAACACGTATAGATACTG---------ACATAGCAAACGATTAATCACAGAATGCATAT----TATAAT-ATA----…
	Calamagrostis_holciformis_SAA205_Soreng7697	---------------CGCTACGGACTTGATTGTATTGAGCCTTGGTATGGAAACCTGCTAAGTGGGTAACTT-CCAAATTCAGAGAAACCCTGGGAATTAAAAAAGGGCAATCCTGAGCCAAATCCGTG----TTTTGAGAAAAC---AAAG-GGGTTCTCGAATCGAACTA-GAATACAAAGGAAAAGGATAGGTGCAGAGACTCAATGGAAGCTGTTCTAACGAATCGAGTTAATTACGTTGTGT------TGTTAGTGGAACTCC------TTCTAAATTTGAGAAAGAAGGG-----------CTTTATACATCTAATAAACACGTATAGATACTG---------ACATAGCAAACGATTAATCACAGAATGCATAT----TATAAT-ATA----…
	Calamagrostis_howellii_SAA138_Spellenberg1189	-------------------------TTGATTGTATTGAGCCTTGGTATGGAAACCTGCTAAGT-GGTAACTT-CCAAATTCAGAGAAACCCT-GGAATTAAAAAAGGGCAATCCTGAGCCAAATCCGTG----TTTTGAGAAAAC---AAAG-GGGTTCTCGAATCGAACTA-GAATACAAAGGAAAAGGATAGGTGCAGAGACTCAATGGAAGCTGTTCTAACGAATCGAGTTAATTACGTTGTGT------TGTTAGTGGAACTCC------TTCTAAATTTGAGAAAGAAGGG-----------CTTTATACATCTAATAAACACGTATAGATACTG---------ACATAGCAAACGATTAATCACAGAATGCATAT----TATAAT-ATA----…
	Calamagrostis_koeleriodes_SAA44_Peterson19795	------------------TACGGACTTGATTGTATTGAGCCTTGGTATGGAAACCTGCTAAGT-GGTAACTT-CCAAATTCAGAGAAACCCT-GGAATTAAAAAAGGGCAATCCTGAGCCAAATCCGTG----TTTTGAGAAAAC---AAAG-GGGTTCTCGAATCGAACTA-GAATACAAAGGAAAAGGATAGGTGCAGAGACTCAATGGAAGCTGTTCTAACGAATCGAGTTAATTACGTTGTGT------TGTTAGTGGAACTCC------TTCTAAATTTGAGAAAGAAGGG-----------CTTTATACATCTAATAAACACGTATAGATACTG---------ACATAGCAAACGATTAATCACAGAATGCATAT----TATAAT-ATA----…
	Calamagrostis_koeleriodes_SAA45_Peterson19786	------------------TACGGACTTGATTGTATTGAGCCTTGGTATGGAAACCTGCTAAGT-GGTAACTT-CCAAATTCAGAGAAACCCT-GGAATTAAAAAAGGGCAATCCTGAGCCAAATCCGTG----TTTTGAGAAAAC---AAAG-GGGTTCTCGAATCGAACTA-GAATACAAAGGAAAAGGATAGGTGCAGAGACTCAATGGAAGCTGTTCTAACGAATCGAGTTAATTACGTTGTGT------TGTTAGTGGAACTCC------TTCTAAATTTGAGAAAGAAGGG-----------CTTTATACATCTAATAAACACGTATAGATACTG---------ACATAGCAAACGATTAATCACAGAATGCATAT----TATAAT-ATA----…
	Calamagrostis_lapponica_DQ860533	----------------------------------------------------------TAAGT-GGTAACTT-CCAAATTCAGAGAAACCCT-GGAATTAAAAAAGGGCAATCCTGAGCCAAATCCGTG----TTTTGAGAAAAC---AAAG-GGGTTCTCGAATCGAACTA-GAATACAAAGGAAAAGGATAGGTGCAGAGACTCAATGGAAGCTGTTCTAACGAATCGAGTTAATTACGTTGTGT------TGTTAGTGGAACTCC------TTCTAAATTTGAGAAAGAAGGG-----------CTTTATACATCTAATAAACACGTATAGATACTG---------ACATAGCAAACGATTAATCACAGAATGCATAT----TATAAT-ATA----…
	Calamagrostis_lapponica_SAA171_PaszkoD12_05GPS211	--------------------------------------------------------GCTAAGT-GGTAACTT-CCAAATTCAGAGAAACCCT-GGAATTAAAAAAGGGCAATCCTGAGCCAAATCCGTG----TTTTGAGAAAAC---AAAG-GGGTTCTCGAATCGAACTA-GAATACAAAGGAAAAGGATAGGTGCAGAGACTCAATGGAAGCTGTTCTAACGAATCGAGTTAATTACGTTGTGT------TGTTAGTGGAACTCC------TTCTAAATTTGAGAAAGAAGGG-----------CTTTATACATCTAATAAACACGTATAGATACTG---------ACATAGCAAACGATTAATCACAGAATGCATAT----TATAAT-ATA----…
	Calamagrostis_lapponica_SAA27_Peterson18559	--------------------------------------------------------GCTAAGT-GGTAACTT-CCAAATTCAGAGAAACCCT-GGAATTAAAAAAGGGCAATCCTGAGCCAAATCCGTG----TTTTGAGAAAAC---AAAG-GGGTTCTCGAATCGAACTA-GAATACAAAGGAAAAGGATAGGTGCAGAGACTCAATGGAAGCTGTTCTAACGAATCGAGTTAATTACGTTGTGT------TGTTAGTGGAACTCC------TTCTAAATTTGAGAAAGAAGGG-----------CTTTATACATCTAATAAACACGTATAGATACTG---------ACATAGCAAACGATTAATCACAGAATGCATAT----TATAAT-ATA----…
	Calamagrostis_lapponica_SAA29_Peterson18561	--------------------------------------------------------GCTAAGT-GGTAACTT-CCAAATTCAGAGAAACCCT-GGAATTAAAAAAGGGCAATCCTGAGCCAAATCCGTG----TTTTGAGAAAAC---AAAG-GGGTTCTCGAATCGAACTA-GAATACAAAGGAAAAGGATAGGTGCAGAGACTCAATGGAAGCTGTTCTAACGAATCGAGTTAATTACGTTGTGT------TGTTAGTGGAACTCC------TTCTAAATTTGAGAAAGAAGGG-----------CTTTATACATCTAATAAACACGTATAGATACTG---------ACATAGCAAACGATTAATCACAGAATGCATAT----TATAAT-ATA----…
	Calamagrostis_lapponica_SAA2_Peterson18585	--CGAAATCGGTAGACGCTACGGACTTGATTGTATTGAGCCTTGGTATGGAAACCTGCTAAGT-GGTAACTT-CCAAATTCAGAGAAACCCT-GGAATTAAAAAAGGGCAATCCTGAGCCAAATCCGTG----TTTTGAGAAAAC---AAAG-GGGTTCTCGAATCGAACTA-GAATACAAAGGAAAAGGATAGGTGCAGAGACTCAATGGAAGCTGTTCTAACGAATCGAGTTAATTACGTTGTGT------TGTTAGTGGAACTCC------TTCTAAATTTGAGAAAGAAGGG-----------CTTTATACATCTAATAAACACGTATAGATACTG---------ACATAGCAAACGATTAATCACAGAATGCATAT----TATAAT-ATA----…
	Calamagrostis_llanganatensis_SAA732_Laegaard55455	--CGAAATCGGTAGACGCTACGGACTTGATTGTATTGAGCCTTGGTATGGAAACCTGCTAAGT-GGTAACTT-CCAAATTCAGAGAAACCCT-GGAATTAAAAAAGGGCAATCCTGAGCCAAATCCGTG----TTTTGAGAAAAC---AAAG-GGGTTCTCGATTCGAACTA-GAATACAAAGGAAAAGGATAGGTGCAGAGACTCAATGGAAGCTGTTCTAACGAATCGAGTTAATTACGTTGTGT------TGTTAGTGGAACTCC------TTCTAAATTTGAGAAAGAAGGG-----------CTTTATACATCTAATAAACACGTATAGATACTG---------ACATAGCAAACGATTAATCACAGAATGCATAT----TATAAT-ATA----…
	Calamagrostis_macrolepis_SAA202_Soreng5120	-------------GACGCTACGGACTTGATTGTATTGAGCCTTGGTATGGAAACCTGCTAAGT-GGTAACTT-CCAAATTCAGAGAAACCCT-GGAATTAAAAAAGGGCAATCCTGAGCCAAATCCGTG----TTTTGAGAAAAC---AAAG-GGGTTCTCGAATCGAACTA-GAATACAAAGGAAAAGGATAGGTGCAGAGACTCAATGGAAGCTGTTCTAACGAATCGAGTTAATTACGTTGTGT------TGTTAGTGGAACTCC------TTCTAAATTTGAGAAAGAAGGG-----------CTTTATACATCTAATAAACACGTATAGATACTG---------ACATAGCAAACGATTAATCACAGAATGCATAT----TATAAT-ATA----…
	Calamagrostis_montanensis_SAA258_Marr6804	-------------GACGCTACGGACTTGATTGTATTGAGCCTTGGTATGGAAACCTGCTAAGT-GGTAACTT-CCAAATTCAGAGAAACCCT-GGAATTAAAAAAGGGCAATCCTGAGCCAAATCCGTG----TTTTGAGAAAAC---AAAG-GGGTTCTCGAATCGAACTA-GAATACAAAGGAAAAGGATAGGTGCAGAGACTCAATGGAAGCTGTTCTAACGAATCGAGTTAATTACGTTGTGT------TGTTAGTGGAACTCC------TTCTAAATTTGAGAAAGAAGGG-----------CTTTATACATCTAATAAACACGTATAGATACTG---------ACATAGCAAACGATTAATCACAGAATGCATAT----TATAAT-ATA----…
	Calamagrostis_muiriana_DQ113938	---------------------------------------------------------------------------------------------------------------------------------------------------------------------------------------------------------------------------------------------------------------------------------------------------------------------------------------------------------------------------------------------------------------…
	Calamagrostis_muriana_SAA257_Peterson20930	-TCGAAATCGGTAGACGCTACGGACTTGATTGTATTGAGCCTTGGTATGGAAACCTGCTAAGT-GGTAACTT-CCAAATTCAGAGAAACCCT-GGAATTAAAAAAGGGCAATCCTGAGCCAAATCCGTG----TTTTGAGAAAAC---AAAG-GGGTTCTCGAATCGAACTA-GAATACAAAGGAAAAGGATAGGTGCAGAGACTCAATGGAAGCTGTTCTAACGAATCGAGTTAATTACGTTGTGT------TGTTAGTGGAACTCC------TTCTAAATTTGAGAAAGAAGGG-----------CTTTATACATCTAATAAACACGTATAGATACTG---------ACATAGCAAACGATTAATCACAGAATGCATAT----TTTAAT-ATA----…
	Calamagrostis_neglecta_DQ860534	----------------------------------------------------------TAAGT-GGCAACTT-CCAAATTCAGAGAAACCCT-GGAATTAAAAAAGGGCAATCCTGAGCCAAATCCGTG----TTTTGAGAAAAC---AAAG-GGGTTCTCGAATCGAACTA-GAATACAAAGGAAAAGGATAGGTGCAGAGACTCAATGGAAGCTGTTCTAACGAATCGAGTTAATTACGTTGTGT------TGTTAGTGGAACTCC------TTCTAAATTTGAGAAAGAAGGG-----------CTTTATACATCTAATAAACACGTATAGATACTG---------ACATAGCAAACGATTAATCACAGAATGCATAT----TATAAT-ATA----…
	Calamagrostis_nutkaensis_SAA46_Peterson19706	--------------------------------------------------------GCTAAGT-GGTAACTT-CCAAATTCAGAGAAACCCT-GGAATTAAAAAAGGGCAATCCTGAGCCAAATCCGTG----TTTTGAGAAAAC---AAAG-GGGTTCTCGAATCGAACTA-GAATACAAAGGAAAAGGATAGGTGCAGAGACTCAATGGAAGCTGTTCTAACGAATCGAGTTAATTACGTTGTGT------TGTTAGTGGAACTCC------TTCTAAATTTGAGAAAGAAGGG-----------CTTTATACATCTAATAAACACGTATAGATACTG---------ACATAGCAAACGATTAATCACAGAATGCATAT----TATAAT-ATA----…
	Calamagrostis_nutkaensis_SAA75_Peterson19718	------------------TACGGACTTGATTGTATTGAGCCTTGGTATGGAAACCTGCTAAGT-GGTAACTT-CCAAATTCAGAGAAACCCT-GGAATTAAAAAAGGGCAATCCTGAGCCAAATCCGTG----TTTTGAGAAAAC---AAAG-GGGTTCTCGAATCGAACTA-GAATACAAAGGAAAAGGATAGGTGCAGAGACTCAATGGAAGCTGTTCTAACGAATCGAGTTAATTACGTTGTGT------TGTTAGTGGAACTCC------TTCTAAATTTGAGAAAGAAGGG-----------CTTTATACATCTAATAAACACGTATAGATACTG---------ACATAGCAAACGATTAATCACAGAATGCATAT----TATAAT-ATA----…
	Calamagrostis_perplexa_SAA127_Peterson20925	--------------------------------------------------------GCTAAGT-GGTAACTT-CCAAATTCAGAGAAACCCT-GGAATTAAAAAAGGGCAATCCTGAGCCAAATCCGTG----TTTTGAGAAAAC---AAAG-GGGTTCTCGAATCGAACTA-GAATACAAAGGAAAAGGATAGGTGCAGAGACTCAATGGAAGCTGTTCTAACGAATCGAGTTAATTACGTTGTGT------TGTTAGTGGAACTCC------TTCTAAATTTGAGAAAGAAGGG-----------CTTTATACATCTAATAAACACGTATAGATACTG---------ACATAGCAAACGATTAATCACAGAATGCATAT----TATAAT-ATA----…
	Calamagrostis_perplexa_SAA77_Howard465	--------------------CGGACTTGATTGTATTGAGCCTTGGTATGGAAACCTGCTAAGT-GGTAACTT-CCAAATTCAGAGAAACCCT-GGAATTAAAAAAGGGCAATCCTGAGCCAAATCCGTG----TTTTGAGAAAAC---AAAG-GGGTTCTCGAATCGAACTA-GAATACAAAGGAAAAGGATAGGTGCAGAGACTCAATGGAAGCTGTTCTAACGAATCGAGTTAATTACGTTGTGT------TGTTAGTGGAACTCC------TTCTAAATTTGAGAAAGAAGGG-----------CTTTATACATCTAATAAACACGTATAGATACTG---------ACATAGCAAACGATTAATCACAGAATGCATAT----TATAAT-ATA----…
	Calamagrostis_phragmitoides_SAA177_PaszkoKaliste4	--------------------------------------------------------GCTAAGT-GGTAACTT-CCAAATTCAGAGAAACCCT-GGAATTAAAAAAGGGCAATCCTGAGCCAAATCCGTG----TTTTGAGAAAAC---AAAG-GGGTTCTCGAATCGAACTA-GAATACAAAGGAAAAGGATAGGTGCAGAGACTCAATGGAAGCTGTTCTAACGAATCGAGTTAATTACGTTGTGT------TGTTAGTGGAACTCC------TTCTAAATTTGAGAAAGAAGGG-----------CTTTATACATCTAATAAACACGTATAGATACTG---------ACATAGCAAACGATTAATCACAGAATGCATAT----TATAAT-ATA----…
	Calamagrostis_phragmitoides_SAA186_PaszkoD16_01GPS241	--------------------------------------------------------GCTAAGT-GGTAACTT-CCAAATTCAGAGAAACCCT-GGAATTAAAAAAGGGCAATCCTGAGCCAAATCCGTG----TTTTGAGAAAAC---AAAG-GGGTTCTCGAATCGAACTA-GAATACAAAGGAAAAGGATAGGTGCAGAGACTCAATGGAAGCTGTTCTAACGAATCGAGTTAATTACGTTGTGT------TGTTAGTGGAACTCC------TTCTAAATTTGAGAAAGAAGGG-----------CTTTATACATCTAATAAACACGTATAGATACTG---------ACATAGCAAACGATTAATCACAGAATGCATAT----TATAAT-ATA----…
	Calamagrostis_phragmitoides_SAA189_PaszkoD17_01GPS246	--------------------------------------------------------GCTAAGT-GGTAACTT-CCAAATTCAGAGAAACCCT-GGAATTAAAAAAGGGCAATCCTGAGCCAAATCCGTG----TTTTGAGAAAAC---AAAG-GGGTTCTCGAATCGAACTA-GAATACAAAGGAAAAGGATAGGTGCAGAGACTCAATGGAAGCTGTTCTAACGAATCGAGTTAATTACGTTGTGT------TGTTAGTGGAACTCC------TTCTAAATTTGAGAAAGAAGGG-----------CTTTATACATCTAATAAACACGTATAGATACTG---------ACATAGCAAACGATTAATCACAGAATGCATAT----TATAAT-ATA----…
	Calamagrostis_pickeringii_SAA122_Peterson20899	---------------------GGACTTGATTGTATTGAGCCTTGGTATGGAAACCTGCTAAGTGGGTAACTT-CCAAATTCAGAGAAACCCT-GGAATTAAAAAAGGGCAATCCTGAGCCAAATCCGTG----TTTTGAGAAAAC---AAAG-GGGTTCTCGAATCGAACTA-GAATACAAAGGAAAAGGATAGGTGCAGAGACTCAATGGAAGCTGTTCTAACGAATCGAGTTAATTACGTTGTGT------TGTTAGTGGAACTCC------TTCTAAATTTGAGAAAGAAGGG-----------CTTTATACATCTAATAAACACGTATAGATACTG---------ACATAGCAAACGATTAATCACAGAATGCATAT----TATAAT-ATA----…
	Calamagrostis_pickeringii_SAA130_Peterson20857	------------------TACGGACTTGATTGTATTGAGCCTTGGTATGGAAACCTGCTAAGT-GGTAACTT-CCAAATTCAGAGAAACCCT-GGAATTAAAAAAGGGCAATCCTGAGCCAAATCCGTG----TTTTGAGAAAAC---AAAG-GGGTTCTCGAATCGAACTA-GAATACAAAGGAAAAGGATAGGTGCAGAGACTCAATGGAAGCTGTTCTAACGAATCGAGTTAATTACGTTGTGT------TGTTAGTGGAACTCC------TTCTAAATTTGAGAAAGAAGGG-----------CTTTATACATCTAATAAACACGTATAGATACTG---------ACATAGCAAACGATTAATCACAGAATGCATAT----TATAAT-ATA----…
	Calamagrostis_porteri_porteri_SAA126_Peterson20830	--------------------------------------------------------GCTAAGT-GGTAACTT-CCAAATTCAGAGAAACCCT-GGAATTAAAAAAGGGCAATCCTGAGCCAAATCCGTG----TTTTGAGAAAAC---AAAG-GGGTTCTCGAATCGAACTA-GAATACAAAGGAAAAGGATAGGTGCAGAGACTCAATGGAAGCTGTTCTAACGAATCGAGTTAATTACGTTGTGT------TGTTAGTGGAACTCC------TTCTAAATTTGAGAAAGAAGGG-----------CTTTATACATCTAATAAACACGTATAGATACTG---------ACATAGCAAACGATTAATCACAGAATGCATAT----TATAAT-ATA----…
	Calamagrostis_porteri_porteri_SAA129_Peterson20835	--------------------------------------------------------GCTAAGT-GGTAACTT-CCAAATTCAGAGAAACCCT-GGAATTAAAAAAGGGCAATCCTGAGCCAAATCCGTG----TTTTGAGAAAAC---AAAG-GGGTTCTCGAATCGAACTA-GAATACAAAGGAAAAGGATAGGTGCAGAGACTCAATGGAAGCTGTTCTAACGAATCGAGTTAATTACGTTGTGT------TGTTAGTGGAACTCC------TTCTAAATTTGAGAAAGAAGGG-----------CTTTATACATCTAATAAACACGTATAGATACTG---------ACATAGCAAACGATTAATCACAGAATGCATAT----TATAAT-ATA----…
	Calamagrostis_pringlei_Peterson15366	---------------CGCTACGGACTTGATTGTATTGAGCCTTGGTATGGAAACCTGCTAAGT-GGTAACTT-CCAAATTCAGAGAAACCCT-GGAATTAAAAAAGGGCAATCCTGAGCCAAATCCGTG----TTTTGAGAAAAC---CAGG-AGGTTCTCGAA-----CTA-GAATACAAAGGAAAAGGATAGGTGCAGAGACTCAATGGAAGCTGTTCTAACGAATCGAGTTAATTACGTTGTGT------TGTTAGTGGAACTCC------TTCTAAATTTG--AAGGAAGGG-----------CTTTATACATCTAATAAA--------------------------------------------------------------------------…
	Calamagrostis_pringlei_SAA248_Peterson21257	-----AATCGGTAGACGCTACGGACTTGATTGTATTGAGCCTTGGTATGGAAACCTGCTAAGT-GGTAACTT-CCAAATTCAGAGAAACCCT-GGAATTAAAAAAGGGCAATCCTGAGCCAAATCCGTG----TTTTGAGAAAAC---CAGG-AGGTTCTCGAA-----CTA-GAATACAAAGGAAAAGGATAGGTGCAGAGACTCAATGGAAGCTGTTCTAACGAATCGAGTTAATTACGTTGTGT------TGTTAGTGGAACTCC------TTCTAAATTTG--AAGGAAGGG-----------CTTTATACATCTAATAAA--------------------------------------------------------------------------…
	Calamagrostis_pringlei_SAA65_Spellenberg8878	---------------CGCTACGGACTTGATTGTATTGAGCCTTGGTATGGAAACCTGCTAAGT-GGTAACTT-CCAAATTCAGAGAAACCCT-GGAATTAAAAAAGGGCAATCCTGAGCCAAATCCGTG----TTTTGAGAAAAC---CAGG-AGGTTCTCGAA-----CTA-GAATACAAAGGAAAAGGATAGGTGCAGAGACTCAATGGAAGCTGTTCTAACGAATCGAGTTAATTACGTTGTGT------TGTTAGTGGAACTCC------TTCTAAATTTG--AAGGAAGGG-----------CTTTATACATCTAATAAA--------------------------------------------------------------------------…
	Calamagrostis_pseudophragmites_KP711113	------------------------------------------------------------------------------------------------------------------------------------------------------------------------------------------AAGGATAGGTGCAGAGACTCAATGGAAGCTGTTCTAACGAATCGAGTTAATTACGTTGTGT------TGTTAGTGGAACTCC------TTCTAACTTTGAGAAAGAAGGG-----------CTTTATACATCTAATAAACACGTATAGATACTG---------ACATAGCAAACGCTTAATCACAGAATGCATAT----TATAAT-ATA----…
	Calamagrostis_pseudophragmites_SAA164_PaszkoOblaz_pseudo2	--------------------------------------------------------GCTAAGT-GGTAACTT-CCAAATTCAGAGAAACCCT-GGAATTAAAAAAGGGCAATCCTGAGCCAAATCCATG----TTTTGAGAAAAC---AAAG-GGGTTCTCGAATCGAACTA-GAATACAAAGGAAAAGGATAGGTGCAGAGACTCAATGGAAGCTGTTCTAACGAATCGAGTTAATTACGTTGTGT------TGTTAGTGGAACTCC------TTCTAAATTTGAGAAAGAAGGG-----------CTTTATACATCTAATAAACACGTATAGATACTG---------ACATAGCAAACGATTAATCACAGAATGCATAT----TATAAT-ATA----…
	Calamagrostis_pseudophragmites_SAA208_Soreng5107	--------------------------------------------------------GCTAAGT-GGTAACTT-CCAAATTCAGAGAAACCCT-GGAATTAAAAAAGGGCAATCCTGAGCCAAATCCATG----TTTTGAGAAAAC---AAAG-GGGTTCTCGAATCGAACTA-GAATACAAAGGAAAAGGATAGGTGCAGAGACTCAATGGAAGCTGTTCTAACGAATCGAGTTAATTACGTTGTGT------TGTTAGTGGAACTCC------TTCTAAATTTGAGAAAGAAGGG-----------CTTTATACATCTAATAAACACGTATAGATACTG---------ACATAGCAAACGATTAATCACAGAATGCATAT----TATAAT-ATA----…
	Calamagrostis_pseudophragmites_SAA209_Soreng5455	---------------------------------------------------------CTAAGTGGGTAACTT-CCAAATTCAGAGAAACCCTGGGAATTAAAAAAGGGCAATCCTGAGCCAAATCCATG----TTTTGAGAAAAC---AAAG-GGGTTCTCGAATCGAACTA-GAATACAAAGGAAAAGGATAGGTGCAGAGACTCAATGGAAGCTGTTCTAACGAATCGAGTTAATTACGTTGTGT------TGTTAGTGGAACTCC------TTCTAAATTTGAGAAAGAAGGG-----------CTTTATACATCTAATAAACACGTATAGATACTG---------ACATAGCAAACGATTAATCACAGAATGCATAT----TATAAT-ATA----…
	Calamagrostis_pseudophragmites_tartarica_SAA153_Soreng7534	--------------------------------------------------------GCTAAGT-GGTAACTT-CCAAATTCAGAGAAACCCT-GGAATTAAAAAAGGGCAATCCTGAGCCAAATCCATG----TTTTGAGAAAAC---AAAG-GGGTTCTCGAATCGAACTA-GAATACAAAGGAAAAGGATAGGTGCAGAGACTCAATGGAAGCTGTTCTAACGAATCGAGTTAATTACGTTGTGT------TGTTAGTGGAACTCC------TTCTAAATTTGAGAAAGAAGGG-----------CTTTATACATCTAATAAACACGTATAGATACTG---------ACATAGCAAACGATTAATCACAGAATGCATAT----TATAAT-ATA----…
	Calamagrostis_pseudophragmites_tartarica_SAA154_Soreng7556	--------------------------------------------------------GCTAAGT-GGTAACTT-CCAAATTCAGAGAAACCCT-GGAATTAAAAAAGGGCAATCCTGAGCCAAATCCATG----TTTTGAGAAAAC---AAAG-GGGTTCTCGAATCGAACTA-GAATACAAAGGAAAAGGATAGGTGCAGAGACTCAATGGAAGCTGTTCTAACGAATCGAGTTAATTACGTTGTGT------TGTTAGTGGAACTCC------TTCTAAATTTGAGAAAGAAGGG-----------CTTTATACATCTAATAAACACGTATAGATACTG---------ACATAGCAAACGATTAATCACAGAATGCATAT----TATAAT-ATA----…
	Calamagrostis_purpurascens_SAA33_Peterson18569	----AAATCGGTAGACGCTACGGACTTGATTGTATTGAGCCTTGGTATGGAAACCTGCTAAGT-GGTAACTT-CCAAATTCAGAGAAACCCT-GGAATTAAAAAAGGGCAATCCTGAGCCAAATCCGTG----TTTTGAGAAAAC---AAAG-GGGTTCTCGAATCGAACTA-GAATACAAAGGAAAAGGATAGGTGCAGAGACTCAATGGAAGCTGTTCTAACGAATCGAGTTAATTACGTTGTGT------TGTTAGTGGAACTCC------TTCTAAATTTGAGAAAGAAGGG-----------CTTTATACATCTAATAAACACGTATAGATACTG---------ACATAGCAAACGATTAATCACAGAATGCATAT----TATAAT-ATA----…
	Calamagrostis_purpurascens_SAA35_Peterson18500	--CGAAATCGGTAGACGCTACGGACTTGATTGTATTGAGCCTTGGTATGGAAACCTGCTAAGT-GGTAACTT-CCAAATTCAGAGAAACCCT-GGAATTAAAAAAGGGCAATCCTGAGCCAAATCCGTG----TTTTGAGAAAAC---AAAG-GGGTTCTCGAATCGAACTA-GAATACAAAGGAAAAGGATAGGTGCAGAGACTCAATGGAAGCTGTTCTAACGAATCGAGTTAATTACGTTGTGT------TGTTAGTGGAACTCC------TTCTAAATTTGAGAAAGAAGGG-----------CTTTATACATCTAATAAACACGTATAGATACTG---------ACATAGCAAACGATTAATCACAGAATGCATAT----TATAAT-ATA----…
	Calamagrostis_purpurascens_SAA36_Peterson18415	---------------------GGACTTGATTGTATTGAGCCTTGGTATGGAAACCTGCTAAGT-GGTAACTT-CCAAATTCAGAGAAACCCT-GGAATTAAAAAAGGGCAATCCTGAGCCAAATCCGTG----TTTTGAGAAAAC---AAAG-GGGTTCTCGAATCGAACTA-GAATACAAAGGAAAAGGATAGGTGCAGAGACTCAATGGAAGCTGTTCTAACGAATCGAGTTAATTACGTTGTGT------TGTTAGTGGAACTCC------TTCTAAATTTGAGAAAGAAGGG-----------CTTTATACATCTAATAAACACGTATAGATACTG---------ACATAGCAAACGATTAATCACAGAATGCATAT----TATAAT-ATA----…
	Calamagrostis_purpurascens_SAA38_Peterson18492	--CGAAATCGGTAGACGCTACGGACTTGATTGTATTGAGCCTTGGTATGGAAACCTGCTAAGT-GGTAACTT-CCAAATTCAGAGAAACCCT-GGAATTAAAAAAGGGCAATCCTGAGCCAAATCCGTG----TTTTGAGAAAAC---AAAG-GGGTTCTCGAATCGAACTA-GAATACAAAGGAAAAGGATAGGTGCAGAGACTCAATGGAAGCTGTTCTAACGAATCGAGTTAATTACGTTGTGT------TGTTAGTGGAACTCC------TTCTAAATTTGAGAAAGAAGGG-----------CTTTATACATCTAAGAAACACGTATAGATACTG---------ACATAGCAAACGATTAATCACAGAATGCATAT----TATAAT-ATA----…
	Calamagrostis_purpurascens_SAA6_Peterson18474	------------------------------------------------------CTGCTAAGT-GGTAACTT-CCAAATTCAGAGAAACCCT-GGAATTAAAAAAGGGCAATCCTGAGCCAAATCCGTG----TTTTGAGAAAAC---AAAG-GGGTTCTCGAATCGAACTA-GAATACAAAGGAAAAGGATAGGTGCAGAGACTCAATGGAAGCTGTTCTAACGAATCGAGTTAATTACGTTGTGT------TGTTAGTGGAACTCC------TTCTAAATTTGAGAAAGAAGGG-----------CTTTATACATCTAATAAACACGTATAGATACTG---------ACATAGCAAACGATTAATCACAGAATGCATAT----TATAAT-ATA----…
	Calamagrostis_purpurascens_Soreng5996	---------------CGCTACGGACTTGATTGTATTGAGCCTTGGTATGGAAACCTGCTAAGT-GGTAACTT-CCAAATTCAGAGAAACCCT-GGAATTAAAAAAGGGCAATCCTGAGCCAAATCCGTG----TTTTGAGAAAAC---AAAG-GGGTTCTCGAATCGAACTA-GAATACAAAGGAAAAGGATAGGTGCAGAGACTCAATGGAAGCTGTTCTAACGAATCGAGTTAATTACGTTGTGT------TGTTAGTGGAACTCC------TTCTAAATTTGAGAAAGAAGGG-----------CTTTATACATCTAATAAACACGTATAGATACTG---------ACATAGCAAACGATTAATCACAGAATGCATAT----TATAAT-ATA----…
	Calamagrostis_purpurascens_Soreng5996b	---------------CGCTACGGACTTGATTGTATTGAGCCTTGGTATGGAAACCTGCTAAGT-GGTAACTT-CCAAATTCAGAGAAACCCT-GGAATTAAAAAAGGGCAATCCTGAGCCAAATCCGTG----TTTTGAGAAAAC---AAAG-GGGTTCTCGAATCGAACTA-GAATACAAAGGAAAAGGATAGGTGCAGAGACTCAATGGAAGCTGTTCTAACGAATCGAGTTAATTACGTTGTGT------TGTTAGTGGAACTCC------TTCTAAATTTGAGAAAGAAGGG-----------CTTTATACATCTAATAAACACGTATAGATACTG---------ACATAGCAAACGATTAATCACAGAATGCATAT----TATAAT-ATA----…
	Calamagrostis_purpurascens_Soreng6301	------------------TACGGACTTGATTGTATTGAGCCTTGGTATGGAAACCTGCTAAGT-GGTAACTT-CCAAATTCAGAGAAACCCT-GGAATTAAAAAAGGGCAATCCTGAGCCAAATCCGTG----TTTTGAGAAAAC---AAAG-GGGTTCTCGAATCGAACTA-GAATACAAAGGAAAAGGATAGGTGCAGAGACTCAATGGAAGCTGTTCTAACGAATCGAGTTAATTACGTTGTGT------TGTTAGTGGAACTCC------TTCTAAATTTGAGAAAGAAGGG-----------CTTTATACATCTAATAAACACGTATAGATACTG---------ACATAGCAAACGATTAATCACAGAATGCATAT----TATAAT-ATA----…
	Calamagrostis_rivalis_SAA195_Paszko_Wald5	--------------------------------------------------------GCTAAGT-GGTAACTT-CCAAATTCAGAGAAACCCT-GGAATTAAAAAAGGGCAATCCTGAGCCAAATCCATG----TTTTGAGAAAAC---AAAG-GGGTTCTCGAATCGAACTA-GAATACAAAGGAAAAGGATAGGTGCAGAGACTCAATGGAAGCTGTTCTAACGAATCGAGTTAATTACGTTGTGT------TGTTAGTGGAACTCC------TTCTAAATTTGAGAAAGAAGGG-----------CTTTATACATCTAATAAACACGTATAGATACTG---------ACATAGCAAACGATTAATCACAGAATGCATAT----TATAAT-ATA----…
	Calamagrostis_rivalis_SAA197_Paszko_Welch3	--------------------------------------------------------GCTAAGT-GGTAACTT-CCAAATTCAGAGAAACCCT-GGAATTAAAAAAGGGCAATCCTGAGCCAAATCCGTG----TTTTGAGAAAAC---AAAG-GGGTTCTCGAATCGAACTA-GAATACAAAGGAAAAGGATAGGTGCAGAGACTCAATGGAAGCTGTTCTAACGAATCGAGTTAATTACGTTGTGT------TGTTAGTGGAACTCC------TTCTAAATTTGAGAAAGAAGGG-----------CTTTATACATCTAATAAACACGTATAGATACTG---------ACATAGCAAACGATTAATCACAGAATGCATAT----TATAAT-ATA----…
	Calamagrostis_rubescens_SAA10_Peterson18741	---GAAATCGGTAGACGCTACGGACTTGATTGTATTGAGCCTTGGTATGGAAACCTGCTAAGT-GGTAACTT-CCAAATTCAGAGAAACCCT-GGAATTAAAAAAGGGCAATCCTGAGCCAAATCCGTG----TTTTGAGAAAAC---AAAG-GGGTTCTCGAATCGAACTA-GAATACAAAGGAAAAGGATAGGTGCAGAGACTCAATGGAAGCTGTTCTAACGAATCGAGTTAATTACGTTGTGT------TGTTAGTGGAACTCC------TTCTAAATTTGAGAAAGAAGGG-----------CTTTATACATCTAATAAACACGTATAGATACTG---------AGATAGCAAACGATTAATCACAGAATGCATAT----TATAAT-ATA----…
	Calamagrostis_rubescens_SAA1_Peterson18769	-TCGAAATCGGTAGACGCTACGGACTTGATTGTATTGAGCCTTGGTATGGAAACCTGCTAAGT-GGTAACTT-CCAAATTCAGAGAAACCCT-GGAATTAAAAAAGGGCAATCCTGAGCCAAATCCGTG----TTTTGAGAAAAC---AAAG-GGGTTCTCGAATCGAACTA-GAATACAAAGGAAAAGGATAGGTGCAGAGACTCAATGGAAGCTGTTCTAACGAATCGAGTTAATTACGTTGTGT------TGTTAGTGGAACTCC------TTCTAAATTTGAGAAAGAAGGG-----------CTTTATACATCTAATAAACACGTATAGATACTG---------ACATAGCAAACGATTAATCACAGAATGCATAT----TATAAT-ATA----…
	Calamagrostis_scopulorum_SAA137_Franklin5569	--------------------------------------------------------GCTAAGT-GGTAACTT-CCAAATTCAGAGAAACCCT-GGAATTAAAAAAGGGCAATCCTGAGCCAAATCCGTG----TTTTGAGAAAAC---AAAG-GGGTTCTCGAATCGAACTA-GAATACAAAGGAAAAGGATAGGTGCAGAGACTCAATGGAAGCTGTTCTAACGAATCGAGTTAATTACGTTGTGT------TGTTAGTGGAACTCC------TTCTAAATTTGATAAAGAAGGG-----------CTTTATACATCTAATAAACACGTATAGATACTG---------ACATAGCAAACGATTAATCACAGAATGCATAT----TATAAT-ATA----…
	Calamagrostis_scopulorum_SAA56_Soreng7423	-------------------------------------------------------TGCTAAGT-GGTAACTT-CCAAATTCAGAGAAACCCT-GGAATTAAAAAAGGGCAATCCTGAGCCAAATCCGTG----TTTTGAGAAAAC---AAAG-GGGTTCTCGAATCGAACTA-GAATACAAAGGAAAAGGATAGGTGCAGAGACTCAATGGAAGCTGTTCTAACGAATCGAGTTAATTACGTTGTGT------TGTTAGTGGAACTCC------TTCTAAATTTGATAAAGAAGGG-----------CTTTATACATCTAATAAACACGTATAGATACTG---------ACATAGCAAACGATTAATCACAGAATGCATAT----TATAAT-ATA----…
	Calamagrostis_sesquiflora_SAA259_Cheney_sn	-TCGAAATCGGTAGACGCTACGGACTTGATTGTATTGAGCCTTGGTATGGAAACCTGCTAAGT-GGTAACTT-CCAAATTCAGAGAAACCCT-GGAATTAAAAAAGGGCAATCCTGAGCCAAATCCGTG----TTTTGAGAAAAC---AAAG-GGGTTCTCGAATCGAACTA-GAATACAAAGGAAAAGGATAGGTGCAGAGACTCAATGGAAGCTGTTCTAACGAATCGAGTTAATTACGTTGTGT------TGTTAGTGGAACTCC------TTCTAAATTTGAGAAAGAAGGG-----------CTTTATACATCTAATAAACACGTATAGATACTG---------ACATAGCAAACGATTAATCACAGAATGCATAT----TATAAT-ATA----…
	Calamagrostis_sesquiflora_SAA566_Saarela1223	--------------------------------------------------------GCTAAGTGGGTAACTTCCCAAATTCAGAGAAACCCT-GGAATTAAAAAAGGGCAATCCTGAGCCAAATCCGTG----TTTTGAGAAAAC---AAAG-GGGTTCTCGAATCGAACTA-GAATACAAAGGAAAAGGATAGGTGCAGAGACTCAATGGAAGCTGTTCTAACGAATCGAGTTAATTACGTTGTGT------TGTTAGTGGAACTCC------TTCTAAATTTGAGAAAGAAGGG-----------CTTTATACATCTAATAAACACGTATAGATACTG---------ACATAGCAAACGATTAATCACAGAATGCATAT----TATAAT-ATG----…
	Calamagrostis_sesquiflora_SAA571_Saarela1229	--------------------------------------------------------GCTAAGT-GGTAACTT-CCAAATTCAGAGAAACCCT-GGAATTAAAAAAGGGCAATCCTGAGCCAAATCCGTG----TTTTGAGAAAAC---AAAG-GGGTTCTCGAATCGAACTA-GAATACAAAGGAAAAGGATAGGTGCAGAGACTCAATGGAAGCTGTTCTAACGAATCGAGTTAATTACGTTGTGT------TGTTAGTGGAACTCC------TTCTAAATTTGAGAAAGAAGGG-----------CTTTATACATCTAATAAACACGTATAGATACTG---------ACATAGCAAACGATTAATCACAGAATGCATAT----TATAAT-ATG----…
	Calamagrostis_stricta_groenlandica_SAA249_Bennett06_132	--------------------------------------------------------GCTAAGTGGGTAACTT-CCAAATTCAGAGAAACCCT-GGAATTAAAAAAGGGCAATCCTGAGCCAAATCCGTG----TTTTGAGAAAAC---AAAG-GGGTTCTCGAATCGAACTA-GAATACAAAGGAAAAGGATAGGTGCAGAGACTCAATGGAAGCTGTTCTAACGAATCGAGTTAATTACGTTGTGT------TGTTAGTGGAACTCC------TTCTAAATTTGAGAAAGAAGGG-----------CTTTATACATCTAATAAACACGTATAGATACTG---------ACATAGCAAACGATTAATCACAGAATGCATAT----TATAAT-ATA----…
	Calamagrostis_stricta_groenlandica_SAA251_Bennett06_246	---------------CGCTACGGACTTGATTGTATTGAGCCTTGGTATGGAAACCTGCTAAGT-GGTAACTT-CCAAATTCAGAGAAACCCTGGGAATTAAAAAAGGGCAATCCTGAGCCAAATCCGTG----TTTTGAGAAAAC---AAAG-GGGTTCTCGAATCGAACTA-GAATACAAAGGAAAAGGATAGGTGCAGAGACTCAATGGAAGCTGTTCTAACGAATCGAGTTAATTACGTTGTGT------TGTTAGTGGAACTCC------TTCTAAATTTGAGAAAGAAGGG-----------CTTTATACATCTAATAAACACGTATAGATACTG---------ACATAGCAAACGATTAATCACAGAATGCATAT----TATAAT-ATA----…
	Calamagrostis_stricta_groenlandica_SAA59_Soreng6204	CTCGAAATCGGTAGACGCTACGGACTTGATTGTATTGAGCCTTGGTATGGAAACCTGCTAAGT-GGTAACTT-CCAAATTCAGAGAAACCCT-GGAATTAAAAAAGGGCAATCCTGAGCCAAATCCGTG----TTTTGAGAAAAC---AAAG-GGGTTCTCGAATCGAACTA-GAATACAAAGGAAAAGGATAGGTGCAGAGACTCAATGGAAGCTGTTCTAACGAATCGAGTTAATTACGTTGTGT------TGTTAGTGGAACTCC------TTCTAAATTTGAGAAAGAAGGG-----------CTTTATACATCTAATAAACACGTATAGATACTG---------ACATAGCAAACGATTAATCACAGAATGCATAT----TATAAT-ATA----…
	Calamagrostis_stricta_inexpansa_SAA9_Peterson18618	-TCGAAATCGGTAGACGCTACGGACTTGATTGTATTGAGCCTTGGTATGGAAACCTGCTAAGT-GGTAACTT-CCAAATTCAGAGAAACCCT-GGAATTAAAAAAGGGCAATCCTGAGCCAAATCCGTG----TTTTGAGAAAAC---AAAG-GGGTTCTCGAATCGAACTA-GAATACAAAGGAAAAGGATAGGTGCAGAGACTCAATGGAAGCTGTTCTAACGAATCGAGTTAATTACGTTGTGT------TGTTAGTGGAACTCC------TTCTAAATTTGAGAAAGAAGGG-----------CTTTATACATCTAATAAACACGTATAGATACTG---------ACATAGCAAACGATTAATCACAGAATGCATAT----TATAAT-ATA----…
	Calamagrostis_stricta_SAA161_PaszkoD12_01GPS206	--------------------------------------------------------GCTAAGT-GGTAACTT-CCAAATTCAGAGAAACCCT-GGAATTAAAAAAGGGCAATCCTGAGCCAAATCCGTG----TTTTGAGAAAAC---AAAG-GGGTTCTCGAATCGAACTA-GAATACAAAGGAAAAGGATAGGTGCAGAGACTCAATGGAAGCTGTTCTAACGAATCGAGTTAATTACGTTGTGT------TGTTAGTGGAACTCC------TTCTAAATTTGAGAAAGAAGGG-----------CTTTATACATCTAATAAACACGTATAGATACTG---------ACATAGCAAACGATTAATCACAGAATGCATAT----TATAAT-ATA----…
	Calamagrostis_stricta_SAA162_PaszkoSvalbard2	--------------------------------------------------------GCTAAGT-GGTAACTT-CCAAATTCAGAGAAACCCT-GGAATTAAAAAAGGGCAATCCTGAGCCAAATCCGTG----TTTTGAGAAAAC---AAAG-GGGTTCTCGAATCGAACTA-GAATACAAAGGAAAAGGATAGGTGCAGAGACTCAATGGAAGCTGTTCTAACGAATCGAGTTAATTACGTTGTGT------TGTTAGTGGAACTCC------TTCTAAATTTGAGAAAGAAGGG-----------CTTTATACATCTAATAAACACGTATAGATACTG---------ACATAGCAAACGATTAATCACAGAATGCATAT----TATAAT-ATA----…
	Calamagrostis_stricta_SAA163_PaszkoIceland2_5	--------------------------------------------------------GCTAAGT-GGTAACTT-CCAAATTCAGAGAAACCCT-GGAATTAAAAAAGGGCAATCCTGAGCCAAATCCGTG----TTTTGAGAAAAC---AAAG-GGGTTCTCGAATCGAACTA-GAATACAAAGGAAAAGGATAGGTGCAGAGACTCAATGGAAGCTGTTCTAACGAATCGAGTTAATTACGTTGTGT------TGTTAGTGGAACTCC------TTCTAAATTTGAGAAAGAAGGG-----------CTTTATACATCTAATAAACACGTATAGATACTG---------ACATAGCAAACGATTAATCACAGAATGCATAT----TATAAT-ATA----…
	Calamagrostis_stricta_SAA636_Peterson17119	----AAATCGGTAGACGCTACGGACTTGATTGTATTGAGCCTTGGTATGGAAACCTGCTAAGT-GGTAACTT-CCAAATTCAGAGAAACCCT-GGAATTAAAAAAGGGCAATCCTGAGCCAAATCCGTG----TTTTGAGAAAAC---AAAG-GGGTTCTCGAATCGAACTA-GAATACAAAGGAAAAGGATAGGTGCAGAGACTCAATGGAAGCTGTTCTAACGAATCGAGTTAATTACGTTGTGT------TGTTAGTGGAACTCC------TTCTAAATTTGAGAAAGAAGGG-----------CTTTATACATCTAATAAACACGTATAGATACTG---------ACATAGCAAACGATTAATCACAGAATGCATAT----TATAAT-ATA----…
	Calamagrostis_stricta_SAA706_Peterson17076	--------CGGTAGACGCTACGGACTTGATTGTATTGAGCCTTGGTATGGAAACCTGCTAAGT-GGTAACTT-CCAAATTCAGAGAAACCCT-GGAATTAAAAAAGGGCAATCCTGAGCCAAATCCGTG----TTTTGAGAAAAC---AAAG-GGGTTCTCGAATCGAACTA-GAATACAAAGGAAAAGGATAGGTGCAGAGACTCAATGGAAGCTGTTCTAACGAATCGAGTTAATTACGTTGTGT------TGTTAGTGGAACTCC------TTCTAAATTTGAGAAAGAAGGG-----------CTTTATACATCTAATAAACACGTATAGATACTG---------ACATAGCAAACGATTAATCACAGAATGCATAT----TATAAT-ATA----…
	Calamagrostis_stricta_Soreng7322	----------------GCTACGGACTTGATTGTATTGAGCCTTGGTATGGAAACCTGCTAAGT-GGTAACTT-CCAAATTCAGAGAAACCCT-GGAATTAAAAAAGGGCAATCCTGAGCCAAATCCGTG----TTTTGAGAAAAC---AAAG-GGGTTCTCGAATCGAACTA-GAATACAAAGGAAAAGGATAGGTGCAGAGACTCAATGGAAGCTGTTCTAACGAATCGAGTTAATTACGTTGTGT------TGTTAGTGGAACTCC------TTCTAAATTTGAGAAAGAAGGG-----------CTTTATACATCTAATAAACACGTATAGATACTG---------ACATAGCAAACGATTAATCACAGAATGCATAT----TATAAT-ATA----…
	Calamagrostis_stricta_stricta_SAA204_Soreng7722	--------------------------------------------------------GCTAAGT-GGTAACTT-CCAAATTCAGAGAAACCCTGGGAATTAAAAAAGGGCAATCCTGAGCCAAATCCGTG----TTTTGAGAAAAC---AAAG-GGGTTCTCGAATCGAACTA-GAATACAAAGGAAAAGGATAGGTGCAGAGACTCAATGGAAGCTGTTCTAACGAATCGAGTTAATTACGTTGTGT------TGTTAGTGGAACTCC------TTCTAAATTTGAGAAAGAAGGG-----------CTTTATACATCTAATAAACACGTATAGATACTG---------ACATAGCAAACGATTAATCACAGAATGCATAT----TATAAT-ATA----…
	Calamagrostis_stricta_stricta_SAA30_Peterson18616	---GAAATCGGTAGACGCTACGGACTTGATTGTATTGAGCCCTGGTATGGAAACCTGCTAAGT-GGTAACTT-CCAAATTCAGAGAAACCCT-GGAATTAAAAAAGGGCAATCCTGAGCCAAATCCGTG----TTTTGAGAAAAC---AAAG-GGGTTCTCGAATCGAACTA-GAATACAAAGGAAAAGGATAGGTGCAGAGACTCAATGGAAGCTGTTCTAACGAATCGAGTTAATTACGTTGTGT------TGTTAGTGGAACTCC------TTCTAAATTTGAGAAAGAAGGG-----------CTTTATACATCTAATAAACACGTATAGATACTG---------ACATAGCAAACGATTAATCACAGAATGCATAT----TATAAT-ATA----…
	Calamagrostis_stricta_stricta_SAA3_Peterson18604	-TCGAAATCGGTAGACGCTACGGACTTGATTGTATTGAGCCTTGGTATGGAAACCTGCTAAGT-GGTAACTT-CCAAATTCAGAGAAACCCT-GGAATTAAAAAAGGGCAATCCTGAGCCAAATCCGTG----TTTTGAGAAAAC---AAAG-GGGTTCTCGAATCGAACTA-GAATACAAAGGAAAAGGATAGGTGCAGAGACTCAATGGAAGCTGTTCTAACGAATCGAGTTAATTACGTTGTGT------TGTTAGTGGAACTCC------TTCTAAATTTGAGAAAGAAGGG-----------CTTTATACATCTAATAAACACGTATAGATACTG---------ACATAGCAAACGATTAATCACAGAATGCATAT----TATAAT-ATA----…
	Calamagrostis_tolucensis_SAA69_Peterson16152	---------------CGCTACGGACTTGATTGTATTGAGCCTTGGTATGGAAACCTGCTAAGT-GGTAACTT-CCAAATTCAGAGAAACCCT-GGAATTAAAAAAGGGCAATCCTGAGCCAAATCCGTG----TTTTGAGAAAAC---CAGG-AGGTTCTCGAA-----CTA-GAATACAAAGGAAAAGGATAGGTGCAGAGACTCAATGGAAGCTGTTCTAACGAATCGAGTTAATTACGTTGTGT------TGTTAGTGGAACTCC------TTCTAAATTTG--AAGGAAGGG-----------CTTTATACATCTAATAAA--------------------------------------------------------------------------…
	Calamagrostis_tolucensis_SAA70_Gereau19697	---------------CGCTACGGACT-GATTGTATTGAGCCTTGGTATGGAAACCTGCTAAGT-GGTAACTT-CCAAATTCAGAGAAACCCT-GGAATTAAAAAAGGGCAATCCTGAGCCAAATCCGTG----TTTTGAGAAAAC---CAGG-AGGTTCTCGAA-----CTA-GAATACAAAGGAAAAGGATAGGTGCAGAGACTCAATGGAAGCTGTTCTAACGAATCGAGTTAATTACGTTGTGT------TGTTAGTGGAACTCC------TTCTAAATTTG--AAGGAAGGG-----------CTTTATACATCTAATAAA--------------------------------------------------------------------------…
	Calamagrostis_valida_SAA71_Villa921	---------------CGCTACGGACTTGATTGTATTGAGCCTTGGTATGGAAACCTGCTAAGT-GGTAACTT-CCAAATTCAGAGAAACCCT-GGAATTAAAAAAGGGCAATCCTGAGCCAAATCCGTG----TTTTGAGAAAAC---CAGG-AGGTTCTCGAA-----CTA-GAATACAAAGGAAAAGGATAGGTGCAGAGACTCAATGGAAGCTGTTCTAACGAATCGAGTTAATTACGTTGTGT------TGTTAGTGGAACTCC------TTCTAAATTTG--AAGGAAGGG-----------CTTTATACATCTAATAAA--------------------------------------------------------------------------…
	Calamagrostis_varia_SAA174_Paszkova_Bocz	--------------------------------------------------------GCTAAGT-GGTAACTT-CCAAATTCAGAGAAACCCT-GGAATTAAAAAAGGGCAATCCTGAGCCAAATCCATG----TTTTGAGAAAAC---AAAG-GGGTTCTCGAATCGAACTA-GAATACAAAGGAAAAGGATAGGTGCAGAGACTCAATGGAAGCTGTTCTAACGAATCGAGTTAATTACGTTGTGT------TGTTAGTGGAACTCC------TTCTAAATTTGAGAAAGAAGGG-----------CTTTATACATCTAATAAACACGTATAGATACTG---------ACATAGCAAACGATTAATCACAGAATGCATAT----TATAAT-ATA----…
	Calamagrostis_varia_SAA175_PaszkoD22_11GPS263	--------------------------------------------------------GCTAAGT-GGTAACTT-CCAAATTCAGAGAAACCCT-GGAATTAAAAAAGGGCAATCCTGAGCCAAATCCATG----TTTTGAGAAAAC---AAAG-GGGTTCTCGAATCGAACTA-GAATACAAAGGAAAAGGATAGGTGCAGAGACTCAATGGAAGCTGTTCTAACGAATCGAGTTAATTACGTTGTGT------TGTTAGTGGAACTCC------TTCTAAATTTGAGAAAGAAGGG-----------CTTTATACATCTAATAAACACGTATAGATACTG---------ACATAGCAAACGATTAATCACAGAATGCATAT----TATAAT-ATA----…
	Calamagrostis_varia_SAA176_PaszkoSchmittenhohevar4GPS288	--------------------------------------------------------GCT-AGT-GGTAACTT-CCAAATTCAGAGAAACCCT-GGAATTAAAAAAGGGCAATCCTGAGCCAAATCCATG----TTTTGAGAAAAC---AAAG-GGGTTCTCGAATCGAACTA-GAATACAAAGGAAAAGGATAGGTGCAGAGACTCAATGGAAGCTGTTCTAACGAATCGAGTTAATTACGTTGTGT------TGTTAGTGGAACTCC------TTCTAAATTTGAGAAAGAAGGG-----------CTTTATACATCTAATAAACACGTATAGATACTG---------ACATAGCAAACGATTAATCACAGAATGCATAT----TATAAT-ATA----…
	Calamagrostis_villosa_SAA183_PaszkoHundstein1villosaGPS278	--------------------------------------------------------GCTAAGT-GGTAACTT-CCAAATTCAGAGAAACCCT-GGAATTAAAAAAGGGCAATCCTGAGCCAAATCCGTG----TTTTGAGAAAAC---AAAG-GGGTTCTCGAATCGAACTA-GAATACAAAGGAAAAGGATAGGTGCAGAGACTCAATGGAAGCTGTTCTAACGAATCGAGTTAATTACGTTGTGT------TGTTAGTGGAACTCC------TTCTAAATTTGAGAAAGAAGGG-----------CTTTATACATCTAATAAACACGTATAGATACTG---------ACATAGCAAACGATTAATCACAGAATGCATAT----TATAAT-ATA----…
	Calamagrostis_villosa_SAA184_Paszko_vi3_BG	--------------------------------------------------------GCTAAGT-GGTAACTT-CCAAATTCAGAGAAACCCT-GGAATTAAAAAAGGGCAATCCTGAGCCAAATCCGTG----TTTTGAGAAAAC---AAAG-GGGTTCTCGAATCGAACTA-GAATACAAAGGAAAAGGATAGGTGCAGAGACTCAATGGAAGCTGTTCTAACGAATCGAGTTAATTACGTTGTGT------TGTTAGTGGAACTCC------TTCTAAATTTGAGAAAGAAGGG-----------CTTTATACATCTAATAAACACGTATAGATACTG---------ACATAGCAAACGATTAATCACAGAATGCATAT----TATAAT-ATA----…
	Calamagrostis_villosa_SAA185_PaszkoCikhaj1GPS109	--------------------------------------------------------GCTAAGT-GGTAACTT-CCAAATTCAGAGAAACCCTGGGAATTAAAAAAGGGCAATCCTGAGCCAAATCCGTG----TTTTGAGAAAAC---AAAG-GGGTTCTCGAATCGAACTA-GAATACAAAGGAAAAGGATAGGTGCAGAGACTCAATGGAAGCTGTTCTAACGAATCGAGTTAATTACGTTGTGT------TGTTAGTGGAACTCC------TTCTAAATTTGAGAAAGAAGGG-----------CTTTATACATCTAATAAACACGTATAGATACTG---------ACATAGCAAACGATTAATCACAGAATGCATAT----TATAAT-ATA----…
	Calamagrostis_vulcanica_SAA73_Gallardo9092	---------------CGCTACGGACTTGATTGTATTGAGCCTTGGTATGGAAACCTGCTAAGT-GGTAACTT-CCAAATTCAGAGAAACCCT-GGAATTAAAAAAGGGCAATCCTGAGCCAAATCCGTG----TTTTGAGAAAAC---CAGG-AGGTTCTCGAA-----CTA-GAATACAAAGGAAAAGGATAGGTGCAGAGACTCAATGGAAGCTGTTCTAACGAATCGAGTTAATTACGTTGTGT------TGTTAGTGGAACTCC------TTCTAAATTTG--AAGGAAGGG-----------CTTTATACATCTAATAAA--------------------------------------------------------------------------…
	Calamagrostis_xacutiflora_SAA190_PaszkoD23_03GPS264	---------GGTAGACGCTACGGACTTGATTGTATTGAGCCTTGGTATGGAAACCTGCTAAGT-GGTAACTT-CCAAATTCAGAGAAACCCT-GGAATTAAAAAAGGGCAATCCTGAGCCAAATCCATG----TTTTGAGAAAAC---AAAG-GGGTTCTCGAATCGAACTA-GAATACAAAGGAAAAGGATAGGTGCAGAGACTCAATGGAAGCTGTTCTAACGAATCGAGTTAATTACGTTGTGT------TGTTAGTGGAACTCC------TTCTAAATTTGAGAAAGAAGGG-----------CTTTATACATCTAATAAACACGTATAGATACTG---------ACATAGCAAACGATTAATCACAGAATGCATAT----TATAAT-ATA----…
	Calamagrostis_xacutiflora_SAA57_Soreng7411	----------------GCTACGGACTTGATTGTATTGAGCCTTGGTATGGAAACCTGCTAAGT-GGTAACTT-CCAAATTCAGAGAAACCCT-GGAATTAAAAAAGGGCAATCCTGAGCCAAATCCATG----TTTTGAGAAAAC---AAAG-GGGTTCTCGAATCGAACTA-GAATACAAAGGAAAAGGATAGGTGCAGAGACTCAATGGAAGCTGTTCTAACGAATCGAGTTAATTACGTTGTGT------TGTTAGTGGAACTCC------TTCTAAATTTGAGAAAGAAGGG-----------CTTTATACATCTAATAAACACGTATAGATACTG---------ACATAGCAAACGATTAATCACAGAATGCATAT----TATAAT-ATA----…
	Calamagrostis_xacutiflora_SAA8_Peterson18748	-----------------------------------------------------CCTGCTAAGT-GGTA-CTT-CCAAATTCAGAGAAACCCT-GGAATTAAAAAAGGGCAATCCTGAGCCAAATCCATG----TTTTGAGAAAAC---AAAG-GGGTTCTCGAATCGAACTA-GAATACAAAGGAAAAGGATAGGTGCAGAGACTCAATGGAAGCTGTTCTAACGAATCGAGTTAATTACGTTGTGT------TGTTAGTGGAACTCC------TTCTAAATTTGAGAAAGAAGGG-----------CTTTATACATCTAATAAACACGTATAGATACTG---------ACATAGCAAACGATTAATCACAGAATGCATAT----TATAAT-ATA----…
	Calamagrostis_xgracilescens_SAA170_PaszkoC_gr_XZ	--------------------------------------------------------GCTAAGT-GGTAACTT-CCAAATTCAGAGAAACCCT-GGAATTAAAAAAGGGCAATCCTGAGCCAAATCCGTG----TTTTGAGAAAAC---AAAG-GGGTTCTCGAATCGAACTA-GAATACAAAGGAAAAGGATAGGTGCAGAGACTCAATGGAAGCTGTTCTAACGAATCGAGTTAATTACGTTGTGT------TGTTAGTGGAACTCC------TTCTAAATTTGAGAAAGAAGGG-----------CTTTATACATCTAATAAACACGTATAGATACTG---------ACATAGCAAACGATTAATCACAGAATGCATAT----TATAAT-ATA----…
	Chaetopogon_fasciculatus_DQ631457	-------------------------------------------------------------------------------------------------------------------------------TG----TTTTGAGAAAAC---AAAG-GGGTTCTCGAATCGAACTA-GAATACAAAGGAAAAGGATAGGTGCAGAGACTCAATGGAAGCTGTTCTAACGAATCGAGTTAATTACGTTGTGT------TGTTAGTGGAACTCC------TTCCAAATTTGAGAAAGAAGGG-----------CTTTATACATCTAATAAACACGTATAGATACTG---------ACATAGCAAACGATTAATCACAGAATGCATAT----TATAAT-ATA----…
	Chascolytrum_brizoides_SAA157_Soreng7014	--------------------------------------------------------GCTAAGT-GGTAACTT-CCAAATTCAGAGAAACCCT-GGAATTAAAAAAGGGCAATCCTGAGCCAAATCCGTG----TTTTGAGAAAAC---AAAG-AGGTTCTCGAATCGAACTA-GAATACAAAGGAAAAGGATAGGTGCAGAGACTCAATGGAAGCTGTTCTAACGAATCGAGTTAATTACGTTGTGT------TGTTAGTGGAACTCC------TTCTAAATTTGAGAAAGAAGGG-----------CTTTATACATCTAATAAACACGTATAGATACTG---------ACATAGCAAACGATTAATCACAGAACGCATAT----TAGAAT-ATA----…
	Chascolytrum_monandrum_SAA518_Peterson21704	--------------------------------------------------------GCTAAGT-GGTAACTT-CCAAATTCAGAGAAACCCT-GGAATTAAAAAAGGGCAATCCTGAGCCAAATCCGTG----TTTTGAGAAAAC---AAAG-GGGTTCTCGAATCGAACTA-GAATACAAAGGAAAAGGATAGGTGCAGAGACTCAATGGAAGCTGTTCTAACGAATCGAGTTAATTACGTTGTGT------TGTTAGTGGAACTCC------TTCTAAATTTGAGAAAGAAGGG-----------CTTTATACATCTAATAAACACGTATAGATACTG---------ACATAGCAAACGATTAATCACAGAACGCATAT----TATAAT-ATA----…
	Chascolytrum_monandrum_SAA525_Peterson21861	--------------------------------------------------------GCTAAGT-GGTAACTT-CCAAATTCAGAGAAACCCT-GGAATTAAAAAAGGGCAATCCTGAGCCAAATCCGTG----TTTTGAGAAAAC---AAAG-GGGTTCTCGAATCGAACTA-GAATACAAAGGAAAAGGATAGGTGCAGAGACTCAATGGAAGCTGTTCTAACGAATCGAGTTAATTACGTTGTGT------TGTTAGTGGAACTCC------TTCTAAATTTGAGAAAGAAGGG-----------CTTTATACATCTAATAAACACGTATAGATACTG---------ACATAGCAAACGATTAATCACAGAACGCATAT----TATAAT-ATA----…
	Chascolytrum_sp_EU395909	----------------------------------------------------ACCTGCTAAGT-GGTAACTT-CCAAATTCAGAGAAACCCT-GGAATTAAAAAAGGGCAATCCTGAGCCAAATCCGTG----TTTTGAGAAAAC---AAAG-GGGTTCTCGAATCGAACTA-GAATACAAAGGAAAAGGATAGGTGCAGAGACTCAATGGAAGCTGTTCTAACGAATCGAGTTAATTACGTTGTGT------TGTTAGTGGAACTCC------TTCTAAATTTGAGAAAGAAGGG-----------CTTTATACATCTAATAAACACGTATAGATACTG---------ACATAGCAAACGATTAATCACAGAACGCATAT----TATAAT-ATG----…
	Chascolytrum_subaristatum_SAA49_Soreng7020	---------------CGCTACGGACTTGATTGTATTGAGCCTTGGTATGGAAACCTGCTAAGT-GGTAACTT-CCAAATTCAGAGAAACCCT-GGAATTAAAAAAGGGCAATCCTGAGCCAAATCCGTG----TTTTGAGAAAAC---AAAG-GGGTTCTCGAATCGAACTA-GAATACAAAGGAAAAGGATAGGTGCAGAGACTCAATGGAAGCTGTTCTAACGAATCGAGTTAATTACGTTGTGT------TGTTAGTGGAACTCC------TTCTAAATTTGAGAAAGAAGGG-----------CTTTATACATCTAATAAACACGTATAGATACTG---------ACATAGCAAACGATTAATCACAGAACGCATAT----TATAAT-ATG----…
	Chascolytrum_subaristatum_SAA51_Soreng7005	----------------GCTACGGACTTGATTGTATTGAGCCTTGGTATGGAAACCTGCTAAGT-GGTAACTT-CCAAATTCAGAGAAACCCT-GGAATTAAAAAAGGGCAATCCTGAGCCAAATCCGTG----TTTTGAGAAAAC---AAAG-GGGTTCTCGAATCGAACTA-GAATACAAAGGAAAAGGATAGGTGCAGAGACTCAATGGAAGCTGTTCTAACGAATCGAGTTAATTACGTTGTGT------TGTTAGTGGAACTCC------TTCTAAATTTGAGAAAGAAGGG-----------CTTTATACATCTAATAAACACGTATAGATACTG---------ACATAGCAAACGATTAATCACAGAACGCATAT----TATAAT-ATG----…
	Cinna_latifolia_DQ631432	-------------------------------------------------------------------------------------------------------------------------------TG----TTTTGAGAAAAC---AAGG-GGGTTCTCGAA-----CTG-GAATACAAAGGAAAAGGATAGGTGCAGAGACTCAATGGAAGCTGTTCTAACGAATCGAGTTAATTACGTTGTGT------TGTTAGTGGAATTCC------TTCTAAATTCGAGAAAGAAGGG-----------CTTTATACATCTAATAAACACGTATAGATACTG---------ACATAGCAAACGATTAATCACAGAACCTATAT----TATAAT-ATA----…
	Deschampsia_cespitosa_DQ631441	------------------------------------------------------------------------------------------------------------------------------------------------------------------------------AATGCAAAGGAAAAGGATAGGTGCAGAGACTCAATGGAAGCTGTTCTAACGAATCGAGTTAATTAAGTTGTGT------TGTTAGTGGAATTCC------TTCT-----CGAGAAAGAAGGG-----------CTTTATACATCTAATAAACACGTATAGATACTG---------ACATAGCAAACGATTAATCACAGAACCCATAT----TATAAT-ATA----…
	Deschampsia_cespitosa_SAA133_Peterson18410	----------------------------------------------------------------GGTAACTT-CCAAATTCAGAGAAACCCT-GGAATTAAAAAAGGGCAATCCTGAGCCAAATCCATG----TTTTGAGAAAAC---AAGG-GGGTTCTCGAA-----CTA-GAATGCAAAGGAAAAGGATAGGTGCAGAGACTCAATGGAAGCTGTTCTAACGAATCGAGTTAATTAAGTTGTGT------TGTTAGTGGAATTCC------TTC-----TCGAGAAAGAAGGG-----------CTTTATACATCTAATAAACACGTATAGATACTG---------ACATAGCAAACGATTAATCACAGAACCCATAT----TATAAT-ATA----…
	Deschampsia_cespitosa_SAA19_Peterson18367	--------------------------------------------------------GCTAAGT-GGTAACTT-CCAAATTCAGAGAAACCCT-GGAATTAAAAAAGGGCAATCCTGAGCCAAATCCATG----TTTTGAGAAAAC---AAGG-GGGTTCTCGAA-----CTA-GAATGCAAAGGAAAAGGATAGGTGCAGAGACTCAATGGAAGCTGTTCTAACGAATCGAGTTAATTAAGTTGTGT------TGTTAGTGGAATTCC------TTC-----TCGAGAAAGAAGGG-----------CTTTATACATCTAATAAACACGTATAGATACTG---------ACATAGCAAACGATTAATCACAGAACCCATAT----TATAAT-ATA----…
	Deschampsia_cespitosa_SAA52_Peterson15587	----------------GCTACGGACTTAATTGTATTGAGCCTTGGTATGGAAACCTGCTAAGT-GGTAACTT-CCAAATTCAGAGAAACCCT-GGAATTAAAAAAGGGCAATCCTGAGCCAAATCCATG----TTTTGAGAAAAC---AAGG-GGGTTCTCGAA-----CTA-GAATGCAAAGGAAAAGGATAGGTGCAGAGACTCAATGGAAGCTGTTCTAACGAATCGAGTTAATTAAGTTGTGT------TGTTAGTGGAATTCC------TTC-----TCGAGAAAGAAGGG-----------CTTTATACATCTAATAAACACGTATAGATACTG---------ACATAGCAAACGATTAATCACAGAACCCATAT----TATAAT-ATA----…
	Deschampsia_elongata_SAA116_Peterson19801	--------------------------------------------------------GCTAAGT-GGTAACTT-CCAAATTCAGAGAAACCCT-GGAATTAAAAAAGGGCAATCCTGAGCCAAATCCATG----TTTTGAGAAAAC---AAGG-GGGTTCTCGAA-----CTA-GAATGCAAAGGAAAAGGATAGGTGCAGAGACTCAATGGAAGCTGTTCTAACGAATCGAGTTAATTAAGTTGTGT------TGTTAGTGGAATTCC------TTC-----TCGAGAAAGAAGGG-----------CTTTATACATCTAATAAACACGTATAGATACTG---------ACATAGCAAACGATTAATCACAGAACCCATAT----TATAAT-ATA----…
	Deschampsia_elongata_SAA99_Peterson19657	--------------------------------------------------------GCTAAGTGGGTAACTT-CCAAATTCAGAGAAACCCT-GGAATTAAAAAAGGGCAATCCTGAGCCAAATCCATG----TTTTGAGAAAAC---AAGG-GGGTTCTCGAA-----CTA-GAATGCAAAGGAAAAGGATAGGTGCAGAGACTCAATGGAAGCTGTTCTAACGAATCGAGTTAATTAAGTTGTGT------TGTTAGTGGAATTCC------TTC-----TCGAGAAAGAAGGG-----------CTTTATACATCTAATAAACACGTATAGATACTG---------ACATAGCAAACGATTAATCACAGAACCCATAT----TATAAT-ATA----…
	Deschampsia_flexuosa_DQ631439	-------------------------------------------------------------------------------------------------------------------------------TG----TTTTGAGAAAAC---AAGG-GGGTTCTCGAA-----CTA-GAATACAACGGAAAAGGATAGGTGCAGAGACTCAATGGAAGCTGTTCTAACGAATCGAGTTAATTACGTTGTGT------TGTTAGTGGAATTCC------TTCTAAATTCGAGAAAGAAGGG-----------TTTTATACATCTAATAAACACGTATAGATACTG---------ACATAGCAAACGATTAATCACAGAACCCATAT----TCTAAT-ATA----…
	Deschampsia_maderensis_DQ631480	-------------------------------------------------------------------------------------------------------------------------------TG----TTTTGAGAAAAC---TAGG-GGGTTCTCGAA-----CTA-GAATACAAAGGAAAAGGATAGGTGCAGAGACTCAATGGAAGCTGTTCTAACGAATCGAGTTAATTACGTTGTGT------TGTTAGTGGAATTCC------TTCTAAATTCGAGAAAGAAGGG-----------TTTTATACATCTAATAAACACGTATAGATACTG---------ACATAGCAAACGATTAATCACAGAACCCATAT----TCTAAT-ATA----…
	Deschampsia_setacea_DQ631479	-------------------------------------------------------------------------------------------------------------------------------TG----TTTTGAGAAAAC---AAGG-GGGTTCTCGAA-----CTA-GAATGCAAAGGAAAAGGATAGGTGCAGAGACTCAATGGAAGCTGTTCTAACGAATCGAGTTAATTAAGTTGTGT------TGTTAGTGGAATTCC------TTCT-----CGAGAAAGAAGGG-----------CTTTATACATCTAATAAACACGTATAGATACTG---------ACATAGCAAACGATTAATCACAGAACCCATAT----TATAAT-ATA----…
	Deyeuxia_arundinacea_KP711115	------------------------------------------------------------------------------------------------------------------------------------------------------------------------------------------AAGGATAGGTGCAGAGACTCAATGGAAGCTGTTCTAACGAATCGAGTTAATTACGTTGTGT------TGTTAGTGGAACTCC------TTCTAAATTTGAGAAAGAAGGG-----------CTTTATACATCTAATAAACACGTATAGATACTG---------ACATAGCAAACGATTAATCACAGAATGCATAT----TATAAT-ATA----…
	'Deyeuxia_arundinacea_var._laxiflora_KP711126'	------------------------------------------------------------------------------------------------------------------------------------------------------------------------------------------AAGGATAGGTGCAGAGACTCAATGGAAGCTGTTCTAACGAATCGAGTTAATTACGTTGTGT------TGTTAGTGGAACTCC------TTCTAAATTTGAGAAAGAAGGG-----------CTTTATACATCTAATAAACACGTATAGATACTG---------ACATAGCAAACGATTAATCACAGAATGCATAT----TATAAT-ATA----…
	Deyeuxia_aurea_SAA640_Peterson9081	---GAAATCGGTAGACGCTACGGACTTAATTGTATTGAGCCTTGGTATGGAAACCTGCTAAGT-GGTAACTT-CCAAATTCAGAGAAACCCT-GGAATTAAAAAAGGGCAATCCTGAGCCAAATCCATG----TTTTGAGAAAAC---AAGG-GGGTTCTCGAA-----CTA-GAATGCAAAGGAAAAGGATAGGTGCAGAGACTCAATGGAAGCTGTTTTAACGAATCGAGTTAATTAAGTTGTGT------TGTTAGTGGAATTCC------TTC-----TCGAGAAAGAAGGG-----------CTTTATACATCTAATAAACACGTATAGATACTG---------ACATAGCAAACGATTAATCACAGAACCCATAT----TATAAT-ATA----…
	Deyeuxia_breviaristata_SAA222_Peterson15720	--------------------------------------------------------GCTAAGT-GGTAACTT-CCAAATTCAGAGAAACCCT-GGAATTAAAAAAGGGCAATCCTGAGCCAAATCCGTG----TTTTGAGAAAAC---CAGG-AGGTTCTCGAA-----CTA-GAATACAAAGGAAAAGGATAGGTGCAGAGACTCAATGGAAGCTGTTCTAACGAATCGAGTTAATTACGTTGTGT------TGTTAGTGGAACTCC------TTCTAAATTTG--AAGGAAGGG-----------CTTTATACATCTAATAAA--------------------------------------------------------------------------…
	Deyeuxia_breviaristata_SAA223_Peterson12825	--------------------------------------------------------GCTAAGT-GGTAACTT-CC-AATTCAGAGAAACCCT-GGAATTAAAAAAGGGCAATCCTGAGCCAAATCCGTG----TTTTGAGAAAAC---CAGG-AGGTTCTCGAA-----CTA-GAATACAAAGGAAAAGGATAGGTGCAGAGACTCAATGGAAGCTGTTCTAACGAATCGAGTTAATTACGTTGTGT------TGTTAGTGGAACTCC------TTCTAAATTTG--AAGGAAGGG-----------CTTTATACATCTAATAAA--------------------------------------------------------------------------…
	Deyeuxia_breviaristata_SAA641_Peterson12842	-------------------------TTGATTGTATTGAGCCTTGGTATGGAAACCTGCTAAGT-GGTAACTT-CCAAATTCAGAGAAACCCT-GGAATTAAAAAAGGGCAATCCTGAGCCAAATCCGTG----TTTTGAGAAAAC---CAGG-AGGTTCTCGAA-----CTA-GAATACAAAGGAAAAGGATAGGTGCAGAGACTCAATGGAAGCTGTTCTAACGAATCGAGTTAATTACGTTGTGT------TGTTAGTGGAACTCC------TTCTAAATTTG--AAGGAAGGG-----------CTTTATACATCTAATAAA--------------------------------------------------------------------------…
	Deyeuxia_brevifolia_SAA712_Peterson15459	----AAATCGGTAGACGCTACGGACTTGATTGTATTGAGCCTTGGTATGGAAACCTGCTAAGT-GGTAACTT-CCAAATTCAGAGAAACCCT-GGAATTAAAAAAGGGCAATCCTGAGCCAAATCCGTG----TTTTGAGAAAAC---CAGG-AGGTTCTCGAA-----CTA-GAATACAAAGGAAAAGGATAGGTGCAGAGACTCAATGGAAGCTGTTCTAACGAATCGAGTTAATTACGTTGTGT------TGTTAGTGGAACTCC------TTCTAAATTTG--AAGGAAGGG-----------CTTTATACATCTAATAAA--------------------------------------------------------------------------…
	Deyeuxia_brevifolia_SAA713_Peterson12708	---------------CGCTACGGACTTGATTGTATTGAGCCTTGGTATGGAAACCTGCTAAGT-GGTAACTT-CCAAATTCAGAGAAACCCT-GGAATTAAAAAAGGGCAATCCTGAGCCAAATCCGTG----TTTTGAGAAAAC---CAGG-AGGTTCTCGAA-----CTA-GAATACAAAGGAAAAGGATAGGTGCAGAGACTCAATGGAAGCTGTTCTAACGAATCGAGTTAATTACGTTGTGT------TGTTAGTGGAACTCC------TTCTAAATTTG--AAGGAAGGG-----------CTTTATACATCTAATAAA--------------------------------------------------------------------------…
	Deyeuxia_cabrerae_SAA711_Peterson15574	-TCGAAATCGGTAGACGCTACGGACTTGATTGTATTGAGCCTTGGTATGGAAACCTGCTAAGT-GGTAACTT-CCAAATTCAGAGAAACCCT-GGAATTAAAAAAGGGCAATCCTGAGCCAAATCCGTG----TTTTGAGAAAAC---CAGG-AGGTTCTCGAA-----CTA-GAATACAAAGGAAAAGGATAGGTGCAGAGACTCAATGGAAGCTGTTCTAACGAATCGAGTTAATTACGTTGTGT------TGTTAGTGGAACTCC------TTCTAAATTTG--AAGGAAGGG-----------CTTTATACATCTAATAAA--------------------------------------------------------------------------…
	Deyeuxia_chrysantha_chrysantha_SAA715_Peterson14822	-------------------------------------------------------------------------------------------------------------------------------------------------------------------------CTA-G-ATGCAAAGG-AAAGGATAGGTGCAGAGACTCAATGGAAGCTGTTCTAACGAATCGAGTTAATTAAGTTGTGT------TGTTAGTGGAATTCC------TTCT-----CGAGAAAGAAGGG-----------CTTTATACATCTAATAAACACGTATAGATACTG---------ACATAGCAAACGATTAATCACAGAACCCATAT----TATANT-ATA----…
	Deyeuxia_chrysantha_phalaroides_SAA225_Peterson13064	--------------------------------------------------------GCTAAGT-GGTAACTT-CCAAATTCAGAGAAACCCT-GGAATTAAAAAAGGGCAATCCTGAGCCAAATCCATG----TTTTGAGAAAAC---AAGG-GGGTTCTCGAA-----CTA-GAATGCAAAGGAAAAGGATAGGTGCAGAGACTCAATGGAAGCTGTTCTAACGAATCGAGTTAATTAAGTTGTGT------TGTTAGTGGAATTCC------TTC-----TCGAGAAAGAAGGG-----------CTTTATACATCTAATAAACACGTATAGATACTG---------ACATAGCAAACGATTAATCACAGAACCCATAT----TATAAT-ATA----…
	Deyeuxia_chrysophylla_SAA716_Peterson13027	-TCGAAATCGGTAGACGCTACGGACTTGATTGTATTGAGCCTTGGTATGGAAACCTGCTAAGT-GGTAACTT-CCAAATTCAGAGAAACCCT-GGAATTAAAAAAGGGCAATCCTGAGCCAAATCCGTG----TTTTGAGAAAAC---CAGG-AGGTTCTCGAA-----CTA-GAATACAAAGGAAAAGGATAGGTGCAGAGACTCAATGGAAGCTGTTCTAACGAATCGAGTTAATTACGTTGTGT------TGTTAGTGGAACTCC------TTCTAAATTTG--AAGGAAGGG-----------CTTTATACATCTAATAAA--------------------------------------------------------------------------…
	Deyeuxia_coarctata_SAA228_Peterson14064	--------------------------------------------------------GCTAAGT-GGTAACTT-CCAAATTCAGAGAAACCCT-GGAATTAAAAAAGGGCAATCCTGAGCCAAATCCGTG----TTTTGAGAAAAC---CAGG-AGGTTCTCGAA-----CTA-GAATACAAAGGAAAAGGATAGGTGCAGAGACTCAATGGAAGCTGTTCTAACGAATCGAGTTAATTACGTTGTGT------TGTTAGTGGAACTCC------TTCTAAATTTG--AAGGAAGGA-----------CTTTATACATCTAATAAA--------------------------------------------------------------------------…
	Deyeuxia_crispa_SAA717_Peterson12875	-TCGAAATCGGTAGACGCTACGGACTTGATTGTATTGAGCCTTGGTATGGAAACCTGCTAAGT-GGTAACTT-CCAAATTCAGAGAAACCCT-GGAATTAAAAAAGGGCAATCCTGAGCCAAATCCGTG----TTTTGAGAAAAC---CAGG-AGGTTCTCGAA-----CTA-GAATACAAAGGAAAAGGATAGGTGCAGAGACTCAATGGAAGCTGTTCTAACGAATCGAGTTAATTACGTTGTGT------TGTTAGTGGAACTCC------TTCTAAATTTG--AAGGAAGGG-----------CTTTATACATCTAATAAA--------------------------------------------------------------------------…
	Deyeuxia_crispa_SAA718_Peterson12942	-TCGAAATCGGTAGACGCTACGGACTTGATTGTATTGAGCCTTGGTATGGAAACCTGCTAAGT-GGTAACTT-CCAAATTCAGAGAAACCCT-GGAATTAAAAAAGGGCAATCCTGAGCCAAATCCGTG----TTTTGAGAAAAC---CAGG-AGGTTCTCGAA-----CTA-GAATACAAAGGAAAAGGATAGGTGCAGAGACTCAATGGAAGCTGTTCTAACGAATCGAGTTAATTACGTTGTGT------TGTTAGTGGAACTCC------TTCTAAATTTG--AAGGAAGGG-----------CTTTATACATCTAATAAA--------------------------------------------------------------------------…
	Deyeuxia_curvula_SAA719_Peterson13194	-----------TAGACGCTACGGACTTGATTGTATTGAGCCTTGGTATGGAAACCTGCTAAGT-GGTAACTT-CCAAATTCAGAGAAACCCT-GGAATTAAAAAAGGGCAATCCTGAGCCAAATCCGTG----TTTTGAGAAAAC---CAGG-AGGTTCTCGAA-----CTA-GAATACAAAGGAAAAGGATAGGTGCAGAGACTCAATGGAAGCTGTTCTAACGAATCGAGTTAATTACGTTGTGT------TGTTAGTGGAACTCC------TTCTAAATTTG--AAGGAAGGG-----------CTTTATACATCTAATAAA--------------------------------------------------------------------------…
	Deyeuxia_curvula_SAA720_Peterson14733	---------------CGCTACGGACTTGATTGTATTGAGCCTTGGTATGGAAACCTGCTAAGT-GGTAACTT-CCAAATTCAGAGAAACCCT-GGAATTAAAAAAGGGCAATCCTGAGCCAAATCCGTG----TTTTGAGAAAAC---CAGG-AGGTTCTCGAA-----CTA-GAATACAAAGGAAAAGGATAGGTGCAGAGACTCAATGGAAGCTGTTCTAACGAATCGAGTTAATTACGTTGTGT------TGTTAGTGGAACTCC------TTCTAAATTTG--AAGGAAGGG-----------CTTTATACATCTAATAAA--------------------------------------------------------------------------…
	Deyeuxia_densiflora_SAA630_Peterson17943	--------------------------------------------------------GCTAAGT-GGTAACTT-CCAAATTCAGAGAAACCCT-GGAATTAAAAAAGGGCAATCCTGAGCCAAATCCGTG----TTTTGAGAAAAC---CAGG-AGGTTCTCGAA-----CTA-GAATACAAAGGAAAAGGATAGGTGCAGAGACTCAATGGAAGCTGTTCTAACGAATCGAGTTAATTACGTTGTGT------TGTTAGTGGAACTCC------TTCTAAATTTG--AAGGAAGGG-----------CTTTATACATCTAATAAA--------------------------------------------------------------------------…
	Deyeuxia_densiflora_SAA721_Cook22	---------------CGCTACGGACTTGATTGTATTGAGCCTTGGTATGGAAACCTGCTAAGT-GGTAACTT-CCAAATTCAGAGAAACCCT-GGAATTAAAAAAGGGCAATCCTGAGCCAAATCCGTG----TTTTGAGAAAAC---CAGG-AGGTTCTCGAA-----CTA-GAATACAAAGGAAAAGGATAGGTGCAGAGACTCAATGGAAGCTGTTCTAACGAATCGAGTTAATTACGTTGTGT------TGTTAGTGGAACTCC------TTCTAAATTTG--AAGGAAGGG-----------CTTTATACATCTAATAAA--------------------------------------------------------------------------…
	Deyeuxia_deserticola_breviaristata_SAA722_Peterson15726	----AAATCGGTAGACGCTACGGACTTGATTGTATTGAGCCTTGGTATGGAAACCTGCTAAGT-GGTAACTT-CCAAATTCAGAGAAACCCT-GGAATTAAAAAAGGGCAATCCTGAGCCAAATCCGTG----TTTTGAGAAAAC---CAGG-AGGTTCTCGAA-----CTA-GAATACAAAGGAAAAGGATAGGTGCAGAGACTCAATGGAAGCTGTTCTAACGAATCGAGTTAATTACGTTGTGT------TGTTAGTGGAACTCC------TTCTAAATTTG--AAGGAAGGG-----------CTTTATACATCTAATAAA--------------------------------------------------------------------------…
	Deyeuxia_deserticola_breviaristata_SAA723_Peterson13007A	---------GGTAGACGCTACGGACTTGATTGTATTGAGCCTTGGTATGGAAACCTGCTAAGT-GGTAACTT-CCAAATTCAGAGAAACCCT-GGAATTAAAAAAGGGCAATCCTGAGCCAAATCCGTG----TTTTGAGAAAAC---CAGG-AGGTTCTCGAA-----CTA-GAATACAAAGGAAAAGGATAGGTGCAGAGACTCAATGGAAGCTGTTCTAACGAATCGAGTTAATTACGTTGTGT------TGTTAGTGGAACTCC------TTCTAAATTTG--AAGGAAGGG-----------CTTTATACATCTAATAAA--------------------------------------------------------------------------…
	Deyeuxia_diffusa_SAA212_Soreng5272	--------------------------------------------------------GCTAAGT-GGTAACTT-CCAAATTCAGAGAAACCCT-GGAATTAAAAAAGGGCAATCCTGAGCCAAATCCGTG----TTTTGAGAAAAC---AAAG-GGGTTCTCGAATCGAACTA-GAATACAAAGGAAAAGGATAGGTGCAGAGACTCAATGGAAGCTGTTCTAACGAATCGAGTTAATTACGTTGTGT------TGTTAGTGGAACTCC------TTCTAAATTTGAGAAAGAAGGG-----------CTTTATACATCTAATAAACACGTATAGATACTG---------ACACAGCAAACGATTAATCACAGAATGCATAT----TATAAT-ATA----…
	Deyeuxia_diffusa_SAA213_Soreng5233b	--------------------------------------------------------GCTAAGT-GGTAACTT-CCAAATTCAGAGAAACCCT-GGAATTAAAAAAGGGCAATCCTGAGCCAAATCCGTG----TTTTGAGAAAAC---AAAG-GGGTTCTCGAATCGAACTA-GAATACAAAGGAAAAGGATAGGTGCAGAGACTCAATGGAAGCTGTTCTAACGAATCGAGTTAATTACGTTGTGT------TGTTAGTGGAACTCC------TTCTAAATTTGAGAAAGAAGGG-----------CTTTATACATCTAATAAACACGTATAGATACTG---------ACACAGCAAACGATTAATCACAGAATGCATAT----TATAAT-ATA----…
	Deyeuxia_effusa_SAA714_Gomez21	----AAATCGGTAGACGCTACGGACTTGATTGTATTGAGCCTTGGTATGGAAACCTGCTAAGT-GGTAACTT-CCAAATTCAGAGAAACCCT-GGAATTAAAAAAGGGCAATCCTGAGCCAAATCCGTG----TTTTGAGAAAAC---AAAG-GGGTTCTCGAATCGAACTA-GAATACAAAGGAAAAGGATAGGTGCAGAGACTCAATGGAAGCTGTTCTAACGAATCGAGTTAATTACGTTGTGT------TGTTAGTGGAACTCC------TTCTAAATTTGAGAAAGAAGGG-----------CTTTATACATCTAATAAACACGTATAGATACTG---------ACATAGCAAACGATTAATCACAGAACGCATAT----TATAAT-ATA----…
	Deyeuxia_effusa_SAA741_Stergios19875	---------GGTAGACGCTACGGACTTGATTGTATTGAGCCTTGGTATGGAAACCTGCTAAGT-GGTAACTT-CCAAATTCAGAGAAACCCT-GGAATTAAAAAAGGGCAATCCTGAGCCAAATCCGTG----TTTTGAGAAAAC---CAGG-AGGTTCTCGAA-----CTA-GAATACAAAGGAAAAGGATAGGTGCAGAGACTCAATGGAAGCTGTTCTAACGAATCGAGTTAATTACGTTGTGT------TGTTAGTGGAACTCC------TTCTAAATTTG--AAGGAAGGG-----------CTTTATACATCTAATAAA--------------------------------------------------------------------------…
	Deyeuxia_eminens_inclusa_SAA724_Peterson19307	----AAATCGGTAGACGCTACGGACTTAATTGTATTGAGCCTTGGTATGGAAACCTGCTAAGT-GGTAACTT-CCAAATTCAGAGAAACCCT-GGAATTAAAAAAGGGCAATCCTGAGCCAAATCCATG----TTTTGAGAAAAC---AAGG-GGGTTCTCGAA-----CTA-GAATGCAAAGGAAAAGGATAGGTGCAGAGACTCAATGGAAGCTGTTCTAACGAATCGAGTTAATTAAGTTGTGT------TGTTAGTGGAATTCC------TTCT-----CGAGAAAGAAGGG-----------CTTTATACATCTAATAAACACGTATAGATACTG---------ACATAGCAAACGATTAATCACAGAACCCATAT----TATAAT-ATA----…
	Deyeuxia_fiebrigii_SAA725_Peterson12966	-----AATCGGTAGACGCTACGGACTTGATTGTATTGAGCCTTGGTATGGAAACCTGCTAAGT-GGTAACTT-CCAAATTCAGAGAAACCCT-GGAATTAAAAAAGGGCAATCCTGAGCCAAATCCGTG----TTTTGAGAAAAC---CAGG-AGGTTCTCGAA-----CTA-GAATACAAAGGAAAAGGATAGGTGCAGAGACTCAATGGAAGCTGTTCTAACGAATCGAGTTAATTACGTTGTGT------TGTTAGTGGAACTCC------TTCTAAATTTG--AAGGAAGGG-----------CTTTATACATCTAATAAA--------------------------------------------------------------------------…
	Deyeuxia_filifolia_SAA226_Peterson13196	--------------------------------------------------------GCTAAGT-GGTAACTT-CCAAATTCAGAGAAACCCT-GGAATTAAAAAAGGGCAATCCTGAGCCAAATCCGTG----TTTTGAGAAAAC---CAGG-AGGTTCTCGAA-----CTA-GAATACAAAGGAAAAGGATAGGTGCAGAGACTCAATGGAAGCTGTTCTAACGAATCGAGTTAATTACGTTGTGT------TGTTAGTGGAACTCC------TTCTAAATTTG--AAGGAAGGG-----------CTTTATACATCTAATAAA--------------------------------------------------------------------------…
	Deyeuxia_filifolia_SAA726_Peterson13099	---------GGTAGACGCTACGGACTTGATTGTATTGAGCCTTGGTATGGAAACCTGCTAAGT-GGTAACTT-CCAAATTCAGAGAAACCCT-GGAATTAAAAAAGGGCAATCCTGAGCCAAATCCGTG----TTTTGAGAAAAC---CAGG-AGGTTCTCGAA-----CTA-GAATACAAAGGAAAAGGATAGGTGCAGAGACTCAATGGAAGCTGTTCTAACGAATCGAGTTAATTACGTTGTGT------TGTTAGTGGAACTCC------TTCTAAATTTG--AAGGAAGGG-----------CTTTATACATCTAATAAA--------------------------------------------------------------------------…
	Deyeuxia_glacialis_SAA698_Peterson12608	-----AATCGGTAGACGCTACGGACTTGATTGTATTGAGCCTTGGTATGGAAACCTGCTAAGT-GGTAACTT-CCAAATTCAGAGAAACCCT-GGAATTAAAAAAGGGCAATCCTGAGCCAAATCCGTG----TTTTGAGAAAAC---CAGG-AGGTTCTCGAA-----CTA-GAATACAAAGGAAAAGGATAGGTGCAGAGACTCAATGGAAGCTGTTCTAACGAATCGAGTTAATTACGTTGTGT------TGTTAGTGGAACTCC------TTCTAAATTTG--AAGGAAGGG-----------CTTTATACATCTAATAAA--------------------------------------------------------------------------…
	Deyeuxia_hackelii_SAA699_Peterson13032	------ATCGGTAGACGCTACGGACTTAATTGTATTGAGCCTTGGTATGGAAACCTGCTAAGT-GGTAACTT-CCAAATTCAGAGAAACCCT-GGAATTAAAAAAGGGCAATCCTGAGCCAAATCCATG----TTTTGAGAAAAC---AAGG-GGGTTCTCAAA-----CTA-GAATGCAAAGGAAAAGGATAGGTGCAGAGACTCAATGGAAGCTGTTCTAACGAATCGAATTAATTAAGTTGTGT------TGTTAGTGGAATTCC------TTCT-----CGAGAAAGAAGGG-----------CTTTATACATCTAATAAACACGTATAGATACTG---------ACATAGCAAACGATTAATCACAGAACCCATAT----TATAAT-ATA----…
	Deyeuxia_heterophylla_SAA227_Peterson14129	--------------------------------------------------------GCTAAGT-GGTAACTT-CCAAATTCAGAGAAACCCT-GGAATTAAAAAAGGGCAATCCTGAGCCAAATCCGTG----TTTTGAGAAAAC---CAGG-AGGTTCTCGAA-----CTA-GAATACAAAGGAAAAGGATAGGTGCAGAGACTCAATGGAAGCTGTTCTAACGAATCGAGTTAATTACGTTGTGT------TGTTAGTGGAACTCC------TTCTAAATTTG--AAGGAAGGG-----------CTTTATACATCTAATAAA--------------------------------------------------------------------------…
	Deyeuxia_heterophylla_SAA546_Peterson21561	--------------------------------------------------------GCTAAGT-GGTAACTT-CCAAATTCAGAGAAACCCT-GGAATTAAAAAAGGGCAATCCTGAGCCAAATCCGTG----TTTTGAGAAAAC---CAGG-AGGTTCTCAAA-----CTA-GAATACAAAGGAAAAGGATAGGTGCAGAGACTCAATGGAAGCTGTTCTAACGAATCGAGTTAATTACGTTGTGT------TGTTAGTGGAACTCC------TTCTAAATTTG--AAGGAAGGG-----------CTTTATACATCTAATAAA--------------------------------------------------------------------------…
	Deyeuxia_heterophylla_SAA696_Peterson15735	----AAATCGGTAGACGCTACGGACTTGATTGTATTGAGCCTTGGTATGGAAACCTGCTAAGT-GGTAACTT-CCAAATTCAGAGAAACCCT-GGAATTAAAAAAGGGCAATCCTGAGCCAAATCCGTG----TTTTGAGAAAAC---CAGG-AGGTTCTCAAA-----CTA-GAATACAAAGGAAAAGGATAGGTGCAGAGACTCAATGGAAGCTGTTCTAACGAATCGAGTTAATTACGTTGTGT------TGTTAGTGGAACTCC------TTCTAAATTTG--AAGGAAGGG-----------CTTTATACATCTAATAAA--------------------------------------------------------------------------…
	Deyeuxia_intermedia_SAA700_Sklenar86_19	-----AATCGGTAGACGCTACGGACTTGATTGTATTGAGCCTTGGTATGGAAACCTGCTAAGT-GGTAACTT-CCAAATTCAGAGAAACCCT-GGAATTAAAAAAGGGCAATCCTGAGCCAAATCCGTG----TTTTGAGAAAAC---CAGG-AGGTTCTCGAA-----CTA-GAATACAAAGGAAAAGGATAGGTGCAGAGACTCAATGGAAGCTGTTCTAACGAATCGAGTTAATTACGTTGTGT------TGTTAGTGGAACTCC------TTCTAAATTTG--AAGGAAGGA-----------CTTTATACATCTAATAAA--------------------------------------------------------------------------…
	Deyeuxia_jamesonii_SAA701_Holm_Nielsen24232	---------------CGCTACGGACTTGATTGTATTGAGCCTTGGTATGGAAACCTGCTAAGT-GGTAACTT-CCAAATTCAGAGAAACCCT-GGAATTAAAAAAGGGCAATCCTGAGCCAAATCCGTG----TTTTGAGAAAAC---CAGG-AGGTTCTCGAA-----CTA-GAATACAAAGGAAAAGGATAGGTGCAGAGACTCAATGGAAGCTGTTCTAACGAATCGAGTTAATTACGTTGTGT------TGTTAGTGGAACTCC------TTCTAAATTTG--AAGGAAGGG-----------CTTTATACATCTAATAAA--------------------------------------------------------------------------…
	Deyeuxia_jamesonii_SAA707_Peterson13195	-------------GACGCTACGGACTTGATTGTATTGAGCCTTGGTATGGAAACCTGCTAAGT-GGTAACTT-CCAAATTCAGAGAAACCCT-GGAATTAAAAAAGGGCAATCCTGAGCCAAATCCGTG----TTTTGAGAAAAC---CAGG-AGGTTCTCGAA-----CTA-GAATACAAAGGAAAAGGATAGGTGCAGAGACTCAATGGAAGCTGTTCTAACGAATCGAGTTAATTACGTTGTGT------TGTTAGTGGAACTCC------TTCTAAATTTG--AAGGAAGGG-----------CTTTATACATCTAATAAA--------------------------------------------------------------------------…
	Deyeuxia_lagurus_SAA631_Soreng18311	--------------------------------------------------------GCTAAGT-GGTAACTT-CCAAATTCAGAGAAACCCT-GGAATTAAAAAAGGGCAATCCTGAGCCAAATCCGTG----TTTTGAGAAAAC---CAGG-AGGTTCTCGAA-----CTA-GAATACAAAGGAAAAGGATAGGTGCAGAGACTCAATGGAAGCTGTTCTAACGAATCGAGTTAATTACGTTGTGT------TGTTAGTGGAACTCC------TTCTAAATTTG--AAGGAAGGG-----------CTTTATACATCTAATAAA--------------------------------------------------------------------------…
	Deyeuxia_lagurus_SAA731_Peterson13031	-TCGAAATCGGTAGACGCTACGGACTTGATTGTATTGAGCCTTGGTATGGAAACCTGCTAAGT-GGTAACTT-CCAAATTCAGAGAAACCCT-GGAATTAAAAAAGGGCAATCCTGAGCCAAATCCGTG----TTTTGAGAAAAC---CAGG-AGGTTCTCGAA-----CTA-GAATACAAAGGAAAAGGATAGGTGCAGAGACTCAATGGAAGCTGTTCTAACGAATCGAGTTAATTACGTTGTGT------TGTTAGTGGAACTCC------TTCTAAATTTG--AAGGAAGGG-----------CTTTATACATCTAATAAA--------------------------------------------------------------------------…
	Deyeuxia_ligulata_SAA743_Sklenar46_1	-------------------------------------------------------------------------------------------------------------------------------TG----TTTTGAGAAAAC---AAGG-GGGTTCTCGAA-----CTA-GAATGCAAAGGAAAAGGATAGGTGCAGAGACTCAATGGAAGCTGTTCTAACGAATCGAGTTAATTAAGTTGTGT------TGTTAGTGGAATTCC------TTCT-----CGAGAAAGAAGGG-----------CTTTATACATCTAATAAACACGTATAGATACTG---------ACATAGCAAACGATTAATCACAGAACCCATAT----TATAAT-ATA----…
	Deyeuxia_malamalensis_SAA733_Solomon15046	----------GTAGACGCTACGGACTTGATTGTATTGAGCCTTGGTATGGAAACCTGCTAAGT-GGTAACTT-CCAAATTCAGAGAAACCCT-GGAATTAAAAAAGGGCAATCCTGAGCCAAATCCGTG----TTTTGAGAAAAC---CAGG-AGGTTCTCGAA-----CTA-GAATACAAAGGAAAAGGATAGGTGCAGAGACTCAATGGAAGCTGTTCTAACGAATCGAGTTAATTACGTTGTGT------TGTTAGTGGAACTCC------TTCTAAATTTG--AAGGAAGGG-----------CTTTATACATCTAATAAA--------------------------------------------------------------------------…
	Deyeuxia_mandoniana_SAA734_Renvoize4784	-----AATCGGTAGACGCTACGGACTTGATTGTATTGAGCCTTGGTATGGAAACCTGCTAAGT-GGTAACTT-CCAAATTCAGAGAAACCCT-GGAATTAAAAAAGGGCAATCCTGAGCCAAATCCGTG----TTTTGAGAAAAC---CAGG-AGGTTCTCGAA-----CTA-GAATACAAAGGAAAAGGATAGGTGCAGAGACTCAATGGAAGCTGTTCTAACGAATCGAGTTAATTACGTTGTGT------TGTTAGTGGAACTCC------TTCTAAATTTG--AAGGAAGGG-----------CTTTATACATCTAATAAA--------------------------------------------------------------------------…
	Deyeuxia_mandoniana_SAA735_Peterson13197	-TCGAAATCGGTAGACGCTACGGACTTGATTGTATTGAGCCTTGGTATGGAAACCTGCTAAGT-GGTAACTT-CCAAATTCAGAGAAACCCT-GGAATTAAAAAAGGGCAATCCTGAGCCAAATCCGTG----TTTTGAGAAAAC---CAGG-AGGTTCTCGAA-----CTA-GAATACAAAGGAAAAGGATAGGTGCAGAGACTCAATGGAAGCTGTTCTAACGAATCGAGTTAATTACGTTGTGT------TGTTAGTGGAACTCC------TTCTAAATTTG--AAGGAAGGG-----------CTTTATACATCTAATAAA--------------------------------------------------------------------------…
	Deyeuxia_mazzettii_SAA215_Soreng5314	-----AATCGGTAGACGCTACGGACTTGATTGTATTGAGCCTTGGTATGGAAACCTGCTAAGT-GGTAACTT-CCAAATTCAGAGAAACCCT-GGAATTAAAAAAGGGCAATCCTGAGCCAAATCCGTG----TTTTGAGAAAAC---AAAG-GGGTTCTCGAATCGAACTA-GAATACAAAGGAAAAGGATAGGTGCAGAGACTCAATGGAAGCTGTTCTAACGAATCGAGTTAATTACGTTGTGT------TGTTAGTGGAACTCC------TTCTAAATTTGAGAAAGAAGGG-----------CTTTATACATCTAATAAACACGTATAGATACTG---------ACATAGCAAACGATTAATCACAGAATGCATAT----TATAAT-ATA----…
	Deyeuxia_nitidula_SAA738_Solomon13638	-TCGAAATCGGTAGACGCTACGGACTTGATTGTATTGAGCCTTGGTATGGAAACCTGCTAAGT-GGTAACTT-CCAAATTCAGAGAAACCCT-GGAATTAAAAAAGGGCAATCCTGAGCCAAATCCGTG----TTTTGAGAAAAC---CAGG-AGGTTCTCGAA-----CTA-GAATACAAAGGAAAAGGATAGGTGCAGAGACTCAATGGAAGCTGTTCTAACGAATCGAGTTAATTACGTTGTGT------TGTTAGTGGAACTCC------TTCTAAATTTG--AAGGAAGGG-----------CTTTATACATCTAATAAA--------------------------------------------------------------------------…
	Deyeuxia_nitidula_SAA746_Peterson18120	-------------GACGCTACGGACTTGATTGTATTGAGCCTTGGTATGGAAACCTGCTAAGT-GGTAACTT-CCAAATTCAGAGAAACCCT-GGAATTAAAAAAGGGCAATCCTGAGCCAAATCCGTG----TTTTGAGAAAAC---CAGG-AGGTTCTCGAA-----CTA-GAATACAAAGGAAAAGGATAGGTGCAGAGACTCAATGGAAGCTGTTCTAACGAATCGAGTTAATTACGTTGTGT------TGTTAGTGGAACTCC------TTCTAAATTTG--AAGGAAGGG-----------CTTTATACATCTAATAAA--------------------------------------------------------------------------…
	Deyeuxia_nivicola_SAA220_Soreng5648	--------------------------------------------------------GCTAAGTGGGTAACTTCCCAAATTCAGAGAAACCCTGGGAATTAAAAAAGGGCAATCCTGAGCCAAATCCGTG----TTTTGAGAAAAC---AAAG-GGGTTCTCGAATCGAACTA-GAATACAAAGGAAAAGGATAGGTGCAGAGACTCAATGGAAGCTGTTCTAACGAATCGAGTTAATTACGTTGTGT------TGTTAGTGGAACTCC------TTCGAAATTTGAGAAAGAAGGG-----------CTTTATACATCTAATAAACACGTATAGATACTG---------ACATAGCAAACGATTAATCACAGAATGCATAT----TATAAT-ATA----…
	Deyeuxia_nyingchiensis_SAA214_Soreng5578	--------------------------------------------------------GCTAAGT-GGTAACTT-CCAAATTCAGAGAAACCCT-GGAATTAAAAAAGGGCAATCCTGAGCCAAATCCGTG----TTTTGAGAAAAC---AAAG-GGGTTCTCGAATCGAACTA-GAATACAAAGGAAAAGGATAGGTGCAGAGACTCAATGGAAGCTGTTCTAACGAATCGAGTTAATTACGTTGTGT------TGTTAGTGGAACTCC------TTCTAAATTTGAGAAAGAAGGG-----------CTTTATACATCTAATAAACACGTATAGATACTG---------ACATAGCAAACGATTAATCACAGAATGCATAT----TATAAT-ATA----…
	Deyeuxia_ovata_ovata_SAA739_Peterson14579	-----AATCGGTAGACGCTACGGACTTAATTGTATTGAGCCTTGGTATGGAAACCTGCTAAGT-GGTAACTT-CCAAATTCAGAGAAACCCT-GGAATTAAAAAAGGGCAATCCTGAGCCAAATCCATG----TTTTGAGAAAAC---AAGG-GGGTTCTCGAA-----CTA-GAATGCAAAGGAAAAGGATAGGTGCAGAGACTCAATGGAAGCTGTTCTAACGAATCGAGTTAATTAAGTTGTGT------TGTTAGTGGAATTCC------TTCT-----CGAGAAAGAAGGG-----------CTTTATACATCTAATAAACACGTATAGATACTG---------ACATAGCAAACGATTAATCACAGAACCCATAT----TATAAT-ATA----…
	Deyeuxia_ovata_SAA554_Peterson21675	--------------------------------------------------------GCTAAGT-GGTAACTT-CCAAATTCAGAGAAACCCT-GGAATTAAAAAAGGGCAATCCTGAGCCAAATCCATG----TTTTGAGAAAAC---AAGG-GGGTTCTCGAA-----CTA-GAATGCAAAGGAAAAGGATAGGTGCAGAGACTCAATGGAAGCTGTTCTAACGAATCGAGTTAATTAAGTTGTGT------TGTTAGTGGAATTCC------TTCT-----CGAGAAAGAAGGG-----------CTTTATACATCTAATAAACACGTATAGATACTG---------ACATAGCAAACGATTAATCACAGAACCCATAT----TATAAT-ATA----…
	Deyeuxia_planifolia_SAA742_Peterson9129	-TCGAAATCGGTAGACGCTACGGACTTGATTGTATTGAGCCTTGGTATGGAAACCTGCTAAGT-GGTAACTT-CCAAATTCAGAGAAACCCT-GGAATTAAAAAAGGGCAATCCTGAGCCAAATCCGTG----TTTTGAGAAAAC---CAGG-AGGTTCTCGAA-----CTA-GAATACAAAGGAAAAGGATAGGTGCAGAGACTCAATGGAAGCTGTTCTAACGAATCGAGTTAATTACGTTGTGT------TGTTAGTGGAACTCC------TTCTAAATTTG--AAGGAAGGG-----------CTTTATACATCTAATAAA--------------------------------------------------------------------------…
	Deyeuxia_podophora_SAA666_Laegaard21546	---------------------------------------------------------------------------------------------------------------------------TCCGTG----TTTTGAGAAAAC---AAGG-GGGTTCTCGAA-----CTA-GAATGCAAAGGAAAAGGATAGGTGCAGAGACTCAATGGAAGCTGTTCTAACGAATCGAGTTAATTAAGTTGTGT------TGTTAGTGGAATTCC------TTCT-----CGAGAAAGAAGGG-----------CTTTATACATCTAATAAACACGTATAGATACTG---------ACATAGCAAACGATTAATCACAGAACCCATAT----TATAAT-ATA----…
	Deyeuxia_preslii_SAA55_Peterson18047	---------------CGCTACGGACTTGATTGTATTGAGCCTTGGTATGGAAACCTGCTAAGT-GGTAACTT-CCAAATTCAGAGAAACCCT-GGAATTAAAAAAGGGCAATCCTGAGCCAAATCCGTG----TTTTGAGAAAAC---CAGG-AGGTTCTCGAA-----CTA-GAATACAAAGGAAAAGGATAGGTGCAGAGACTCAATGGAAGCTGTTCTAACGAATCGAGTTAATTACGTTGTGT------TGTTAGTGGAACTCC------TTCTAAATTTG--AAGGAAGGG-----------CTTTATACATCTAATAAA--------------------------------------------------------------------------…
	Deyeuxia_preslii_SAA736_Peterson14100	-TCGAAATCGGTAGACGCTACGGACTTGATTGTATTGAGCCTTGGTATGGAAACCTGCTAAGT-GGTAACTT-CCAAATTCAGAGAAACCCT-GGAATTAAAAAAGGGCAATCCTGAGCCAAATCCGTG----TTTTGAGAAAAC---CAGG-AGGTTCTCGAA-----CTA-GAATACAAAGGAAAAGGATAGGTGCAGAGACTCAATGGAAGCTGTTCTAACGAATCGAGTTAATTACGTTGTGT------TGTTAGTGGAACTCC------TTCTAAATTTG--AAGGAAGGG-----------CTTTATACATCTAATAAA--------------------------------------------------------------------------…
	Deyeuxia_pulchella_SAA210_Soreng5586	-----AATCGGTAGACGCTACGGACTTGATTGTATTGAGCCTTGGTATGGAAACCTGCTAAGT-GGTAACTT-CCAAATTCAGAGAAACCCT-GGAATTAAAAAAGGGCAATCCTGAGCCAAATCCGTG----TTTTGAGAAAAC---AAAG-GGGTTCTCGAATCGAACTA-GAATACAAAGGAAAAGGATAGGTGCAGAGACTCAATGGAAGCTGTTCTAACGAATCGAGTTAATTACGTTGTGT------TGTTAGTGGAACTCC------TTCTAAATTTGAGAAAGAAGGG-----------CTTTATACATCTAATAAACACGTATAGATACTG---------ACATAGCAAACGATTAATCACAGAATGCATAT----TATAAT-ATA----…
	Deyeuxia_pulchella_SAA218_Soreng5278	--------------------------------------------------------GCTAAGTGGGTAACTT-CCAAATTCAGAGAAACCCTGGGAATTAAAAAAGGGCAATCCTGAGCCAAATCCGTG----TTTTGAGAAAAC---AAAG-GGGTTCTCGAATCGAACTA-GAATACAAAGGAAAAGGATAGGTGCAGAGACTCAATGGAAGCTGTTCTAACGAATCGAGTTAATTACGTTGTGT------TGTTAGTGGAACTCC------TTCTAAATTTGAGAAAGAAGGG-----------CTTTATACATCTAATAAACACGTATAGATACTG---------ACATAGCAAACGATTAATCACAGAATGCATAT----TATAAT-ATA----…
	Deyeuxia_rigescens_SAA552_Peterson21744	--------------------------------------------------------GCTAAGT-GGTAACTT-CCAAATTCAGAGAAACCCT-GGAATTAAAAAAGGGCAATCCTGAGCCAAATCCGTG----TTTTGAGAAAAC---CAGG-AGGTTCTCGAA-----CTA-GAATACAAAGGAAAAGGATAGGTGCAGAGACTCAATGGAAGCTGTTCTAACGAATCGAGTTAATTACGTTGTGT------TGTTAGTGGAACTCC------TTCTAAATTTG--AAGGAAGGG-----------CTTTATACATCTAATAAA--------------------------------------------------------------------------…
	Deyeuxia_rigescens_SAA553_Peterson21516	--------------------------------------------------------GCTAAGTGGGTAACTT-CCAAATTCAGAGAAACCCT-GGAATTAAAAAAGGGCAATCCTGAGCCAAATCCGTG----TTTTGAGAAAAC---CAGG-AGGTTCTCGAA-----CTA-GAATACAAAGGAAAAGGATAGGTGCAGAGACTCAATGGAAGCTGTTCTAACGAATCGAGTTAATTACGTTGTGT------TGTTAGTGGAACTCC------TTCTAAATTTG--AAGGAAGGG-----------CTTTATACATCTAATAAA--------------------------------------------------------------------------…
	Deyeuxia_rigida_SAA663_Peterson9143	-----------------CTACGGACTTGATTGTATTGAGCCTTGGTATGGAAACCTGCTAAGT-GGTAACTT-CCAAATTCAGAGAAACCCT-GGAATTAAAAAAGGGCAATCCTGAGCCAAATCCGTG----TTTTGAGAAAAC---CAGG-AGGTTCTCGAA-----CTA-GAATACAAAGGAAAAGGATAGGTGCAGAGACTCAATGGAAGCTGTTCTAACGAATCGAGTTAATTACGTTGTGT------TGTTAGTGGAACTCC------TTCTAAATTTG--AAGGAAGGG-----------CTTTATACATCTAATAAA--------------------------------------------------------------------------…
	Deyeuxia_rigida_SAA664_Peterson12678	---------------CGCTACGGACTTGATTGTATTGAGCCTTGGTATGGAAACCTGCTAAGT-GGTAACTT-CCAAATTCAGAGAAACCCT-GGAATTAAAAAAGGGCAATCCTGAGCCAAATCCGTG----TTTTGAGAAAAC---CAGG-AGGTTCTCGAA-----CTA-GAATACAAAGGAAAAGGATAGGTGCAGAGACTCAATGGAAGCTGTTCTAACGAATCGAGTTAATTACGTTGTGT------TGTTAGTGGAACTCC------TTCTAAATTTG--AAGGAAGGG-----------CTTTATACATCTAATAAA--------------------------------------------------------------------------…
	Deyeuxia_rupestris_SAA634_Scur920	--------------------------------------------------------GCTAAGT-GGTAACTT-CCAAATTCAGAGAAACCCT-GGAATTAAAAAAGGGCAATCCTGAGCCAAATCCGTG----TTTTGAGAAAAC---CAGG-AGGTTCTCGAA-----CTA-GAATACAAAGGAAAAGGATAGGTGCAGAGACTCAATGGAAGCTGTTCTAACGAATCGAGTTAATTACGTTGTGT------TGTTAGTGGAACTCC------TTCTAAATTTG--AAGGAAGGG-----------CTTTATACATCTAATAAA--------------------------------------------------------------------------…
	Deyeuxia_rupestris_SAA708_Renvoize4176	---------GGTAGACGCTACGGACTTGATTGTATTGAGCCTTGGTATGGAAACCTGCTAAGT-GGTAACTT-CCAAATTCAGAGAAACCCT-GGAATTAAAAAAGGGCAATCCTGAGCCAAATCCGTG----TTTTGAGAAAAC---CAGG-AGGTTCTCGAA-----CTA-GAATACAAAGGAAAAGGATAGGTGCAGAGACTCAATGGAAGCTGTTCTAACGAATCGAGTTAATTACGTTGTGT------TGTTAGTGGAACTCC------TTCTAAATTTG--AAGGAAGGG-----------CTTTATACATCTAATAAA--------------------------------------------------------------------------…
	Deyeuxia_scabrescens_SAA217_Soreng5424	--------------------------------------------------------GCTAAGT-GGTAACTT-CCAAATTCAGAGAAACCCT-GGAATTAAAAAAGGGCAATCCTGAGCCAAATCCGTG----TTTTGAGAAAAC---AAAG-GGGTTCTCGAATCGAACTA-GAATACAAAGGAAAAGGATAGGTGCAGAGACTCAATGGAAGCTGTTCTAACGAATCGAGTTAATTACGTTGTGT------TGTTAGTGGAACTCC------TTCTAAATTTGAGAAAGAAGGG-----------CTTTATACATCTAATAAACACGTATAGATACTG---------ACATAGCAAACGATTAATCACAGAATGCATAT----TAGAAT-ATA----…
	Deyeuxia_sichuanensis_SAA221_Soreng5659	--------------------------------------------------------GCTAAGT-GGTAACTT-CCAAATTCAGAGAAACCCTGGGAATTAAAAAAGGGCAATCCTGAGCCAAATCCGTG----TTTTGAGAAAAC---AAAG-GGGTTCTCGAATCGAACTA-GAATACAAAGGAAAAGGATAGGTGCAGAGACTCAATGGAAGCTGTTCTAACGAATCGAGTTAATTACGTTGTGT------TGTTAGTGGAACTCC------TTCTAAATTTGAGAAAGAAGGG-----------CTTTATACATCTAATAAACACGTATAGATACTG---------ACATAGCAAACGATTAATCACAGAATGCATAT----TATAAT-ATA----…
	Deyeuxia_spicigera_SAA627_Peterson18275	--------------------------------------------------------GCTAAGT-GGTAACTT-CCAAATTCAGAGAAACCCT-GGAATTAAAAAAGGGCAATCCTGAGCCAAATCCGTG----TTTTGAGAAAAC---CAGG-AGGTTCTCGAA-----CTA-GAATACAAAGGAAAAGGATAGGTGCAGAGACTCAATGGAAGCTGTTCTAACGAATCGAGTTAATTACGTTGTGT------TGTTAGTGGAACTCC------TTCTAAATTTG--AAGGAAGGG-----------CTTTATACATCTAATAAA--------------------------------------------------------------------------…
	Deyeuxia_tarmensis_SAA637_Peterson13929	-----AATCGGTAGACGCTACGGACTTGATTGTATTGAGCCTTGGTATGGAAACCTGCTAAGT-GGTAACTT-CCAAATTCAGAGAAACCCT-GGAATTAAAAAAGGGCAATCCTGAGCCAAATCCGTG----TTTTGAGAAAAC---CAGG-AGGTTCTCGAA-----CTA-GAATACAAAGGAAAAGGATAGGTGCAGAGACTCAATGGAAGCTGTTCTAACGAATCGAGTTAATTACGTTGTGT------TGTTAGTGGAACTCC------TTCTAAATTTG--AAGGAAGGA-----------CTTTATACATCTAATAAA--------------------------------------------------------------------------…
	Deyeuxia_trichodonta_SAA638_Peterson12960	--------------------------------------------------------GCTAAGT-GGTAACTT-CCAAATTCAGAGAAACCCT-GGAATTAAAAAAGGGCAATCCTGAGCCAAATCCGTG----TTTTGAGAAAAC---CAGG-AGGTTCTCGAA-----CTA-GAATACAAAGGAAAAGGATAGGTGCAGAGACTCAATGGAAGCTGTTCTAACGAATCGAGTTAATTACGTTGTGT------TGTTAGTGGAACTCC------TTCTAAATTTG--AAGGAAGGG-----------CTTTATACATCTAATAAA--------------------------------------------------------------------------…
	Deyeuxia_tripilifera_SAA219_Soreng5385	--------------------------------------------------------GCTAAGT-GGTAACTT-CCAAATTCAGAGAAACCCT-GGAATTAAAAAAGGGCAATCCTGAGCCAAATCCGTG----TTTTGAGAAAAC---AAAG-GGGTTCTCGAATCGAACTA-GAATACAAAGGAAAAGGATAGGTGCAGAGACTCAATGGAAGCTGTTCTAACGAATCGAGTTAATTACGTTGTGT------TGTTAGTGGAACTCC------TTCTAAATTTGAGAAAGAAGGG-----------CTTTATACATCTAATAAACACGTATAGATACTG---------ACATAGCAAACGATTAATCACAGAATGCATAT----TATAAT-ATA----…
	Deyeuxia_velutina_SAA229_Peterson15489	--------------------------------------------------------GCTAAGT-GGTAACTT-CCAAATTCAGAGAAACCCT-GGAATTAAAAAAGGGCAATCCTGAGCCAAATCCGTG----TTTTGAGAAAAC---CAGG-AGGTTCTCGAA-----CTA-GAATACAAAGGAAAAGGATAGGTGCAGAGACTCAATGGAAGCTGTTCTAACGAATCGAGTTAATTACGTTGTGT------TGTTAGTGGAACTCC------TTCTAAATTTG--AAGGAAGGG-----------CTTTATACATCTAATAAA--------------------------------------------------------------------------…
	Deyeuxia_velutina_SAA639_Peterson15484	---------GGTAGACGCTACGGACTTGATTGTATTGAGCCTTGGTATGGAAACCTGCTAAGT-GGTAACTT-CCAAATTCAGAGAAACCCT-GGAATTAAAAAAGGGCAATCCTGAGCCAAATCCGTG----TTTTGAGAAAAC---CAGG-AGGTTCTCGAA-----CTA-GAATACAAAGGAAAAGGATAGGTGCAGAGACTCAATGGAAGCTGTTCTAACGAATCGAGTTAATTACGTTGTGT------TGTTAGTGGAACTCC------TTCTAAATTTG--AAGGAAGGG-----------CTTTATACATCTAATAAA--------------------------------------------------------------------------…
	Deyeuxia_vicunarum_SAA550_Peterson21580	--------------------------------------------------------GCTAAGT-GGTAACTT-CCAAATTCAGAGAAACCCT-GGAATTAAAAAAGGGCAATCCTGAGCCAAATCCGTG----TTTTGAGAAAAC---CAGG-AGGTTCTCGAA-----CTA-GAATACAAAGGAAAAGGATAGGTGCAGAGACTCAATGGAAGCTGTTCTAACGAATCGAGTTAATTACGTTGTGT------TGTTAGTGGAACTCC------TTCTAAATTTG--AAGGAAGGG-----------CTTTATACATCTAATAAA--------------------------------------------------------------------------…
	Deyeuxia_vicunarum_SAA643_Peterson13824	----AAATCGGTAGACGCTACGGACTTGATTGTATTGAGCCTTGGTATGGAAACCTGCTAAGT-GGTAACTT-CCAAATTCAGAGAAACCCT-GGAATTAAAAAAGGGCAATCCTGAGCCAAATCCGTG----TTTTGAGAAAAC---CAGG-AGGTTCTCGAA-----CTA-GAATACAAAGGAAAAGGATAGGTGCAGAGACTCAATGGAAGCTGTTCTAACGAATCGAGTTAATTACGTTGTGT------TGTTAGTGGAACTCC------TTCTAAATTTG--AAGGAAGGG-----------CTTTATACATCTAATAAA--------------------------------------------------------------------------…
	Deyeuxia_violacea_puberula_SAA705_Peterson13202	-------------GACGCTACGGACTTGATTGTATTGAGCCTTGGTATGGAAACCTGCTAAGT-GGTAACTT-CCAAATTCAGAGAAACCCT-GGAATTAAAAAAGGGCAATCCTGAGCCAAATCCGTG----TTTTGAGAAAAC---CAGG-AGGTTCTCGAA-----CTA-GAATACAAAGGAAAAGGATAGGTGCAGAGACTCAATGGAAGCTGTTCTAACGAATCGAGTTAATTACGTTGTGT------TGTTAGTGGAACTCC------TTCTAAATTTG--AAGGAAGGG-----------CTTTATACATCTAATAAA--------------------------------------------------------------------------…
	Deyeuxia_violacea_SAA644_Peterson12965	-TCGAAATCGGTAGACGCTACGGACTTGATTGTATTGAGCCTTGGTATGGAAACCTGCTAAGT-GGTAACTT-CCAAATTCAGAGAAACCCT-GGAATTAAAAAAGGGCAATCCTGAGCCAAATCCGTG----TTTTGAGAAAAC---CAGG-AGGTTCTCGAA-----CTA-GAATACAAAGGAAAAGGATAGGTGCAGAGACTCAATGGAAGCTGTTCTAACGAATCGAGTTAATTACGTTGTGT------TGTTAGTGGAACTCC------TTCTAAATTTG--AAGGAAGGG-----------CTTTATACATCTAATAAA--------------------------------------------------------------------------…
	Deyeuxia_viridiflavescens_SAA633_Soreng15032	--------------------------------------------------------GCTAAGT-GGTAACTT-CCAAATTCAGAGAAACCCT-GGAATTAAAAAAGGGCAATCCTGAGCCAAATCCGTG----TTTTGAGAAAAC---CAGG-AGGTTCTCGAA-----CTA-GAATACAAAGGAAAAGGATAGGTGCAGAGACTCAATGGAAGCTGTTCTAACGAATCGAGTTAATTACGTTGTGT------TGTTAGTGGAACTCC------TTCTAAATTTG--AAGGAAGGG-----------CTTTATACATCTAATAAA--------------------------------------------------------------------------…
	Deyeuxia_viridiflavescens_SAA704_Scur1150	----AAATCGGTAGACGCTACGGACTTGATTGTATTGAGCCTTGGTATGGAAACCTGCTAAGT-GGTAACTT-CCAAATTCAGAGAAACCCT-GGAATTAAAAAAGGGCAATCCTGAGCCAAATCCGTG----TTTTGAGAAAAC---CAGG-AGGTTCTCGAA-----CTA-GAATACAAAGGAAAAGGATAGGTGCAGAGACTCAATGGAAGCTGTTCTAACGAATCGAGTTAATTACGTTGTGT------TGTTAGTGGAACTCC------TTCTAAATTTG--AAGGAAGGG-----------CTTTATACATCTAATAAA--------------------------------------------------------------------------…
	Deyeuxia_viridis_SAA645_Peterson17371	---GAAATCGGTAGACGCTACGGACTTGATTGTATTGAGCCTTGGTATGGAAACCTGCTAAGT-GGTAACTT-CCAAATTCAGAGAAACCCT-GGAATTAAAAAAGGGCAATCCTGAGCCAAATCCGTG----TTTTGAGAAAAC---CAGG-AGGTTCTCGAA-----CTA-GAATACAAAGGAAAAGGATAGGTGCAGAGACTCAATGGAAGCTGTTCTAACGAATCGAGTTAATTACGTTGTGT------TGTTAGTGGAACTCC------TTCTAAATTTG--AAGGAAGGG-----------CTTTATACATCTAATAAA--------------------------------------------------------------------------…
	Echinopogon_caespitosus_caespitosus_SAA152_Soreng5900	--------------------------------------------------------GCTAAGT-GGTAACTT-CCAAATTCAGAGAAACCCT-GGAATTAAAAAAGGGCAATCCTGAGCCAAATCCGTG----TTTTGAGAAAAC---AAGG-GGGTTCTCGAATCGAACTA-GAATACAAAGGAAAAGGATAGGTGCAGAGACTCAATGGAAGCTGTTCTAACGAATCGAGTTAATTACGTTGTGT------TGTTAGTGGAACTCC------TTCTAAATTTGAGAAAGAAGGG-----------CTTTATACATCTAATAAACACGTATAGATACTG---------ACATAGCAAACGATTAATCACAGAACGCATAT----TAGAAT-ATA----…
	Erianthecium_bulbosum_EU395894	----------------------------------TTGAGCCTTGGTATGGAAACCTNCTAAGT-GGTAACTT-CCAAATTCAGAGAAACCCT-GGAATTAAAAAAGGGCAATCCTGAGCCAAATCCGTG----TTTTGAGAAAAC---AAAG-GGGTTCTCGAATCGAACTA-GAATACAAAGGAAAAGGATAGGTGCAGAGACTCAATGGAAGCTGTTCTAACGAATCGAGTTAATTACGTTGTGT------TGTTAGTGGAACTCC------TTCTAAATTTGAGAAAGAAGGG-----------CTTTATACATCTAATAAACACGTATAGATACTG---------ACATAGCAAACGATTAATCACAGAACGCATAT----TATAAT-ATA----…
	Festuca_idahoensis_AF533064	-------------------------------------------------------------------------------------------------------------------------------TG----TTTTGAGACAAC---ATGG-AGGTTCTCGAA-----CTA-GAATACARAGGAAAAGGATRGGTGCAGAGACTCAATGGAAGCTGTTCTAACGAATCGAATTAATTACGTTGTGT------TGTTAGTGGAATTCC------TTCTAAATTTTAGAAAGAAGGG-----------CTTTATACACCTAATAAACACGTATAGATACTG---------AC---------GATTAATCACGGAACCCATAT----TATAAT-ATA----…
	Festuca_occidentaliss_EF592988	-------------------------------------------------------------------------------------------------------------------------------TG----TTTTGAGAAAAC---AAGG-AGGTTCTCGAA-----CTA-GAATACAAAGGAAAAGGATAGGTGCAGAGACTCAATGGAAGCTGTTCTAACGAATCGAGTTAATTACGTTGTGT------TGTTAGTGGAATTCC------TTCTAAATTTGAGAAAGAAGGG-----------CTTTATACACCTAATAAACACGTATAGATACTG---------ACATAGCAAACGATTAATCACGGAACCCATAT----TATAAT-AT-----…
	Gastridium_ventricosum_DQ336837	-------------------------------------------------------------------------------------------------------------------------------TGTTTTTTTTGAGAAAAC---AAAG-GGGTTCTCGAATCGAACTA-GAATACAAAGGAAAAGGATAGGTGCAGAGACTCAATGGAAGCTGTTCTAACGAATCGAGTTAATTACGTTGTGT------TGTTAGTGGAACTCC------TTCTAAATTTGAGAAAGAAGGG-----------CTTTATACATCTAATAAACACGTATAGATACTG---------ACATAGCAAACGATTAATCACAGAATGCATAT----TATAAT-ATA----…
	Gaudinia_fragilis_DQ631467	-------------------------------------------------------------------------------------------------------------------------------TG----TTTTGAGAAAAC---CAGG-AGGTTCTCGAA-----CTA-GAATACAAAGGAAAAGGATAGGTGCAGAGACTCAATGGAAGCTGTTCTAACGAATCGAGTTAATTACGTTGTGT------TGTTAGCGGAACTCC------TTCTAAATTTG--AAGGAAGGG-----------CTTTATACATCTACTAAA--------------------------------------------------------------------------…
	Gaudinia_fragilis_DQ631478	-------------------------------------------------------------------------------------------------------------------------------TG----TTTTGAGAAAAC---CAGG-AGGTTCTCGAA-----CTA-GAATACAAAGGAAAAGGATAGGTGCAGAGACTCAATGGAAGCTGTTCTAACGAATCGAGTTAATTACGTTGTGT------TGTTAGCGGAACTCC------TTCTAAATTTG--AAGGAAGGG-----------CTTTATACATCTACTAAA--------------------------------------------------------------------------…
	Gaudinia_fragilis_SAA670_Seijo2557	-----AATCGGTAGACGCTACGGACTTGATTGTATTGAGCCTTGGTATGGAAACCTGCTAAGT-GGTAACTT-CCAAATTCAGAGAAACCCT-GGAATTAAAAAAGGGCAATCCTGAGCCAAATCCGTG----TTTTGAGAAAAC---CAGG-AGGTTCTCGAA-----CTA-GAATACAAAGGAAAAGGATAGGTGCAGAGACTCAATGGAAGCTGTTCTAACGAATCGAGTTAATTACGTTGTGT------TGTTAGCGGAACTCC------TTCTAAATTTG--AAGGAAGGG-----------CTTTATACATCTACTAAA--------------------------------------------------------------------------…
	Gaudinia_fragilis_SAA758_Stajsic4229	--CGAAATCGGTAGACGCTACGGACTTGATTGTATTGAGCCTTGGTATGGAAACCTGCTAAGT-GGTAACTT-CCAAATTCAGAGAAACCCT-GGAATTAAAAAAGGGCAATCCTGAGCCAAATCCGTG----TTTTGAGAAAAC---CAGG-AGGTTCTCGAA-----CTA-GAATACAAAGGAAAAGGATAGGTGCAGAGACTCAATGGAAGCTGTTCTAACGAATCGAGTTAATTACGTTGTGT------TGTTAGCGGAACTCC------TTCTAAATTTG--AAGGAAGGG-----------CTTTATACATCTACTAAA--------------------------------------------------------------------------…
	Gaudinia_fragilis_SAA768_Paget1558	---GAAATCGGTAGACGCTACGGACTTGATTGTATTGAGCCTTGGTATGGAAACCTGCTAAGT-GGTAACTT-CCAAATTCAGAGAAACCCT-GGAATTAAAAAAGGGCAATCCTGAGCCAAATCCGTG----TTTTGAGAAAAC---CAGG-AGGTTCTCGAA-----CTA-GAATACAAAGGAAAAGGATAGGTGCAGAGACTCAATGGAAGCTGTTCTAACGAATCGAGTTAATTACGTTGTGT------TGTTAGCGGAACTCC------TTCTAAATTTG--AAGGAAGGG-----------CTTTATACATCTACTAAA--------------------------------------------------------------------------…
	Graphephorum_wolfii_DQ336843	-------------------------------------------------------------------------------------------------------------------------------TG----TTTTGAGAAAAC---CAGG-AGGTTCTCGAA-----CTA-GAATACAAAGGAAAAGGATAGGTGCAGAGACTCAATGGAAGCTGTTCTAACGAATCGAGTTAATTACGTTGTGT------TGTTAGTGGAACTCC------TTCTAAATTTG--AAGGAAGGG-----------CTTTATACATCTAATAAA--------------------------------------------------------------------------…
	Graphephorum_wolfii_SAA142_Porsild22911	-----------------------ACTTGATTGTATTGAGCCTTGGTATGGAAACCTGCTAAGT-GGTAACTT-CCAAATTCAGAGAAACCCT-GGAATTAAAAAAGGGCAATCCTGAGCCAAATCCGTG----TTTTGAGAAAAC---CAGG-AGGTTCTCGAA-----CTA-GAATACAAAGGAAAAGGATAGGTGCAGAGACTCAATGGAAGCTGTTCTAACGAATCGAGTTAATTACGTTGTGT------TGTTAGTGGAACTCC------TTCTAAATTTG--AAGGAAGGG-----------CTTTATACATCTAATAAA--------------------------------------------------------------------------…
	Gymnachne_koelerioides_EU395896	----------------------------------------------------------TAAGT-GGTAACTT-CCAAATTCCNAGAAACCCT-GGAATTAAAAAAGGGCAATCCTGAGCCAAATCCGTG----TTTTGAGAAAAC---AAAG-GGGTTCTCGAATCGAACTA-NAATACNNNGGAAAAGGATAGGTGCAGAGACTCAATGGAAGCTGTTCTAACGAATCGAGTTAATTACGTTGTGT------TGTTAGTGGAACTCC------TTCTAAATTTGAGAAAGAAGGG-----------CTTTATACATCTAATAAACACGTATAGATACTG---------ACATAGCAAACGATTAATCACAGAACGCATAT----TATAAT-ATA----…
	Helictotrichon_filifolium_DQ336839	-------------------------------------------------------------------------------------------------------------------------------TG----TTTTGAGAAAAC---AAAG-GGGTTCTCGAA-----CTA-GAATACAAAGGAAAAGGATAGGTGCAGAGACTCAATGGAAGCTGTTCTAACGAATCGAGTTAATTACGTTGTGT------TGTTAGTGGAACTTC------TTCTAAATTTG--AAGGAAGGG-----------CTTTATACATCTAATAAA--------------------------------------------------------------------------…
	Helictotrichon_sedenense_DQ336840	-------------------------------------------------------------------------------------------------------------------------------TG----TTTTGAGAAA-------GG-GGGTTCTCGAA-----CTA-GAATACAAAGGAAAAGGATAGGTGCAGAGACTCAATGGAAGCTGTTCTAACGAATCGAGTTAATTACGTTGTGT------TGTTAGTGGAACTCC------TTCTAAATTTG--AAGGAAGGG-----------CTTTATACATCTAATAAA--------------------------------------------------------------------------…
	Helictotrichon_tianschanicum_SAA149_Soreng7580	--------------------------------------------------------GCTAAGT-GGTAACTT-CCAAATTCAGAGAAACCCT-GGAATTAAAAAAGGGCAATCCTGAGCCAAATCCGTG----TTTTGAGAAAAC---AAGG-GGGTTCTCGAA-----CTA-GAATACAAAGGAAAAGGATAGGTGCAGAGACTCAATGGAAGCTGTTCTAACGAATCGAGTTAATTACGTTGTGT------TGTTAGTGGAACTCC------TTCTAAATTTG--AAGGAAGGG-----------CTTTATACATCTAATAAA--------------------------------------------------------------------------…
	Hierochloe_australis_DQ631447	-------------------------------------------------------------------------------------------------------------------------------TG----TTTTGAGAAAAC---AAGG-GGGTTCTCGAA-----CTA-GAATACAAAGGAAAAGGATAGGGGCAGAGACTCAATGGAAGCTGTTCTAACGAATCGGGTTAATTACGTTGTGT------TGTTAGTAGAACTCC------TTCTAAATTTGAGAAAGAAGGG-----------CTTTATACATCTAATAAACACGTATAGATACTG---------ACATAGCAAACGATTAATCACAGAACGCATAT----TATAAT-ATA----…
	Holcus_gayanus_DQ631436	-------------------------------------------------------------------------------------------------------------------------------TG----TTTTGAGAAAAC---AAGG-GGGTTTTCCAA-----CTA-GAATACAAAGGAAAAGGATAGGTGCAGAGACTCAATGGAAGCTGTTCTAACGAATCGAGTTAATTACGTTGTGT------TGTTAGTGGAATTTA------TTTTAAATTCGAGAAAGAAGGG-----------CTTTATACATCTAATAAACCCGTATAGATACTG--------------GCAAACGATTAATCACAGAACCCATAT----TATAAT-ATA----…
	Holcus_lanatus_DQ631437	-------------------------------------------------------------------------------------------------------------------------------TG----TTTTGAGAAAAC---AAGG-GGGTTTTCCAA-----CTA-GAATACAAAGGAAAAGGATAGGTGCAGAGACTCAATGGAAGCTGTTCTAACGAATCGAGTTAATTACGTTGTGT------TGTTAGTGGAATTTC------TTCTAAATTCGAGAAAGAAGGG-----------CTTTATACATCTAATAAACACGTATAGATACTG--------------GCAAACGATTAATCACAGAACCCATAT----TATAAT-ATA----…
	Holcus_lanatus_SAA26_Peterson18732	---------------------------------------------------------------------CTT-CCAAATTCAGAGAAACCCT-GGAATTAAAAAAGGGCAATCCTGAGCCAAATCCGTG----TTTTGAGAAAAC---AAGG-GGGTTTTCCAA-----CTA-GAATACAAAGGAAAAGGATAGGTGCAGAGACTCAATGGAAGCTGTTCTAACGAATCGAGTTAATTACGTTGTGT------TGTTAGTGGAATTTC------TTCTAAATTCGAGAAAGAAGGG-----------CTTTATACATCTAATAAACACGTATAGATACTG--------------GCAAACGATTAATCACAGAACCCATAT----TATAAT-ATA----…
	Koeleria_albescens_DQ336844	-------------------------------------------------------------------------------------------------------------------------------TG----TTTTGAGAAAAC---CAGG-AGGTTCTCGAA-----CTA-GAATACAAAGGAAAAGGATAGGTGCAGAGACTCAATGGAAGCTGTTCTAACGAATCGAGTTAATTACGTTGTGT------TGTTAGCGGAACTCC------TTCTAAATTTG--AAGGAAGGG-----------CTTTATACATCTAATAAA--------------------------------------------------------------------------…
	Koeleria_asiatica_GQ245058	----------------------GACTTGATTGTATTGAGCCTTGGTATGGAAACCTGCTAAGT-GGTAACTT-CCAAATTCAGAGAAACCCT-GGAATTAAAAAAGGGCAATCCTGAGCCAAATCCGTG----TTTTGAGAAAAC---CAGG-AGGTTCTCTAA-----CTA-GAATACAAAGGAAAAGGATAGGTGCAGAGACTCAATGGAAGCTGTTCTAACGAATCGAGTTAATTACGTTGTGT------TGTTAGCGGAACTCC------TTCTAAATTTG--AAGGAAGGG-----------CTTTATACATCTAATAAA--------------------------------------------------------------------------…
	Koeleria_asiatica_GQ245059	----------------------GACTTGATTGTATTGAGCCTTGGTATGGAAACCTGCTAAGT-GGTAACTT-CCAAATTCAGAGAAACCCT-GGAATTAAAAAAGGGCAATCCTGAGCCAAATCCGTG----TTTTGAGAAAAC---CAGG-AGGTTCTCGAA-----CTA-GAATACAAAGGAAAAGGATAGGTGCAGAGACTCAATGGAAGCTGTTCTAACGAATCGAGTTAATTACGTTGTGT------TGTTAGCGGAACTCC------TTCTAAATTTG--AAGGAAGGG-----------CTTTATACATCTAATAAA--------------------------------------------------------------------------…
	Koeleria_capensis_SAA665_Smook10302	---------------CGCTACGGACTTGATTGTATTGAGCCTTGGTATGGAAACCTGCTAAGT-GGTAACTT-CCAAATTCAGAGAAACCCT-GGAATTAAAAAAGGGCAATCCTGAGCCAAATCCGTG----TTTTGAGAAAAC---CAGG-AGGTTCTCGAA-----CTA-GAATACAAAGGAAAAGGATAGGTGCAGAGACTCAATGGAAGCTGTTCTAACGAATCGAGTTAATTACGTTGTGT------TGTTAGCGGAACTCC------TTCTAAATTTG--AAGGAAGGG-----------CTTTATACATCTAATAAA--------------------------------------------------------------------------…
	Koeleria_crassipes_DQ631469	-------------------------------------------------------------------------------------------------------------------------------TG----TTTTGAGAAAAC---CAGG-AGGTTCTCGAA-----CTA-GAATACAAAGGAAAAGGATAGGTGCAGAGACTCAATGGAAGCTGTTCTAACGAATCGAGTTAATTACGTTGTGT------TGTTAGCGGAACTCC------TTCTAAATTTG--AAGGAAGGG-----------CTTTATACATCTAATAAA--------------------------------------------------------------------------…
	Koeleria_dasyphylla_DQ336845	-------------------------------------------------------------------------------------------------------------------------------TG----TTTTGAGAAAAC---CAGG-AGGTTCTCGAA-----CTA-GAATACAAAGGAAAAGGATAGGTGCAGAGACTCAATGGAAGCTGTTCTAACGAATCGAGTTAATTACGTTGTGT------TGTTAGCGGAACTCC------TTCTAAATTTG--AAGGAAGGG-----------CTTTATACATCTAATAAA--------------------------------------------------------------------------…
	Koeleria_lobata_SAA651_Soreng3813b	------ATCGGTAGACGCTACGGACTTGATTGTATTGAGCCTTGGTATGGAAACCTGCTAAGT-GGTAACTT-CCAAATTCAGAGAAACCCT-GGAATTAAAAAAGGGCAATCCTGAGCCAAATCCGTG----TTTTGAGAAAAC---CAGG-AGGTTCTCTAA-----CTA-GAATACAAAGGAAAAGGATAGGTGCAGAGACTCAATGGAAGCTGTTCTAACGAATCGAGTTAATTACGTTGTGT------TGTTAGCGGAACTCC------TTCTAAATTTG--AAGGAAGGG-----------CTTTATACATCTAATAAA--------------------------------------------------------------------------…
	Koeleria_loweana_AF533022	-------------------------------------------------------------------------------------------------------------------------------TG----TTTTGAGAAAAC---CAGGGAGG-TCTCGAA-----CTA-GAATACAAAGGAAAAGGATAGGTGCAGAGACTCAATGGAAGCTGGTCTAACGAATCGAGTTAATTACGTTGTGT------TGGTAGCGGAACTCC------TTCTAAATTTG--AAG-AAGGG-----------CTTTA-CCATCTAATAAA--------------------------------------------------------------------------…
	Koeleria_macrantha_DQ336846	-------------------------------------------------------------------------------------------------------------------------------TG----TTTTGAGAAAAC---CAGG-AGGTTCTCGAA-----CTA-GAATACAAAGGAAAAGGATAGGTGCAGAGACTCAATGGAAGCTGTTCTAACGAATCGAGTTAATTACGTTGTGT------TGTTAGCGGAACTCC------TTCTAAATTTG--AAGGAAGGG-----------CTTTATACATCTAATAAA--------------------------------------------------------------------------…
	Koeleria_macrantha_HM590304	----------------------GACTTGATTGTATTGAGCCTTGGTATGGAAACCTGCTAAGT-GGTAACTT-CCAAATTCAGAGAAACCCT-GGAATTAAAAAAGGGCAATCCTGAGCCAAATCCGTG----TTTTGAGAAAAC---CAGG-AGGTTCTCGAA-----CTA-GAATACAAAGGAAAAGGATAGGTGCAGAGACTCAATGGAAGCTGTTCTAACGAATCGAGTTAATTACGTTGTGT------TGTTAGCGGAACTCC------TTCTAAATTTG--AAGGAAGGG-----------CTTTATACATCTAATAAA--------------------------------------------------------------------------…
	Koeleria_macrantha_KJ746411	-----------------------------------------------------CCTGCTAAGT-GGTAACTT-CCAAATTCAGAGAAACCCT-GGAATTAAAAAAGGGCAATCCTGAGCCAAATCCGTG----TTTTGAGAAAAC---CAGG-AGGTTCTCGAA-----CTA-GAATACAAAGGAAAAGGATAGGTGCAGAGACTCAATGGAAGCTGTTCTAACGAATCGAGTTAATTACGTTGTGT------TGTTAGCGGAACTCC------TTCTAAATTTG--AAGGAAGGG-----------CTTTATACATCTAATAAA--------------------------------------------------------------------------…
	Koeleria_macrantha_SAA79_Peterson19783	---------------CGCTACGGACTTGATTGTATTGAGCCTTGGTATGGAAACCTGCTAAGT-GGTAACTT-CCAAATTCAGAGAAACCCT-GGAATTAAAAAAGGGCAATCCTGAGCCAAATCCGTG----TTTTGAGAAAAC---CAGG-AGGTTCTCGAA-----CTA-GAATACAAAGGAAAAGGATAGGTGCAGAGACTCAATGGAAGCTGTTCTAACGAATCGAGTTAATTACGTTGTGT------TGTTAGCGGAACTCC------TTCTAAATTTG--AAGGAAGGG-----------CTTTATACATCTAATAAA--------------------------------------------------------------------------…
	Koeleria_permollis_SAA528_Peterson21705	--------------------------------------------------------GCTAAGT-GGTAACTT-CCAAATTCAGAGAAACCCT-GGAATTAAAAAAGGGCAATCCTGAGCCAAATCCGTG----TTTTGAGAAAAC---CAGG-AGGTTCTCGAA-----CTA-GAATACAAAGGAAAAGGATAGGTGCAGAGACTCAATGGAAGCTGTTCTAACGAATCGAGTTAATTACGTTGTGT------TGTTAGCGGAACTCC------TTCTAAATTTG--AAGGAAGGG-----------CTTTATACATCTAATAAA--------------------------------------------------------------------------…
	Koeleria_pyramidata_DQ336847	-------------------------------------------------------------------------------------------------------------------------------TG----TTTTGAGAAAAC---CAGG-AGGTTCTCGAA-----CTA-GAATACAAAGGAAAAGGATAGGTGCAGAGACTCAATGGAAGCTGTTCTAACGAATCGAGTTAATTACGTTGTGT------TGTTAGCGGAACTCC------TTCTAAATTTG--AAGGAAGGG-----------CTTTATACATCTAATAAA--------------------------------------------------------------------------…
	Koeleria_pyramidata_EF137607	----------------------------------TTGAGCCTTGGTATGGAAACCTGCTAAGT-GGT-ACTT-CCAAATTCAGAGAAACCCT-GGAATTAAAAAAGGGCAATCCTGAGCCAAATCCGTG----TTTTGAGAAAAC---CAGG-AGGTTCTCGAA-----CTA-GAATACAAAGGAAAAGGATAGGTGCAGAGACTCAATGGAAGCTGTTCTAACGAATCGAGTTAATTACGTTGTGT------TGTTAGCGGAACTCC------TTCTAAATTTG--AAGGAAGGG-----------CTTTATACATCTAATAAA--------------------------------------------------------------------------…
	Koeleria_pyramidata_EU119370	------------------------------------GAGCCTTAGTATGGAAACCTGCTAAGT-GGTAACTT-CCAAATTCAGAGAAACCCT-GGAATTAAAAAAGGGCAATCCTGAGCCAAATCCGTG----TTTTGAGAAAAC---CAGG-AGGTTCTCGAA-----CTA-GAATACAAAGGAAAAGGATAGGTGCAGAGACTCAATGGAAGCTGTTCTAACGAATCGAGTTAATTACGTTGTGT------TGTTAGCGGAACTCC------TTCTAAATTTG--AAGGAAGGG-----------CTTTATACATCTAATAAA--------------------------------------------------------------------------…
	Koeleria_splendens_DQ336848	-------------------------------------------------------------------------------------------------------------------------------TG----TTTTGAGAAAAC---CAGG-AGGTTCTCGAA-----CTA-GAATACAAAGGAAAAGGATAGGTGCAGAGACTCAATGGAAGCTGTTCTAACGAATCGAGTTAATTACGTTGTGT------TGTTAGCGGAACTCC------TTCTAAATTTG--AAGGAAGGG-----------CTTTATACATCTAATAAA--------------------------------------------------------------------------…
	Koeleria_splendens_SAA649_Soreng7491	---GAAATCGGTAGACGCTACGGACTTGATTGTATTGAGCCTTGGTATGGAAACCTGCTAAGT-GGTAACTT-CCAAATTCAGAGAAACCCT-GGAATTAAAAAAGGGCAATCCTGAGCCAAATCCGTG----TTTTGAGAAAAC---CAGG-AGGTTCTCTAA-----CTA-GAATACAAAGGAAAAGGATAGGTGCAGAGACTCAATGGAAGCTGTTCTAACGAATCGAGTTAATTACGTTGTGT------TGTTAGCGGAACTCC------TTCTAAATTTG--AAGGAAGGG-----------CTTTATACATCTAATAAA--------------------------------------------------------------------------…
	Koeleria_vallesiana_DQ336849	-------------------------------------------------------------------------------------------------------------------------------TG----TTTTGAGAAAAC---CAGG-AGGTTCTCGAA-----CTA-GAATACAAAGGAAAAGGATAGGTGCAGAGACTCAATGGAAGCTGTTCTAACGAATCGAGTTAATTACGTTGTGT------TGTTAGCGGAACTCC------TTCTAAATTTG--AAGGAAGGG-----------CTTTATACATCTAATAAA--------------------------------------------------------------------------…
	Koeleria_vallesiana_SAA648_Soreng4005b	----AAATCGGTAGACGCTACGGACTTGATTGTATTGAGCCTTGGTATGGAAACCTGCTAAGT-GGTAACTT-CCAAATTCAGAGAAACCCT-GGAATTAAAAAAGGGCAATCCTGAGCCAAATCCGTG----TTTTGAGAAAAC---CAGG-AGGTTCTCGAA-----CTA-GAATACAAAGGAAAAGGATAGGTGCAGAGACTCAATGGAAGCTGTTCTAACGAATCGAGTTAATTACGTTGTGT------TGTTAGCGGAACTCC------TTCTAAATTTG--AAGGAAGGG-----------CTTTATACATCTAATAAA--------------------------------------------------------------------------…
	Lagurus_ovatus_DQ631464	-------------------------------------------------------------------------------------------------------------------------------TG----TTTTGAGAAAAC---AAGG-GGGTTCTCGAA-----CTA-GAATACAAAGAAAAGGGATAGGTGCAGAGACTCAATGGAAGCTGTTCTAACGAATCGAGTTAATTACGTTGTGT------TGTTAGTGGAACTCC------TTCTAAATTT--GAAGGAAGGG-------CTTTCTTTATACATCTAATAAACACGTATAGATACTG---------ACATAGCAAATGATTAATCACAGAACCCATAT----TATAAT-ATT----…
	Lagurus_ovatus_EF137608	-----------------------------------------------------CCTGCTAAGT-GGTAACTT-CCAAATTCAGAGAAACCCT-GGAATTAAAAAAGGGCAATCCTGAGCCAAATCCGTG----TTTTGAGAAAAC---AAGG-GGGTTCTCGAA-----CTA-GAATACAAAGAAAAAGGATAGGTGCAGAGACTCAATGGAAGCTGTTCTAACGAATCGAGTTAATTACGTTGTGT------TGTTAGTGGAACTCC------TTCTAAATTTG--AAGGAAGGG-------CTTTCTTTATACATCTAATAAACACGTATAGATACTG---------ACATAGCAAATGATTAATCACAGAACCCATAT----TATAAT-ATT----…
	Lagurus_ovatus_SAA671_US3343370	---------------CGCTACGGACTTGATTGTATTGAGCCTTGGTATGGAAACCTGCTAAGT-GGTAACTT-CCAAATTCAGAGAAACCCT-GGAATTAAAAAAGGGCAATCCTGAGCCAAATCCGTG----TTTTGAGAAAAC---AAGG-GGGTTCTCGAA-----CTA-GAATACAAAGGAAAAGGATAGGTGCAGAGACTCAATGGAAGCTGTTCTAACGAATCGAGTTAATTACGTTGTGT------TGTTAGTGGAACTCC------TTCTAAATTTG--AAGGAAGGG-------CTTTCTTTATACATCTAATAAACACGTATAGATACTG---------ACATAGCAAATGATTAATCACAGAACCCATAT----TAGAAT-ATT----…
	Lagurus_ovatus_SAA744_Soreng14484	---------------CGCTACGGACTTGATTGTATTGAGCCTTGGTATGGAAACCTGCTAAGT-GGTAACTT-CCAAATTCAGAGAAACCCT-GGAATTAAAAAAGGGCAATCCTGAGCCAAATCCGTG----TTTTGAGAAAAC---AAGG-GGGTTCTCGAA-----CTA-GAATACAAAGAAAAAGGATAGGTGCAGAGACTCAATGGAAGCTGTTCTAACGAATCGAGTTAATTACGTTGTGT------TGTTAGTGGAACTCC------TTCTAAATTTG--AAGGAAGGG-------CTTTCTTTATACATCTAATAAACACGTATAGATACTG---------ACATAGCAAATGATTAATCACAGAACCCATAT----TATAAT-ATT----…
	Leptophyllochloa_micrathera_SAA652_Peterson17403	-----AATCGGTAGACGCTACGGACTTGATTGTATTGAGCCTTAGTATGGAAACCTGCTAAGT-GGTAACTT-CCAAATTCAGAGAAACCCT-GGAATTAAAAAAGGGCAATCCTGAGCCAAATCCGTG----TTTTGAGAAAAC---CAGG-AGGTTCTCGAA-----CTA-GAATACAAAGGAAAAGGATAGGTGCAGAGACTCAATGGAAGCTGTTCTAACGAATCGAGTTAATTACGTTGTGT------TGTTAGTGGAACTCC------TTCTAAATTTG--AAGGAAGGG-----------CTTTATACATCTAATAAA--------------------------------------------------------------------------…
	Mibora_minima_DQ631454	-------------------------------------------------------------------------------------------------------------------------------TG----TTTTGAGAAAAC---AAGG-GGGTTCTCGAA-----CTA-GAATACAAAGGAAAAGGATAGGTGCAGAGACTCAATGGAAGCTGTTCTAACGAATCGAATTAATTACGTTGTGT------TGTTAGTGGAATTCC------TTCTAAATTCTAGAAAGAGGGG-----------CTTTATACATCTAATAAACACGTATAGATACTG---------ACATAGCAAACGATTAATCACAGAACCCATAT----TATAAT-ATAG-GT…
	Oreochloa_disticha_DQ631452	-------------------------------------------------------------------------------------------------------------------------------TG----TTTTGAGAAAAC---AAGG-GGGTTCTCGAA-----CTA-GAATACAAAGGAAAAGGATAGGTGCAGAGACTCAATGGAAGCTGTTCTAACGAATCGAATTAATTACGTTGTGT------TGTTAGTGGAATTCC------TT------------------------------------------TAATAAACACGTATAGATACTG---------ACATAGCAAACGATTAATCACAGAACCCATAT----TATAAT-ATAG-GT…
	Peyritschia_deyeuxiodes_SAA61_Peterson9809	---------------CGCTACGGACTTGATTGTATTGAGCCTTGGTATGGAAACCTGCTAAGT-GGTAACTT-CCAAATTCAGAGAAACCCT-GGAATTAAAAAAGGGCAATCCTGAGCCAAATCCGTG----TTTTGAGAAAAC---CAGG-AGGTTCTCGAA-----CTA-GAATACAAAGGAAAAGGATAGGTGCAGAGACTCAATGGAAGCTGTTCTAACGAATCGAGTTAATTACGTTGTGT------TGTTAGTGGAACTCC------TTCTAAATTTG--AAGGAAGGG-----------CTTTAT-CATCTAATAAA--------------------------------------------------------------------------…
	Peyritschia_deyeuxioides_SAA232_Peterson21403	-------------GACGCTACGGACTTGATTGTATTGAGCCTTGGTATGGAAACCTGCTAAGT-GGTAACTT-CCAAATTCAGAGAAACCCT-GGAATTAAAAAAGGGCAATCCTGAGCCAAATCCGTG----TTTTGAGAAAAC---CAGG-AGGTTCTCGAA-----CTA-GAATACAAAGGAAAAGGATAGGTGCAGAGACTCAATGGAAGCTGTTCTAACGAATCGAGTTAATTACGTTGTGT------TGTTAGTGGAACTCC------TTCTAAATTTG--AAGGAAGGG-----------CTTTATACATCTAATAAA--------------------------------------------------------------------------…
	Peyritschia_deyeuxioides_SAA238_Peterson21110	---GAAATCGGTAGACGCTACGGACTTGATTGTATTGAGCCTTGGTATGGAAACCTGCTAAGT-GGTAACTT-CCAAATTCAGAGAAACCCT-GGAATTAAAAAAGGGCAATCCTGAGCCAAATCCGTG----TTTTGAGAAAAC---CAGG-AGGTTCTCGAA-----CTA-GAATACAAAGGAAAAGGATAGGTGCAGAGACTCAATGGAAGCTGTTCTAACGAATCGAGTTAATTACGTTGTGT------TGTTAGTGGAACTCC------TTCTAAATTTG--AAGGAAGGG-----------CTTTATACATCTAATAAA--------------------------------------------------------------------------…
	Peyritschia_deyeuxioides_SAA561_Peterson20367	----------------------------------------------------ACCTGCTAAGT-GGTAACTT-CCAAATTCAGAGAAACCCT-GGAATTAAAAAAGGGCAATCCTGAGCCAAATCCGTG----TTTTGAGAAAAC---CAGG-AGGTTCTCGAA-----CTA-GAATACAAAGGAAAAGGATAGGTGCAGAGACTCAATGGAAGCTGTTCTAACGAATCGAGTTAATTACGTTGTGT------TGTTAGTGGAACTCC------TTCTAAATTTG--AAGGAAGGG-----------CTTTATACATCTAATAAA--------------------------------------------------------------------------…
	Peyritschia_pringlei_Peterson12575	---------------CGCTACGGACTTGATTGTATTGAGCCTTGGTATGGAAACCTGCTAAGT-GGTAACTT-CCAAATTCAGAGAAACCCT-GGAATTAAAAAAGGGCAATCCTGAGCCAAATCCGTG----TTTTGAGAAAAC---CAGG-AGGTTCTCGAA-----CTA-GAATACAAAGGAAAAGGATAGGTGCAGAGACTCAATGGAAGCTGTTCTAACGAATCGAGTTAATTACGTTGTGT------TGTTAGTGGAACTCC------TTCTAAATTTG--AAGGAAGGG-----------CTTTATACATCTAATAAA--------------------------------------------------------------------------…
	Phalaris_angusta_SAA669_Scur654	----------------GCTACGGACTTGATTGTATTGAGCCTTGGTATGGAAACCTGCTAAGT-GGTAACTT-CCAAATTCAGAGAAACCCT-GGAATTAAAAAAGGGCAATCCTGAGCCAAATCCGTA----TTTTGAGAAAAC---AAGG-GGGTTCTCGAA-----CTA-GAATACAAAGGAAAAGGATAGGTGCAGAGACTCAATGGAAGCTGTTCTAACGAATTGAGTTAATTACGTTGTGT------TGTTAGTGGAACTCC------TTCTAAATTTGAGAAAGAAGGG-----------CTTTATACATCTAATAAACACGTATAGATACTGACAT-----ACATAGCAAACGATTAATAACAGAACCCATAT----TATAAT-ATA----…
	Phalaris_aquatica_SAA766_Jobson1942	----------------GCTACGGACTTGATTGTATTGAGCCTTGGTATGGAAACCTGCTAAGT-GGTAACTT-CCAAATTCAGAGAAACCCT-GGAATTAAAAAAGGGCAATCCTGAGCCAAATCCGTA----TTTTGAGAAAAC---AAGG-GGGTTCTCGAA-----CTA-GAATACAAAGGAAAAGGATAGGTGCAGAGACTCAATGGAAGCTGTTCTAACGAATTGAGTTAATTACGTTGTGT------TGTTAGTGGAACTCC------TTCCAAATTTGAGAAAGAAGGG-----------CTTTATACATCTAATAAACACGTATAGATACTGACAT-----ACATAGCAAACGATTAATCACAGAACCCATAT----TATAAT-ATA----…
	Phalaris_aquatica_SAA80_Peterson19672	--------------------------------------------------------GCTAAGTGGGTAACTT-CCAAATTCAGAGAAACCCT-GGAATTAAAAAAGGGCAATCCTGAGCCAAATCCGTA----TTTTGAGAAAAC---AAGG-GGGTTCTCGAA-----CTA-GAATACAAAGGAAAAGGATAGGTGCAGAGACTCAATGGAAGCTGTTCTAACGAATTGAGTTAATTACGTTGTGT------TGTTAGTGGAACTCC------TTCCAAATTTGAGAAAGAAGGG-----------CTTTATACATCTAATAAACACGTATAGATACTGACAT-----ACATAGCAAACGATTAATCACAGAACCCATAT----TATAAT-ATA----…
	Phalaris_arundinacea_AY589138	-------------------------------------------------------------------------------------------------------------------------------TA----TTTTGAGAAAAC---AAGG-GGGTTCTCGAA-----CTA-GAATACAAAGGAAAAGGATAGGTGCAGAGACTCAATGGAAGCTGTTCTAACGAATTGAGTTAATTACGTTGTGT------TGTTAGTGGAACTCC------TTCTAAATTTGAGAAAGAAGGG-----------CTTTATACATCTAATAAACACGTATAGATACTGACAT-----ACATAGCAAACGATTAATAACAGAACCCATAT----TATAAT-ATA----…
	Phalaris_arundinacea_SAA22_Peterson18383	--------------------------------------------------------GCTAAGT-GGTAACTT-CCAAATTCAGAGAAACCCT-GGAATTAAAAAAGGGCAATCCTGAGCCAAATCCGTA----TTTTGAGAAAAC---AAGG-GGGTTCTCGAA-----CTA-GAATACAAAGGAAAAGGATAGGTGCAGAGACTCAATGGAAGCTGTTCTAACGAATTGAGTTAATTACGTTGTGT------TGTTAGTGGAACTCC------TTCTAAATTTGAGAAAGAAGGG-----------CTTTATACATCTAATAAACACGTATAGATACTGACAT-----ACATAGCAAACGATTAATCACAGAACCCATAT----TATAAT-ATA----…
	Phalaris_canariensis_DQ631443	-------------------------------------------------------------------------------------------------------------------------------TA----TTTTGAGAAAAC---AAGG-GGGTTCTCGAA-----CTA-GAATACAAAGGAAAAGGATAGGTGCAGAGACTCAATGGAAGCTGTTCTAACGAATTGAGTTAATTACGTTGTGT------TGTTAGTGGAACTCC------TTCTAAATTTGAGAAAGAAGGG-----------CTTTATACATCTAATAAACACGTATAGATACTGACAC-----ACATAGCAAACGATTAATCACAGAACCCATAT----TATAAT-ATA----…
	Phalaris_coerulescens_DQ631444	-------------------------------------------------------------------------------------------------------------------------------TA----TTTTGAGAAAAC---AAGG-GGGTTCTCGAA-----CTA-GAATACAAAGAAAAAGGATAGGTGCAGAGACTCAATGGAAGCTGTTCTAACGAATTGAGTTAATTACGTTGTGT------TGGTAGTGGAACTCC------TTCTAAATTTGAGAAAGAAGGG-----------CTTTATACATCTAATAAACACGTATAGATACTGACAT-----ACATAGCAAACGATTAATCACAGAACCCATAT----TAGAAT-ATA----…
	Phalaris_paradoxa_SAA762_Curtis61	----AAATCGGTAGACGCTACGGACTTGATTGTATTGAGCCTTGGTATGGAAACCTGCTAAGT-GGTAACTT-CCAAATTCAGAGAAACCCT-GGAATTAAAAAAGGGCAATCCTGAGCCAAATCCGTA----TTTTGAGAAAAC---AAGG-GGGTTCTCGAA-----CTA-GAATACAAAGAAAAAGGATAGGTGCAGAGACTCAATGGAAGCTGTTCTAACGAATTGAGTTAATTACGTTGTGT------TGGTAGTGGAACTCC------TTCTAAATTTGAGAAAGAAGGG-----------CTTTATACATCTAATAAACACGTATAGATACTGACAT-----ACATAGCAAACGATTAATCACAGAACCCATAT----TAGAAT-ATA----…
	Phalaris_paradoxa_SAA763_McKenzie95131	-----------TAGACGCTACGGACTTGATTGTATTGAGCCTTGGTATGGAAACCTGCTAAGT-GGTAACTT-CCAAATTCAGAGAAACCCT-GGAATTAAAAAAGGGCAATCCTGAGCCAAATCCGTA----TTTTGAGAAAAC---AAGG-GGGTTCTCGAA-----CTA-GAATACAAAGAAAAAGGATAGGTGCAGAGACTCAATGGAAGCTGTTCTAACGAATTGAGTTAATTACGTTGTGT------TGGTAGTGGAACTCC------TTCTAAATTTGAGAAAGAAGGG-----------CTTTATACATCTAATAAACACGTATAGATACTGACAT-----ACATAGCAAACGATTAATCACAGAACCCATAT----TAGAAT-ATA----…
	Phleum_pratense_DQ353964	-----------------------------------------------------------------------------------------------------------------------CAAATCCGTG----TTTTGAGAA--------GG-GGGTTCTCGAA-----CTA-GAATACAAAGGAAAAGGATAGGTGCAGAGACTCAATGGAAGCTGTTCTAACGAATCGAGTTAATTACGTTGTGTTGTTAGTGTTAGTGGGATTCC------TTCTAAATTCGAGAAAGAAGGG-----------CTTTATACATCTAATAAACACGTATAGATACTG---------ACATAGCAAACGATTAATCACAGAACCCATAT----TATAAT-ATA----…
	Poa_annua_DQ353983	-----------------------------------------------------------------------------------------------------------------------CAAATCCATG----TTTTGAGAAAAC---AAGG-GGGTTCTCGAA-----CTA-GAATACAAAGGAAAAGGATAGGTGCAGAGACTCAATGGAAGCTGTTCTAACGAATCGAGTTAATTACGTTGTGT------TGTTAGTATAATTCC------TTCTAAATTCGAAAAAGAAGGG-----------CTTTATACATCTAATAAACACGTATCGATACTG---------ACATAGCAAACGATTAATCACAGAACCCATAT----TATAAT-ATT----…
	Poa_gigantea_SAA526_Peterson21680	---GAAATCGGTAGACGCTACGGACTTGATTGTATTGAGCCTTGGTATGGAAACCTGCTAAGT-GGTAACTT-CCAAATTCAGAGAAACCCT-GGAATTAAAAAAGGGCAATCCTGAGCCAAATCCGTG----TTTTGAGAAAAC---AAGG-GGGTTCTCGAA-----CTA-GAATACAAAGGAAAAGGATAGGTGCAGAGACTCAATGGAAGCTGTTCTAACGAATCGAGTTAATTACGTTGTGT------TGTTAGTGGAATTCC------TTCGAAATTCTAAAAAGAAGGG-----------CTTTATACAGCTAATAAACACGTATAGATACTG---------AGATAGCAAACGATTAATCACAGAGCCCATAT----TATAAT-ATAATAT…
	Poa_gymnantha_SAA527_Peterson21733	--------------------------------------------------------GCTAAGT-GGTAACTT-CCAAATTCAGAGAAACCCT-GGAATTAAAAAAGGGCAATCCTGAGCCAAATCCGTG----TTTTGAAAAAAC---AAGG-GGGTTCTCGAA-----CTA-GAATACAAAGGAAAAGGATAGGTGCAGAGACTCAATGGAAGCTGTTCTAACGAATCGAGTTAATTACGTTGTGT------TGTTAGTGGAATTCC------TTCGAAATTCTAAAAAGAAGGG-----------CTTTATACAGCTAATAAACACGTATAGATACTG---------AGATAGCAAACGATTAATCACAGAGCCCATAT----TATAAT-ATAATAT…
	Poa_infirma_AF488773	-------------------------------------------------------------------------------------------------------------------------------TG----TTTTGAGAAAAC---AAGG-GGGTTCTCGAA-----CTA-CGATACAAAGGAAAAGGATAGGTGCAGAGACTCAATGGAAGCTGTTCTAACGAATCGAGTTAATTACGTTGTGT------GGTTAGTATAATTCC------TTCTAAATTCGAAAAAGAAGGG-----------CTTTATACATCTAATAAACACGTATCGATACTG---------ACATAGCAAACGATTAATCACAGAACCCATAT----TATAAT-ATT----…
	Poa_pratensis_SAA144_Goodrich22955	--------------------------------------------------------GCTAAGT-GGTAACTT-CCAAATTCAAAGAAACCCT-GGAATTAAAAAAGGGCAATCCTGAGCCAAATCCGTG----TTTTGAGAAAAC---AAGG-GGGTTCTCGAA-----CTA-GAATACAAAGGAAAAGGATAGGTGCAGAGACTCAATGGAAGCTGTTCTAACGAATCGAGTTAATTACGTTGTGT------TGTTAGTGGAATTCC------TTCGAAATTCTAAAAAGAAGGG-----------CTTTATACAGCTAATAAACACGTATAGATACTG---------AGATAGCAAACGATTAATCACAGAGCCCATAT----TATAAT-ATAATAT…
	Podagrostis_aequivalvis_SAA568_Saarela1307	-----------------------------------------------------CCTGCTAAGT-GGTAACTT-CCAAATTCAGAGAAACCCT-GGAATTAAAAAAGGGCAATCCTGAGCCAAATCCGTG----TTTTGAGAAAAC---AAAG-GGGTTCTCGAATCGAACTA-GAATACAAAGGAAAAGGATAGGTGCAGAGACTCAATGGAAGCTGTTCTAACGAATCGAGTTAATTACGTTGTGT------TGTTAGTGGAACTCC------TTCTAAATTTGAGAAAGAAGGG-----------CTTTATACATCTAATAAACACGTATAGATACTG---------ACATAGCAAACGATTAATCACAGAATGCATAT----TATAAT-ATA----…
	Polypogon_australis_SAA101_Peterson19678	---------------CGCTACGGACTTGATTGTATTGAGCCTTGGTATGGAAACCTGCTAAGT-GGTAACTT-CCAAATTCAGAGAAACCCTGGGAATTAAAAAAGGGCAATCCTGAGCCAAATCCGTG----TTTTGAGAAAAC---AAAG-GGGTTCTCGAATCGAACTA-GAATACAAAGGAAAAGGATAGGTGCAGAGACTCAATGGAAGCTGTTCTAACGAATCGAGTTAATTACGTTGTGT------TGTTAGTGGAACTCC------TTCTAAATTTGAGAAAGAAGGG-----------CTTTATACATCTAATAAACACGTATAGATACTG---------ACATAGCAAACGATTAATCACAGAATGCATAT----TATAAT-ATA----…
	Polypogon_australis_SAA50_Soreng7084	----------------------GACTTGATTGTATTGAGCCTTGGTATGGAAACCTGCTAAGT-GGTAACTT-CCAAATTCAGAGAAACCCT-GGAATTAAAAAAGGGCAATCCTGAGCCAAATCCGTG----TTTTGAGAAAAC---AAAG-GGGTTCTCGAATCGAACTA-GAATACAAAGGAAAAGGATAGGTGCAGAGACTCAATGGAAGCTGTTCTAACGAATCGAGTTAATTACGTTGTGT------TGTTAGTGGAACTCC------TTCTAAATTTGAGAAAGAAGGG-----------CTTTATACATCTAATAAACACGTATAGATACTG---------ACATAGCAAACGATTAATCACAGAATGCATAT----TATAAT-ATA----…
	Polypogon_australis_SAA53_Peterson15551	---------------CGCTACGGACTTGATTGTATTGAGCCTTGGTATGGAAACCTGCTAAGT-GGTAACTT-CCAAATTCAGAGAAACCCT-GGAATTAAAAAAGGGCAATCCTGAGCCAAATCCGTG----TTTTGAGAAAAC---AAAG-GGGTTCTCGAATCGAACTA-GAATACAAAGGAAAAGGATAGGTGCAGAGACTCAATGGAAGCTGTTCTAACGAATCGAGTTAATTACGTTGTGT------TGTTAGTGGAACTCC------TTCTAAATTTGAGAAAGAAGGG-----------CTTTATACATCTAATAAACACGTATAGATACTG---------ACATAGCAAACGATTAATCACAGAATGCATAT----TATAAT-ATA----…
	Polypogon_elongatus_SAA240_Peterson21182	-TCGAAATCGGTAGACGCTACGGACTTGATTGTATTGAGCCTTGGTATGGAAACCTGCTAAGT-GGTAACTT-CCAAATTCAGAGAAACCCT-GGAATTAAAAAAGGGCAATCCTGAGCCAAATCCGTG----TTTTGAGAAAAC---AAAG-GGGTTCTCGAATCGAACTA-GAATACAAAGGAAAAGGATAGGTGCAGAGACTCAATGGAAGCTGTTCTAACGAATCGAGTTAATTACGTTGTGT------TGTTAGTGGAACTCC------TTCGAAATTTGAGAAAGAAGGG-----------CTTTATACATCTAATAAACACGTATAGATACTG---------ACATAGCAAACGATTAATCACAGAATGCATAT----TATAAT-ATA----…
	Polypogon_elongatus_SAA247_Peterson21234	---GAAATCGGTAGACGCTACGGACTTGATTGTATTGAGCCTTGGTATGGAAACCTGCTAAGT-GGTAACTT-CCAAATTCAGAGAAACCCT-GGAATTAAAAAAGGGCAATCCTGAGCCAAATCCGTG----TTTTGAGAAAAC---AAAG-GGGTTCTCGAATCGAACTA-GAATACAAAGGAAAAGGATAGGTGCAGAGACTCAATGGAAGCTGTTCTAACGAATCGAGTTAATTACGTTGTGT------TGTTAGTGGAACTCC------TTCGAAATTTGAGAAAGAAGGG-----------CTTTATACATCTAATAAACACGTATAGATACTG---------ACATAGCAAACGATTAATCACAGAATGCATAT----TATAAT-ATA----…
	Polypogon_elongatus_SAA517_Peterson21688	--------------------------------------------------------GCTAAGT-GGTAACTT-CCAAATTCAGAGAAACCCT-GGAATTAAAAAAGGGCAATCCTGAGCCAAATCCGTG----TTTTGAGAAAAC---AAAG-GGGTTCTCGAATCGAACTA-GAATACAAAGGAAAAGGATAGGTGCAGAGACTCAATGGAAGCTGTTCTAACGAATCGAGTTAATTACGTTGTGT------TGTTAGTGGAACTCC------TTCGAAATTTGAGAAAGAAGGG-----------CTTTATACATCTAATAAACACGTATAGATACTG---------ACATAGCAAACGATTAATCACAGAATGCATAT----TATAAT-ATA----…
	Polypogon_interruptus_SAA516_Peterson21477	--------------------------------------------------------GCTAAGT-GGTAACTT-CCAAATTCAGAGAAACCCT-GGAATTAAAAAAGGGCAATCCTGAGCCAAATCCGTG----TTTTGAGAAAAC---AAAG-GGGTTCTCGAATCGAACTA-GAATACAAAGGAAAAGGATAGGTGCAGAGACTCAATGGAAGCTGTTCTAACGAATCGAGTTAATTACGTTGTGT------TGTTAGTGGAACTCC------TTCTAAATTTGAGAAAGAAGGG-----------CTTTATACATCTAATAAACACGTATAGATACTG---------ACATAGCAAACGATTAATCACAGAATGCATAT----TATAAT-ATA----…
	Polypogon_maritimus_DQ336838	-------------------------------------------------------------------------------------------------------------------------------TG----TTTTGAGAAAAC---AAAG-GGGTTCTCGAATCGAACTA-GAATACAAAGGAAAAGGATAGGTGCAGAGACTCAATGGAAGCTGTTCTAACGAATCGAGTTAATTACGTTGTGT------TGTTAGTGGAACTCC------TTCTAAATTTGAGAAAGAAGGG-----------CTTTATACATCTAATAAACACGTATAGATACTG---------ACATAGCAAACGATTAATCACAGAATGCATAT----TATAAT-ATA----…
	Polypogon_viridis_SAA239_Peterson20996	---------------------------GATTGTATTGAGCCTTGGTATGGAAACCTGCTAAGT-GGTAACTT-CCAAATTCAGAGAAACCCT-GGAATTAAAAAAGGGCAATCCTGAGCCAAATCCGTG----TTTTGAGAAAAC---AAAG-GGGTTCTCGAATCGAACTA-GAATACAAAGGAAAAGGATAGGTGCAGAGACTCAATGGAAGCTGTTCTAACGAATCGAGTTAATTACGTTGTGT------TGTTAGTGGAACTCC------TTCTAAATTTGAGAAAGAAGGG-----------CTTTATACATCTAATAAACACGTATAGATACTG---------ACATAGCAAACGATTAATCACAGAATGCATAT----TATAAT-ATA----…
	Polypogon_viridis_SAA245_Peterson21309	--------------------------------------------------------GCTAAGT-GGTAACTT-CCAAATTCAGAGAAACCCT-GGAATTAAAAAAGGGCAATCCTGAGCCAAATCCGTG----TTTTGAGAAAAC---AAAG-GGGTTCTCGAATCGAACTA-GAATACAAAGGAAAAGGATAGGTGCAGAGACTCAATGGAAGCTGTTCTAACGAATCGAGTTAATTACGTTGTGT------TGTTAGTGGAACTCC------TTCTAAATTTGAGAAAGAAGGG-----------CTTTATACATCTAATAAACACGTATAGATACTG---------ACATAGCAAACGATTAATCACAGAATGCATAT----TATAAT-ATA----…
	Polypogon_viridis_SAA515_Peterson21470	--------------------------------------------------------GCTAAGT-GGTAACTT-CCAAATTCAGAGAAACCCT-GGAATTAAAAAAGGGCAATCCTGAGCCAAATCCGTG----TTTTGAGAAAAC---AAAG-GGGTTCTCGAATCGAACTA-GAATACAAAGGAAAAGGATAGGTGCAGAGACTCAATGGAAGCTGTTCTAACGAATCGAGTTAATTACGTTGTGT------TGTTAGTGGAACTCC------TTCTAAATTTGAGAAAGAAGGG-----------CTTTATACATCTAATAAACACGTATAGATACTG---------ACATAGCAAACGATTAATCACAGAATGCATAT----TATAAT-ATA----…
	Pseudobromus_africanus_SAA675_Schweickerdt6053	--CGAAATCGGTAGACGCTACGGACTTGATTGTATTGAGCCTTGGTATGGAAACCTGCTAAGT-GGTAACTT-CCAAATTCAGAGAAACCCT-GGAATTAAAAAAGGGCAATCCTGAGCCAAATCCGTG----TTTTGAGAAAAC---AAGG-AGGTTCTCGAA-----CTA-GAATACAAAGGAAAAGGATAGGTGCAGAGACTCAATGGAAGCTGTTCTAACGAATCGAGTTAATTACGTTGTGT------TGTTAGTGGAATTCC------TTCTAAATTTGAGAAAGAAGGG-----------CTTTATACATCTAATAAACACGTATAGATACTG---------GCATAGCAAACGATTAATCATGGAACCCATAT----TATAAT-ATA----…
	Puccinellia_distans_AF533024	-------------------------------------------------------------------------------------------------------------------------------TG----TTTTGAGAAAAC---CT-G-GGGTTCTCGAA-----CTA-GAATACAAAGGAAAAGGATNGGTGCAGAGACTCAATGGAAGCTGTTCTAACGAATCGAGTTAATTACGTTGTGT------TGTTAGTGGAATTCC------TTCTAAATTCGAGAAGGAAGGG-----------CTTTATACATCTAATAAACACCTATAGATACTG---------CCATAGCAAACGATTAATCACAGAACCCATAT----TATAAT-ATA----…
	Relchela_panicoides_SAA667_Peterson17364	----------------GCTACGGACTTGATTGTATTGAGCCTTGGTATGGAAACCTGCTAAGT-GGTAACTT-CCAAATTCAGAGAAACCCG-GGAATTAAAAAAGGGCAATCCTGAGCCAAATCCGTG----TTTTGAGAAAAC---AAGG-GGGTTCTCGAATCGAACTA-GAATACAAAGGAAAAGGATAGGTGCAGAGACTCAATGGAAGCTGTTCTAACGAATCGAGTTAATTACGTTGTGT------TGTTAGTGGAACTCC------TTCTAAATTGGAGAAAGAAGGG-----------CTTTATACATCTAATAAACACGTATAGATACTG---------ACATAGCAAACAATTAATCACAGAACGCATAT----TAGAAT-ATA----…
	Relchela_panicoides_SAA668_Peterson17334	----------------GCTACGGACTTGATTGTATTGAGCCTTGGTATGGAAACCTGCTAAGT-GGTAACTT-CCAAATTCAGAGAAACCCG-GGAATTAAAAAAGGGCAATCCTGAGCCAAATCCGTG----TTTTGAGAAAAC---AAGG-GGGTTCTCGAATCGAACTA-GAATACAAAGGAAAAGGATAGGTGCAGAGACTCAATGGAAGCTGTTCTAACGAATCGAGTTAATTACGTTGTGT------TGTTAGTGGAACTCC------TTCTAAATTGGAGAAAGAAGGG-----------CTTTATACATCTAATAAACACGTATAGATACTG---------ACATAGCAAACAATTAATCACAGAACGCATAT----TAGAAT-ATA----…
	Rostraria_cristata_DQ336853	--------------------------------------------------------------------------------------------------------------------------------G----TTTTGAGAAAAC---CAGG-AGGTTCTCGAA-----CTA-GAATACAAAGGAAAAGGATAGGTGCAGAGACTCAATGGAAGCTGTTCTAACGAATCGAGTTAATTACGTTGTGT------TGTTAGTGGAACTCC------TTCTAAATTTG--AAGGAAGGG-----------CTTTATACATCTAATAAA--------------------------------------------------------------------------…
	Rostraria_obtusiflora_DQ631475	-------------------------------------------------------------------------------------------------------------------------------TG----TTTTGAGAAAAC---CAGG-AGGTTCTCGAA-----CTA-GAATACAAAGGAAAAGGATAGGTGCAGAGACTCAATGGAAGCTGTTCTAACGAATCGAGTTAATTACGTTGTGT------TGTTAGTGGAACTCT------TTCTAAATTTG--AAGGAAGGG-----------CTTTATACATCTAATAAA--------------------------------------------------------------------------…
	Rostraria_pumila_SAA730_Peterson14444	---GAAATCGGTAGACGCTACGGACTTGATTGTATTGAGCCTTGGTATGGAAACCTGCTAAGT-GGTAACTT-CCAAATTCAGAGAAACCCT-GGAATTAAAAAAGGGCAATCCTGAGCCAAATCCGTG----TTTTGAGAAAAC---CAGG-AGGTTCTCGAA-----CTA-GAATACAAAGGAAAAGGATAGGTGCAGAGACTCAATGGAAGCTGTTCTAACGAATCGAGTTAATTACGTTGTGT------TGTTAGTGGAACTCC------TTCTAAATTTG--AAGGAAGGG-----------CTTTATACATCTAATAAA--------------------------------------------------------------------------…
	Rostraria_pumila_SAA767_Clarke3442	---GAAATCGGTAGACGCTACGGACTTGATTGTATTGAGCCTTGGTATGGAAACCTGCTAAGT-GGTAACTT-CCAAATTCAGAGAAACCCT-GGAATTAAAAAAGGGCAATCCTGAGCCAAATCCGTG----TTTTGAGAAAAC---CAGG-AGGTTCTCGAA-----CTA-GAATACAAAGGAAAAGGATAGGTGCAGAGACTCAATGGAAGCTGTTCTAACGAATCGAGTTAATTACGTTGTGT------TGTTAGTGGAACTCC------TTCTAAATTTG--AAGGAAGGG-----------CTTTATACATCTAATAAA--------------------------------------------------------------------------…
	Rostraria_salzmannii_DQ631476	-------------------------------------------------------------------------------------------------------------------------------TG----TTTTGAGAAAAC---CAGG-AGGTTCTCGAA-----CTA-GAATACAAAGGAAAAGGATAGGTGCAGAGACTCAATGGAAGCTGTTCTAACGAATCAAGTTAATTACGTTGTGT------TGTTAGTGGAACTCC------TTCTAAATTTG--AAGGAAGGG-----------CTTTATACATCTAATAAA--------------------------------------------------------------------------…
	Rostraria_salzmannii_KJ529412	-------------------------------------------------------------------------------------------------------------------------------TG----TTTTGAGAAAAC---CAGG-AGGTTCTCGAA-----CTA-GAATACAAAGGAAAAGGATAGGTGCAGAGACTCAATGGAAGCTGTTCTAACGAATCGAGTTAATTACGTTGTGT------TGTTAGTGGAACTCC------TTCTAAATTTG--AAGGAAGGG-----------CTTTATACATCTAATAAA--------------------------------------------------------------------------…
	Sesleria_argentea_AF533030	-------------------------------------------------------------------------------------------------------------------------------TG----TTTTGAGAAAAC---AAGG-CGGTTCTCGAA-----CTA-GAATACAAGGGAAAAGGATGGGCGCAGAGACTCATTGGAAGCTGTTCTAACGAATCGAATTANTTACGTNGTGT------TGTTAGTGGAATTCC------TTCTAA-TTCGAGAAAGAAGGG-----------CTTTATACATCTAATAAACACGTATAGATACTG---------ACATAGCAAACGATTAATCACAGAACCCATAT----TATAAT-ATA----…
	Sesleria_caerulea_DQ631450	-------------------------------------------------------------------------------------------------------------------------------TG----TTTTGAGAACAC---AAGG-GGGTTCTCGAA-----CTA-TAATACAAAGGAAAAGGATAGGTGCAGAGACTCAATGGAAGCTGTTCTAACGAATCGAATTAATTACGTTGTGT------TGTTAGTGGAATTCC------TTCTAAATTCGAGAAAGAAGGG-----------CTTTATACATCTAATAAACACGTATAGATACTG---------ACATAGCAAATGATTAATCACAGAACCCATAT----TATAAT-ATA----…
	Sphenopholis_filiformis_SAA628_Sorrie11538	-----------------------ACTTGATTGTATTGAGCCTTGGTATGGAAACCTGCTAAGT-GGTAACTT-CCAAATTCAGAGAAACCCT-GGAATTAAAAAAGGGCAATCCTGAGCCAAATCCGTG----TTTTGAGAAAAC---CAGG-AGGTTCTCGAA-----CTA-GAATACAAAGGAAAAGGATAGGTGCAGAGACTCAATGGAAGCTGTTCTAACGAATCGAGTTAATTACGTTGTGT------TGTTAGTGGAACTCC------TTCTAAATTTG--AAGGAAGGG-----------CTTTATACATCTAATAAA--------------------------------------------------------------------------…
	Sphenopholis_intermedia_DQ631466	-------------------------------------------------------------------------------------------------------------------------------TG----TTTTGAGAAAAC---CAGG-AGGTTCTCGAA-----CTA-GAATACAAAGGAAAAGGATAGGTGCAGAGACTCAATGGAAGCTGTTCTAACGAATCGAGTTAATTACGTTGTGT------TGTTAGTGGAACTCC------TTCTAAATTTG--AAGGAAGGG-----------CTTTATACATCTAATAAA--------------------------------------------------------------------------…
	Sphenopholis_intermedia_SAA260_Dugal4080	-------------------------------------------------------TGCTAAGT-GGTAACTT-CCAAATTCAGAGAAACCCT-GGAATTAAAAAAGGGCAATCCTGAGCCAAATCCGTG----TTTTGAGAAAAC---CAGG-AGGTTCTCGAA-----CTA-GAATACAAAGGAAAAGGATAGGTGCAGAGACTCAATGGAAGCTGTTCTAACGAATCGAGTTAATTACGTTGTGT------TGTTAGTGGAACTCC------TTCTAAATTTG--AAGGAAGGG-----------CTTTATACATCTAATAAA--------------------------------------------------------------------------…
	Sphenopholis_intermedia_SAA262_Dugal4234	----AAATCGGTAGACGCTACGGACTTGATTGTATTGAGCCTTGGTATGGAAACCTGCTAAGT-GGTAACTT-CCAAATTCAGAGAAACCCT-GGAATTAAAAAAGGGCAATCCTGAGCCAAATCCGTG----TTTTGAGAAAAC---CAGG-AGGTTCTCGAA-----CTA-GAATACAAAGGAAAAGGATAGGTGCAGAGACTCAATGGAAGCTGTTCTAACGAATCGAGTTAATTACGTTGTGT------TGTTAGTGGAACTCC------TTCTAAATTTG--AAGGAAGGG-----------CTTTATACATCTAATAAA--------------------------------------------------------------------------…
	Sphenopholis_obtusata_EU119377	------------------------------------GAGCCTTGGTATGGAAACCTGCTAAGT-GGTAACTT-CCAAATTCAGAGAAACCCT-GGAATTAAAAAAGGGCAATCCTGAGCCAAATCCGTG----TTTTGAGAAAAC---CAGG-AGGTTCTCGAA-----CTA-GAATACAAAGGAAAAGGATAGGTGCAGAGACTCAATGGAAGCTGTTCTAACGAATCGAGTTAATTACGTTGTGT------TGTTAGTGGAACTCC------TTCTAAATTTG--AAGGAAGGG-----------CTTTATACATCTAATAAA--------------------------------------------------------------------------…
	Sphenopholis_obtusata_major_SAA261_Darbyshire3412	-TCGAAATCGGTAGACGCTACGGACTTGATTGTATTGAGCCTTGGTATGGAAACCTGCTAAGT-GGTAACTT-CCAAATTCAGAGAAACCCT-GGAATTAAAAAAGGGCAATCCTGAGCCAAATCCGTG----TTTTGAGAAAAC---CAGG-AGGTTCTCGAA-----CTA-GAATACAAAGGAAAAGGATAGGTGCAGAGACTCAATGGAAGCTGTTCTAACGAATCGAGTTAATTACGTTGTGT------TGTTAGTGGAACTCC------TTCTAAATTTG--AAGGAAGGG-----------CTTTATACATCTAATAAA--------------------------------------------------------------------------…
	Sphenopholis_pensylvanica_SAA673_Sharp40056	--------------------------TGATTGTATTGAGCCTTGGTATGGAAACCTGCTAAGT-GGTAACTT-CCAAATTCAGAGAAACCCT-GGAATTAAAAAAGGGCAATCCTGAGCCAAATCCGTG----TTTTGAGAAAAC---CAGG-AGGTTCTCGAA-----CTA-GAATACAAAGGAAAAGGATAGGTGCAGAGACTCAATGGAAGCTGTTCTAACGAATCGAGTTAATTACGTTGTGT------TGTTAGTGGAACTCC------TTCTAAATTTG--AAGGAAGGG-----------CTTTATACATCTAATAAA--------------------------------------------------------------------------…
	Sphenopholis_pensylvanica_SAA745_Terrell3644	-TCGAAATCGGTAGACGCTACGGACTTGATTGTATTGAGCCTTGGTATGGAAACCTGCTAAGT-GGTAACTT-CCAAATTCAGAGAAACCCT-GGAATTAAAAAAGGGCAATCCTGAGCCAAATCCGTG----TTTTGAGAAAAC---CAGG-AGGTTCTCGAA-----CTA-GAATACAAAGGAAAAGGATAGGTGCAGAGACTCAATGGAAGCTGTTCTAACGAATCGAGTTAATTACGTTGTGT------TGTTAGTGGAACTCC------TTCTAAATTTG--AAGGAAGGG-----------CTTTATACATCTAATAAA--------------------------------------------------------------------------…
	Torreyochloa_pallida_pauciflora_SAA622_Saarela1187	---------------------------------------------------------------------CTT-CCAAATTCAGAGAAACCCTGGGAATTAAAAAAGGGCAATCCTGAGCCAAATCCGTG----TTTTGAGAA-------AGG-GGGTTCTCGAA-----CTA-GAATACAAAGGAAAAGGATAGGTGCAGAGACTCAATGGAAGCTGTTCTAACGAATCGAGTTAATTACGTTGTGT------TGTTAGTGGAACTCC------TTCTAAATTTGAGAAAGAAGGG-----------CTTTATACATCTAATAAACACGTATAGATACTGACAT-----ACATAGCAAACGATTAATCACAGAACCCATAT----TATAAT-ATA----…
	Torreyochloa_pallida_pauciflora_Soreng7413	--------------------------------------------------------GCTAAGT-GGTAACTT-CCAAATTCAGAGAAACCCT-GGAATTAAAAAAGGGCAATCCTGAGCCAAATCCGTG----TTTTGAGAA-------AGG-GGGTTCTCGAA-----CTA-GAATACAAAAGAAAAGGATAGGTGCAGAGACTCAATGGAAGCTGTTCTAACGAATCGAGTTAATTACGTTGTGT------TGTTAGTGGAACTCC------TTCTAAATTTGAGAAAGAAGGG-----------CTTTATACATCTAATAAACACGTATAGATACTGACAT-----ACATAGCAAACGATTAATCACAGAACCCATAT----TATAAT-ATA----…
	Triplachne_nitens_DQ336836	-------------------------------------------------------------------------------------------------------------------------------TGTTTTTTTTGAGAAAAC---AAAG-GGGTTCTCGAATCGAACTA-GAATACAAAGGAAAAGGATAGGTGCAGAGACTCAATGGAAGCTGTTCTAACGAATCGAGTTAATTACGTTGTGT------TGTTAGTGGAACTCC------TTCTAAATTTGAGAAAGAAGGG-----------CTTTATACATCTAATAAACACGTATAGATACTG---------ACATAGCAAACGATTAATCACAGAATGCATAT----TATAAT-ATA----…
	Trisetaria_loeflingianum_DQ631473	-------------------------------------------------------------------------------------------------------------------------------TG----TTTTGAGAAAAC---CAAG-GGGTTCTCGAA-----CTA-GAATACAAAGGAAAAGGATAGGTGCAGAGACTCAATGGAAGCTGTTCTAACGAATCGAGTTAATTACGTTGTGT------TGTTAGCGGAACTCC------TTCTAAATTTG--AAGGAAGGG-----------CTTTATACATCTACTAAA--------------------------------------------------------------------------…
	Trisetaria_ovata_DQ336852	-------------------------------------------------------------------------------------------------------------------------------TG----TTTTGAGAAAAC---CAGG-AGGTTCTCGAA-----CTA-GAATACAAAGGAAAAGGATAGGTGCAGAGACTCAATGGAAGCTGTTCTAACGAATCGAGTTAATTACCTTGTGT------TGTTAGCGGAACTCC------TTCTAAATTTG--AAGGAAGGG-----------CTTTATACATCTACTAAA--------------------------------------------------------------------------…
	Trisetum_andinum_SAA656_Sklenar9_3	-----AATCGGTAGACGCTACGGACTTGATTGTATTGAGCCTTGGTATGGAAACCTGCTAAGT-GGTAACTT-CCAAATTCAGAGAAACCCT-GGAATTAAAAAAGGGCAATCCTGAGCCAAATCCGTG----TTTTGAGAAAAC---CAGG-AGGTTCTCGAA-----CTA-GAATACAAAGGAAAAGGATAGGTGCAGAGACTCAATGGAAGCTGTTCTAACGAATCGAGTTAATTACGTTGTGT------TGTTAGCGGAACTCC------TTCTAAATTTG--AAGGAAGGG-----------CTTTATACATCTAATAAA--------------------------------------------------------------------------…
	Trisetum_baregense_DQ631471	-------------------------------------------------------------------------------------------------------------------------------TG----TTTTGAGAAAAC---CAGG-AGGTTCTCGAA-----CTA-GAATACAAAGGAAAAGGATAGGTGCAGAGACTCAATGGAAGCTGTTCTAACGAATCGAGTTAATTACGTTGTGT------TGTTAGTGGAACTCC------TTCTAAATTTG--AAGGAAGGG-----------CTTTATACATCTAATAAA--------------------------------------------------------------------------…
	Trisetum_cernuum_canescens_SAA107_Peterson19720	----------------GCTACGGACTTGATTGTATTGAGCCTTGGTATGGAAACCTGCTAAGT-GGTAACTT-CCAAATTCAGAGAAACCCT-GGAATTAAAAAAGGGCAATCCTGAGCCAAATCCGTG----TTTTGAGAAAAC---CAGG-AGGTTCTCGAA-----CTA-GAATACAAAGGAAAAGGATAGGTGCAGAGACTCAATGGAAGCTGTTCTAACGAATCGAGTTAATTACGTTGTGT------TGTTAGTGGAACTCC------TTCTAAATTTG--AAGGAAGGG-----------CTTTATACATCTAATAAA--------------------------------------------------------------------------…
	Trisetum_cernuum_canescens_SAA114_Peterson19790	---------------------GGACTTGATTGTATTGAGCCTTGGTATGGAAACCTGCTAAGT-GGTAACTT-CCAAATTCAGAGAAACCCT-GGAATTAAAAAAGGGCAATCCTGAGCCAAATCCGTG----TTTTGAGAAAAC---CAGG-AGGTTCTCGAA-----CTA-GAATACAAAGGAAAAGGATAGGTGCAGAGACTCAATGGAAGCTGTTCTAACGAATCGAGTTAATTACGTTGTGT------TGTTAGTGGAACTCC------TTCTAAATTTG--AAGGAAGGG-----------CTTTATACATCTAATAAA--------------------------------------------------------------------------…
	Trisetum_cernuum_canescens_SAA20_Peterson18723	------------------TACGGACTTGATTGTATTGAGCCTTGGTATGGAAACCTGCTAAGT-GGTAACTT-CCAAATTCAGAGAAACCCT-GGAATTAAAAAAGGGCAATCCTGAGCCAAATCCGTG----TTTTGAGAAAAC---CAGG-AGGTTCTCGAA-----CTA-GAATACAAAGGAAAAGGATAGGTGCAGAGACTCAATGGAAGCTGTTCTAACGAATCGAGTTAATTACGTTGTGT------TGTTAGTGGAACTCC------TTCTAAATTTG--AAGGAAGGG-----------CTTTATACATCTAATAAA--------------------------------------------------------------------------…
	Trisetum_distichophyllum_SAA146_Buhrer207676	---------------CGCTACGGACTTGATTGTATTGAGCCTTGGTATGGAAACCTGCTAAGT-GGTAACTT-CCAAATTCAGAGAAACCCT-GGAATTAAAAAAGGGCAATCCTGAGCCAAATCCGTG----TTTTGAGAAAAC---CAGG-AGGTTCTCGAA-----CTA-GAATACAAAGGAAAAGGATAGGTGCAGAGACTCAATGGAAGCTGTTCTAACGAATCGAGTTAATTACGTTGTGT------TGTTAGTGGAACTCC------TTCTAAATTTG--AAGGAAGGG-----------CTTTATACATCTAATAAA--------------------------------------------------------------------------…
	Trisetum_durangense_SAA241_Peterson21245	-TCGAAATCGGTAGACGCTACGGACTTGATTGTATTGAGCCTTGGTATGGAAACCTGCTAAGT-GGTAACTT-CCAAATTCAGAGAAACCCT-GGAATTAAAAAAGGGCAATCCTGAGCCAAATCCGTG----TTTTGAGAAAAC---CAGG-AGGTTCTCGAA-----CTA-GAATACAAAGGAAAAGGATAGGTGCAGAGACTCAATGGAAGCTGTTCTAACGAATCGAGTTAATTACGTTGTGT------TGTTAGTGGAACTCC------TTCTAAATTTG--AAGGAAGGG-----------CTTTATACATCTAATAAA--------------------------------------------------------------------------…
	Trisetum_durangense_SAA242_Peterson21217	--------------------------------------------------------GCTAAGT-GGTAACTT-CCAAATTCAGAGAAACCCT-GGAATTAAAAAAGGGCAATCCTGAGCCAAATCCGTG----TTTTGAGAAAAC---CAGG-AGGTTCTCGAA-----CTA-GAATACAAAGGAAAAGGATAGGTGCAGAGACTCAATGGAAGCTGTTCTAACGAATCGAGTTAATTACGTTGTGT------TGTTAGTGGAACTCC------TTCTAAATTTG--AAGGAAGGG-----------CTTTATACATCTAATAAA--------------------------------------------------------------------------…
	Trisetum_flavescens_DQ336850	-------------------------------------------------------------------------------------------------------------------------------TG----TTTTGAGAAAAC---CAGG-AGGTTCTCGAA-----CTA-GAATACAAAGGAAAAGGATAGGTGCAGAGACTCAATGGAAGCTGTTCTAACGAATCGAGTTAATTACGTTGTGT------TGTTAGTGGAACTCC------TTCTAAATTTG--AAGGAAGGG-----------CTTTATACATCTAATAAA--------------------------------------------------------------------------…
	Trisetum_flavescens_JQ041860	---------------------GGACTTGATTGTATTGAGCCTTGGTATGGAAACCTGCTAAGT-GGTAACTT-CCAAATTCAGAGAAACCCT-GGAATTAAAAAAGGGCAATCCTGAGCCAAATCCGTG----TTTTGAGAAAAC---CAGG-AGGTTCTCGAA-----CTA-GAATACAAAGGAAAAGGATAGGTGCAGAGACTCAATGGAAGCTGTTCTAACGAATCGAGTTAATTACGTTGTGT------TGTTAGTGGAACTCC------TTCTAAATTTG--AAGGAAGGG-----------CTTTATACATCTAATAAA--------------------------------------------------------------------------…
	Trisetum_flavescens_KU600368	-------------------------------------------------------TGCT-AGT-GGTAACTT-CCAAATTCAGAGAAACCCT-GGAATTAAAAAAGGGCAATCCTGAGCCAAATCCGTG----TTTTGAGAAAAC---CAGG-AGGTTCTCGAA-----CTA-GAATACAAAGGAAAAGGATAGGTGCAGAGACTCAATGGAAGCTGTTCTAACGAATCGAGTTAATTACGTTGTGT------TGTTAGTGGAACTCC------TTCTAAATTTG--AAGGAAGGG-----------CTTTATACATCTAATAAA--------------------------------------------------------------------------…
	Trisetum_flavescens_KU600369	-------------------------------------------------------TGCTAAGT-GGTAACTT-CCAAATTCAGAGAAACCCT-GGAATTAAAAAAGGGCAATCCTGAGCCAAATCCGTG----TTTTGAGAAAAC---CAGG-AGGTTCTCGAA-----CTA-GAATACAAAGGAAAAGGATAGGTGCAGAGACTCAATGGAAGCTGTTCTAACGAATCGAGTTAATTACGTTGTGT------TGTTAGTGGAACTCC------TTCTAAATTTG--AAGGAAGGG-----------CTTTATACATCTAATAAA--------------------------------------------------------------------------…
	Trisetum_flavescens_KU600409	-------------------------------------------------------TGCT-AGT-GGTAACTT-CCAAATTCAGAGAAACCCT-GGAATTAAAAAAGGGCAATCCTGAGCCAAATCCGTG----TTTTGAGAAAAC---CAGG-AGGTTCTCGAA-----CTA-GAATACAAAGGAAAAGGATAGGTGCAGAGACTCAATGGAAGCTGTTCTAACGAATCGAGTTAATTACGTTGTGT------TGTTAGTGGAACTCC------TTCTAAATTTG--AAGGAAGGG-----------CTTTATACATCTAATAAA--------------------------------------------------------------------------…
	Trisetum_flavescens_SAA145_Kalheber78_379	--------------------------------------------------------GCTAAGT-GGTAACTT-CCAAATTCAGAGAAACCCT-GGAATTAAAAAAGGGCAATCCTGAGCCAAATCCGTG----TTTTGAGAAAAC---CAGG-AGGTTCTCGAA-----CTA-GAATACAAAGGAAAAGGATAGGTGCAGAGACTCAATGGAAGCTGTTCTAACGAATCGAGTTAATTACGTTGTGT------TGTTAGTGGAACTCC------TTCTAAATTTG--AAGGAAGGG-----------CTTTATACATCTAATAAA--------------------------------------------------------------------------…
	Trisetum_glaciale_DQ631477	-------------------------------------------------------------------------------------------------------------------------------TG----TTTTGAGAAAAC---CAGG-AGGTTCTCGAA-----CTA-GAATACAAAGGAAAAGGATAGGTGCAGAGACTCAATGGAAGCTGTTCTAACGAATCGAGTTAATTACGTTGTGT------TGTTAGTGGAACTCC------TTCTAAATTTG--AAGGAAGGG-----------CTTTATACATCTAATAAA--------------------------------------------------------------------------…
	Trisetum_gracile_DQ631472	-------------------------------------------------------------------------------------------------------------------------------TG----TTTTGAGAAAAC---CAGG-AGGTTCTCGAA-----CTA-GAATACAAAGGAAAAGGATAGGTGCAGAGACTCAATGGAAGCTGTTCTAACGAATCGAGTTAATTACGTTGTGT------TGTTAGTGGAACTCC------TTCTAAATTTG--AAGGAAGGG-----------CTTTATACATCTAATAAA--------------------------------------------------------------------------…
	Trisetum_hispidum_DQ336851	-------------------------------------------------------------------------------------------------------------------------------TG----TTTTGAGAAAAC---CAGG-AGGTTCTCGAA-----CTA-GAATACAAAGGAAAAGGATAGGTGCAGAGACTCAATGGAAGCTGTTCTAACGAATCGAGTTAATTACGTTGTGT------TGTTAGCGGAACTCC------TTCTAAATTTG--AAGGAAGGG-----------CTTTATACATCTAATAAA--------------------------------------------------------------------------…
	Trisetum_irazuense_SAA655_Stergios20561	------------------TACGGACTTGATTGTATTGAGCCTTGGTATGGAAACCTGCTAAGT-GGTAACTT-CCAAATTCAGAGAAACCCT-GGAATTAAAAAAGGGCAATCCTGAGCCAAATCCGTG----TTTTGAGAAAAC---CAGG-AGGTTCTCGAA-----CTA-GAATACAAAGGAAAAGGATAGGTGCAGAGACTCAATGGAAGCTGTTCTAACGAATCGAGTTAATTACGTTGTGT------TGTTAGTGGAACTCC------TTCTAAATTTG--AAGGAAGGG-----------CTTTATACATCTAATAAA--------------------------------------------------------------------------…
	Trisetum_macbridei_SAA522_Peterson21679	--------------------------------------------------------GCTAAGT-GGTAACTT-CCAAATTCAGAGAAACCCT-GGAATTAAAAAAGGGCAATCCTGAGCCAAATCCGTG----TTTTGAGAAAAC---CAGG-AGGTTCTCGAA-----CTA-GAATACAAAGGAAAAGGATAGGTGCAGAGACTCAATGGAAGCTGTTCTAACGAATCGAGTTAATTACGTTGTGT------TGTTAGTGGAACTCC------TTCTAAATTTG--AAGGAAGGG-----------CTTTATACATCTAATAAA--------------------------------------------------------------------------…
	Trisetum_montanum_SAA90_Peterson18397	--------------------------------------------------------GCTAAGT-GGTAACTT-CCAAATTCAGAGAAACCCT-GGAATTAAAAAAGGGCAATCCTGAGCCAAATCCGTG----TTTTGAGAAAAC---CAGG-AGGTTCTCGAA-----CTA-GAATACAAAGGAAAAGGATAGGTGCAGAGACTCAATGGAAGCTGTTCTAACGAATCGAGTTAATTACGTTGTGT------TGTTAGCGGAACTCC------TTCTAAATTTG--AAGGAAGGG-----------CTTTATACATCTAATAAA--------------------------------------------------------------------------…
	Trisetum_oreophilum_oreophilum_SAA558_Peterson20273	------------------TACGGACTTGATTGTATTGAGCCTTGGTATGGAAACCTGCTAAGTGGGTAACTT-CCAAATTCAGAGAAACCCT-GGAATTAAAAAAGGGCAATCCTGAGCCAAATCCGTG----TTTTGAGAAAAC---CAGG-AGGTTCTCGAA-----CTA-GAATACAAAGGAAAAGGATAGGTGCAGAGACTCAATGGAAGCTGTTCTAACGAATCGAGTTAATTACGTTGTGT------TGTTAGCGGAACTCC------TTCTAAATTTG--AAGGAAGGG-----------CTTTATACATCTAATAAA--------------------------------------------------------------------------…
	Trisetum_oreophilum_oreophilum_SAA659_Peterson9239	-------TCGGTAGACGCTACGGACTTGATTGTATTGAGCCTTGGTATGGAAACCTGCTAAGT-GGTAACTT-CCAAATTCAGAGAAACCCT-GGAATTAAAAAAGGGCAATCCTGAGCCAAATCCGTG----TTTTGAGAAAAC---CAGG-AGGTTCTCGAA-----CTA-GAATACAAAGGAAAAGGATAGGTGCAGAGACTCAATGGAAGCTGTTCTAACGAATCGAGTTAATTACGTTGTGT------TGTTAGCGGAACTCC------TTCTAAATTTG--AAGGAAGGG-----------CTTTATACATCTAATAAA--------------------------------------------------------------------------…
	Trisetum_palmeri_SAA657_Hoge220	-TCGAAATCGGTAGACGCTACGGACTTGATTGTATTGAGCCTTGGTATGGAAACCTGCTAAGT-GGTAACTT-CCAAATTCAGAGAAACCCT-GGAATTAAAAAAGGGCAATCCTGAGCCAAATCCGTG----TTTTGAGAAAAC---CAGG-AGGTTCTCGAA-----CTA-GAATACAAAGGAAAAGGATAGGTGCAGAGACTCAATGGAAGCTGTTCTAACGAATCGAGTTAATTACGTTGTGT------TGTTAGTGGAACTCC------TTCTAAATTTG--AAGGAAGGG-----------CTTTATACATCTAATAAA--------------------------------------------------------------------------…
	Trisetum_paniceum_DQ631474	-------------------------------------------------------------------------------------------------------------------------------TG----TTTTGAGAAAAC---CAGG-AGGTTCTCGAA-----CTA-GAATACAAAGGAAAAGGATAGGTGCAGAGACTCAATGGAAGCTGTTCTAACGAATCGAGTTAATTACGTTGTGT------TGTTAGTGGAACTCC------TTCTAAATTTG--AAGGAAGGG-----------CTTTATACATCTAATAAA--------------------------------------------------------------------------…
	Trisetum_phleoides_SAA653_Peterson17256	------ATCGGTAGACGCTACGGACTTGATTGTATTGAGCCTTGGTATGGAAACCTGCTAAGT-GGTAACTT-CCAAATTCAGAGAAACCCT-GGAATTAAAAAAGGGCAATCCTGAGCCAAATCCGTG----TTTTGAGAAAAC---CAGG-AGGTTCTCGAA-----CTA-GAATACAAAGGAAAAGGATAGGTGCAGAGACTCAATGGAAGCTGTTCTAACGAATCGAGTTAATTACGTTGTGT------TGTTAGCGGAACTCC------TTCTAAATTTG--AAGGAAGGG-----------CTTTATACATCTAATAAA--------------------------------------------------------------------------…
	Trisetum_preslii_SAA660_Peterson11467	-TCGAAATCGGTAGACGCTACGGACTTGATTGTATTGAGCCTTGGTATGGAAACCTGCTAAGT-GGTAACTT-CCAAATTCAGAGAAACCCT-GGAATTAAAAAAGGGCAATCCTGAGCCAAATCCGTG----TTTTGAGAAAAC---CAGG-AGGTTCTCGAA-----CTA-GAATACAAAGGAAAAGGATAGGTGCAGAGACTCAATGGAAGCTGTTCTAACGAATCGAGTTAATTACGTTGTGT------TGTTAGCGGAACTCC------TTCTAAATTTG--AAGGAAGGG-----------CTTTATACATCTAATAAA--------------------------------------------------------------------------…
	Trisetum_rosei_SAA233_Peterson21388	-----AATCGGTAGACGCTACGGACTTGATTGTATTGAGCCTTGGTATGGAAACCTGCTAAGT-GGTAACTT-CCAAATTCAGAGAAACCCT-GGAATTAAAAAAGGGCAATCCTGAGCCAAATCCGTG----TTTTGAGAAAAC---CAGG-AGGTTCTCGAA-----CTA-GAATACAAAGGAAAAGGATAGGTGCAGAGACTCAATGGAAGCTGTTCTAACGAATCGAGTTAATTACGTTGTGT------TGTTAGCGGAACTCC------TTCTAAATTTG--AAGGAAGGG-----------CTTTATACATCTAATAAA--------------------------------------------------------------------------…
	Trisetum_spicatum_cumingii_SAA520_Peterson21934	-------------GACGCTACGGACTTGATTGTATTGAGCCTTGGTATGGAAACCTGCTAAGT-GGTAACTT-CCAAATTCAGAGAAACCCT-GGAATTAAAAAAGGGCAATCCTGAGCCAAATCCGTG----TTTTGAGAAAAC---CAGG-AGGTTCTCGAA-----CTA-GAATACAAAGGAAAAGGATAGGTGCAGAGACTCAATGGAAGCTGTTCTAACGAATCGAGTTAATTACGTTGTGT------TGTTAGCGGAACTCC------TTCTAAATTTG--AAGGAAGGG-----------CTTTATACATCTAATAAA--------------------------------------------------------------------------…
	Trisetum_spicatum_Peterson10051	---------------CGCTACGGACTTGATTGTATTGAGCCTTGGTATGGAAACCTGCTAAGT-GGTAACTT-CCAAATTCAGAGAAACCCT-GGAATTAAAAAAGGGCAATCCTGAGCCAAATCCGTG----TTTTGAGAAAAC---CAGG-AGGTTCTCGAA-----CTA-GAATACAAAGGAAAAGGATAGGTGCAGAGACTCAATGGAAGCTGTTCTAACGAATCGAGTTAATTACGTTGTGT------TGTTAGCGGAACTCC------TTCTAAATTTG--AAGGAAGGG-----------CTTTATACATCTAATAAA--------------------------------------------------------------------------…
	Trisetum_spicatum_SAA405_Peterson17892	--------------------------------------------------------GCTAAGT-GGTAACTT-CCAAATTCAGAGAAACCCT-GGAATTAAAAAAGGGCAATCCTGAGCCAAATCCGTG----TTTTGAGAAAAC---CAGG-AGGTTCTCGAA-----CTA-GAATACAAAGGAAAAGGATAGGTGCAGAGACTCAATGGAAGCTGTTCTAACGAATCGAGTTAATTACGTTGTGT------TGTTAGCGGAACTCC------TTCTAAATTTG--AAGGAAGGG-----------CTTTATACATCTAATAAA--------------------------------------------------------------------------…
	Trisetum_spicatum_SAA521_Peterson21527	------------------------------------------------------CTGCTAAGT-GGTAACTT-CCAAATTCAGAGAAACCCT-GGAATTAAAAAAGGGCAATCCTGAGCCAAATCCGTG----TTTTGAGAAAAC---CAGG-AGGTTCTCGAA-----CTA-GAATACAAAGGAAAAGGATAGGTGCAGAGACTCAATGGAAGCTGTTCTAACGAATCGAGTTAATTACGTTGTGT------TGTTAGCGGAACTCC------TTCTAAATTTG--AAGGAAGGG-----------CTTTATACATCTAATAAA--------------------------------------------------------------------------…
	Trisetum_spicatum_SAA559_Peterson20299	--------------------------------------------------------GCTAAGT-GGTAACTT-CCAAATTCAGAGAAACCCT-GGAATTAAAAAAGGGCAATCCTGAGCCAAATCCGTG----TTTTGAGAAAAC---CAGG-AGGTTCTCGAA-----CTA-GAATACAAAGGAAAAGGATAGGTGCAGAGACTCAATGGAAGCTGTTCTAACGAATCGAGTTAATTACGTTGTGT------TGTTAGCGGAACTCC------TTCTAAATTTG--AAGGAAGGG-----------CTTTATACATCTAATAAA--------------------------------------------------------------------------…
	Trisetum_spicatum_SAA764_Chesterfield3126	---------------CGCTACGGACTTGATTGTATTGAGCCTTGGTATGGAAACCTGCTAAGT-GGTAACTT-CCAAATTCAGAGAAACCCT-GGAATTAAAAAAGGGCAATCCTGAGCCAAATCCGTG----TTTTGAGAAAAC---CAGG-AGGTTCTCGAA-----CTA-GAATACAAAGGAAAAGGATAGGTGCAGAGACTCAATGGAAGCTGTTCTAACGAATCGAGTTAATTACGTTGTGT------TGTTAGCGGAACTCC------TTCTAAATTTG--AAGGAAGGG-----------CTTTATACATCTAATAAA--------------------------------------------------------------------------…
	Trisetum_spicatum_SAA765_Walsh6731	--CGAAATCGGTAGACGCTACGGACTTGATTGTATTGAGCCTTGGTATGGAAACCTGCTAAGT-GGTAACTT-CCAAATTCAGAGAAACCCT-GGAATTAAAAAAGGGCAATCCTGAGCCAAATCCGTG----TTTTGAGAAAAC---CAGG-AGGTTCTCGAA-----CTA-GAATACAAAGGAAAAGGATAGGTGCAGAGACTCAATGGAAGCTGTTCTAACGAATCGAGTTAATTACGTTGTGT------TGTTAGCGGAACTCC------TTCTAAATTTG--AAGGAAGGG-----------CTTTATACATCTAATAAA--------------------------------------------------------------------------…
	Trisetum_spicatum_SAA81_Peterson19768	----------------GCTACGGACTTGATTGTATTGAGCCTTGGTATGGAAACCTGCTAAGT-GGTAACTT-CCAAATTCAGAGAAACCCT-GGAATTAAAAAAGGGCAATCCTGAGCCAAATCCGTG----TTTTGAGAAAAC---CAGG-AGGTTCTCGAA-----CTA-GAATACAAAGGAAAAGGATAGGTGCAGAGACTCAATGGAAGCTGTTCTAACGAATCGAGTTAATTACGTTGTGT------TGTTAGCGGAACTCC------TTCTAAATTTG--AAGGAAGGG-----------CTTTATACATCTAATAAA--------------------------------------------------------------------------…
	Trisetum_spicatum_spicatum_Peterson21896	-------------GACGCTACGGACTTGATTGTATTGAGCCTTGGTATGGAAACCTGCTAAGT-GGTAACTT-CCAAATTCAGAGAAACCCT-GGAATTAAAAAAGGGCAATCCTGAGCCAAATCCGTG----TTTTGAGAAAAC---CAGG-AGGTTCTCGAA-----CTA-GAATACAAAGGAAAAGGATAGGTGCAGAGACTCAATGGAAGCTGTTCTAACGAATCGAGTTAATTACGTTGTGT------TGTTAGCGGAACTCC------TTCTAAATTTG--AAGGAAGGG-----------CTTTATACATCTAATAAA--------------------------------------------------------------------------…
	Trisetum_viride_SAA237_Peterson21275	---GAAATCGGTAGACGCTACGGACTTGATTGTATTGAGCCTTGGTATGGAAACCTGCTAAGT-GGTAACTT-CCAAATTCAGAGAAACCCT-GGAATTAAAAAAGGGCAATCCTGAGCCAAATCCGTG----TTTTGAGAAAAC---CAGG-AGGTTCTCGAA-----CTA-GAATACAAAGGAAAAGGATAGGTGCAGAGACTCAATGGAAGCTGTTCTAACGAATCGAGTTAATTACGTTGTGT------TGTTAGTGGAACTCC------TTCTAAATTTG--AAGGAAGGG-----------CTTTATACATCTAATAAA--------------------------------------------------------------------------…
	Trisetum_viride_SAA244_Peterson21134	---GAAATCGGTAGACGCTACGGACTTGATTGTATTGAGCCTTGGTATGGAAACCTGCTAAGT-GGTAACTT-CCAAATTCAGAGAAACCCT-GGAATTAAAAAAGGGCAATCCTGAGCCAAATCCGTG----TTTTGAGAAAAC---CAGG-AGGTTCTCGAA-----CTA-GAATACAAAGGAAAAGGATAGGTGCAGAGACTCAATGGAAGCTGTTCTAACGAATCGAGTTAATTACGTTGTGT------TGTTAGTGGAACTCC------TTCTAAATTTG--AAGGAAGGG-----------CTTTATACATCTAATAAA--------------------------------------------------------------------------…
	Trisetum_viride_SAA60_Peterson18783	-TCGAAATCGGTAGACGCTACGGACTTGATTGTATTGAGCCTTGGTATGGAAACCTGCTAAGT-GGTAACTT-CCAAATTCAGAGAAACCCT-GGAATTAAAAAAGGGCAATCCTGAGCCAAATCCGTG----TTTTGAGAAAAC---CAGG-AGGTTCTCGAA-----CTA-GAATACAAAGGAAAAGGATAGGTGCAGAGACTCAATGGAAGCTGTTCTAACGAATCGAGTTAATTACGTTGTGT------TGTTAGTGGAACTCC------TTCTAAATTTG--AAGGAAGGG-----------CTTTATACATCTAATAAA--------------------------------------------------------------------------…
	Trisetum_virletii_SAA658_Nunez7926	-----AATCGGTAGACGCTACGGACTTGATTGTATTGAGCCTTGGTATGGAAACCTGCTAAGT-GGTAACTT-CCAAATTCAGAGAAACCCT-GGAATTAAAAAAGGGCAATCCTGAGCCAAATCCGTG----TTTTGAGAAAAC---CAGG-AGGTTCTCGAA-----CTA-GAATACAAAGGAAAAGGATAGGTGCAGAGACTCAATGGAAGCTGTTCTAACGAATCGAGTTAATTACGTTGTGT------TGTTAGTGGAACTCC------TTCTAAATTTG--AAGGAAGGG-----------CTTTATACATCTAATAAA--------------------------------------------------------------------------…
	Vahlodea_atropurpurea_SAA21_Peterson18728	-TCGAAATCGGTAGACGCTACGGACTTGATTGTATTGAGCCTTGGTATGGAAACCTGCTAAGT-GGTAACTT-CCAAATTCAGAGAAACCCT-GGAATTAAAAAAGGGCAATCCTGAGCCAAATCCGTG----TTTTGAGAAAAC---AAGG-GGGTTCTCGAA-----CTA-GAATACAAAGGAAAAGGATAGGTGCAGAGACTCAATGGAAGCTGTTCTAACGAATCGAGTTAATTACGTTGTGT------TGTTAGTGGAATTCC------TTCTAAATTCGAGAAAGAAGGG-----------CTTTATACATCTAATAAACACGTATAGATACTG---------ACATAGCAAACGATTAATCACAGAACCCATAT----TATAAT-ATA----…
	xCalammophila_baltica_SAA159_PaszkoS_9	---------------------------------------------------AACCTGCTAAGT-GGTAACTT-CCAAATTCAGAGAAACCCT-GGAATTAAAAAAGGGCAATCCTGAGCCAAATCCATG----TTTTGAGAAAAC---AAAG-GGGTTCTCGAATCGAACTA-GAATACAAAGGAAAAGGATAGGTGCAGAGACTCAATGGAAGCTGTTCTAACGAATCGAGTTAATTACGTTGTGT------TGTTAGTGGAACTCC------TTCTAAATTTGAGAAAGAAGGG-----------CTTTATACATCTAATAAACACGTATAGATACTG---------ACATAGCAAACGATTAATCACAGAATGCATAT----TATAAT-ATA----…
	xCalammophila_baltica_SAA160_PaszkoJ7	---------------------GGACTTGATTGTATTGAGCCTTGGTATGGAAACCTGCTAAGT-GGTAACTT-CCAAATTCAGAGAAACCCT-GGAATTAAAAAAGGGCAATCCTGAGCCAAATCCATG----TTTTGAGAAAAC---AAAG-GGGTTCTCGAATCGAACTA-GAATACAAAGGAAAAGGATAGGTGCAGAGACTCAATGGAAGCTGTTCTAACGAATCGAGTTAATTACGTTGTGT------TGTTAGTGGAACTCC------TTCTAAATTTGAGAAAGAAGGG-----------CTTTATACATCTAATAAACACGTATAGATACTG---------ACATAGCAAACGATTAATCACAGAATGCATAT----TATAAT-ATA----…
;
end;
