# Supplementary material for: Molecular phylogenetics of cool-season grasses in the subtribes Agrostidinae, Anthoxanthinae, Aveninae, Brizinae, Calothecinae, Koeleriinae and Phalaridinae (Poaceae, Pooideae, Poeae, Poeae chloroplast group 1)
Source: PhytoKeys. 2017 Oct 9;(87):1–139. doi: 10.3897/phytokeys.87.12774 (PMC5672130; doi:10.3897/phytokeys.87.12774)
Supplement: Supplementary material 20 — matK alignment file [file phytokeys-87-001-s020.nex]

[matK]
#NEXUS
begin taxa;
	dimensions ntax=928;
	taxlabels
	Agrostis_alpina_KJ599301
	Agrostis_breviculmis_SAA562_Peterson20294
	Agrostis_breviculmis_SAA748_Peterson17933
	Agrostis_canina_FJ231115
	Agrostis_canina_JN895329
	Agrostis_canina_JN896213
	Agrostis_capillaris_DQ146798
	Agrostis_capillaris_FJ231112
	Agrostis_capillaris_FJ395420
	Agrostis_capillaris_JN894581
	Agrostis_capillaris_JN895337
	Agrostis_capillaris_JN896114
	Agrostis_capillaris_KJ204434
	Agrostis_capillaris_KJ529327
	Agrostis_capillaris_SAA115_Peterson19798
	Agrostis_capillaris_SAA18_Saarela249
	Agrostis_capillaris_SAA88_Saarela748
	Agrostis_castellana_DQ146799
	Agrostis_castellana_HM850553
	Agrostis_castellana_JX438069
	Agrostis_clavata_HQ600049
	Agrostis_clavata_KF713155
	Agrostis_clavata_KF713156
	Agrostis_clavata_var_nukabo_HQ600045
	Agrostis_congestiflora_HM850554
	Agrostis_curtisii_JN894587
	Agrostis_curtisii_KJ529329
	Agrostis_elliotii_LN906637
	Agrostis_exarata_DQ146800
	Agrostis_exarata_DQ146801
	Agrostis_exarata_SAA109_Peterson19730
	Agrostis_exarata_SAA16_Saarela755
	Agrostis_gelida_SAA747_Peterson8862
	Agrostis_gigantea_DQ146803
	Agrostis_gigantea_HQ593158
	Agrostis_gigantea_JN895346
	Agrostis_gigantea_JN895348
	Agrostis_gigantea_SAA108_Peterson19724
	Agrostis_gigantea_SAA151_Soreng7550
	Agrostis_gigantea_x_Agrostis_stolonifera_DQ146814
	Agrostis_gigantes_DQ146802
	Agrostis_gracililaxa_HM850555
	Agrostis_hallii_SAA104_Peterson19699
	Agrostis_hyemalis_HQ600053
	Agrostis_hyemalis_KJ772528
	Agrostis_idahoensis_DQ146804
	Agrostis_imberbis_SAA54_Soreng7218
	Agrostis_mertensii_DQ146805
	Agrostis_mertensii_KC473963
	Agrostis_mertensii_KC473964
	Agrostis_mertensii_KC473965
	Agrostis_mertensii_KC473966
	Agrostis_mertensii_KC473967
	Agrostis_mertensii_KJ840851
	Agrostis_mertensii_KM523820
	Agrostis_mertensii_SAA132_Peterson20895
	Agrostis_mertensii_SAA134_Peterson20884
	Agrostis_meyenii_SAA58_Soreng7209
	Agrostis_pallens_DQ146806
	Agrostis_perennans_KJ772529
	Agrostis_perennans_KM212066
	Agrostis_producta_LN906638
	Agrostis_rosei_SAA236_Peterson21269
	Agrostis_scabra_DQ146807
	Agrostis_scabra_JN966066
	Agrostis_scabra_KC473968
	Agrostis_scabra_SAA15_Peterson18491
	Agrostis_scabra_SAA39_Saarela272
	Agrostis_stolonifera_DQ146808
	Agrostis_stolonifera_DQ146809
	Agrostis_stolonifera_DQ146810
	Agrostis_stolonifera_DQ146811
	Agrostis_stolonifera_DQ146812
	Agrostis_stolonifera_DQ146815
	Agrostis_stolonifera_DQ146816
	Agrostis_stolonifera_DQ146817
	Agrostis_stolonifera_DQ146818
	Agrostis_stolonifera_DQ146819
	Agrostis_stolonifera_DQ146820
	Agrostis_stolonifera_DQ146821
	Agrostis_stolonifera_DQ146825
	Agrostis_stolonifera_DQ146826
	Agrostis_stolonifera_FJ231114
	Agrostis_stolonifera_HM850556
	Agrostis_stolonifera_HQ593159
	Agrostis_stolonifera_HQ593160
	Agrostis_stolonifera_JN894586
	Agrostis_stolonifera_JN895341
	Agrostis_stolonifera_JN895344
	Agrostis_stolonifera_KJ204435
	Agrostis_stolonifera_KJ204436
	Agrostis_stolonifera_KJ529328
	Agrostis_stolonifera_SAA150_Soreng7582
	Agrostis_stolonifera_SAA41_Saarela751
	Agrostis_tenerrima_DQ786877
	Agrostis_tenuis_AM234560
	Agrostis_tolucensis_SAA235_Peterson21338
	Agrostis_tolucensis_SAA560_Peterson20271
	Agrostis_transcaspica_GU338987
	Agrostis_vinealis_DQ146813
	Agrostis_vinealis_FJ231113
	Agrostis_vinealis_JN895674
	Agrostis_vinealis_JN896218
	Aira_caryophyllea_JN894585
	Aira_caryophyllea_JN895358
	Aira_cupaniana_DQ786879
	Aira_cupaniana_KJ529350
	Aira_praecox_JN894584
	Aira_praecox_JN895889
	Alopecurus_aequalis_aequalis_SAA105_Peterson19710
	Alopecurus_aequalis_KM523821
	Alopecurus_arundinaceus_KM523822
	Alopecurus_glacialis_KM523825
	Alopecurus_magellanicus_SAA563_Peterson20626
	Ammophila_arenaria_AM234561
	Ammophila_arenaria_JN893970
	Ammophila_arenaria_JN894221
	Ammophila_arenaria_JN895834
	Ammophila_arenaria_SAA165_PaszkoS_7
	Ammophila_arenaria_SAA166_PaszkoJ6
	Ammophila_arenaria_SAA78_Peterson19705
	Ammophila_breviligulata_SAA123_Peterson20867
	Ammophila_breviligulata_SAA564_Page_sn
	Amphibromus_fluitans_SAA752_AshtonSN
	Amphibromus_macrorhinus_SAA753_Clarke2625
	Amphibromus_macrorhinus_SAA759_Thomas586
	Amphibromus_neesii_SAA755_Stajsic4243
	Amphibromus_pithogastrus_SAA769_Clarke2535
	Amphibromus_recurvatus_SAA757_WalkerSN
	'Amphibromus_scabrivalvis_DQ786882|'
	Amphibromus_scabrivalvis_SAA158_Soreng7013
	Amphibromus_sinuatus_SAA756_Paget2257
	Anthoxanthum_alpinum_SAA198_PaszkoGPS210
	Anthoxanthum_alpinum_SAA199_PaszkoGPS225
	Anthoxanthum_arcticum_KC474031
	Anthoxanthum_arcticum_KC474032
	Anthoxanthum_arcticum_KC474033
	Anthoxanthum_arcticum_KC474034
	Anthoxanthum_arcticum_KC474035
	Anthoxanthum_arcticum_KC474036
	Anthoxanthum_hirtum_KC474037
	Anthoxanthum_hirum_KJ840858
	Anthoxanthum_monticola_subsp_alpinum_JN966327
	Anthoxanthum_monticola_subsp_alpinum_KC474038
	Anthoxanthum_monticola_subsp_alpinum_KC474039
	Anthoxanthum_monticola_subsp_alpinum_KC474040
	Anthoxanthum_monticola_subsp_alpinum_KC474041
	Anthoxanthum_monticola_subsp_alpinum_KC474042
	Anthoxanthum_monticola_subsp_alpinum_KM523923
	Anthoxanthum_nitens_HQ600018
	Anthoxanthum_nitens_JN966328
	Anthoxanthum_nitens_JN966329
	Anthoxanthum_nitens_JN966330
	Anthoxanthum_nitens_KF713079
	Anthoxanthum_nitens_KF713080
	Anthoxanthum_nitens_SAA84_Saarela164
	Anthoxanthum_nivale_LN906649
	Anthoxanthum_odoratum_AM234541
	Anthoxanthum_odoratum_DQ786884
	Anthoxanthum_odoratum_HE966877
	Anthoxanthum_odoratum_HM850562
	Anthoxanthum_odoratum_JN893971
	Anthoxanthum_odoratum_JN893974
	Anthoxanthum_odoratum_JN894743
	Anthoxanthum_odoratum_SAA23_Saarela459
	Antinoria_agrostidea_KJ529360
	Apera_intermedia_KM523841
	Apera_interrupta_KM523842
	Apera_interrupta_SAA87_Saarela647
	Apera_triaristata_KM523843
	Arctagrostis_latifolia_KM523924
	Arctagrostis_latifolia_SAA91_Peterson18459
	Arctophila_fulva_KM523845
	Arctophila_fulva_KM523846
	Arctopoa_eminens_KM523848
	Arctopoa_subfastigiata_KM523849
	Arrhenatherum_elatius_AM234543
	Arrhenatherum_elatius_EU434292
	Arrhenatherum_elatius_FJ395406
	Arrhenatherum_elatius_HM850561
	Arrhenatherum_elatius_JN893973
	Arrhenatherum_elatius_JN894513
	Arrhenatherum_elatius_JN895819
	Arrhenatherum_elatius_KJ204442
	Arrhenatherum_elatius_KJ529335
	Arrhenatherum_elatius_SAA567_Saarela903
	Arrhenatherum_elatius_subsp_elatius_HE970674
	Avellinia_michelii_JX438079
	Avellinia_michelii_KJ529340
	Avellinia_michellii_SAA629_Peterson14246
	Avena_barbata_HM850559
	Avena_barbata_KJ529334
	Avena_fatua_HM850560
	Avena_fatua_HQ593189
	Avena_fatua_HQ600013
	Avena_fatua_JN894150
	Avena_fatua_JN895698
	Avena_fatua_KF713077
	Avena_fatua_KJ204444
	Avena_fatua_SAA89_Saarela779
	Avena_sativa_KM538790
	Avena_sativa_KP149523
	Avena_sativa_SAA570_Saarela775
	Avena_sterilis_HE966879
	Avena_sterilis_JX438073
	Avenella_flexuosa_AM234545
	Avenella_flexuosa_DQ786887
	Avenella_flexuosa_JN894954
	Avenella_flexuosa_JN895040
	Avenella_flexuosa_JN896065
	Avenella_flexuosa_JX438083
	Avenella_flexuosa_KJ840867
	Avenella_flexuosa_KJ840868
	Avenula_pubescens_FM957003
	Avenula_pubescens_JN894521
	Avenula_pubescens_JN894522
	Avenula_pubescens_JN894524
	Avenula_pubescens_JN895805
	Avenula_pubescens_JN895846
	Beckmannia_eruciformis_LN554423
	Beckmannia_syzigachne_KF713087
	Beckmannia_syzigachne_KF713090
	Beckmannia_syzigachne_SAA24_Saarela712
	Bellardiochloa_carica_KM523851
	Bellardiochloa_variegata_KM523852
	Briza_maxima_FN908048
	Briza_maxima_KJ529359
	Briza_maxima_KJ599229
	Briza_media_FR865056
	Briza_media_JN894030
	Briza_media_JN894143
	Briza_media_JN894146
	Briza_minor_DQ786892
	Briza_minor_HM850580
	Briza_minor_HQ600040
	Briza_minor_KJ529358
	Briza_minor_KJ599228
	Briza_minor_SAA529_Peterson21636
	Bromus_vulgaris_KM974737
	Calamagrostis_angustifolia_angustifolia_SAA140_CAN408378
	Calamagrostis_angustifolia_SAA141_CAN408441
	Calamagrostis_anthoxanthoides_laguroides_SAA139_Vassilczenko4771
	Calamagrostis_anthoxanthoides_laguroides_SAA143_Tolmacheva7087
	Calamagrostis_anthoxanthoides_SAA135_CAN327539
	Calamagrostis_arundinacea_DQ786895
	Calamagrostis_arundinacea_FR865068
	Calamagrostis_arundinacea_HQ600054
	Calamagrostis_arundinacea_SAA12_Peterson18747
	Calamagrostis_arundinacea_SAA191_PaszkoA_BG3
	Calamagrostis_arundinacea_SAA192_Paszko_Szyn1
	Calamagrostis_arundinacea_SAA193_Paszko_Svetnov2a
	Calamagrostis_arundinacea_SAA194_PaszkoD20_124_1
	Calamagrostis_arundinacea_SAA206_Soreng5186
	Calamagrostis_bolanderi_SAA121_Peterson19694_4
	Calamagrostis_bolanderi_SAA47_Peterson19694_2
	Calamagrostis_brachytricha_SAA646_US3174890
	Calamagrostis_cainii_SAA124_Peterson20796
	Calamagrostis_cainii_SAA131_Peterson20795
	Calamagrostis_canadensis_canadensis_SAA119_Peterson19822
	Calamagrostis_canadensis_canadensis_SAA31_Peterson18761
	Calamagrostis_canadensis_DQ786896
	Calamagrostis_canadensis_JN966148
	Calamagrostis_canadensis_JN966149
	Calamagrostis_canadensis_JN966150
	Calamagrostis_canadensis_JN966151
	Calamagrostis_canadensis_langsdorffii_SAA11_Peterson18766
	Calamagrostis_canadensis_langsdorffii_SAA4_Peterson18455
	Calamagrostis_canadensis_langsdorffii_SAA5_Peterson18743
	Calamagrostis_canadensis_langsdorffii_SAA7_Peterson18765
	Calamagrostis_canadensis_langsdorffii_SAA92_Peterson18498
	Calamagrostis_canadensis_langsdorffii_SAA94_Peterson18615
	Calamagrostis_canadensis_langsdorffii_SAA97_Peterson18711
	Calamagrostis_canadensis_langsdorffii_SAA98_Peterson18724
	Calamagrostis_canadensis_var_langsdorffii_KC474229
	Calamagrostis_canadensis_var_langsdorffii_KC474230
	Calamagrostis_canescens_JN894176
	Calamagrostis_canescens_JN895385
	Calamagrostis_canescens_JN895861
	Calamagrostis_canescens_SAA167_PaszkoD17_07GPS247
	Calamagrostis_canescens_SAA168_PaszkoC_Zbijow3
	Calamagrostis_canescens_SAA169_PaszkoSvetnov1c_GPS107
	Calamagrostis_carchiensis_SAA661_Laegaard101730
	Calamagrostis_chalybaea_SAA181_PaszkoD17_31GPS256
	Calamagrostis_chalybaea_SAA182_PaszkoD16_03GPS243
	Calamagrostis_coarctata_SAA128_Peterson20818
	Calamagrostis_deschampsioides_JN966146
	Calamagrostis_deschampsioides_JN966147
	Calamagrostis_deschampsioides_JN966153
	Calamagrostis_deschampsioides_JN966154
	Calamagrostis_deschampsioides_JN966155
	Calamagrostis_deschampsioides_JN966156
	Calamagrostis_deschampsioides_JN966158
	Calamagrostis_deschampsioides_KC474231
	Calamagrostis_deschampsioides_KC474232
	Calamagrostis_deschampsioides_SAA252_Bennett06_381
	Calamagrostis_deschampsioides_SAA253_Bennett06_123
	Calamagrostis_distantiflora_SAA147_Probatova5806
	Calamagrostis_divaricata_SAA243_Peterson21267
	Calamagrostis_divaricata_SAA74_Peterson17774
	Calamagrostis_emodensis_SAA13_Peterson18749
	Calamagrostis_emodensis_SAA201_Soreng5350
	Calamagrostis_epigeios_HQ600052
	Calamagrostis_epigeios_JN894015
	Calamagrostis_epigeios_JN894974
	Calamagrostis_epigeios_KF713111
	Calamagrostis_epigeios_KF713112
	Calamagrostis_epigeios_KF713113
	Calamagrostis_epigeios_KF713114
	Calamagrostis_epigeios_KF713115
	Calamagrostis_epigeios_KJ204449
	Calamagrostis_epigeios_SAA203_Soreng7573b
	Calamagrostis_epigeios_SAA148_Aiken86_005
	Calamagrostis_epigeios_SAA178_PaszkoJ11
	Calamagrostis_epigeios_SAA179_PaszkoS13
	Calamagrostis_epigeios_SAA180_PaszkoGermany1
	Calamagrostis_epigeios_SAA200_Soreng5161
	Calamagrostis_epigeios_SAA155_Soreng7674
	Calamagrostis_epigeios_SAA156_Soreng7637
	Calamagrostis_epigeios_SAA125_Saarela1368
	Calamagrostis_erectifolia_SAA62_Peterson19105
	Calamagrostis_erectifolia_SAA63_Peterson19106
	Calamagrostis_erectifolia_SAA64_Peterson19097
	Calamagrostis_eriantha_SAA230_Peterson21344
	Calamagrostis_eriantha_SAA67_Iltis952
	Calamagrostis_eriantha_SAA68_Nee33190
	Deyeuxia_coarctata_SAA228_Peterson14064
	Calamagrostis_foliosa_SAA76_Peterson19697
	Calamagrostis_guatemalensis_SAA632_Koninck143
	Calamagrostis_holciformis_SAA205_Soreng7697
	Calamagrostis_howellii_SAA138_Spellenberg1189
	Calamagrostis_koeleriodes_SAA44_Peterson19795
	Calamagrostis_koeleriodes_SAA45_Peterson19786
	Calamagrostis_lahulensis_KP769157
	Calamagrostis_lapponica_KC474233
	Calamagrostis_lapponica_KC474234
	Calamagrostis_lapponica_KC474235
	Calamagrostis_lapponica_SAA171_PaszkoD12_05GPS211
	Calamagrostis_lapponica_SAA172_PaszkoD17_15GPS249
	Calamagrostis_lapponica_SAA173_PaszkoD2_09GPS134
	Calamagrostis_lapponica_SAA255_Soreng6163
	Calamagrostis_lapponica_SAA27_Peterson18559
	Calamagrostis_lapponica_SAA28_Peterson18587
	Calamagrostis_lapponica_SAA29_Peterson18561
	Calamagrostis_lapponica_SAA2_Peterson18585
	Calamagrostis_stricta_stricta_SAA30_Peterson18616
	Calamagrostis_llanganatensis_SAA732_Laegaard55455
	Calamagrostis_macrolepis_AM234559
	Calamagrostis_macrolepis_SAA202_Soreng5120
	Calamagrostis_montanensis_SAA40_Peterson18398
	Calamagrostis_muriana_SAA257_Peterson20930
	Calamagrostis_nutkaensis_SAA46_Peterson19706
	Calamagrostis_nutkaensis_SAA75_Peterson19718
	Calamagrostis_perplexa_SAA127_Peterson20925
	Calamagrostis_perplexa_SAA77_Howard465
	Calamagrostis_phragmitoides_SAA177_PaszkoKaliste4
	Calamagrostis_pickeringii_SAA122_Peterson20899
	Calamagrostis_pickeringii_SAA130_Peterson20857
	Calamagrostis_pisinna_SAA740_Cleef8653
	Calamagrostis_porteri_porteri_SAA126_Peterson20830
	Calamagrostis_porteri_porteri_SAA129_Peterson20835
	Calamagrostis_pringlei_SAA248_Peterson21257
	Calamagrostis_pringlei_SAA65_Spellenberg8878
	Calamagrostis_pseudophragmites_KT736301
	Calamagrostis_pseudophragmites_SAA164_PaszkoOblaz_pseudo2
	Calamagrostis_pseudophragmites_SAA208_Soreng5107
	Calamagrostis_pseudophragmites_SAA209_Soreng5455
	Calamagrostis_pseudophragmites_tartarica_SAA153_Soreng7534
	Calamagrostis_pseudophragmites_tartarica_SAA154_Soreng7556
	Calamagrostis_purpurascens_KC474236
	Calamagrostis_purpurascens_KC474237
	Calamagrostis_purpurascens_KC474238
	Calamagrostis_purpurascens_KC474239
	Calamagrostis_purpurascens_KC474240
	Calamagrostis_purpurascens_KC474241
	Calamagrostis_purpurascens_KC474242
	Calamagrostis_purpurascens_KC474243
	Calamagrostis_purpurascens_KC474244
	Calamagrostis_purpurascens_KC474245
	Calamagrostis_purpurascens_SAA33_Peterson18569
	Calamagrostis_purpurascens_SAA35_Peterson18500
	Calamagrostis_purpurascens_SAA36_Peterson18415
	Calamagrostis_purpurascens_SAA37_Peterson18609
	Calamagrostis_purpurascens_SAA38_Peterson18492
	Calamagrostis_purpurascens_SAA6_Peterson18474
	Calamagrostis_purpurascens_SAA93_Peterson18545
	Calamagrostis_purpurascens_SAA95_Peterson18652
	Calamagrostis_phragmitoides_SAA186_PaszkoD16_01GPS241
	Calamagrostis_phragmitoides_SAA187_PaszkoD13_10GPS226
	Calamagrostis_phragmitoides_SAA188_PaszkoD2_08GPS134
	Calamagrostis_phragmitoides_SAA189_PaszkoD17_01GPS246
	Calamagrostis_rivalis_AM234564
	Calamagrostis_rivalis_SAA195_Paszko_Wald5
	Calamagrostis_rivalis_SAA196_PaszkoKloster4
	Calamagrostis_rivalis_SAA197_Paszko_Welch3
	Calamagrostis_rubescens_SAA10_Peterson18741
	Calamagrostis_rubescens_SAA14_Peterson18767
	Calamagrostis_rubescens_SAA1_Peterson18769
	Calamagrostis_rubescens_SAA32_Peterson18768
	Calamagrostis_scopulorum_SAA137_Franklin5569
	Calamagrostis_scopulorum_SAA56_Soreng7423
	Calamagrostis_sesquiflora_SAA259_Cheney_sn
	Calamagrostis_sesquiflora_SAA566_Saarela1223
	Calamagrostis_sesquiflora_SAA571_Saarela1229
	Calamagrostis_stricta_groenlandica_SAA249_Bennett06_132
	Calamagrostis_stricta_groenlandica_SAA250_Bennett06_208
	Calamagrostis_stricta_groenlandica_SAA251_Bennett06_246
	Calamagrostis_stricta_groenlandica_SAA59_Soreng6204
	Calamagrostis_stricta_inexpansa_SAA399_TalbotADA052_20
	Calamagrostis_stricta_inexpansa_SAA400_TalbotAIK010_06
	Calamagrostis_stricta_inexpansa_SAA401_TalbotADA030_25
	Calamagrostis_stricta_inexpansa_SAA9_Peterson18618
	Calamagrostis_stricta_SAA161_PaszkoD12_01GPS206
	Calamagrostis_stricta_SAA162_PaszkoSvalbard2
	Calamagrostis_stricta_SAA163_PaszkoIceland2_5
	Calamagrostis_stricta_SAA256_Peterson17076
	Calamagrostis_stricta_SAA636_Peterson17119
	Calamagrostis_stricta_SAA706_Peterson17076
	Calamagrostis_stricta_stricta_SAA204_Soreng7722
	Calamagrostis_stricta_stricta_SAA3_Peterson18604
	Calamagrostis_stricta_subsp_inexpansa_KC474246
	Calamagrostis_stricta_subsp_inexpansa_KC474247
	Calamagrostis_stricta_subsp_inexpansa_KC474248
	Calamagrostis_stricta_subsp_inexpansa_KC474249
	Calamagrostis_stricta_subsp_inexpansa_KC474250
	Calamagrostis_stricta_subsp_inexpansa_KC474251
	Calamagrostis_stricta_subsp_inexpansa_KC474252
	Calamagrostis_stricta_subsp_stricta_JN966152
	Calamagrostis_stricta_subsp_stricta_JN966157
	Calamagrostis_stricta_subsp_stricta_JN966159
	Calamagrostis_stricta_subsp_stricta_JN966160
	Calamagrostis_stricta_subsp_stricta_KC474253
	Calamagrostis_stricta_subsp_stricta_KC474254
	Calamagrostis_stricta_subsp_stricta_KC474255
	Calamagrostis_stricta_subsp_stricta_KC474256
	Calamagrostis_cf_purpurascens_SAA136_Nechaev560888
	Calamagrostis_tolucensis_SAA231_Peterson21395
	Calamagrostis_tolucensis_SAA246_Peterson21343
	Calamagrostis_varia_SAA174_Paszkova_Bocz
	Calamagrostis_varia_SAA175_PaszkoD22_11GPS263
	Calamagrostis_varia_SAA176_PaszkoSchmittenhohevar4GPS288
	Calamagrostis_villosa_SAA183_PaszkoHundstein1villosaGPS278
	Calamagrostis_villosa_SAA184_Paszko_vi3_BG
	Calamagrostis_villosa_SAA185_PaszkoCikhaj1GPS109
	Calamagrostis_vulcanica_SAA73_Gallardo9092
	Calamagrostis_xacutiflora_SAA190_PaszkoD23_03GPS264
	Calamagrostis_xacutiflora_SAA57_Soreng7411
	Calamagrostis_xacutiflora_SAA8_Peterson18748
	Calamagrostis_xgracilescens_SAA170_PaszkoC_gr_XZ
	Castellia_tuberculosa_FR832737
	Catabrosa_aquatica_JX438061
	Catabrosa_aquatica_AM234589
	Catabrosa_aquatica_DQ786898
	Catabrosa_aquatica_JN894490
	Catabrosa_aquatica_JN895182
	Catabrosa_aquatica_JN896092
	Catabrosa_aquatica_KM523853
	Catabrosella_variegata_subsp_variegate_KM523854
	Catapodium_marinum_HE646574
	Catapodium_marinum_KJ529348
	Catapodium_rigidum_JX438086
	Catapodium_rigidum_KJ599274
	Chascolytrum_brizoides_DQ786897
	Chascolytrum_brizoides_SAA157_Soreng7014
	Chascolytrum_erectum_164401
	Chascolytrum_koelerioides_DQ786918
	Chascolytrum_monandrum_SAA518_Peterson21704
	Chascolytrum_monandrum_SAA525_Peterson21861
	Chascolytrum_subaristatum_AM234608
	Chascolytrum_subaristatum_DQ786899
	Chascolytrum_subaristatum_KJ599293
	Chascolytrum_subaristatum_SAA49_Soreng7020
	Chascolytrum_subaristatum_SAA51_Soreng7005
	Cinna_latifolia_KM523855
	Cinna_latifolia_SAA565_Saarela1073
	Colpodium_versicolor_FM253122
	Colpodium_versicolor_KM523856
	Corynephorus_canescens_FR832744
	Corynephorus_canescens_JX438082
	Corynephorus_canescens_KF997384
	Corynephorus_canescens_KJ529351
	Cyathopus_sikkimensis_AM234553
	Cynosurus_cristatus_KJ529363
	Cynosurus_echinatus_KJ529362
	Dactylis_glomerata_KJ599276
	Dactylis_glomerata_KP402262
	Dactylis_glomerata_subsp_hispanica_KJ529367
	Dactylis_glomerata_subsp_hispanica_KM523857
	Dactylis_juncinella_KJ529369
	Deschampsia_antarctica_KF887484
	Deschampsia_brevifolia__KC474495
	Deschampsia_brevifolia_KC474490
	Deschampsia_brevifolia_KC474493
	Deschampsia_brevifolia_KC474494
	'Deschampsia_brevifolia_KC474498|'
	Deschampsia_cespitosa_KC474511
	Deschampsia_cespitosa_KC474524
	Deschampsia_cespitosa_KJ204467
	Deschampsia_cespitosa_SAA110_Peterson19754
	Deschampsia_cespitosa_SAA52_Peterson15587
	Deschampsia_elongata_SAA112_Peterson19760
	Deschampsia_elongata_SAA116_Peterson19801
	Deschampsia_elongata_SAA99_Peterson19657
	Desmazeria_philistaea_HE646573
	Desmazeria_rigida_AM234586
	Desmazeria_sicula_DQ786904
	Desmazeria_sicula_HE646576
	Deyeuxia_aurea_SAA640_Peterson9081
	Deyeuxia_breviaristata_SAA222_Peterson15720
	Deyeuxia_breviaristata_SAA223_Peterson12825
	Deyeuxia_breviaristata_SAA641_Peterson12842
	Deyeuxia_brevifolia_SAA224_Peterson15459
	Deyeuxia_brevifolia_SAA712_Peterson15459
	Deyeuxia_brevifolia_SAA713_Peterson12708
	Deyeuxia_cabrerae_SAA711_Peterson15574
	Deyeuxia_chrysantha_chrysantha_SAA715_Peterson14822
	Deyeuxia_chrysantha_phalaroides_SAA225_Peterson13064
	Deyeuxia_chrysophylla_SAA716_Peterson13027
	Deyeuxia_crispa_SAA717_Peterson12875
	Deyeuxia_crispa_SAA718_Peterson12942
	Deyeuxia_curvula_SAA719_Peterson13194
	Deyeuxia_curvula_SAA720_Peterson14733
	Deyeuxia_densiflora_SAA630_Peterson17943
	Deyeuxia_densiflora_SAA721_Cook22
	Deyeuxia_deserticola_breviaristata_SAA722_Peterson15726
	Deyeuxia_deserticola_breviaristata_SAA723_Peterson13007A
	Deyeuxia_effusa_SAA714_Gomez21
	Deyeuxia_arundinacea_SAA207_Soreng5599
	Deyeuxia_eminens_inclusa_SAA724_Peterson19307
	Deyeuxia_fiebrigii_SAA725_Peterson12966
	Deyeuxia_filifolia_SAA226_Peterson13196
	Deyeuxia_filifolia_SAA726_Peterson13099
	Deyeuxia_diffusa_SAA212_Soreng5272
	Deyeuxia_diffusa_SAA213_Soreng5233b
	Deyeuxia_pulchella_SAA218_Soreng5278
	Deyeuxia_tripilifera_SAA219_Soreng5385
	Deyeuxia_glacialis_SAA698_Peterson12608
	Deyeuxia_hackelii_SAA699_Peterson13032
	Deyeuxia_heterophylla_SAA227_Peterson14129
	Deyeuxia_heterophylla_SAA546_Peterson21561
	Deyeuxia_heterophylla_SAA696_Peterson15735
	Deyeuxia_intermedia_SAA700_Sklenar86_19
	Deyeuxia_jamesonii_SAA701_Holm_Nielsen24232
	Deyeuxia_jamesonii_SAA707_Peterson13195
	Deyeuxia_lagurus_SAA631_Soreng18311
	Deyeuxia_lagurus_SAA731_Peterson13031
	Deyeuxia_ligulata_SAA743_Sklenar46_1
	Deyeuxia_malamalensis_SAA733_Solomon15046
	Deyeuxia_mandoniana_SAA734_Renvoize4784
	Deyeuxia_mandoniana_SAA735_Peterson13197
	Deyeuxia_mazzettii_SAA215_Soreng5314
	Deyeuxia_nitidula_SAA738_Solomon13638
	Deyeuxia_nitidula_SAA746_Peterson18120
	Deyeuxia_nivicola_SAA220_Soreng5648
	Deyeuxia_nyingchiensis_SAA214_Soreng5578
	Deyeuxia_ovata_ovata_SAA739_Peterson14579
	Deyeuxia_ovata_SAA554_Peterson21675
	Deyeuxia_planifolia_SAA742_Peterson9129
	Deyeuxia_podophora_SAA666_Laegaard21546
	Deyeuxia_preslii_SAA55_Peterson18047
	Deyeuxia_preslii_SAA736_Peterson14100
	Deyeuxia_pulchella_SAA210_Soreng5586
	Deyeuxia_recta_SAA710_Gomez32
	Deyeuxia_rigescens_SAA552_Peterson21744
	Deyeuxia_rigescens_SAA553_Peterson21516
	Deyeuxia_rigida_SAA663_Peterson9143
	Deyeuxia_rigida_SAA664_Peterson12678
	Deyeuxia_rosea_SAA211_Soreng5542
	Deyeuxia_rupestris_SAA634_Scur920
	Deyeuxia_rupestris_SAA708_Renvoize4176
	Deyeuxia_scabrescens_SAA216_Soreng5613
	Deyeuxia_scabrescens_SAA217_Soreng5424
	Deyeuxia_setiflora_SAA635_Peterson15727
	Deyeuxia_sichuanensis_SAA221_Soreng5659
	Deyeuxia_spicigera_SAA627_Peterson18275
	Deyeuxia_tarmensis_SAA637_Peterson13929
	Deyeuxia_trichodonta_SAA638_Peterson12960
	Deyeuxia_velutina_SAA229_Peterson15489
	Deyeuxia_velutina_SAA639_Peterson15484
	Deyeuxia_vicunarum_SAA550_Peterson21580
	Deyeuxia_vicunarum_SAA643_Peterson13824
	Deyeuxia_violacea_puberula_SAA705_Peterson13202
	Deyeuxia_violacea_SAA644_Peterson12965
	Deyeuxia_viridiflavescens_montevidensis_SAA709_Barreto17
	Deyeuxia_viridiflavescens_SAA633_Soreng15032
	Deyeuxia_viridiflavescens_SAA704_Scur1150
	Deyeuxia_viridis_SAA645_Peterson17371
	Dichelachne_crinita_HE574411
	Dichelachne_micrantha_DQ786906
	Dichelachne_rara_HE574416
	Dichelachne_sp_FM253124
	Dupontia_fisheri_KM523860
	Dupontiopsis_hayachinensis_KM523861
	Dupontiopsis_hayachinensis_KM523862
	Echinaria_capitata_AM234599
	Echinaria_capitata_LN554434
	Echinopogon_caespitosus_caespitosus_SAA152_Soreng5900
	Echinopogon_caespitosus_DQ786909
	Echinopogon_caespitosus_HE574414
	Echinopogon_ovatus_HE574419
	Echinopogon_sp_AM234609
	Festuca_bromoides_LN906796
	Festuca_camusiana_LN906711
	Festuca_obturbans_LN906712
	Festuca_rubra_KM538794
	Festuca_scabra_KP110072
	Gaudinia_coarctata_FN908057
	Gaudinia_fragilis_DQ786915
	Gaudinia_fragilis_HM850536
	Gaudinia_fragilis_JN894368
	Gaudinia_fragilis_LN554436
	Gaudinia_fragilis_SAA670_Seijo2557
	Gaudinia_fragilis_SAA758_Stajsic4229
	Gaudinia_fragilis_SAA768_Paget1558
	Gaudinia_hispanica_DQ786916
	Gaudinopsis_macra_KM523863
	Graphephorum_wolfii_SAA142_Porsild22911
	Hainardia_cylindrica_FN908058
	Hainardia_cylindrica_HE646577
	Hainardia_cylindrica_KJ529366
	Hainardia_cylindrica_KJ599283
	Helictochloa_aetolica_KM523864
	Helictochloa_aetolicum_FM957008
	Helictochloa_albinerve_FM957006
	Helictochloa_bromoides_AM234721
	Helictochloa_compressum_FM957009
	Helictochloa_hookeri_DQ786888
	Helictochloa_leve_FM958418
	Helictochloa_marginatum_FM957007
	Helictochloa_pratensis_JN894523
	Helictochloa_schellianum_AM234550
	Helictotrichon_convolutum_AM234557
	Helictotrichon_convolutum_DQ786919
	Helictotrichon_convolutum_KM523865
	Helictotrichon_mortonianum_DQ786920
	Helictotrichon_parlatorei_AM234566
	Helictotrichon_parlatorei_FM957005
	Helictotrichon_sedenense_subsp_sedenense_FM957004
	Helictotrichon_setaceum_subsp_petzense_FM957010
	Helictotrichon_sulcatum_KJ529355
	Helictotrichon_tianschanicum_SAA149_Soreng7580
	Helictotrichon_x_krischae_FM958417
	Holcus_annuus_DQ786921
	Holcus_azoricus_HM850539
	Holcus_lanatus_HE573931
	Holcus_lanatus_HM850540
	Holcus_lanatus_HQ600034
	Holcus_lanatus_JN894527
	Holcus_lanatus_JN894528
	Holcus_lanatus_JN894905
	Holcus_lanatus_JX438084
	Holcus_lanatus_KJ204489
	Holcus_lanatus_KJ529341
	Holcus_lanatus_SAA26_Peterson18732
	Holcus_mollis_AM234554
	Holcus_mollis_JN895313
	Holcus_mollis_JN895362
	Holcus_mollis_JN895365
	Holcus_rigidus_HM850541
	Hookerochloa_eriopoda_KM523866
	Hookerochloa_hookeriana_KM523867
	Hyalopoa_lanatiflora_AM234604
	Hyalopoa_pontica_KM523868
	Koeleria_asiatica_KC474938
	Koeleria_capensis_AM234558
	Koeleria_capensis_SAA650_Smook2559
	Koeleria_capensis_SAA665_Smook10302
	Koeleria_castellana_KJ529337
	Koeleria_crassipes_KJ529338
	Koeleria_lobata_SAA651_Soreng3813b
	Koeleria_loweana_HE646580
	Koeleria_macrantha_JN894672
	Koeleria_macrantha_JN895104
	Koeleria_macrantha_KM538796
	Koeleria_macrantha_LN554439
	Koeleria_macrantha_SAA79_Peterson19783
	Koeleria_splendens_SAA649_Soreng7491
	Koeleria_vallesiana_JX438077
	Koeleria_vallesiana_SAA648_Soreng4005b
	Lachnagrostis_adamsonii_KJ599300
	Lachnagrostis_filiformis_HE574415
	Lagurus_ovatus_AM234563
	Lagurus_ovatus_FN908059
	Lagurus_ovatus_KJ529336
	Lagurus_ovatus_SAA671_US3343370
	Lagurus_ovatus_SAA744_Soreng14484
	Lamarckia_aurea_JX438085
	Lamarckia_aurea_KJ599279
	Leptophyllochloa_micrathera_SAA652_Peterson17403
	Limnodea_arkansana_LN554440
	Mibora_minima_DQ786927
	Mibora_minima_JN896130
	Mibora_minima_KJ529357
	Mibora_minima_FR694894
	Milium_effusum_KM523869
	Milium_effusum_KM523870
	Milium_schmidtianum_KM523871
	Molineriella_laevis_DQ786929
	Nephelochloa_orientalis_KM523873
	Nicoraepoa_andina_KM523874
	Nicoraepoa_chonotica_KM523875
	Nicoraepoa_robusta_KM523876
	Nicoraepoa_subenervis_subsp_spegazziniana_KM523877
	Oreochloa_confusa_KJ529402
	Oreochloa_disticha_AM234592
	Paracolpodium_altaicum_KM523878
	Parapholis_filiformis_HE646585
	Parapholis_filiformis_KJ529365
	Parapholis_filiformis_LN554446
	Parapholis_incurva_AM234583
	Parapholis_incurva_DQ786931
	Parapholis_incurva_HQ600041
	Parapholis_incurva_JN896017
	Parapholis_incurva_KJ529364
	Parapholis_strigosa_JN896014
	Parapholis_strigosa_JN896093
	Periballia_involucrata_KJ529353
	Peyritschia_deyeuxiodes_SAA61_Peterson9809
	Peyritschia_deyeuxioides_SAA232_Peterson21403
	Peyritschia_deyeuxioides_SAA238_Peterson21110
	Peyritschia_deyeuxioides_SAA561_Peterson20367
	Phalaris_angusta_SAA669_Scur654
	Phalaris_aquatica_SAA766_Jobson1942
	Phalaris_aquatica_SAA80_Peterson19672
	Phalaris_arundinacea_164396
	Phalaris_arundinacea_HQ593381
	Phalaris_arundinacea_JN894193
	Phalaris_arundinacea_JN896095
	Phalaris_arundinacea_KF713143
	Phalaris_arundinacea_KF713144
	Phalaris_arundinacea_KF713145
	Phalaris_arundinacea_KF713146
	Phalaris_arundinacea_KF713147
	Phalaris_arundinacea_KF713148
	Phalaris_arundinacea_KF713149
	Phalaris_arundinacea_KF713150
	Phalaris_arundinacea_KJ593045
	Phalaris_arundinacea_KJ593046
	Phalaris_arundinacea_KJ593047
	Phalaris_arundinacea_SAA22_Peterson18383
	Phalaris_brachystachy_HM850514
	Phalaris_canariensis_JX438068
	Phalaris_coerulescens_FN908066
	Phalaris_coerulescens_KJ529325
	Phalaris_minor_KM487284
	Phalaris_paradoxa_KM487283
	Phalaris_paradoxa_SAA762_Curtis61
	Phalaris_paradoxa_SAA763_McKenzie95131
	Phippsia_algida_AM234603
	Phippsia_algida_KC475259
	Phippsia_algida_KC475260
	Phippsia_algida_KC475261
	Phippsia_algida_KC475262
	Phippsia_algida_KM523879
	Phippsia_algida_KM523880
	Phippsia_algida_subsp_concinna_AM234582
	Phippsia_algida_subsp_concinna_KC475263
	Phippsia_algida_subsp_concinna_KC475264
	Phippsia_algida_subsp_concinna_KC475265
	Phleum_alpinum_KM523881
	Phleum_exaratum_KM523882
	Phleum_montanum_KM523883
	Phleum_phleoides_KM523884
	Poa_alpina_KM523888
	Poa_autumnalis_KM523889
	Poa_chaixii_KM523890
	Poa_pratensis_SAA144_Goodrich22955
	Podagrostis_aequivalvis_SAA568_Saarela1307
	Polypogon_australis_SAA101_Peterson19678
	Polypogon_australis_SAA50_Soreng7084
	Polypogon_australis_SAA53_Peterson15551
	Polypogon_elongatus_SAA240_Peterson21182
	Polypogon_elongatus_SAA247_Peterson21234
	Polypogon_elongatus_SAA517_Peterson21688
	Polypogon_fugax_HE586077
	Polypogon_fugax_KF713151
	Polypogon_fugax_KF713152
	Polypogon_fugax_KF713153
	Polypogon_fugax_KP135423
	Polypogon_fugax_KP135424
	Polypogon_interruptus_SAA516_Peterson21477
	Polypogon_maritimus_HM850518
	Polypogon_maritimus_JX438071
	Polypogon_monspeliensi_HM850519
	Polypogon_monspeliensi_KJ773038
	Polypogon_monspeliensis_AM234719
	Polypogon_monspeliensis_DQ786937
	Polypogon_monspeliensis_KF713154
	Polypogon_monspeliensis_Q146822
	Polypogon_monspeliensis_Q146823
	Polypogon_monspeliensis_SAA83_Peterson19669
	Polypogon_viridis_HM850520
	Polypogon_viridis_Q146824
	Polypogon_viridis_SAA239_Peterson20996
	Polypogon_viridis_SAA245_Peterson21309
	Polypogon_viridis_SAA515_Peterson21470
	Pseudobromus_africanus_SAA675_Schweickerdt6053
	Puccinellia_alaskana_KC475528
	Puccinellia_alaskana_KC475529
	Puccinellia_andersonii_KC475530
	Puccinellia_angustata_KC475540
	Puccinellia_arctica_KM523903
	Puccinellia_bruggemannii_KM523905
	Puccinellia_chinampoensis_KM538798
	Puccinellia_ciliata_KJ599297
	Puccinellia_deschampsioides_KM523906
	Puccinellia_distans_KJ529349
	Puccinellia_fasciculata_KJ599321
	Puccinellia_interior_KM523908
	Puccinellia_lemmonii_KM523909
	Puccinellia_longior_KJ599296
	Puccinellia_magellanica_KM523910
	Puccinellia_nutkaensis_KM523911
	Puccinellia_phryganodes_KM523927
	Puccinellia_pusilla_KM523912
	Puccinellia_stricta_KJ599323
	Puccinellia_stricta_KM523913
	Puccinellia_tenella_subsp_langeana_KM523914
	Puccinellia_vahliana_KM523915
	Puccinellia_vassica_KJ599298
	Puccinellia_wrightii_KM523916
	Relchela_panicoides_SAA667_Peterson17364
	Relchela_panicoides_SAA668_Peterson17334
	Rostraria_azorica_FN908070
	Rostraria_cristata_AM234670
	Rostraria_cristata_HM850523
	Rostraria_cristata_JX438078
	Rostraria_pubescens_DQ786939
	Rostraria_pumila_SAA730_Peterson14444
	Rostraria_pumila_SAA767_Clarke3442
	Rostraria_salzmannii_KJ529339
	Saxipoa_saxicola_KM523917
	Sclerochloa_dura_AM234587
	Sclerochloa_dura_DQ786941
	Sclerochloa_dura_KJ599275
	Sclerochloa_dura_KM523918
	Scolochloa_festucacea_AM234600
	Scolochloa_festucacea_KM523919
	Scribneria_bolanderi_HE646588
	Sesleria_albicans_KJ529400
	Sesleria_argentea_KJ529401
	Sesleria_autumnalis_HE966993
	Sesleria_caerulea_DQ786942
	Sesleria_caerulea_FR865052
	Sesleria_caerulea_JN894496
	Sesleria_insularis_AM234591
	Sesleria_insularis_KM523920
	Sesleria_ovata_AM234590
	Sesleria_sphaerocephala_LN554453
	Sphenopholis_filiformis_SAA628_Sorrie11538
	Sphenopholis_intermedia_SAA260_Dugal4080
	Sphenopholis_intermedia_SAA262_Dugal4234
	Sphenopholis_obtusata_KJ773175
	Sphenopholis_obtusata_LN554455
	Sphenopholis_obtusata_major_SAA261_Darbyshire3412
	Sphenopholis_pensylvanica_SAA673_Sharp40056
	Sphenopholis_pensylvanica_SAA745_Terrell3644
	Sphenopus_divaricatus_DQ786943
	Sphenopus_divaricatus_HE646589
	Torreyochloa_pallida_pauciflora_SAA622_Saarela1187
	Tricholemma_jahandiezi_AM234556
	Trisetopsis_elongatum_LN906713
	Trisetum_andinum_SAA656_Sklenar9_3
	Trisetum_bifidum_HQ600030
	Trisetum_bifidum_KF713166
	Trisetum_bifidum_KF713167
	Trisetum_bifidum_KF713168
	Trisetum_bifidum_KF713169
	Trisetum_bifidum_KF713170
	Trisetum_bifidum_KF713171
	Trisetum_bifidum_KF713172
	Trisetum_cernuum_canescens_SAA103_Peterson19686
	Trisetum_cernuum_canescens_SAA107_Peterson19720
	Trisetum_cernuum_canescens_SAA114_Peterson19790
	Trisetum_cernuum_canescens_SAA20_Peterson18723
	Trisetum_cernuum_canescens_SAA82_Peterson19667
	Trisetum_cernuum_subsp_canescens_AM234611
	Trisetum_cernuum_subsp_canescens_DQ786946
	Trisetum_distichophyllum_SAA146_Buhrer207676
	Trisetum_durangense_SAA241_Peterson21245
	Trisetum_durangense_SAA242_Peterson21217
	Trisetum_flavescens_JN895340
	Trisetum_flavescens_JN895838
	Trisetum_flavescens_KJ204553
	Trisetum_flavescens_SAA145_Kalheber78_379
	Trisetum_irazuense_SAA655_Stergios20561
	Trisetum_loeflingianum_JX438076
	Trisetum_montanum_SAA90_Peterson18397
	Trisetum_oreophilum_oreophilum_SAA558_Peterson20273
	Trisetum_oreophilum_oreophilum_SAA659_Peterson9239
	Trisetum_palmeri_SAA657_Hoge220
	Trisetum_phleoides_SAA653_Peterson17256
	Trisetum_preslii_SAA660_Peterson11467
	Trisetum_rosei_SAA233_Peterson21388
	Trisetum_sibiricum_HQ600002
	Trisetum_sibiricum_KM538800
	Trisetum_spicatum_JN966724
	Trisetum_spicatum_JN966725
	Trisetum_spicatum_JN966726
	Trisetum_spicatum_KC476075
	Trisetum_spicatum_KC476076
	Trisetum_spicatum_KC476077
	Trisetum_spicatum_KC476078
	Trisetum_spicatum_KC476079
	Trisetum_spicatum_KC476080
	Trisetum_spicatum_KC476081
	Trisetum_spicatum_KC476082
	Trisetum_spicatum_KC476083
	Trisetum_spicatum_KC476084
	Trisetum_spicatum_KC476085
	Trisetum_spicatum_KC476086
	Trisetum_spicatum_SAA559_Peterson20299
	Trisetum_spicatum_SAA764_Chesterfield3126
	Trisetum_spicatum_SAA765_Walsh6731
	Trisetum_spicatum_SAA81_Peterson19768
	Trisetum_viride_SAA237_Peterson21275
	Trisetum_viride_SAA244_Peterson21134
	Trisetum_viride_SAA60_Peterson18783
	Trisetum_virletii_SAA658_Nunez7926
	Vahlodea_atropurpurea_AM234549
	Vahlodea_atropurpurea_DQ786947
	Vahlodea_atropurpurea_SAA21_Peterson18728
	Ventenata_dubia_KM523922
	Ventenata_macra_AM234555
	Vulpiella_stipoides_HE646591
	xCalammophila_baltica_SAA159_PaszkoS_9
	xCalammophila_baltica_SAA160_PaszkoJ7
	Zingeria_biebersteiniana_LN554457
	Zingeria_trichopoda_AM234551
;
end;
begin characters;
	dimensions nchar=1555;
	format datatype=dna missing=? gap=-;
	matrix
	Agrostis_alpina_KJ599301	---------------------------------------------------------------------------------------------------------------------------------------------------------------------------------------------------------------------------------------------------------------------------------------------------------------------------------------------------------------------------------------------------------------…
	Agrostis_breviculmis_SAA562_Peterson20294	---------------------------------------------------------------------------------------------------------------------------------------------------------------------------------------------------------------------------------------------------------------------------------------------------------TCTACATATGCGACCAAATCGATCAAGAATATCCCAATCTGATAAATCTGTCCAAATGGGTTTACTAATAGGATGCCCCGATCCAGTACAAAATTGAGCTTT…
	Agrostis_breviculmis_SAA748_Peterson17933	-----------------------------------------------------------------------------------------------------------------------------------------------------------------------------------------------------------------------------------------GTATATACTTTAGGCGATACAAAGTCTGTTTTTTCGAAGATCCACTATGATAATGAAAAAGATTTCTACATATGCGACCAAATCGATCAAGAATATCCCAATCTGATAAATCTGTCCAAATGGGTTTACTAATAGGATGCCCCGATCCAGTACAAAATTGAGCTTT…
	Agrostis_canina_FJ231115	TTAATTAAGAGGCTTTACCAGGTCGTTGATACGTATAATATCAAAATACCAAATACGCTCACTGTGCGATCCACGGAAAGAAAAAAGG---CTTGTTTTGGTGAACATCAAAGAAAAAACTAACTCTTCTTCGGTAAAAAATTCTTCTAAAAATGCCGAACCCAACCGTTGCATAAAAGTTCGTACCGTGCTTTTATGTTTACGAGCTAAAGTTCTAGCGCATGAAAGTCGAAGTATATACTTTAGGCGATACAAAGTCTGTTTTTTCGAAGATCCACTATGATAATGAAAAAGATTTCTACATATGCGACCAAATCGATCAAGAATATCCCAATCTGATAAATCTGTCCAAATGGGTTTACTAATAGGATGCCCCGATCCAGTACAAAATTGAGCTTT…
	Agrostis_canina_JN895329	---------------------------------------------------------------------------------------------------------------------------------------------------------------------------------------------------------------------------------------------------TAGGCGATACAAAGTCTGTTTTTTCGAAGATCCACTATGATAATGAAAAAGATTTCTACATATGCGACCAAATCGATCAAGAATATCCCAATCTGATAAATCTGTCCAAATGGGTTTACTAATAGGATGCCCCGATCCAGTACAAAATTGAGCTTT…
	Agrostis_canina_JN896213	-----------------------------------------------------------------------------------------------------------------------------------------------------------------------------------------------------------------------------------------------------------------------------------CACTATGATAATGAAAAAGATTTCTACATATGCGACCAAATCGATCAAGAATATCCCAATCTGATAAATCTGTCCAAATGGGTTTACTAATAGGATGCCCCGATCCAGTACAAAATTGAGCTTT…
	Agrostis_capillaris_DQ146798	TTAATTAAGAGGCTTTACCAGGTCGTTGATACGTATAATATCAAAATACCAAATACGCTCATTGTGCGATCCACGGAAAGAAAAAAGG---GTTGTTTTGGTGAACATCAAAGAAAAAACTAACTCTTCTTCGGTAAAAAATTCTTCTAAAAATGCCGAACCCAACCGTTGCATAAAAGTTCGTACCGTGCTTTTATGTTTACGAGCTAAAGTTCTAGCGCATGAAAGTCGAAGTATATACTTTAGGCGATACAAAGTCTGTTTTTTCGAAGATCCACTATGATAATGAAAAAGATTTCTACATATGCGACCAAATCGATCAAGAATATCCCAATCTGATAAATCTGTCCAAATGGGTTTACTAATAGGATGCCCCGATCCAGTACAAAATTGAGCTTT…
	Agrostis_capillaris_FJ231112	TTAATTAAGAGGCTTTACCAGGTCGTTGATACGTATAATATCAAAATACCAAATACGCTCATTGTGCGATCCACGGAAAGAAAAAAGG---GTTGTTTTGGTGAACATCAAAGAAAAAACTAACTCTTCTTCGGTAAAAAATTCTTCTAAAAATGCCGAACCCAACCGTTGCATAAAAGTTCGTACCGTGCTTTTATGTTTACGAGCTAAAGTTCTAGCGCATGAAAGTCGAAGTATATACTTTAGGCGATACAAAGTCTGTTTTTTCGAAGATCCACTATGATAATGAAAAAGATTTCTACATATGCGACCAAATCGATCAAGAATATCCCAATCTGATAAATCTGTCCAAATGGGTTTACTAATAGGATGCCCCGATCCAGTACAAAATTGAGCTTT…
	Agrostis_capillaris_FJ395420	---------------------------------------------------------------------------------------------------------------------------------------------------------------------------------------------------------------------------------------------------------------------------------TCCACTATGATAATGAAAAAGATTTCTACATATGCGACCAAATCGATCAAGAATATCCCAATCTGATAAATCTGTCCAAATGGGTTTACTAATAGGATGCCCCGATCCAGTACAAAATTGAGCTTT…
	Agrostis_capillaris_JN894581	--------------------------------------------------------------------------------------------------------------------------------------------------------------------------------------------------------------CTAAAGTTCTAGCGCATGAAAGTCGAAGTATATACTTTAGGCGATACAAAGTCTGTTTTTTCGAAGATCCACTATGATAATGAAAAAGATTTCTACATATGCGACCAAATCGATCAAGAATATCCCAATCTGATAAATCTGTCCAAATGGGTTTACTAATAGGATGCCCCGATCCAGTACAAAATTGAGCTTT…
	Agrostis_capillaris_JN895337	----------------------------------------------------------------------------------------------------------------------------------------------------------------------------------------------------------------------------------------------------------------------------GAAGATCCACTATGATAATGAAAAAGATTTCTACATATGCGACCAAATCGATCAAGAATATCCCAATCTGATAAATCTGTCCAAATGGGTTTACTAATAGGATGCCCCGATCCAGTACAAAATTGAGCTTT…
	Agrostis_capillaris_JN896114	----------------------------------------------------------------------------------------------------------------------------------------------------------------------------------------------------------------------------------------------------------------------------GAAGATCCACTATGATAATGAAAAAGATTTCTACATATGCGACCAAATCGATCAAGAATATCCCAATCTGATAAATCTGTCCAAATGGGTTTACTAATAGGATGCCCCGATCCAGTACAAAATTGAGCTTT…
	Agrostis_capillaris_KJ204434	--------------------------------------------------------------------------------------------------------------------------------------------------------------------------------------------------------------------------------------------------------------------------------ATCCACTATGATAATGAAAAAGATTTCTACATATGCGACCAAATCGATCAAGAATATCCCAATCTGATAAATCTGTCCAAATGGGTTTACTAATAGGATGCCCCGATCCAGTACAAAATTGAGCTTT…
	Agrostis_capillaris_KJ529327	TTAATTAAGAGGCTTTACCAGGTCGTTGATACGTATAATATCAAAATACCAAATACGCTCACTGTGCGATCCACGGAAAGAAAAAAGG---GTTGTTTTGGTGAACATCAAAGAAAAAACTAACTCTTCTTCGGTAAAAAATTCTTCTAAAAATGCCGAACCCAACCGTTGCATAAAAGTTCGTACCGTGCTTTTATGTTTACGAGCTAAAGTTCTAGCGCATGAAAGTCGAAGTATATACTTTAGGCGATACAAAGTCTGTTTTTTCGAAGATCCACTATGATAATGAAAAAGATTTCTACATATGCGACCAAATCGATCAAGAATATCCCAATCTGATAAATCTGTCCAAATGGGTTTACTAATAGGATGCCCCGATCCAGTACAAAATTGAGCTTT…
	Agrostis_capillaris_SAA115_Peterson19798	-----------------------------------------------------------------------------------------------------------------------------------------------------------------------------------------------------------------------------------------GTATATACTTTAGGCGATACAAAGTCTGTTTTTTCGAAGATCCACTATGATAATGAAAAAGATTTCTACATATGCGACCAAATCGATCAAGAATATCCCAATCTGATAAATCTGTCCAAATGGGTTTACTAATAGGATGCCCCGATCCAGTACAAAATTGAGCTTT…
	Agrostis_capillaris_SAA18_Saarela249	-----------------------------------------------------------------------------------------------------------------------------------------------------------------------------------------------------------------------------------------------------------------------------------------------------------------------------GATCAAGAATATCCCAATCTGATAAATCTGTCCAAATGGGTTTACTAATAGGATGCCCCGATCCAGTACAAAATTGAGCTTT…
	Agrostis_capillaris_SAA88_Saarela748	-----------------------------------------------------------------------------------------------------------------------------------------------------------------------------------------------------------------------------------------GTATATACTTTAGGCGATACAAAGTCTGTTTTTTCGAAGATCCACTATGATAATGAAAAAGATTTCTACATATGCGACCAAATCGATCAAGAATATCCCAATCTGATAAATCTGTCCAAATGGGTTTACTAATAGGATGCCCCGATCCAGTACAAAATTGAGCTTT…
	Agrostis_castellana_DQ146799	TTAATTAAGAGGCTTTACCAGGTCGTTGATACGTATAATATCAAAATACCAAATACGCTCATTGTGCGATCCACGGAAAGAAAAAAGG---GTTGTTTTGGTGAACATCAAAGAAAAAACTAACTCTTCTTCGGTAAAAAATTCTTCTAAAAATGCCGAACCCAACCGTTGCATAAAAGTTCGTACCGTGCTTTTATGTTTACGAGCTAAAGTTCTAGCGCATGAAAGTCGAAGTATATACTTTAGGCGATACAAAGTCTGTTTTTTCGAAGATCCACTATGATAATGAAAAAGATTTCTACATATGCGACCAAATCGATCAAGAATATCCCAATCTGATAAATCTGTCCAAATGGGTTTACTAATAGGATGCCCCGATCCAGTACAAAATTGAGCTTT…
	Agrostis_castellana_HM850553	--------------------------------------------------------------------------------------------------------------------------------------------------------------------------------------------------------------------------------------------------------------------------------------TATGATAATGAAAAAGATTTCTACATATGCGACCAAATCGATCAAGAATATCCCAATCTGATAAATCTGTCCAAATGGGTTTACTAATAGGATGCCCCGATCCAGTACAAAATTGAGCTTT…
	Agrostis_castellana_JX438069	TTAATTAAGAGGCTTTACCAGGTCGTTGATACGTATAATATCAAAATACCAAATACGCTCATTGTGCGATCCACGGAAAGAAAAAAGG---GTTGTTTTGGTGAACATCAAAGAAAAAACTAACTCTTCTTCGGTAAAAAATTCTTCTAAAAATGCCGAACCCAACCGTTGCATAAAAGTTCGTACCGTGCTTTTATGTTTACGAGCTAAAGTTCTAGCGCATGAAAGTCGAAGTATATACTTTAGGCGATACAAAGTCTGTTTTTTCGAAGATCCACTATGATAATGAAAAAGATTTCTACATATGCGACCAAATCGATCAAGAATATCCCAATCTGATAAATCTGTCCAAATGGGTTTACTAATAGGATGCCCCGATCCAGTACAAAATTGAGCTTT…
	Agrostis_clavata_HQ600049	TTAATTAAGAGGCTTTACCAGGTCGTTGATACGTATAATATCAAAATACCAAATACGCTCACTGTGCGATCCACGGAAAGAAAAAAGG---CTTGTTTTGGTGAACATCAAAGAAAAAACTAACTCTTCTTCGGTAAAAAATTCTTCTAAAAATGCCGAACCCAACCGTTGCATAAAAGTTCGTACCGTGCTTTTATGTTTACGAGCTAAAGTTCTAGCGCATGAAAGTCGAAGTATATACTTTAGGCGATACAAAGTCTGTTTTTTCGAAGATCCACTATGATAATGAAAAAGATTTCTACATATGCGACCAAATCGATCAAGAATATCCCAATCTGATAAATCTGTCCAAATGGGTTTACTAATAGGATGCCCCGATCCAGTACAAAATTGAGCTTT…
	Agrostis_clavata_KF713155	TTAATTAAGAGGCTTTACCAGGTCGTTGATACGTATAATATCAAAATACCAAATACGCTCACTGTGCGATCCACGGAAAGAAAAAAGG---CTTGTTTTGGTGAACATCAAAGAAAAAACTAACTCTTCTTCGGTAAAAAATTCTTCTAAAAATGCCGAACCCAACCGTTGCATAAAAGTTCGTACCGTGCTTTTATGTTTACGAGCTAAAGTTCTAGCGCATGAAAGTCGAAGTATATACTTTAGGCGATACAAAGTCTGTTTTTTCGAAGATCCACTATGATAATGAAAAAGATTTCTACATATGCGACCAAATCGATCAAGAATATCCCAATCTGATAAATCTGTCCAAATGGGTTTACTAATAGGATGCCCCGATCCAGTACAAAATTGAGCTTT…
	Agrostis_clavata_KF713156	TTAATTAAGAGGCTTTACCAGGTCGTTGATACGTATAATATCAAAATACCAAATACGCTCACTGTGCGATCCACGGAAAGAAAAAAGG---CTTGTTTTGGTGAACATCAAAGAAAAAACTAACTCTTCTTCGGTAAAAAATTCTTCTAAAAATGCCGAACCCAACCGTTGCATAAAAGTTCGTCCCGTGCTTTTATGTTTACGAGCTAAAGTTCTAGCGCATGAAAGTCGAAGTATATACTTTAGGCGATACAAAGTCTGTTTTTTCGAAGATCCACTATGATAATGAAAAAGATTTCTACATATGCGACCAAATCGATCAAGAATATCCCAATCTGATAAATCTGTCCAAATGGGTTTACTAATAGGATGCCCCGATCCAGTACAAAATTGAGCTTT…
	Agrostis_clavata_var_nukabo_HQ600045	TTAATTAAGAGGCTTTACCAGGTCGTTGATACGTATAATATCAAAATACCAAATACGCTCACTGTGCGATCCACGGAAAGAAAAAAGG---CTTGTTTTGGTGAACATCAAAGAAAAAACTAACTCTTCTTCGGTAAAAAATTCTTCTAAAAATGCCGAACCCAACCGTTGCATAAAAGTTCGTACCGTGCTTTTATGTTTACGAGCTAAAGTTCTAGCGCATGAAAGTCGAAGTATATACTTTAGGCGATACAAAGTCTGTTTTTTCGAAGATCCACTATGATAATGAAAAAGATTTCTACATATGCGACCAAATCGATCAAGAATATCCCAATCTGATAAATCTGTCCAAATGGGTTTACTAATAGGATGCCCCGATCCAGTACAAAATTGAGCTTT…
	Agrostis_congestiflora_HM850554	--------------------------------------------------------------------------------------------------------------------------------------------------------------------------------------------------------------------------------------------------------------------------------------TATGATAATGAAAAAGATTTCTACATATGCGACCAAATCGATCAAGAATATCCCAATCTGATAAATCTGTCCAAATGGTTTTACTAATAGGATGCCCCGATCCAGTACAAAATTGAGCTTT…
	Agrostis_curtisii_JN894587	------------------------------------------------------------------------------------------------------------------------------------------------------------CGAACCCAACCGTTGCATAAAAGTTCGTACCGTGCTTTTATGTTTACGAGCTAAAGTTCTAGCGCATGAAAGTCGAAGTATATACTTTAGGCGATACAAAGTCTGTTTTTTCGAAGATCCACTATGATAATGAAAAAGATTTCTACATATGCGACCAAATCGATCAAGAATATCCCAATCTGATAAATCTGTCCAAATGGGTTTACTAATAGGATGCCCCGATCCAGTACAAAATTGAGCTTT…
	Agrostis_curtisii_KJ529329	TTAATTAAGAGGCTTTACCAGGTCGTTGATACGTATAATATCAAAATACCAAATACGCTCACTGTGCGATCCACGGAAAGAAAAAAGG---GTTGTTTTGGTGAACATCAAAGAAAAAACTAACTCTTCTTCGGTAAAAAATTCTTCTAAAAATGCCGAACCCAACCGTTGCATAAAAGTTCGTACCGTGCTTTTATGTTTACGAGCTAAAGTTCTAGCGCATGAAAGTCGAAGTATATACTTTAGGCGATACAAAGTCTGTTTTTTCGAAGATCCACTATGATAATGAAAAAGATTTCTACATATGCGACCAAATCGATCAAGAATATCCCAATCTGATAAATCTGTCCAAATGGGTTTACTAATAGGATGCCCCGATCCAGTACAAAATTGAGCTTT…
	Agrostis_elliotii_LN906637	-----------------------------------------------------------------------------------------------------------------------------------------------------------------------------------------------------------------------------------------------------------------------------------------------------------------------------------------------CTGATAAATCTGTCCAAATGGGTTTACTAATAGGATGCCCCGATCCAGTACAAAATTGAGCTTT…
	Agrostis_exarata_DQ146800	TTAATTAAGAGGCTTTACCAGGTCGTTGATACGTATAATATCAAAATACCAAATACGCTCACTGTGCGATCCACGGAAAGAAAAAAGG---CTTGTTTTGGTGAACATCAAAGAAAAAACTAACTCTTCTTCGGTAAAAAATTCTTCTAAAAATGCCGAACCCAACCGTTGCATAAAAGTTCGTACCGTGCTTTTATGTTTACGAGCTAAAGTTCTAGCGCATGAAAGTCGAAGTATATACTTTAGGCGATACAAAGTCTGTTTTTTCGAAGATCCACTATGATAATGAAAAAGATTTCTACATATGCGACCAAATCGATCAAGAATATCCCAATCTGATAAATCTGTCCAAATGGGTTTACTAATAGGATGCCCCGATCCAGTACAAAATTGAGCTTT…
	Agrostis_exarata_DQ146801	TTAATTAAGAGGCTTTACCAGGTCGTTGATACGTATAATATCAAAATACCAAATACGCTCACTGTGCGATCCACGGAAAGAAAAAAGG---CTTGTTTTGGTGAACATCAAAGAAAAAACTAACTCTTCTTCGGTAAAAAATTCTTCTAAAAATGCCGAACCCAACCGTTGCATAAAAGTTCGTACCGTGCTTTTATGTTTACGAGCTAAAGTTCTAGCGCATGAAAGTCGAAGTATATACTTTAGGCGATACAAAGTCTGTTTTTTCGAAGATCCACTATGATAATGAAAAAGATTTCTACATATGCGACCAAATCGATCAAGAATATCCCAATCTGATAAATCTGTCCAAATGGGTTTACTAATAGGATGCCCCGATCCAGTACAAAATTGAGCTTT…
	Agrostis_exarata_SAA109_Peterson19730	-----------------------------------------------------------------------------------------------------------------------------------------------------------------------------------------------------GTTTACGAGCTAAAGTTCTAGCGCATGAAAGTCGAAGTATATACTTTAGGCGATACAAAGTCTGTTTTTTCGAAGATCCACTATGATAATGAAAAAGATTTCTACATATGCGACCAAATCGATCAAGAATATCCCAATCTGATAAATCTGTCCAAATGGGTTTACTAATAGGATGCCCCGATCCAGTACAAAATTGAGCTTT…
	Agrostis_exarata_SAA16_Saarela755	----------------------------------------------------------------------------------------------------------------------------------------------------------------------------------------------------------------------------------------------------------------------------------------------------------------------------------AGAATATCCCAATCTGATAAATCTGTCCAAATGGGTTTACTAATAGGATGCCCCGATCCAGTACAAAATTGAGCTTT…
	Agrostis_gelida_SAA747_Peterson8862	--------------------------------------------------------------------------------------------------------------------------------------------------------------------------------------------------TATGTTTACGAGCTAAAGTTCTAGCGCATGAAAGTCGAAGTATATACTTTAGGCGATACAAAGTCTGTTTTTTCGAAGATCCACTATGATAATGAAAAAGATTTCTACATATGCGACCAAATCGATCAAGAATATCCCAATCTGATAAATCTGTCCAAATGGGTTTACTAATAGGATGCCCCGATCCAGTACAAAATTGAGCTTT…
	Agrostis_gigantea_DQ146803	TTAATTAAGAGGCTTTACCAGGTCGTTGATACGTATAATATCAAAATACCAAATACGCTCATTGTGCGATCCACGGAAAGAAAAAAGG---GTTGTTTTGGTGAACATCAAAGAAAAAACTAACTCTTCTTCGGTAAAAAATTCTTCTAAAAATGCCGAACCCAACCGTTGCATAAAAGTTCGTACCGTGCTTTTATGTTTACGAGCTAAAGTTCTAGCGCATGAAAGTCGAAGTATATACTTTAGGCGATACAAAGTCTGTTTTTTCGAAGATCCACTATGATAATGAAAAAGATTTCTACATATGCGACCAAATCGATCAAGAATATCCCAATCTGATAAATCTGTCCAAATGGGTTTACTAATAGGATGCCCCGATCCAGTACAAAATTGAGCTTT…
	Agrostis_gigantea_HQ593158	------------------------------------------------------------------------------------------------------------------------------------------------------------------------------------------------------------------------------------------------CTTTAGGCGATACAAAGTCTGTTTTTTCGAAGATCCACTATGATAATGAAAAAGATTTCTACATATGCGACCAAATCGATCAAGAATATCCCAATCTGATAAATCTGTCCAAATGGGTTTACTAATAGGATGCCCCGATCCAGTACAAAATTGAGCTTT…
	Agrostis_gigantea_JN895346	-------------------------------------------------------------------------------------------------------------------------------------------------------------------------------------------------------------------------------------------ATATACTTTAGGCGATACAAAGTCTGTTTTTTCGAAGATCCACTATGATAATGAAAAAGATTTCTACATATGCGACCAAATCGATCAAGAATATCCCAATCTGATAAATCTGTCCAAATGGGTTTACTAATAGGATGCCCCGATCCAGTACAAAATTGAGCTTT…
	Agrostis_gigantea_JN895348	-------------------------------------------------------------------------------------------------------------------------------------------------------------------------------------------------------------------------------------------------------------------------------------------------------------------------------------------------GATAAATCTGTCCAAATGGGTTTACTAATAGGATGCCCCGATCCAGTACAAAATTGAGCTTT…
	Agrostis_gigantea_SAA108_Peterson19724	-----------------------------------------------------------------------------------------------------------------------------------------------------------------------------------------------------------------------------------------GTATATACTTTAGGCGATACAAAGTCTGTTTTTTCGAAGATCCACTATGATAATGAAAAAGATTTCTACATATGCGACCAAATCGATCAAGAATATCCCAATCTGATAAATCTGTCCAAATGGGTTTACTAATAGGATGCCCCGATCCAGTACAAAATTGAGCTTT…
	Agrostis_gigantea_SAA151_Soreng7550	-----------------------------------------------------------------------------------------------------------------------------------------------------------------------------------------------------------------------------------------GTATATACTTTAGGCGATACAAAGTCTGTTTTTTCGAAGATCCACTATGATAATGAAAAAGATTTCTACATATGCGACCAAATCGATCAAGAATATCCCAATCTGATAAATCTGTCCAAATGGGTTTACTAATAGGATGCCCCGATCCAGTACAAAATTGAGCTTT…
	Agrostis_gigantea_x_Agrostis_stolonifera_DQ146814	TTAATTAAGAGGCTTTACCAGGTCGTTGATACGTATAATATCAAAATACCAAATACGCTCATTGTGCGATCCACGGAAAGAAAAAAGG---GTTGTTTTGGTGAACATCAAAGAAAAAACTAACTCTTCTTCGGTAAAAAATTCTTCTAAAAATGCCGAACCCAACCGTTGCATAAAAGTTCGTACCGTGCTTTTATGTTTACGAGCTAAAGTTCTAGCGCATGAAAGTCGAAGTATATACTTTAGGCGATACAAAGTCTGTTTTTTCGAAGATCCACTATGATAATGAAAAAGATTTCTACATATGCGACCAAATCGATCAAGAATATCCCAATCTGATAAATCTGTCCAAATGGGTTTACTAATAGGATGCCCCGATCCAGTACAAAATTGAGCTTT…
	Agrostis_gigantes_DQ146802	TTAATTAAGAGGCTTTACCAGGTCGTTGATACGTATAATATCAAAATACCAAATACGCTCATTGTGCGATCCACGGAAAGAAAAAAGG---GTTGTTTTGGTGAACATCAAAGAAAAAACTAACTCTTCTTCGGTAAAAAATTCTTCTAAAAATGCCGAACCCAACCGTTGCATAAAAGTTCGTACCGTGCTTTTATGTTTACGAGCTAAAGTTCTAGCGCATGAAAGTCGAAGTATATACTTTAGGCGATACAAAGTCTGTTTTTTCGAAGATCCACTATGATAATGAAAAAGATTTCTACATATGCGACCAAATCGATCAAGAATATCCCAATCTGATAAATCTGTCCAAATGGGTTTACTAATAGGATGCCCCGATCCAGTACAAAATTGAGCTTT…
	Agrostis_gracililaxa_HM850555	--------------------------------------------------------------------------------------------------------------------------------------------------------------------------------------------------------------------------------------------------------------------------------------TATGATAATGAAAAAGATTTCTACATATGCGACCAAATCGATCAAGAATATCCCAATCTGATAAATCTGTCCAAATGGGTTTACTAATAGGATGCCCCGATCCAGTACAAAATTGAGCTTT…
	Agrostis_hallii_SAA104_Peterson19699	-----------------------------------------------------------------------------------------------------------------------------------------------------------------------------------------------------------------------------------------GTATATACTTTAGGCGATACAAAGTCTGTTTTTTCGAAGATCCACTATGATAATGAAAAAGATTTCTACATATGCGACCAAATCGATCAAGAATATCCCAATCTGATAAATCTGTCCAAATGGGTTTACTAATAGGATGCCCCGATCCAGTACAAAATTGAGCTTT…
	Agrostis_hyemalis_HQ600053	TTAATTAAGAGGCTTTACCAGGTCGTTGATACGTATAATATCAAAATACCAAATACGCTCACTGTGCGATCCACGGAAAGAAAAAAGG---CTTGTTTTGGTGAACATCAAAGAAAAAACTAACTCTTCTTCGGTAAAAAATTCTTCTAAAAATGCCGAACCCAACCGTTGCATAAAAGTTCGTACCGTGCTTTTATGTTTACGAGCTAAAGTTCTAGCGCATGAAAGTCGAAGTATATACTTTAGGCGATACAAAGTCTGTTTTTTCGAAGATCCACTATGATAATGAAAAAGATTTCTACATATGCGACCAAATCGATCAAGAATATCCCAATCTGATAAATCTGTCCAAATGGGTTTACTAATAGGATGCCCCGATCCAGTACAAAATTGAGCTTT…
	Agrostis_hyemalis_KJ772528	------------------------------------------------------------------------------------------------------------------------------------------------------------------------------------------------------------------------------------------------------------------------------------ACTATGATAATGAAAAAGATTTCTACATATGCGACCAAATCGATCAAGAATATCCCAATCTGATAAATCTGTCCAAATGGGTTTACTAATAGGATGCCCCGATCCAGTACAAAATTGAGCTTT…
	Agrostis_idahoensis_DQ146804	TTAATTAAGAGGCTTTACCAGGTCGTTGATACGTATAATATCAAAATACCAAATACGCTCACTGTGCGATCCACGGAAAGAAAAAAGG---CTTGTTTTGGTGAACATCAAAGAAAAAACTAACTCTTCTTCGGTAAAAAATTCTTCTAAAAATGCCGAACCCAACCGTTGCATAAAAGTTCGTACCGTGCTTTTATGTTTACGAGCTAAAGTTCTAGCGCATGAAAGTCGAAGTATATACTTTAGGCGATACAAAGTCTGTTTTTTCGAAGATCCACTATGATAATGAAAAAGATTTCTACATATGCGACCAAATCGATCAAGAATATCCCAATCTGATAAATCTGTCCAAATGGGTTTACTAATAGGATGCCCCGATCCAGTACAAAATTGAGCTTT…
	Agrostis_imberbis_SAA54_Soreng7218	-----------------------------------------------------------------------------------------------------------------------------------------------------------------------------------------------------------------------------------------------------------------------------------------------------------------------------------GAATATCCCAATCTGATAAATCTGTCCAAATGGGTTTACTAATAGGATGCCCCGATCCAGTACAAAATTGAGCTTT…
	Agrostis_mertensii_DQ146805	TTAATTAAGAGGCTTTACCAGGTCGTTGATACGTATAATATCAAAATACCAAATACGCTCACTGTGCGATCCACGGAAAGAAAAAAGG---CTTGTTTTGGTGAACATCAAAGAAAAAACTAACTCTTCTTCGGTAAAAAATTCTTCTAAAAATGCCGAACCCAACCGTTGCATAAAAGTTCGTACCGTGCTTTTATGTTTACGAGCTAAAGTTCTAGCGCATGAAAGTCGAAGTATATACTTTAGGCGATACAAAGTCTGTTTTTTCGAAGATCCACTATGATAATGAAAAAGATTTCTACATATGCGACCAAATCGATCAAGAATATCCCAATCTGATAAATCTGTCCAAATGGGTTTACTAATAGGATGCCCCGATCCAGTACAAAATTGAGCTTT…
	Agrostis_mertensii_KC473963	-------------------------------------------------------------------------------------------------------------------------------------------------------------------------------------------------------------------------------------------------------------------------------------CTATGATAATGAAAAAGATTTCTACATATGCGACCAAATCGATCAAGAATATCCCAATCTGATAAATCTGTCCAAATGGGTTTACTAATAGGATGCCCCGATCCAGTACAAAATTGAGCTTT…
	Agrostis_mertensii_KC473964	----------------------------------------------------------------------------------------------------------------------------------------------------------------------------------------------------------------------------------------------TACTTTAGGCGATACAAAGTCTGTTTTTTCGAAGATCCACTATGATAATGAAAAAGATTTCTACATATGCGACCAAATCGATCAAGAATATCCCAATCTGATAAATCTGTCCAAATGGGTTTACTAATAGGATGCCCCGATCCAGTACAAAATTGAGCTTT…
	Agrostis_mertensii_KC473965	----------------------------------------------------------------------------------------------------------------------------------------------------------------------------------------------------------------------------------------------TACTTTAGGCGATACAAAGTCTGTTTTTTCGAAGATCCACTATGATAATGAAAAAGATTTCTACATATGCGACCAAATCGATCAAGAATATCCCAATCTGATAAATCTGTCCAAATGGGTTTACTAATAGGATGCCCCGATCCAGTACAAAATTGAGCTTT…
	Agrostis_mertensii_KC473966	---------------------------------------------------------------------------------------------------------------------------------------------------------------------------------------------------------------------------------------------------------------------TTTTTTCGAAGATCCACTATGATAATGAAAAAGATTTCTACATATGCGACCAAATCGATCAAGAATATCCCAATCTGATAAATCTGTCCAAATGGGTTTACTAATAGGATGCCCCGATCCAGTACAAAATTGAGCTTT…
	Agrostis_mertensii_KC473967	---------------------------------------------------------------------------------------------------------------------------------------------------------------------------------------------------------------------------------------------ATACTTTAGGCGATACAAAGTCTGTTTTTTCGAAGATCCACTATGATAATGAAAAAGATTTCTACATATGCGACCAAATCGATCAAGAATATCCCAATCTGATAAATCTGTCCAAATGGGTTTACTAATAGGATGCCCCGATCCAGTACAAAATTGAGCTTT…
	Agrostis_mertensii_KJ840851	--------------------------------------------------------------------------------------------------------------------------------------------------------------------------------------------------------------------------------------------------------------------------------------------AATGAAAAAGATTTCTACATATGCGACCAAATCGATCAAGAATATCCCAATCTGATAAATCTGTCCAAATGGGTTTACTAATAGGATGCCCCGATCCAGTACAAAATTGAGCTTT…
	Agrostis_mertensii_KM523820	-----------------------------------------------------------------------------------------------------------------------------------------------------------------------------------------------------------------------------------------------------------------TCTGTTTTTTCGAAGATCCACTATGATAATGAAAAAGATTTCTACATATGCGACCAAATCGATCAAGAATATCCCAATCTGATAAATCTGTCCAAATGGGTTTACTAATAGGATGCCCCGATCCAGTACAAAATTGAGCTTT…
	Agrostis_mertensii_SAA132_Peterson20895	-------------------------------------------------------------------------------------------------------------------------------------------------------------------------------------------------------------------------------------------------------------------------------------CTATGATAATGAAAAAGATTTCTACATATGCGACCAAATCGATCAAGAATATCCCAATCTGATAAATCTGTCCAAATGGGTTTACTAATAGGATGCCCCGATCCAGTACAAAATTGAGCTTT…
	Agrostis_mertensii_SAA134_Peterson20884	---------------------------------------------------------------------------------------------------------------------------------------------------------------------------------------------------------------------TCTAGCGCATGAAAGTCGAAGTATATACTTTAGGCGATACAAAGTCTGTTTTTTCGAAGATCCACTATGATAATGAAAAAGATTTCTACATATGCGACCAAATCGATCAAGAATATCCCAATCTGATAAATCTGTCCAAATGGGTTTACTAATAGGATGCCCCGATCCAGTACAAAATTGAGCTTT…
	Agrostis_meyenii_SAA58_Soreng7209	-----------------------------------------------------------------------------------------------------------------------------------------------------------------------------------------------------------------------------------------GTATATACTTTAGGCGATACAAAGTCTGTTTTTTCGAAGATCCACTATGATAATGAAAAAGATTTCTACATATGCGACCAAATCGATCAAGAATATCCCAATCTGATAAATCTGTCCAAATGGGTTTACTAATAGGATGCCCCGATCCAGTACAAAATTGAGCTTT…
	Agrostis_pallens_DQ146806	TTAATTAAGAGGCTTTACCAGGTCGTTGATACGTATAATATCAAAATACCAAATACGCTCACTGTGCGATCCACGGAAAGAAAAAAGG---CTTGTTTTGGTGAACATCAAAGAAAAAACTAACTCTTCTTCGGTAAAAAATTCTTCTAAAAATGCCGAACCCAACCGTTGCATAAAAGTTCGTACCGTGCTTTTATGTTTACGAGCTAAAGTTCTAGCGCATGAAAGTCGAAGTATATACTTTAGGCGATACAAAGTCTGTTTTTTCGAAGATCCACTATGATAATGAAAAAGATTTCTACATATGCGACCAAATCGATCAAGAATACCCCAATCTGATAAATCTGTCCAAATGGGTTTACTAATAGGATGCCCCGATCCAGTACAAAATTGAGCTTT…
	Agrostis_perennans_KJ772529	------------------------------------------------------------------------------------------------------------------------------------------------------------------------------------------------------------------------------------------------------------------------------------ACTATGATAATGAAAAAGATTTCTACATATGCGACCAAATCGATCAAGAATATCCCAATCTGATAAATCTGTCCAAATGGGTTTACTAATAGGATGCCCCGATCCAGTACAAAATTGAGCTTT…
	Agrostis_perennans_KM212066	-----------------------------------------------------------------------------------------------------------------------------------------------------------------------------------------------------------------------------------------------ACTTTAGGCGATACAAAGTCTGTTTTTTCGAAGATCCACTATGATAATGAAAAAGATTTCTACATATGCGACCAAATCGATCAAGAATATCCCAATCTGATAAATCTGTCCAAATGGGTTTACTAATAGGATGCCCCGATCCAGTACAAAATTGAGCTTT…
	Agrostis_producta_LN906638	-------------------------------------------------------------------------------------------------------------------------------------------------------------------------------------------------------------------------------------------------------------------------------------------------------------------------------------------CAATCTGATAAATCTGTCCAAATGGGTTTACTAATAGGATGCCCCGATCCAGTACAAAATTGAGCTTT…
	Agrostis_rosei_SAA236_Peterson21269	-----------------------------------------------------------------------------------------------------------------------------------------------------------------------------------------------------------GAGCTAAAGTTCTAGCGCATGAAAGCCGAAGTATATACTTTAGTCGATACAAAGTCTGTTTTTTCGAAGATCCACTATGATAATGAAAAAGATTTCTACATATGCGACCAAATCGATCAAGAATATCCCAATCTGATAAATCCGTCCAAATGGGTTTACTAATAGGATGCCCCGATCCAGTACAAAATTGAGCTTT…
	Agrostis_scabra_DQ146807	TTAATTAAGAGGCTTTACCAGGTCGTTGATACGTATAATATCAAAATACCAAATACGCTCACTGTGCGATCCACGGAAAGAAAAAAGG---CTTGTTTTGGTGAACATCAAAGAAAAAACTAACTCTTCTTCGGTAAAAAATTCTTCTAAAAATGCCGAACCCAACCGTTGCATAAAAGTTCGTACCGTGCTTTTATGTTTACGAGCTAAAGTTCTAGCGCATGAAAGTCGAAGTATATACTTTAGGCGATACAAAGTCTGTTTTTTCGAAGATCCACTATGATAATGAAAAAGATTTCTACATATGCGACCAAATCGATCAAGAATATCCCAATCTGATAAATCTGTCCAAATGGGTTTACTAATAGGATGCCCCGATCCAGTACAAAATTGAGCTTT…
	Agrostis_scabra_JN966066	--------------------------------------------------------------------------------------------------------------------------------------------------------------------------------------------------------------------------------------------------------------------------------------------------------TTCTACATATGCGACCAAATCGATCAAGAATATCCCAATCTGATAAATCTGTCCAAATGGGTTTACTAATAGGATGCCCCGATCCAGTACAAAATTGAGCTTT…
	Agrostis_scabra_KC473968	---------------------------------------------------------------------------------------------------------------------------------------------------------------------------------------------------------------------------------------------ATACTTTAGGCGATACAAAGTCTGTTTTTTCGAAGATCCACTATGATAATGAAAAAGATTTCTACATATGCGACCAAATCGATCAAGAATATCCCAATCTGATAAATCTGTCCAAATGGGTTTACTAATAGGATGCCCCGATCCAGTACAAAATTGAGCTTT…
	Agrostis_scabra_SAA15_Peterson18491	----------------------------------------------------------------------------------------------------------------------------------------------------------------------------------------------------------------------------------------------------------------------------------------------------------------------------------AGAATATCCCAATCTGATAAATCTGTCCAAATGGGTTTACTAATAGGATGCCCCGATCCAGTACAAAATTGAGCTTT…
	Agrostis_scabra_SAA39_Saarela272	------------------------------------------------------------------------------------------------------------------------------------------------------------------------------------------------------------------------------------------------------GCGATACAAAGTCTGTTTTTTCGAAGATCCACTATGATAATGAAAAAGATTTCTACATATGCGACCAAATCGATCAAGAATATCCCAATCTGATAAATCTGTCCAAATGGGTTTACTAATAGGATGCCCCGATCCAGTACAAAATTGAGCTTT…
	Agrostis_stolonifera_DQ146808	TTAATTAAGAGGCTTTACCAGGTCGTTGATACGTATAATATCAAAATACCAAATACGCTCACTGTGCGATCCACGGAAAGAAAAAAGG---CTTGTTTTGGTGAACATCAAAGAAAAAACTAACTCTTCTTCGGTAAAAAATTCTTCTAAAAATGCCGAACCCAACCGTTGCATAAAAGTTCGTACCGTGCTTTTATGTTTACGAGCTAAAGTTCTAGCGCATGAAAGTCGAAGTATATACTTTAGGCGATACAAAGTCTGTTTTTTCGAAGATCCACTATGATAATGAAAAAGATTTCTACATATGCGACCAAATCGATCAAGAATATCCCAATCTGATAAATCTGTCCAAATGGGTTTACTAATAGGATGCCCCGATCCAGTACAAAATTGAGCTTT…
	Agrostis_stolonifera_DQ146809	TTAATTAAGAGGCTTTACCAGGTCGTTGATACGTATAATATCAAAATACCAAATACGCTCACTGTGCGATCCACGGAAAGAAAAAAGG---CTTGTTTTGGTGAACATCAAAGAAAAAACTAACTCTTCTTCGGTAAAAAATTCTTCTAAAAATGCCGAACCCAACCGTTGCATAAAAGTTCGTACCGTGCTTTTATGTTTACGAGCTAAAGTTCTAGCGCATGAAAGTCGAAGTATATACTTTAGGCGATACAAAGTCTGTTTTTTCGAAGATCCACTATGATAATGAAAAAGATTTCTACATATGCGACCAAATCGATCAAGAATATCCCAATCTGATAAATCTGTCCAAATGGGTTTACTAATAGGATGCCCCGATCCAGTACAAAATTGAGCTTT…
	Agrostis_stolonifera_DQ146810	TTAATTAAGAGGCTTTACCAGGTCGTTGATACGTATAATATCAAAATACCAAATACGCTCACTGTGCGATCCACGGAAAGAAAAAAGG---CTTGTTTTGGTGAACATCAAAGAAAAAACTAACTCTTCTTCGGTAAAAAATTCTTCTAAAAATGCCGAACCCAACCGTTGCATAAAAGTTCGTACCGTGCTTTTATGTTTACGAGCTAAAGTTCTAGCGCATGAAAGTCGAAGTATATACTTTAGGCGATACAAAGTCTGTTTTTTCGAAGATCCACTATGATAATGAAAAAGATTTCTACATATGCGACCAAATCGATCAAGAATATCCCAATCTGATAAATCTGTCCAAATGGGTTTACTAATAGGATGCCCCGATCCAGTACAAAATTGAGCTTT…
	Agrostis_stolonifera_DQ146811	TTAATTAAGAGGCTTTACCAGGTCGTTGATACGTATAATATCAAAATACCAAATACGCTCACTGTGCGATCCACGGAAAGAAAAAAGG---CTTGTTTTGGTGAACATCAAAGAAAAAACTAACTCTTCTTCGGTAAAAAATTCTTCTAAAAATGCCGAACCCAACCGTTGCATAAAAGTTCGTACCGTGCTTTTATGTTTACGAGCTAAAGTTCTAGCGCATGAAAGTCGAAGTATATACTTTAGGCGATACAAAGTCTGTTTTTTCGAAGATCCACTATGATAATGAAAAAGATTTCTACATATGCGACCAAATCGATCAAGAATATCCCAATCTGATAAATCTGTCCAAATGGGTTTACTAATAGGATGCCCCGATCCAGTACAAAATTGAGCTTT…
	Agrostis_stolonifera_DQ146812	TTAATTAAGAGGCTTTACCAGGTCGTTGATACGTATAATATCAAAATACCAAATACGCTCACTGTGCGATCCACGGAAAGAAAAAAGG---CTTGTTTTGGTGAACATCAAAGAAAAAACTAACTCTTCTTCGGTAAAAAATTCTTCTAAAAATGCCGAACCCAACCGTTGCATAAAAGTTCGTACCGTGCTTTTATGTTTACGAGCTAAAGTTCTAGCGCATGAAAGTCGAAGTATATACTTTAGGCGATACAAAGTCTGTTTTTTCGAAGATCCACTATGATAATGAAAAAGATTTCTACATATGCGACCAAATCGATCAAGAATATCCCAATCTGATAAATCTGTCCAAATGGGTTTACTAATAGGATGCCCCGATCCAGTACAAAATTGAGCTTT…
	Agrostis_stolonifera_DQ146815	TTAATTAAGAGGCTTTACCAGGTCGTTGATACGTATAATATCAAAATACCAAATACGCTCACTGTGCGATCCACGGAAAGAAAAAAGG---CTTGTTTTGGTGAACATCAAAGAAAAAACTAACTCTTCTTCGGTAAAAAATTCTTCTAAAAATGCCGAACCCAACCGTTGCATAAAAGTTCGTACCGTGCTTTTATGTTTACGAGCTAAAGTTCTAGCGCATGAAAGTCGAAGTATATACTTTAGGCGATACAAAGTCTGTTTTTTCGAAGATCCACTATGATAATGAAAAAGATTTCTACATATGCGACCAAATCGATCAAGAATATCCCAATCTGATAAATCTGTCCAAATGGGTTTACTAATAGGATGCCCCGATCCAGTACAAAATTGAGCTTT…
	Agrostis_stolonifera_DQ146816	TTAATTAAGAGGCTTTACCAGGTCGTTGATACGTATAATATCAAAATACCAAATACGCTCACTGTGCGATCCACGGAAAGAAAAAAGG---CTTGTTTTGGTGAACATCAAAGAAAAAACTAACTCTTCTTCGGTAAAAAATTCTTCTAAAAATGCCGAACCCAACCGTTGCATAAAAGTTCGTACCGTGCTTTTATGTTTACGAGCTAAAGTTCTAGCGCATGAAAGTCGAAGTATATACTTTAGGCGATACAAAGTCTGTTTTTTCGAAGATCCACTATGATAATGAAAAAGATTTCTACATATGCGACCAAATCGATCAAGAATATCCCAATCTGATAAATCTGTCCAAATGGGTTTACTAATAGGATGCCCCGATCCAGTACAAAATTGAGCTTT…
	Agrostis_stolonifera_DQ146817	TTAATTAAGAGGCTTTACCAGGTCGTTGATACGTATAATATCAAAATACCAAATACGCTCACTGTGCGATCCACGGAAAGAAAAAAGG---CTTGTTTTGGTGAACATCAAAGAAAAAACTAACTCTTCTTCGGTAAAAAATTCTTCTAAAAATGCCGAACCCAACCGTTGCATAAAAGTTCGTACCGTGCTTTTATGTTTACGAGCTAAAGTTCTAGCGCATGAAAGTCGAAGTATATACTTTAGGCGATACAAAGTCTGTTTTTTCGAAGATCCACTATGATAATGAAAAAGATTTCTACATATGCGACCAAATCGATCAAGAATATCCCAATCTGATAAATCTGTCCAAATGGGTTTACTAATAGGATGCCCCGATCCAGTACAAAATTGAGCTTT…
	Agrostis_stolonifera_DQ146818	TTAATTAAGAGGCTTTACCAGGTCGTTGATACGTATAATATCAAAATACCAAATACGCTCACTGTGCGATCCACGGAAAGAAAAAAGG---CTTGTTTTGGTGAACATCAAAGAAAAAACTAACTCTTCTTCGGTAAAAAATTCTTCTAAAAATGCCGAACCCAACCGTTGCATAAAAGTTCGTACCGTGCTTTTATGTTTACGAGCTAAAGTTCTAGCGCATGAAAGTCGAAGTATATACTTTAGGCGATACAAAGTCTGTTTTTTCGAAGATCCACTATGATAATGAAAAAGATTTCTACATATGCGACCAAATCGATCAAGAATATCCCAATCTGATAAATCTGTCCAAATGGGTTTACTAATAGGATGCCCCGATCCAGTACAAAATTGAGCTTT…
	Agrostis_stolonifera_DQ146819	TTAATTAAGAGGCTTTACCAGGTCGTTGATACGTATAATATCAAAATACCAAATACGCTCACTGTGCGATCCACGGAAAGAAAAAAGG---CTTGTTTTGGTGAACATCAAAGAAAAAACTAACTCTTCTTCGGTAAAAAATTCTTCTAAAAATGCCGAACCCAACCGTTGCATAAAAGTTCGTACCGTGCTTTTATGTTTACGAGCTAAAGTTCTAGCGCATGAAAGTCGAAGTATATACTTTAGGCGATACAAAGTCTGTTTTTTCGAAGATCCACTATGATAATGAAAAAGATTTCTACATATGCGACCAAATCGATCAAGAATATCCCAATCTGATAAATCTGTCCAAATGGGTTTACTAATAGGATGCCCCGATCCAGTACAAAATTGAGCTTT…
	Agrostis_stolonifera_DQ146820	TTAATTAAGAGGCTTTACCAGGTCGTTGATACGTATAATATCAAAATACCAAATACGCTCACTGTGCGATCCACGGAAAGAAAAAAGG---CTTGTTTTGGTGAACATCAAAGAAAAAACTAACTCTTCTTCGGTAAAAAATTCTTCTAAAAATGCCGAACCCAACCGTTGCATAAAAGTTCGTACCGTGCTTTTATGTTTACGAGCTAAAGTTCTAGCGCATGAAAGTCGAAGTATATACTTTAGGCGATACAAAGTCTGTTTTTTCGAAGATCCACTATGATAATGAAAAAGATTTCTACATATGCGACCAAATCGATCAAGAATATCCCAATCTGATAAATCTGTCCAAATGGGTTTACTAATAGGATGCCCCGATCCAGTACAAAATTGAGCTTT…
	Agrostis_stolonifera_DQ146821	TTAATTAAGAGGCTTTACCAGGTCGTTGATACGTATAATATCAAAATACCAAATACGCTCACTGTGCGATCCACGGAAAGAAAAAAGG---CTTGTTTTGGTGAACATCAAAGAAAAAACTAACTCTTCTTCGGTAAAAAATTCTTCTAAAAATGCCGAACCCAACCGTTGCATAAAAGTTCGTACCGTGCTTTTATGTTTACGAGCTAAAGTTCTAGCGCATGAAAGTCGAAGTATATACTTTAGGCGATACAAAGTCTGTTTTTTCGAAGATCCACTATGATAATGAAAAAGATTTCTACATATGCGACCAAATCGATCAAGAATATCCCAATCTGATAAATCTGTCCAAATGGGTTTACTAATAGGATGCCCCGATCCAGTACAAAATTGAGCTTT…
	Agrostis_stolonifera_DQ146825	TTAATTAAGAGGCTTTACCAGGTCGTTGATACGTATAATATCAAAATACCAAATACGCTCACTGTGCGATCCACGGAAAGAAAAAAGG---CTTGTTTTGGTGAACATCAAAGAAAAAACTAACTCTTCTTCGGTAAAAAATTCTTCTAAAAATGCCGAACCCAACCGTTGCATAAAAGTTCGTACCGTGCTTTTATGTTTACGAGCTAAAGTTCTAGCGCATGAAAGTCGAAGTATATACTTTAGGCGATACAAAGTCTGTTTTTTCGAAGATCCACTATGATAATGAAAAAGATTTCTACATATGCGACCAAATCGATCAAGAATATCCCAATCTGATAAATCTGTCCAAATGGGTTTACTAATAGGATGCCCCGATCCAGTACAAAATTGAGCTTT…
	Agrostis_stolonifera_DQ146826	TTAATTAAGAGGCTTTACCAGGTCGTTGATACGTATAATATCAAAATACCAAATACGCTCACTGTGCGATCCACGGAAAGAAAAAAGG---CTTGTTTTGGTGAACATCAAAGAAAAAACTAACTCTTCTTCGGTAAAAAATTCTTCTAAAAATGCCGAACCCAACCGTTGCATAAAAGTTCGTACCGTGCTTTTATGTTTACGAGCTAAAGTTCTAGCGCATGAAAGTCGAAGTATATACTTTAGGCGATACAAAGTCTGTTTTTTCGAAGATCCACTATGATAATGAAAAAGATTTCTACATATGCGACCAAATCGATCAAGAATATCCCAATCTGATAAATCTGTCCAAATGGGTTTACTAATAGGATGCCCCGATCCAGTACAAAATTGAGCTTT…
	Agrostis_stolonifera_FJ231114	TTAATTAAGAGGCTTTACCAGGTCGTTGATACGTATAATATCAAAATACCAAATACGCTCACTGTGCGATCCACGGAAAGAAAAAAGG---CTTGTTTTGGTGAACATCAAAGAAAAAACTAACTCTTCTTCGGTAAAAAATTCTTCTAAAAATGCCGAACCCAACCGTTGCATAAAAGTTCGTACCGTGCTTTTATGTTTACGAGCTAAAGTTCTAGCGCATGAAAGTCGAAGTATATACTTTAGGCGATACAAAGTCTGTTTTTTCGAAGATCCACTATGATAATGAAAAAGATTTCTACATATGCGACCAAATCGATCAAGAATATCCCAATCTGATAAATCTGTCCAAATGGGTTTACTAATAGGATGCCCCGATCCAGTACAAAATTGAGCTTT…
	Agrostis_stolonifera_HM850556	--------------------------------------------------------------------------------------------------------------------------------------------------------------------------------------------------------------------------------------------------------------------------------------TATGATAATGAAAAAGATTTCTACATATGCGACCAAATCGATCAAGAATATCCCAATCTGATAAATCTGTCCAAATGGGTTTACTAATAGGATGCCCCGATCCAGTACAAAATTGAGCTTT…
	Agrostis_stolonifera_HQ593159	-------------------------------------------------------------------------------------------------------------------------------------------------------------------------------------------------------------------------------------------------------------AAAGTCTGTTTTTTCGAAGATCCACTATGATAATGAAAAAGATTTCTACATATGCGACCAAATCGATCAAGAATATCCCAATCTGATAAATCTGTCCAAATGGGTTTACTAATAGGATGCCCCGATCCAGTACAAAATTGAGCTTT…
	Agrostis_stolonifera_HQ593160	---------------------------------------------------------------------------------------------------------------------------------------------------------------------------------------------------------------------------------------------------------------------TTTTTTCGAAGATCCACTATGATAATGAAAAAGATTTCTACATATGCGACCAAATCGATCAAGAATATCCCAATCTGATAAATCTGTCCAAATGGGTTTACTAATAGGATGCCCCGATCCAGTACAAAATTGAGCTTT…
	Agrostis_stolonifera_JN894586	----------------------------------------------------------------------------------------------------------------------------------------------------------------------CGTTGCATAAAAGTTCGTACCGTGCTTTTATGTTTACGAGCTAAAGTTCTAGCGCATGAAAGTCGAAGTATATACTTTAGGCGATACAAAGTCTGTTTTTTCGAAGATCCACTATGATAATGAAAAAGATTTCTACATATGCGACCAAATCGATCAAGAATATCCCAATCTGATAAATCTGTCCAAATGGGTTTACTAATAGGATGCCCCGATCCAGTACAAAATTGAGCTTT…
	Agrostis_stolonifera_JN895341	----------------------------------------------------------------------------------------------------------------------------------------------------------------------------------------------------------------------------------------------------------------------------GAAGATCCACTATGATAATGAAAAAGATTTCTACATATGCGACCAAATCGATCAAGAATATCCCAATCTGATAAATCTGTCCAAATGGGTTTACTAATAGGATGCCCCGATCCAGTACAAAATTGAGCTTT…
	Agrostis_stolonifera_JN895344	-------------------------------------------------------------------------------------------------------------------------------------------------------------------------------------------------------------------------------------------------------CGATACAAAGTCTGTTTTTTCGAAGATCCACTATGATAATGAAAAAGATTTCTACATATGCGACCAAATCGATCAAGAATATCCCAATCTGATAAATCTGTCCAAATGGGTTTACTAATAGGATGCCCCGATCCAGTACAAAATTGAGCTTT…
	Agrostis_stolonifera_KJ204435	-------------------------------------------------------------------------------------------------------------------------------------------------------------------------------------------------------------------------------------------------------------------------------------------------------------CATATGCGACCAAATCGATCAAGAATATCCCAATCTGATAAATCTGTCCAAATGGGTTTACTAATAGGATGCCCCGATCCAGTACAAAATTGAGCTTT…
	Agrostis_stolonifera_KJ204436	------------------------------------------------------------------------------------------------------------------------------------------------------------------------------------------------------------------------------------------------------------------------------------------------------------------------------------------------------------------------------------------------------TTGAGCTTT…
	Agrostis_stolonifera_KJ529328	TTAATTAAGAGGCTTTACCAGGTCGTTGATACGTATAATATCAAAATACCAAATACGCTCACTGTGCGATCCACGGAAAGAAAAAAGG---GTTGTTTTGGTGAACATCAAAGAAAAAACTAACTCTTCTTCGGTAAAAAATTCTTCTAAAAATGCCGAACCCAACCGTTGCATAAAAGTTCGTACCGTGCTTTTATGTTTACGAGCTAAAGTTCTAGCGCATGAAAGTCGAAGTATATACTTTAGGCGATACAAAGTCTGTTTTTTCGAAGATCCACTATGATAATGAAAAAGATTTCTACATATGCGACCAAATCGATCAAGAATATCCCAATCTGATAAATCTGTCCAAATGGGTTTACTAATAGGATGCCCCGATCCAGTACAAAATTGAGCTTT…
	Agrostis_stolonifera_SAA150_Soreng7582	-----------------------------------------------------------------------------------------------------------------------------------------------------------------------------------------------------------------------------------------GTATATACTTTAGGCGATACAAAGTCTGTTTTTTCGAAGATCCACTATGATAATGAAAAAGATTTCTACATATGCGACCAAATCGATCAAGAATATCCCAATCTGATAAATCTGTCCAAATGGGTTTACTAATAGGATGCCCCGATCCAGTACAAAATTGAGCTTT…
	Agrostis_stolonifera_SAA41_Saarela751	-----------------------------------------------------------------------------------------------------------------------------------------------------------------------------------------------------------------------------------------GTATATACTTTAGGCGATACAAAGTCTGTTTTTTCGAAGATCCACTATGATAATGAAAAAGATTTCTACATATGCGACCAAATCGATCAAGAATATCCCAATCTGATAAATCTGTCCAAATGGGTTTACTAATAGGATGCCCCGATCCAGTACAAAATTGAGCTTT…
	Agrostis_tenerrima_DQ786877	TTAATTAAGAGGCTTTACCAGGTCGTTGATACGTATAATATCAAAATACCAAATACGCTCACTGTGCGATCCACGGAAAGAAAAAAGG---GTTGTTTTGGTGAACAACAAAGAAAAAACTAACTCTTCTTCGGTAAAGAATTCTTCTAAAAATGCCGAACCCAACCGTTGCATAAAAGTTCGTACCGTGCTTTTATGTTTACGAGCTAAAGTTCTAGCGCATGAAAGTCGAAGTATATACTTTAGGCGATACAAAGTCTGTTTTTTCGAAGATCCACTATGATAATGAAAAAGATTTCTACATATGCGACCAAATCGATCAAGAATATCCCAATCTGATAAATCTGTCCAAATGGGTTTACTAATAGGATGCCCCGATACAGTACAAAATTGAGCTTT…
	Agrostis_tenuis_AM234560	TTAATTAAGAGGCTTTACCAGGTCGTTGATACGTATAATATCAAAATACCAAATACGCTCATTGTGCGATCCACGGAAAGAAAAAAGG---GTTGTTTTGGTGAACATCAAAGAAAAAACTAACTCTTCTTCGGTAAAAAATTCTTCTAAAAATGCCGAACCCAACCGTTGCATAAAAGTTCGTACCGTGCTTTTATGTTTACGAGCTAAAGTTCTAGCGCATGAAAGTCGAAGTATATACTTTAGGCGATACAAAGTCTGTTTTTTCGAAGATCCACTATGATAATGAAAAAGATTTCTACATATGCGACCAAATCGATCAAGAATATCCCAATCTGATAAATCTGTCCAAATGGGTTTACTAATAGGATGCCCCGATCCAGTACAAAATTGAGCTTT…
	Agrostis_tolucensis_SAA235_Peterson21338	---------------------------------------------------------------------------------------------------------------------------------------------------------------------------------------------------------------------------------AAGTCGAAGTATATACTTTAGGCGATACAAAGTCTGTTTTTTCGAAGATCCACTATGATAATGAAAAAGATTTCTACATATGCGACCAAATCGATCAAGAATATCCCAATCTGATAAATCTGTCCAAATGGGTTTACTAATAGGATGCCCCGATCCAGTACAAAATTGAGCTTT…
	Agrostis_tolucensis_SAA560_Peterson20271	------------------------------------------------------------------------------------------------------------------------------------------------------------------------------------------------------------------------------------------------------------CAAAGTCTGTTTTTTCGAAGATCCACTATGATAATGAAAAAGATTTCTACATATGCGACCAAATCGATCAAGAATATCCCAATCTGATAAATCTGTCCAAATGGGTTTACTAATAGGATGCCCCGATCCAGTACAAAATTGAGCTTT…
	Agrostis_transcaspica_GU338987	TTAATTAAGAGGCTTTACCAGGTCGTTGATACGTATAATATCAAAATACCAAATACGCTCACTGTGCGATCCACGGAAAGAAAAAAGG---GTTGTTTTGGTGAACATCAAAGAAAAAACTAACTCTTCTTCGGTAAAAAATTCTTCTAAAAATGCAGAACCCAACCGTTGCATAAAAGTTCGTACCGTGCTTTTATGTTTACGAGCTAAAGTTCTAGCGCATGAAAGTCGAAGTATATACTTTAGGCGATACAAAGTCTGTTTTTTCGAAGATCCACTATGATAATGAAAAAGATTTCTACATATGCGACCAAATCGATCAAGAATATCCCAATCTGATAAATCCGTCCAAATGGGTTTACTAATAGGATGCCCCGATCCAGTACAAAATTGAGCTTT…
	Agrostis_vinealis_DQ146813	TTAATTAAGAGGCTTTACCAGGTCGTTGATACGTATAATATCAAAATACCAAATACGCTCACTGTGCGATCCACGGAAAGAAAAAAGG---CTTGTTTTGGTGAACATCAAAGAAAAAACTAACTCTTCTTCGGTAAAAAATTCTTCTAAAAATGCCGAACCCAACCGTTGCATAAAAGTTCGTACCGTGCTTTTATGTTTACGAGCTAAAGTTCTAGCGCATGAAAGTCGAAGTATATACTTTAGGCGATACAAAGTCTGTTTTTTCGAAGATCCACTATGATAATGAAAAAGATTTCTACATATGCGACCAAATCGATCAAGAATATCCCAATCTGATAAATCTGTCCAAATGGGTTTACTAATAGGATGCCCCGATCCAGTACAAAATTGAGCTTT…
	Agrostis_vinealis_FJ231113	TTAATTAAGAGGCTTTACCAGGTCGTTGATACGTATAATATCAAAATACCAAATACGCTCACTGTGCGATCCACGGAAAGAAAAAAGG---CTTGTTTTGGTGAACATCAAAGAAAAAACTAACTCTTCTTCGGTAAAAAATTCTTCTAAAAATGCCGAACCCAACCGTTGCATAAAAGTTCGTACCGTGCTTTTATGTTTACGAGCTAAAGTTCTAGCGCATGAAAGTCGAAGTATATACTTTAGGCGATACAAAGTCTGTTTTTTCGAAGATCCACTATGATAATGAAAAAGATTTCTACATATGCGACCAAATCGATCAAGAATATCCCAATCTGATAAATCTGTCCAAATGGGTTTACTAATAGGATGCCCCGATCCAGTACAAAATTGAGCTTT…
	Agrostis_vinealis_JN895674	-----------------------------------------------------------------------------------------------------------------------------------------------------------------------------TAAAAGTTCGTACCGTGCTTTTATGTTTACGAGCTAAAGTTCTAGCGCATGAAAGTCGAAGTATATACTTTAGGCGATACAAAGTCTGTTTTTTCGAAGATCCACTATGATAATGAAAAAGATTTCTACATATGCGACCAAATCGATCAAGAATATCCCAATCTGATAAATCTGTCCAAATGGGTTTACTAATAGGATGCCCCGATCCAGTACAAAATTGAGCTTT…
	Agrostis_vinealis_JN896218	----------------------------------------------------------------------------------------------------------------------------------------------------------------------------------------------------------------------------------------------------------------------------GAAGATCCACTATGATAATGAAAAAGATTTCTACATATGCGACCAAATCGATCAAGAATATCCCAATCTGATAAATCTGTCCAAATGGGTTTACTAATAGGATGCCCCGATCCAGTACAAAATTGAGCTTT…
	Aira_caryophyllea_JN894585	--------------------------------------------------------------------------------------------------------------------------------------------------------------------------------------------------------------CTAAAGTTCTAGCACAGGAAAGCCGAAGTATATACTTTAGTTGATACAAAGTCTTTTTTTTCGAAGATCCACTATGATAATGAAAAAGATTTCTACATATCCGACCAAATCGATCAAGAATATCCCAATCTGATAAATCTGTCCAAATGGGTTTACTAATAGGATGGCCCGATCCAGTACAAAATTGAGCTTT…
	Aira_caryophyllea_JN895358	------------------------------------------------------------------------------------------------------------------------------------------------------------------------------------------------------------------------------------------------------------------------------AGATCCACTATGATAATGAAAAAGATTTCTACATATCCGACCAAATCGATCAAGAATATCCCAATCTGATAAATCTGTCCAAATGGGTTTACTAATAGGATGGCCCGATCCAGTACAAAATTGAGCTTT…
	Aira_cupaniana_DQ786879	TTAATTAARAGACTTCACCAGGTCGTTGATACGTATAATATCAAAATACCAAATACGCTCACTGTGCGATCCACGGAAAGAAAAAAGG---TTTGTTTTGGTGAAGATCAAAGAAAAAACCAGCTCTTCTTCGGTAAAAAATTCTTCTAAAAATGCGGAACCTAATCGTTGCATAAAAGTTCGTACCGTGCTTTTATGTTTACGAGCTAAAGTTCTAGCACAGGAAAGCCGAAGTATATACTTTAGTTGATACAAAGTCTTTTTTTTCGAAGATCCACTATGATAATGAAAAAGATTTCTACATATCCGACCAAATCGATCAAGAATATCCCAATCTGATAAATCTGTCCAAATGGGTTTACTAATAGGATGGCCCGATCCAGTACAAAATTGAGCTTT…
	Aira_cupaniana_KJ529350	TTAATTAAGAGACTTCACCAGGTCGTTGATACGTATAATATCAAAATACCAAATACGCTCACTGTGCGATCCACGGAAAGAAAAAAGG---GTTGTTTTGGTGAACATCAAAGAAAAAACCAGCTCTTCTTCGGTAAAAAATTCTTCTAAAAATGCCGAACCTAATCGTTGCATAAAAGTTCGTACCGTGCTTTTATGTTTACGAGCTAAAGTTCTAGCACAGGAAAGTCGAAGTATATACTTTAGTCGATACAAAGTCTTTTTTTTCGAAGATCCACTATGATAATGAAAAAGATTTCTACATATCCGACCAAATCGATCAAGAATATCCCAATCTGATAAATCTGTCCAAATGGGTTTACTAATAGGATGGCCCGATCCAGTACAAAATTGAGCTTT…
	Aira_praecox_JN894584	-----------------------------------------------------------------------------------------------------------------------------------------------------------------------------------------------------------------------------------------------------------ACAAAGTCTTTTTTTTCGAAGATCCACTATGATAATGAAAAAGATTTCTACATATCCGACCAAATCGATCAAGAATATCCCAATCTGATAAATCTGTCCAAATGGGTTTACTAATAGGATGGCCCGATCCAGTACAAAATTGAGCTTT…
	Aira_praecox_JN895889	-----------------------------------------------------------------------------------------------------------------------------------------------------------------------------------------------------------------------------------------------------------------------------------CACTATGATAATGAAAAAGATTTCTACATATCCGACCAAATCGATCAAGAATATCCCAATCTGATAAATCTGTCCAAATGGGTTTACTAATAGGATGGCCCGATCCAGTACAAAATTGAGCTTT…
	Alopecurus_aequalis_aequalis_SAA105_Peterson19710	-------------------------------------------------------------------------------------------------------------------------------------------------------------------------------------------------------------------------------------------------------------------------------------------------------------------------------------------------GATAAATCTGTCCAAANGGGTTTACTAATAGGATGGCCCAATCCAGTACAAAATTGAGCTTT…
	Alopecurus_aequalis_KM523821	-----------------------------------------------------------------------------------------------------------------------------------------------------------------------------------------------------------------------------------------------------------------------------------------------------GATTTCTACATATCCGACCAAATCGATCAAGAATATCCCAATCGGATAAATCTGTCCAAATGGGTTTACTAATAGGATGGCCCAATCCAGTACAAAATTGAGCTTT…
	Alopecurus_arundinaceus_KM523822	-----------------------------------------------------------------------------------------------------------------------------------------------------------------------------------------------------------------------------------------------------------------TCCGTTTTTTCGAAGATCCACTATGATAATGAAAAAGATTTCTACATATCCGACCAAATCGATCAAGAATATCCCAATCTGATAAATCTGTCCAAATGGGTTTACTAATAGGATGGCCCAATCCAGTACAAAATTGAGCTTT…
	Alopecurus_glacialis_KM523825	-----------------------------------------------------------------------------------------------------------------------------------------------------------------------------------------------------------------------------------------------------------------------------------------------------------------------------GATCAAGAATATCCCAATCTGATAAATCTGTCCAAATGGGTTTACTAATAGGATGGCCCAATCCAGTACAAAATTGAGCTTT…
	Alopecurus_magellanicus_SAA563_Peterson20626	---------------------------------------------------------------------------------------------------------------------------------------------------------------------------------------------------------------------------------AAGTCGAAGTATATACTTTAGTCGATACAAAGTCTGTTTTTTCGAAGATCCACTATGATAATGAAAAAGATTTCTACATATCCGACCAAATCGATCAAGAATATCCCAATCTGATAAATCTGTCCAAATGGGTTTACTAATAGGATGGCCCAATCCAGTACAAAATTGAGCTTT…
	Ammophila_arenaria_AM234561	TTAATTAAGAGGCTTTACCAGGTCGTTGATACGTATAATATCAAAATACCAAATACGCTCACTGTGCGATCCACGGAAAGAAAAAAGG---GTTGTTTTGGTGAACATCAAAGAAAAAACTAACTCTTCTTCGGTAAAAAATTCTTCTAAAAATGCCGAACCCAACCGTTGCATAAAAGTTCGCACCGTGCTTTTATGTTTACGAGCTAAAGTTCTAGCGCATGAAAGTCGAAGTATATACTTTAGTCGATACAAAGTCTGTTTTTTCGAAGATCCACTATGATAATGAAAAAGATTTCTACATATGCGACCAAATCGATCAAGAATATCCCAATCTGATAAATCTGTCCAAATGGGTTTACTAATAGGATGCCCCGATCCAGTACAAAATTGAGCTTT…
	Ammophila_arenaria_JN893970	----------------------------------------------------------------------------------------------------------------------------------------------------------------------------------------------------------------------------------------------------------------------------GAAGATCCACTATGATAATGAAAAAGATTTCTACATATGCGACCAAATCGATCAAGAATATCCCAATCTGATAAATCTGTCCAAATGGGTTTACTAATAGGATGCCCCGATCCAGTACAAAATTGAGCTTT…
	Ammophila_arenaria_JN894221	----------------------------------------------------------------------------------------------------------------------------------------------------------------------------------------------------------------------------------------AGTATATACTTTAGTCGATACAAAGTCTGTTTTTTCGAAGATCCACTATGATAATGAAAAAGATTTCTACATATGCGACCAAATCGATCAAGAATATCCCAATCTGATAAATCTGTCCAAATGGGTTTACTAATAGGATGCCCCGATCCAGTACAAAATTGAGCTTT…
	Ammophila_arenaria_JN895834	------------------------------------------------------------------------------------------------------------------------------------------------------------------------------------------------------------------------------------------TATATACTTTAGTCGATACAAAGTCTGTTTTTTCGAAGATCCACTATGATAATGAAAAAGATTTCTACATATGCGACCAAATCGATCAAGAATATCCCAATCTGATAAATCTGTCCAAATGGGTTTACTAATAGGATGCCCCGATCCAGTACAAAATTGAGCTTT…
	Ammophila_arenaria_SAA165_PaszkoS_7	---------------------------------------------------------------------------------------------------------------------------------------------------------------------------------------------------------------------------------------------------------------------------------------------------------------------------TCGATCAAGAATATCCCAATCTGATAAATCTGTCCAAATGGGTTTACTAATAGGATGCCCCGATCCAGTACAAAATTGAGCTTT…
	Ammophila_arenaria_SAA166_PaszkoJ6	----------------------------------------------------------------------------------------------------------------------------------------------------------------------------------------------------------------------------------------------------------------------------GAAGATCCACTATGATAATGAAAAAGATTTCTACATATGCGACCAAATCGATCAAGAATATCCCAATCTGATAAATCTGTCCAAATGGGTTTACTAATAGGATGCCCCGATCCAGTACAAAATTGAGCTTT…
	Ammophila_arenaria_SAA78_Peterson19705	------------------------------------------------------------------------------------------------------------------------------------------------------------------------------------------------------------------------------------------------------------------------------------------ATAATGAAAAAGATTTCTACATATGCGACCAAATCGATCAAGAATATCCCAATCTGATAAATCTGTCCAAATGGGTTTACTAATAGGATGCCCCGATCCAGTACAAAATTGAGCTTT…
	Ammophila_breviligulata_SAA123_Peterson20867	-----------------------------------------------------------------------------------------------------------------------------------------------------------------------------------------------------------------------------------------GTATATACTTTAGTCGATACAAAGTCTGTTTTTTCGAAGATCCACTATGATAATGAAAAAGATTTCTACATATGCGACCAAATCGATCAAGAATATCCCAATCTGATAAATCTGTCCAAATGGGTTTACTAATAGGATGCCCCGATCCAGTACAAAATTGAGCTTT…
	Ammophila_breviligulata_SAA564_Page_sn	---------------------------------------------------------------------------------------------------------------------------------------------------------------------------------------------------------------------------------AAGTCGAAGTATATACTTTAGTCGATACAAAGTCTGTTTTTTCGAAGATCCACTATGATAATGAAAAAGATTTCTACATATGCGACCAAATCGATCAAGAATATCCCAATCTGATAAATCTGTCCAAATGGGTTTACTAATAGGATGCCCCGATCCAGTACAAAATTGAGCTTT…
	Amphibromus_fluitans_SAA752_AshtonSN	-----------------------------------------------------------------------------------------------------------------------------------------------------------------------------------------------------------------------------------------------------------------------------------------------------------------------------------------------------------------------------TAGGATGCCCCGATCCAGTACAAAATTGAGCTTT…
	Amphibromus_macrorhinus_SAA753_Clarke2625	-----------------------------------------------------------------------------------------------------------------------------------------------------------------------------------------------------------------------------------------GTATATACTTTAGTCGATACAAAGTCTGTTTTTTCGAAGATCCACTATGATAATGAAAAAGATTTCTACATATGCGACCAAATCGATCAAGAATATCCCAATCTGATAAATCTGTCCAAATGGGTTTACTAATAGGATGCCCCGATCCAGTACAAAATTGAGCTTT…
	Amphibromus_macrorhinus_SAA759_Thomas586	------------------------------------------------------------------------------------------------------------------------------------------------------------------------------------------------------------------------------------------TATATACTTTAGTCGATACAAAGTCTGTTTTTTCGAAGATCCACTATGATAATGAAAAAGATTTCTACATATGCGACCAAATCGATCAAGAATATCCCAATCTGATAAATCTGTCCAAATGGGTTTACTAATAGGATGCCCCGATCCAGTACAAAATTGAGCTTT…
	Amphibromus_neesii_SAA755_Stajsic4243	-------------------------------------------------------------------------------------------------------------------------------------------------------------------------------------------------------------------------------------------------------------------------------------CTATGATAATGAAAAAGATTTCTACATATGCGACCAAATCGATCAAGAATATCCCAATCTGATAAATCTGTCCAAATGGGTTTACTAATAGGATGCCCCGATCCAGTACAAAATTGAGCTTT…
	Amphibromus_pithogastrus_SAA769_Clarke2535	---------------------------------------------------------------------------------------------------------------------------------------------------------------------------------------------------------------------------------AAGTCGAAGTATATACTTTAGTCGATACAAAGTCTGTTTTTTCGAAGATCCACTATGATAATGAAAAAGATTTCTACATATGCGACCAAATCGATCAAGAATATCCCAATCTGATAAATCTGTCCAAATGGGTTTACTAATAGGATGCCCCGATCCAGTACAAAATTGAGCTTT…
	Amphibromus_recurvatus_SAA757_WalkerSN	-------------------------------------------------------------------------------------------------------------------------------------------------------------------------------------------------------------------------------------------------------CGATACAAAGTCTGTTTTTTCGAAGATCCACTATGATAATGAAAAAGATTTCTACATATGCGACCAAATCGATCAAGAATATCCCAATCTGATAAATCTGTCCAAATGGGTTTACTAATAGGATGCCCCGATCCAGTACAAAATTGAGCTTT…
	'Amphibromus_scabrivalvis_DQ786882|'	TTAATTAAGAGGCTTCACCAGGTCGTTGATACGTATAATATCAAAATACCAAATACGCTCACTGTGCGATCCACGGAAAGAAAAAAGG---GTTGTTTTGGTGAACATCAAAGAAAAAACTAACTCTTCTTCGGTAAAAAATTCTTCTAAAAATGCCGAACCCAACCGTTGCATAAAAGTTCGTACCGTGCTTTTATGTTTACGAGCTAAAGTTCTAGCGCATGAAAGTCGAAGTATATACTTTAGTCGATACAAAGTCTGTTTTTTCGAAGATCCACTATGATAATGAAAAAGATTTCTACATATGCGACCAAATCGATCAAGAATATCCCAATCTGATAAATCTGTCCAAATGGGTTTACTAATAGGATGCCCCGATCCAGTACAAAATTGAGCTTT…
	Amphibromus_scabrivalvis_SAA158_Soreng7013	-------------------------------------------------------------------------------------------------------------------------------------------------------------------------------------------------------------------------------------------------------------------------------------------------------------------------------TCAAGAATATCCCAATCTGATAAATCTGTCCAAATGGGTTTACTAATAGGATGCCCCGATCCAGTACAAAATTGAGCTTT…
	Amphibromus_sinuatus_SAA756_Paget2257	---------------------------------------------------------------------------------------------------------------------------------------------------------------------------------------------------------------------------------------------------------------------TTTTTTCGAAGATCCACTATGATAATGAAAAAGATTTCTACATATGCGACCAAATCGATCAAGAATATCCCAATCTGATAAATCTGTCCAAATGGGTTTACTAATAGGATGCCCCGATCCAGTACAAAATTGAGCTTT…
	Anthoxanthum_alpinum_SAA198_PaszkoGPS210	-----------------------------------------------------------------------------------------------------------------------------------------------------------------------------------------------------------------------------------------GTATATACTTTAGTCGATACAAAGTCTGTTTTTTCGAAGATCCACTATGATAATGAAAAAGATTTCTACATATGCGACCAAATCGATCAAGAATGTCCCAATCTGATAAATCTGTCCAACTGGGTTTGCTAATAGGATGCCCAGACCCAGTACAAAATTGAGCTTT…
	Anthoxanthum_alpinum_SAA199_PaszkoGPS225	-----------------------------------------------------------------------------------------------------------------------------------------------------------------------------------------------------------------------------------------GTATATACTTTAGTCGATACAAAGTCTGTTTTTTCGAAGATCCACTATGATAATGAAAAAGATTTCTACATATGCGACCAAATCGATCAAGAATGTCCCAATCTGATAAATCTGTCCAACTGGGTTTGCTAATAGGATGCCCAGACCCAGTACAAAATTGAGCTTT…
	Anthoxanthum_arcticum_KC474031	---------------------------------------------------------------------------------------------------------------------------------------------------------------------------------------------------------------------------------------------ATACTTTAGTCGATACAAAGTCTGTTTTTTCGAAGATCCACTATGATAATGAAAAAGATTTCTACATATGCGACCAAATCGATCAAGAATATCCCAATCTGATAAATCTGTCCAAATGGGTTTGCTAATAGGATGCCCCGATCCAGTACAAAATTGAGCTTT…
	Anthoxanthum_arcticum_KC474032	---------------------------------------------------------------------------------------------------------------------------------------------------------------------------------------------------------------------------------------------ATACTTTAGTCGATACAAAGTCTGTTTTTTCGAAGATCCACTATGATAATGAAAAAGATTTCTACATATGCGACCAAATCGATCAAGAATATCCCAATCTGATAAATCTGTCCAAATGGGTTTGCTAATAGGATGCCCCGATCCAGTACAAAATTGAGCTTT…
	Anthoxanthum_arcticum_KC474033	---------------------------------------------------------------------------------------------------------------------------------------------------------------------------------------------------------------------------------------------ATACTTTAGTCGATACAAAGTCTGTTTTTTCGAAGATCCACTATGATAATGAAAAAGATTTCTACATATGCGACCAAATCGATCAAGAATATCCCAATCTGATAAATCTGTCCAAATGGGTTTGCTAATAGGATGCCCCGATCCAGTACAAAATTGAGCTTT…
	Anthoxanthum_arcticum_KC474034	---------------------------------------------------------------------------------------------------------------------------------------------------------------------------------------------------------------------------------------------ATACTTTAGTCGATACAAAGTCTGTTTTTTCGAAGATCCACTATGATAATGAAAAAGATTTCTACATATGCGACCAAATCGATCAAGAATATCCCAATCTGATAAATCTGTCCAAATGGGTTTGCTAATAGGATGCCCCGATCCAGTACAAAATTGAGCTTT…
	Anthoxanthum_arcticum_KC474035	----------------------------------------------------------------------------------------------------------------------------------------------------------------------------------------------------------------------------------------------------------------------------------------------------------------------------------------------------AAATCTGTCCAAATGGGTTTGCTAATAGGATGCCCCGATCCANTACAAAATTGAGCTTT…
	Anthoxanthum_arcticum_KC474036	---------------------------------------------------------------------------------------------------------------------------------------------------------------------------------------------------------------------------------------------ATACTTTAGTCGATACAAAGTCTGTTTTTTCGAAGATCCACTATGATAATGAAAAAGATTTCTACATATGCGACCAAATCGATCAAGAATATCCCAATCTGATAAATCTGTCCAAATGGGTTTGCTAATAGGATGCCCCGATCCAGTACAAAATTGAGCTTT…
	Anthoxanthum_hirtum_KC474037	---------------------------------------------------------------------------------------------------------------------------------------------------------------------------------------------------------------------------------------------ATACTTTAGTCGATACAAAGTCTGTTTTTTCGAAGATCCACTATGATAATGAAAAAGATTTCTACATATGCGACCAAATCGATCAAGAATATCCCAATCTGATAAATCTGTCCAAATGGGTTTGCTAATAGGATGCCCCGATCCAGTACAAAATTGAGCTTT…
	Anthoxanthum_hirum_KJ840858	---------------------------------------------------------------------------------------------------------------------------------------------------------------------------------------------------------------------------------------------------------------------------------------------------AAGATTTCTACATATGCGACCAAATCGATCAAGAATATCCCAATCTGATAAATCTGTCCAAATGGGTTTGCTAATAGGATGCCCCGATCCAGTACAAAATTGAGCTTT…
	Anthoxanthum_monticola_subsp_alpinum_JN966327	-----------------------------------------------------------------------------------------------------------------------------------------------------------------------------------------------------------------------------------------------------------------------------------------GATAATGAAAAAGATTTCTACATATGCGACCAAATCGATCAAGAATATCCCAATCTGATAAATCTGTCCAAATGGGTTTGCTAATAGGATGCCCCGATCCAGTACAAAATTGAGCTTT…
	Anthoxanthum_monticola_subsp_alpinum_KC474038	---------------------------------------------------------------------------------------------------------------------------------------------------------------------------------------------------------------------------------------------ATACTTTAGTCGATACAAAGTCTGTTTTTTCGAAGATCCACTATGATAATGAAAAAGATTTCTACATATGCGACCAAATCGATCAAGAATATCCCAATCTGATAAATCTGTCCAAATGGGTTTGCTAATAGGATGCCCCGATCCAGTACAAAATTGAGCTTT…
	Anthoxanthum_monticola_subsp_alpinum_KC474039	------------------------------------------------------------------------------------------------------------------------------------------------------------------------------------------------------------------------------------------------------------------------------------------------------------------------------------------------TGATAAATCTGTCCAAATGGGTTTGCTAATAGGATGCCCCGATCCAGTACAAAATTGAGCTTT…
	Anthoxanthum_monticola_subsp_alpinum_KC474040	---------------------------------------------------------------------------------------------------------------------------------------------------------------------------------------------------------------------------------------------ATACTTTAGTCGATACAAAGTCTGTTTTTTCGAAGATCCACTATGATAATGAAAAAGATTTCTACATATGCGACCAAATCGATCAAGAATATCCCAATCTGATAAATCTGTCCAAATGGGTTTGCTAATAGGATGCCCCGATCCAGTACAAAATTGAGCTTT…
	Anthoxanthum_monticola_subsp_alpinum_KC474041	---------------------------------------------------------------------------------------------------------------------------------------------------------------------------------------------------------------------------------------------ATACTTTAGTCGATACAAAGTCTGTTTTTTCGAAGATCCACTATGATAATGAAAAAGATTTCTACATATGCGACCAAATCGATCAAGAATATCCCAATCTGATAAATCTGTCCAAATGGGTTTGCTAATAGGATGCCCCGATCCAGTACAAAATTGAGCTTT…
	Anthoxanthum_monticola_subsp_alpinum_KC474042	---------------------------------------------------------------------------------------------------------------------------------------------------------------------------------------------------------------------------------------------ATACTTTAGTCGATACAAAGTCTGTTTTTTCGAAGATCCACTATGATAATGAAAAAGATTTCTACATATGCGACCAAATCGATCAAGAATATCCCAATCTGATAAATCTGTCCAAATGGGTTTGCTAATAGGATGCCCCGATCCAGTACAAAATTGAGCTTT…
	Anthoxanthum_monticola_subsp_alpinum_KM523923	----------------------------------------------------------------------------------------------------------------------------------------------------------------------------------------------------------------------------------------------------------------------------------------------------------------------CCAAATCGATCAAGAATATCCCAATCTGATAAATCTGTCCAAATGGGTTTGCTAATAGGATGCCCCGATCCAGTACAAAATTGAGCTTT…
	Anthoxanthum_nitens_HQ600018	TTAATTAAGAGGCTTCACCAGGTCGTTGATACGTATAATATCAAAATACCAAATACGCTCACTGTGCGATCCACGGAAAGAAAAAAGG---GTTGTTTTGGTGAACATCAAAGAAAAAACTAACTCTTCTTCGGTAAAAAATTCTTCTAAAAATGCCGAACCCAACCGTTGCATAAAAGTTCGTACCGTGCTTTTATGTTTACGAGCTAAAGTTCTAGCGCATGAAAGTCGAAGTATATACTTTAGTCGATACAAAGTCTGTTTTTTCGAAGATCCACTATGATAATGAAAAAGATTTCTACATATGCGACCAAATCGATCAAGAATATCCCAATCTGATAAATCTGTCCAAATGGGTTTGCTAATAGGATGCCCCGATCCAGTACAAAATTGAGCTTT…
	Anthoxanthum_nitens_JN966328	-------------------------------------------------------------------------------------------------------------------------------------------------------------------------------------------------------------------------------------------------------CGATACAAAGTCTGTTTTTTCGAAGATCCACTATGATAATGAAAAAGATTTCTACATATGCGACCAAATCGATCAAGAATATCCCAATCTGATAAATCTGTCCAAATGGGTTTGCTAATAGGATGCCCCGATCCAGTACAAAATTGAGCTTT…
	Anthoxanthum_nitens_JN966329	---------------------------------------------------------------------------------------------------------------------------------------------------------------------------------------------------------------------------------------------ATACTTTAGTCGATACAAAGTCTGTTTTTTCGAAGATCCACTATGATAATGAAAAAGATTTCTACATATGCGACCAAATCGATCAAGAATATCCCAATCTGATAAATCTGTCCAAATGGGTTTGCTAATAGGATGCCCCGATCCAGTACAAAATTGAGCTTT…
	Anthoxanthum_nitens_JN966330	---------------------------------------------------------------------------------------------------------------------------------------------------------------------------------------------------------------------------------------------ATACTTTAGTCGATACAAAGTCTGTTTTTTCGAAGATCCACTATGATAATGAAAAAGATTTCTACATATGCGACCAAATCGATCAAGAATATCCCAATCTGATAAATCTGTCCAAATGGGTTTGCTAATAGGATGCCCCGATCCAGTACAAAATTGAGCTTT…
	Anthoxanthum_nitens_KF713079	TTAATTAAGAGGCTTCACCAGGTCGTTGATACGTATAATATCAAAATACCAAATACGCTCACTGTGCGATCCACGGAAAGAAAAAAGG---GTTGTTTTGGTGAACATCAAAGAAAAAACTAACTCTTCTTCGGTAAAAAATTCTTCTAAAAATGCCGAACCCAACCGTTGCATAAAAGTTCGTACCGTGCTTTTATGTTTACGAGCTAAAGTTCTAGCGCATGAAAGTCGAAGTATATACTTTAGTCGATACAAAGTCTGTTTTTTCGAAGATCCACTATGATAATGAAAAAGATTTCTACATATGCGACCAAATCGATCAAGAATATCCCAATCTGATAAATCTGTCCAAATGGGTTTGCTAATAGGATGCCCCGATCCAGTACAAAATTGAGCTTT…
	Anthoxanthum_nitens_KF713080	TTAATTAAGAGGCTTCACCAGGTCGTTGATACGTATAATATCAAAATACCAAATACGCTCACTGTGCGATCCACGGAAAGAAAAAAGG---GTTGTTTTGGTGAACATCAAAGAAAAAACTAACTCTTCTTCGGTAAAAAATTCTTCTAAAAATGCCGAACCCAACCGTTGCATAAAAGTTCGTACCGTGCTTTTATGTTTACGAGCTAAAGTTCTAGCGCATGAAAGTCGAAGTATATACTTTAGTCGATACAAAGTCTGTTTTTTCGAAGATCCACTATGATAATGAAAAAGATTTCTACATATGCGACCAAATCGATCAAGAATATCCCAATCTGATAAATCTGTCCAAATGGGTTTGCTAATAGGATGCCCCGATCCAGTACAAAATTGAGCTTT…
	Anthoxanthum_nitens_SAA84_Saarela164	-----------------------------------------------------------------------------------------------------------------------------------------------------------------------------------------------------------------------------------------------------------------------------------------------GAAAAAGATTTCTACATATGCGACCAAATCGATCAAGAATATCCCAATCTGATAAATCTGTCCAAATGGGTTTGCTAATAGGATGCCCCGATCCAGTACAAAATTGAGCTTT…
	Anthoxanthum_nivale_LN906649	-------------------------------------------------------------------------------------------------------------------------------------------------------------------------------------------------------------------------------------------------------------------------------------------------------------------------------------------CAATCTGATAAATCTGTCCAACTGGGTTTGCTAATAGGATGCCCCGACCCAGTACAAAATTGAGCTTT…
	Anthoxanthum_odoratum_AM234541	TTAATTAAGAGGCTTCACCAGGCCGTTGATACGTATAATATCAAAATACCAAATACGCTCACTGTGTGATCCACGGAAAGAAAAAAGG---CTTGTTTTGGTGAACATCAAAGAAAAAACAAACTCTTCTTCGGTAAAAAATTCTTCTAAAAATGCCGAACCCAACCGTTGCATAAAAATTCGTACCGTGCTTTTATGTTTACGAGCTAAAGTTCTAGCGCATGAAAGTCGAAGTATATACTTTAGTCGATACAAAGTCTGTTTTTTCGAAGATCCACTATGATAATGAAAAAGATTTCTACATATGCGACCAAATCGATCAAGAATGTCCCAATCTGATAAATCTGTCCAACTGGGTTTACTAATAGGATGCCCCGACCCAGTACAAAATTGAGCTTT…
	Anthoxanthum_odoratum_DQ786884	TTAATTAAGAGGCTTCACCAGGCCGTTGATACGTATAATATCAAAATACCAAATACGCTCACTGTGTGATCCACGGAAAGAAAAAAGG---GTAGTTTTGGTGAACATCAAAGAAAAAACTAACTCTTCTTCGGTAAAAAATTCTTCTAAAAATGCCGAACCCAACCGTTGCATAAAAATTCGTACCGTGCTTTTATGTTTACGAGCTAAAGTTCTAGCGCATGAAAGTCGAAGTATATACTTTAGTCGATACAAAGTCTGTTTTTTCGAAGATCCACTATGATAATGAAAAAGATTTCTACATATGCGACCAAATCGATCAAGAATGTCCCAATCTGATAAATCTGTCCAACTGGGTTTGCTAATAGGATGCCCAGACCCAGTACAAAATTGAGCTTT…
	Anthoxanthum_odoratum_HE966877	----------------------------------------------------------------------------------------------------------------------------------------------------------------------------------------------------------------------------------------------------------------------------------------------------------------------------------------------------AAATCTGTCCAAATGGGTTTACTAATAGGATGGCCCGACCCAGTACAAAATTGAGCTTT…
	Anthoxanthum_odoratum_HM850562	--------------------------------------------------------------------------------------------------------------------------------------------------------------------------------------------------------------------------------------------------------------------------------------TATGATAATGAAAAAGATTTCTACATATGCGACCAAATCGATCAAGAATATCCCAATCTGATAAATCTGTCCAAATGGGTTTACTAATAGGATGGCCCGACCCAGTACAAAATTGAGCTTT…
	Anthoxanthum_odoratum_JN893971	--------------------------------------------------------------------------------------------------------------------------------------------------------------------------------------------------------------------------------------------------------------------------------------TATGATAATGAAAAAGATTTCTACATATGCGACCAAATCGATCAAGAATGTCCCAATCTGATAAATCTGTCCAACTGGGTTTGCTAATAGGATGCCCAGACCCAGTACAAAATTGAGCTTT…
	Anthoxanthum_odoratum_JN893974	----------------------------------------------------------------------------------------------------------------------------------------------------------------------------------------------------------------------------------------------------------------------------------------------TGAAAAAGATTTCTACATATGCGACCAAATCGATCAAGAATGTCCCAATCTGATAAATCTGTCCAACTGGGTTTGCTAATAGGATGCCCAGACCCAGTACAAAATTGAGCTTT…
	Anthoxanthum_odoratum_JN894743	---------------------------------------------------------------------------------------------------------------------------------------------------------------------------------------------------------------TAAAGTTCTAGCGCATGAAAGTCGAAGTATATACTTTAGTCGATACAAAGTCTGTTTTTTCGAAGATCCACTATGATAATGAAAAAGATTTCTACATATGCGACCAAATCGATCAAGAATGTCCCAATCTGATAAATCTGTCCAACTGGGTTTGCTAATAGGATGCCCAGACCCAGTACAAAATTGAGCTTT…
	Anthoxanthum_odoratum_SAA23_Saarela459	------------------------------------------------------------------------------------------------------------------------------------------------------------------------------------------------------------------------------------------TATATACTTTAGTCGATACAAAGTCTGTTTTTTCGAAGATCCACTATGATAATGAAAAAGATTTCTACATATGCGACCAAATCGATCAAGAATGTCCCAATCTGATAAATCTGTCCAACTGGGTTTACTAATAGGATGCCCCGACCCAGTACAAAATTGAGCTTT…
	Antinoria_agrostidea_KJ529360	TTAATTAAGAGGCTTCACCAGGTCGTTGATACGTATAATATCAAAATACCAAATACGCTCACTGTGTGATCCACGGAAAGAAAAAAGG---GTTGTTTTGGTAAACATCAAAGAAAAAACTAGCTCTTCTTCGGTAAAAAATTCTTCTAAAAATGCCGAACCTAATCGTTGCATAAAAGTTCGTACCGTGCTTTTATGTTTACGAGCTAAAGTTCTAGCGCATGAAAGTCGAAGTATATACTTTAGTCGATACAAAGTCCGTTTTTTCGAAGATCCACTATGATAATGAAAAAGATTTCTACATATCCGACCAAATCGATCAAGAATATCCCAATCTGATAAATCTGTCCAAATGGGTTTACTAATAGGATGGCCCGATCCAGTACAAAATTGAGCTTT…
	Apera_intermedia_KM523841	-----------------------------------------------------------------------------------------------------------------------------------------------------------------------------------------------------------------------------------------------------------------TCCGTTTTTTCGAAGATCCACTATGATAATGAAAAAGATTTCTACATATCCGACCAAATCGATCAAGAATATCCCAATCTGATAAATCTGTCCAAATGGGTTTACTAATAGGATGGCCCGATCCAGTACAAAATTGAGCTTT…
	Apera_interrupta_KM523842	-------------------------------------------------------------------------------------------------------------------------------------------------------------------------------------------------------------------------------------------------------------------------------GATCCACTATGATAATGAAAAAGATTTCTACATATCCGACCAAATCGATCAAGAATATCCCAATCTGATAAATCTGTCCAAATGGGTTTACTAATAGGATGGCCCGATCCAGTACAAAATTGAGCTTT…
	Apera_interrupta_SAA87_Saarela647	---------------------------------------------------------------------------------------------------------------------------------------------------------------------------------------------------------------------------------------------------------------------TTTTTTCGAAGATCCACTATGATAATGAAAAAGATTTCTACATATCCGACCAAATCGATCAAGAATATCCCAANCTGATAAATCTGTCCAAATGGGTCTACTAATAGGATGGCCCGATNCAGTACAAAANTGTGCTTT…
	Apera_triaristata_KM523843	-----------------------------------------------------------------------------------------------------------------------------------------------------------------------------------------------------------------------------------------------------------------TCCGTTTTTTCGAAGATCCACTATGATAATGAAAAAGATTTCTACATATCCGACCAAATCGATCAAGAATATCCCAATCTGATAAATCTGTCCAAATGGGTTTACTAATAGGATGGCCCGATCCAGTACAAAATTGAGCTTT…
	Arctagrostis_latifolia_KM523924	-----------------------------------------------------------------------------------------------------------------------------------------------------------------------------------------------------------------------------------------------------------------TCCGTTTTTTCGAAGATCCACTATGATAATGAAAAAGATTTCTACATATCCGACCAAATCGATCAAGAATATCCCAATCTGATAAATCTGTCCAAATGGGTTTACTAATAGGATGGCCCGATCCAGTACAAAATTGAGCTTT…
	Arctagrostis_latifolia_SAA91_Peterson18459	-------------------------------------------------------------------------------------------------------------------------------------------------------------------------------------------------------------------------------------------------------------------------------------------------------------------------------------------------GATAAATCTGTCCAAATGGGTTTACTAATAGGATGGCCCGATCCAGTACAAAATTGAGCTTT…
	Arctophila_fulva_KM523845	-----------------------------------------------------------------------------------------------------------------------------------------------------------------------------------------------------------------------------------------------------------------TCCGTTTTTTCGAAGACCCACTATGATAATGAAAAAGATTTCTACATATCCGACCAAATCGATCAAGAATATCCCAATCTGATAAATCTGTCCAAATGGGTTTACTAATAGGATGGCCCGATCCAGTACAAAATTGAGCTTT…
	Arctophila_fulva_KM523846	-------------------------------------------------------------------------------------------------------------------------------------------------------------------------------------------------------------------------------------------------------------------------------------CTATGATAATGAAAAAGATTTCTACATATCCGACCAAATCGATCAAGAATATCCCAATCTGATAAATCTGTCCAAATGGGTTTACTAATAGGATGGCCCGATCCAGTACAAAATTGAGCTTT…
	Arctopoa_eminens_KM523848	-----------------------------------------------------------------------------------------------------------------------------------------------------------------------------------------------------------------------------------------------------------------TCCGTTTTTTCGAAGATCCACTATGATAATGAAAAAGATTTCTACATATCCGACCAAATCGATCAAGAATATCCCAATCTGATAAATCTGTCCAAATGGGTTTACTAATAGGATGGCCCGATCCAGTACAAAATTGAGCTTT…
	Arctopoa_subfastigiata_KM523849	------------------------------------------------------------------------------------------------------------------------------------------------------------------------------------------------------------------------------------------------------------------------TTTCGAAGATCCACTATGATAATGAAAAAGATTTCTACATATCCGACCAAATCGATCAAGAATATCCCAATCTGATAAATCTGTCCAAATGGGTTTACTAATAGGATGGCCCGATCCAGTACAAAATTGAGCTTT…
	Arrhenatherum_elatius_AM234543	TTAATTAAGAGGTTTCACCAGGTCGTTGATACGTATAATATCAAAATACCAAATACGCTCACTGTGCGATCCACGGAAAGAAAAAAGG---CTTGTTTTGGTGAACATCAAAGCAAAAACGAACTCTTCTTCGGTAAAAAATTCTTCTAAAAATGCCGAACCTAACCGTTGCATAAAAGTTCGTACCGTGCTTTTATGTTTACGAGCTAAAGTTCTAGCGCATGAAAGTCGAAGTATATACTTTAGTCGATACAAAGTCTGTTTTTTCGAAGATCCACTATGATAATGAAAAAGATTTCTACATATGCGACCAAATCGATCAAGAATATCCCAATCTGATAAATCTGTCCAAATGGGTTTACTAATAGGATGTCCCGATCCAGTACAAAATTGAGCTTT…
	Arrhenatherum_elatius_EU434292	TTAATTAAGAGGTTTCACCAGGTCGTTGATACGTATAATATCAAAATACCAAATACGCTCACTGTGCGATCCACGGAAAGAAAAAAGG---CTTGTTTTGGTGAACATCAAAGCAAAAACGAACTCTTCTTCGGTAAAAAATTCTTCTAAAAATGCCGAACCTAACCGTTGCATAAAAGTTCGTACCGTGCTTTTATGTTTACGAGCTAAAGTTCTAGCGCATGAAAGTCGAAGTATATACTTTAGTCGATACAAAGTCTGTTTTTTCGAAGATCCACTATGATAATGAAAAAGATTTCTACATATGCGACCAAATCGATCAAGAATATCCCAATCTGATAAATCTGTCCAAATGGGTTTACTAATAGGATGTCCCGATCCAGTACAAAATTGAGCTTT…
	Arrhenatherum_elatius_FJ395406	-------------------------------------------------------------------------------------------------------------------------------------------------------------------------------------------------------------------------------------------------------------------------------------CTATGATAATGAAAAAGATTTCTACATATGCGACCAAATCGATCAAGAATATCCCAATCTGATAAATCTGTCCAAATGGGTTTACTAATAGGATGTCCCGATCCAGTACAAAATTGAGCTTT…
	Arrhenatherum_elatius_HM850561	--------------------------------------------------------------------------------------------------------------------------------------------------------------------------------------------------------------------------------------------------------------------------------------TATGATAATGAAAAAGATTTCTACATATGCGACCAAATCGATCAAGAATATCCCAATCTGATAAATCTGTCCAAATGGGTTTACTAATAGGATGTCCCGATCCAGTACAAAATTGAGCTTT…
	Arrhenatherum_elatius_JN893973	----------------------------------------------------------------------------------------------------------------------------------------------------------------------------------------------------------------------------------------------------------------------------------------------TGAAAAAGATTTCTACATATGCGACCAAATCGATCAAGAATATCCCAATCTGATAAATCTGTCCAAATGGGTTTACTAATAGGATGTCCCGATCCAGTACAAAATTGAGCTTT…
	Arrhenatherum_elatius_JN894513	--------------------------------------------------------------------------------------------------------------------------------------------------------------------------------------------------------------------------------------------------TTAGTCGATACAAAGTCTGTTTTTTCGAAGATCCACTATGATAATGAAAAAGATTTCTACATATGCGACCAAATCGATCAAGAATATCCCAATCTGATAAATCTGTCCAAATGGGTTTACTAATAGGATGTCCCGATCCAGTACAAAATTGAGCTTT…
	Arrhenatherum_elatius_JN895819	-----------------------------------------------------------------------------------------------------------------------------------------------------------------------------------------------------------------------------------------GTATATACTTTAGTCGATACAAAGTCTGTTTTTTCGAAGATCCACTATGATAATGAAAAAGATTTCTACATATGCGACCAAATCGATCAAGAATATCCCAATCTGATAAATCTGTCCAAATGGGTTTACTAATAGGATGTCCCGATCCAGTACAAAATTGAGCTTT…
	Arrhenatherum_elatius_KJ204442	----------------------------------------------------------------------------------------------------------------------------------------------------------------------------------------------------------------------------------------------------------------------TTTTTCG-AGATCCACTATGATAATGAAAAAGATTTCTACATATGCGACCAAATCGATCAAGAATATCCCAATCTGATAAATCTGTCCAAATGGGTTTACTAATAGGATGTCCCGATCCAGTACAAAATTGAGCTTT…
	Arrhenatherum_elatius_KJ529335	TTAATTAAGAGGCTTCACCAGGTCGTTGATACGTATAATATCAAAATACCAAATACGCTCACTGTGCGATCCACGGAAAGAAAAAAGG---CTTGTTTTGGTGAACATCAAAGCAAAAACAAACTCTTCTTCGGTAAAAAATTCTTCTAAAAATGCCGAACCTAACCGTTGCATAAAAGTTCGTACCGTGCTTTTATGTTTACGAGCTAAAGTTCTAGCGCATGAAAGTCGAAGTATATACTTTAGTCGATACAAAGTCTGTTTTTTCGAAGATCCACTATGATAATGAAAAAGATTTCTACATATGCGACCAAATCGATCAAGAATATCCCAATCTGATAAATCTGTCCAAATGGGTTTACTAATAGGATGTCCCGATCCAGTACAAAATTGAGCTTT…
	Arrhenatherum_elatius_SAA567_Saarela903	-----------------------------------------------------------------------------------------------------------------------------------------------------------------------------------------------TTTTATGTTTACGAGCTAAAGTTCTAGCGCATGAAAGTCGAAGTATATACTTTAGTCGATACAAAGTCTGTTTTTTCGAAGATCCACTATGATAATGAAAAAGATTTCTACATATGCGACCAAATCGATCAAGAATATCCCAATCTGATAAATCTGTCCAAATGGGTTTACTAATAGGATGTCCCGATCCAGTACAAAATTGAGCTTT…
	Arrhenatherum_elatius_subsp_elatius_HE970674	-------------------------------------------------------------------------------------------------------------------------------------------------------------------------------------------------------------------------------------------------------------------------------------CTATGATAATGAAAAAGATTTCTACATATGCGACCAAATCGATCAAGAATATCCCAATCTGATAAATCTGTCCAAATGGGTTTACTAATAGGATGTCCCGATCCAGTACAAAATTGAGCTTT…
	Avellinia_michelii_JX438079	TTAATTAAGAGGCTTCACCAGGTCGTTGATACGTATAATATCAAAATACCAAATACGCTCACTGTGCGATCCACGGAAAGAAAAAAGG---CTTGTTTTGTTGAACATCAAAGCAAAAACTAACTCTTCTTCGGTAAAAAATTCTTCTAAAAATGCCGAACCCAACCGTTGCATAAAAGTTCGTACCGTGCTTTTATGTTTACGAGCTAAAGTTCTAGCGCATGAAAGTCGAAGGATATACTTTAGTCGATACAAAGTCTGTTTTTTCGAAGATCCACTATGATAATGAAAAAGATTTCTACATATGCGACCAAATCGATCAAGAATATCCCAATCTGATAAATCTGTCCAAATGGGTTTACTAATAGGATGCCCCGATCCAGTACAAAATTGAGCTTT…
	Avellinia_michelii_KJ529340	TTAATTAAGAGGCTTCACCAGGTCGTTGATACGTATAATATCAAAATACCAAATACGCTCACTGTGTGATCCACGGAAAGAAAAAAGG---CTTGTTTTGGTGAACATCAAAGCAAAAACTAACTCTTCTTCGGTAAAAAATTCTTCTAAAAATGCCGAACCCAACCGTTGCATAAAAGTTCGTACCGTGCTTTTATGTTTACGAGCTAAAGTTCTAGCGCATGAAAGTCGAAGGATATACTTTAGTCGATACAAAGTCTGTTTTTTCGAAGATCCACTATGATAATGAAAAAGATTTCTACATATGCGACCAAATCGATCAAGAATATCCCAATCTGATAAATCTGTCCAAATGGGTTTACTAATAGGATGCCCCGACCCAGTACAAAATTGGGCTTT…
	Avellinia_michellii_SAA629_Peterson14246	---------------------------------------------------------------------------------------------------------------------------------------------------------------------------------------------------------------------------------AAGTCGAAGGATATACTTTAGTCGATACAAAGTCTGTTTTTTCGAAGATCCACTATGATAATGAAAAAGATTTCTACATATGCGACCAAATCGATCAAGAATATCCCAATCTGATAAATCTGTCCAAATGGGTTTACTAATAGGATGCCCCGATCCAGTACAAAATTGAGCTTT…
	Avena_barbata_HM850559	--------------------------------------------------------------------------------------------------------------------------------------------------------------------------------------------------------------------------------------------------------------------------------------TATGATAATGAAAAAGATTTCTACATATGCGACCAAATCGATCAAGAATATCCCAATCTGATAAATCTGTCCAAATGGGTTTACTAATAGGATGTCCCGATCCAGTACAAAATTGAGCTTT…
	Avena_barbata_KJ529334	TTAATTAAGAGGCTTCACCAGGTCGTTGATACGTATAATATCAAAATACCAAATACGCTCACTGTGCGATCCACGGAAAGAAAAAAGG---CTTGTTTTGGTGAACATCAAAGCAAAAACTAACTCTTGTTCGGTAAAAAATTCTTCTAAAAATGCCGAACCTAACCGTTGCATAAAAGTTCGTACCGTGCTTTTATGTTTACGAGCTAAAGTTCTAGCGCATGAAAGTCGAAGTATATACTTTAGTCGATATAAAGTCTGTTTTTTCGAAGATCCACTATGATAATGAAAAAGATTTCTACATATGCGACCAAATCGATCAAGAATATCCCAATCTGATAAATCTGTCCAAATGGGTTTACTAATAGGATGTCCCGATCCAGTACAAAATTGAGCTTT…
	Avena_fatua_HM850560	--------------------------------------------------------------------------------------------------------------------------------------------------------------------------------------------------------------------------------------------------------------------------------------TATGATAATGAAAAAGATTTCTACATATGCGACCAAATCGATCAAGAATATCCCAATCTGATAAATCTGTCCAAATGGGTTTACTAATAGGATGTCCCGATCCAGTACAAAATTGAGCTTT…
	Avena_fatua_HQ593189	--------------------------------------------------------------------------------------------------------------------------------------------------------------------------------------------------------------------------------------------------------------AAGTCTGTTTTTTCGAAGATCCACTATGATAATGAAAAAGATTTCTACATATGCGACCAAATCGATCAAGAATATCCCAATCTGATAAATCTGTCCAAATGGGTTTACTAATAGGATGTCCCGATCCAGTACAAAATTGAGCTTT…
	Avena_fatua_HQ600013	TTAATTAAGAGGCTTCACCAGGTCGTTGATACGTATAATATCAAAATACCAAATACGCTCACTGTGCGATCCACGGAAAGAAAAAAGG---CTTGTTTTGGTGAACATCAAAGCAAAAACTAACTCTTGTTCGGTAAAAAATTCTTCTAAAAATGCCGAACCTAACCGTTGCATAAAAGTTCGTACCGTGCTTTTATGTTTACGAGCTAAAGTTCTAGCGCATGAAAGTCGAAGTATATACTTTAGTCGATATAAAGTCTGTTTTTTCGAAGATCCACTATGATAATGAAAAAGATTTCTACATATGCGACCAAATCGATCAAGAATATCCCAATCTGATAAATCTGTCCAAATGGGTTTACTAATAGGATGTCCCGATCCAGTACAAAATTGAGCTTT…
	Avena_fatua_JN894150	-------------------------------------------------------------------------------------------------------------------------------------------------------------------------------------------------------------------------------------------ATATACTTTAGTCGATATAAAGTCTGTTTTTTCGAAGATCCACTATGATAATGAAAAAGATTTCTACATATGCGACCAAATCGATCAAGAATATCCCAATCTGATAAATCTGTCCAAATGGGTTTACTAATAGGATGTCCCGATCCAGTACAAAATTGAGCTTT…
	Avena_fatua_JN895698	--------------------------------------------------------------------------------------------------------------------------------------------------------------------------------------------------------------------------------------GAAGTATATACTTTAGTCGATATAAAGTCTGTTTTTTCGAAGATCCACTATGATAATGAAAAAGATTTCTACATATGCGACCAAATCGATCAAGAATATCCCAATCTGATAAATCTGTCCAAATGGGTTTACTAATAGGATGTCCCGATCCAGTACAAAATTGAGCTTT…
	Avena_fatua_KF713077	TTAATTAAGAGGCTTCACCAGGTCGTTGATACGTATAATATCAAAATACCAAATACGCTCACTGTGCGATCCACGGAAAGAAAAAAGG---CTTGTTTTGGTGAACATCAAAGCAAAAACTAACTCTTGTTCGGTAAAAAATTCTTCTAAAAATGCCGAACCTAACCGTTGCATAAAAGTTCGTACCGTGCTTTTATGTTTACGAGCTAAAGTTCTAGCGCATGAAAGTCGAAGTATATACTTTAGTCGATATAAAGTCTGTTTTTTCGAAGATCCACTATGATAATGAAAAAGATTTCTACATATGCGACCAAATCGATCAAGAATATCCCAATCTGATAAATCTGTCCAAATGGGTTTACTAATAGGATGTCCCGATCCAGTACAAAATTGAGCTTT…
	Avena_fatua_KJ204444	------------------------------------------------------------------------------------------------------------------------------------------------------------------------------------------------------------------------------------------------------------------CTGTTTTTTCGAAGATCCACTATGATAATGAAAAAGATTTCTACATATGCGACCAAATCGATCAAGAATATCCCAATCTGATAAATCTGTCCAAATGGGTTTACTAATAGGATGTCCCGATCCAGTACAAAATTGAGCTTT…
	Avena_fatua_SAA89_Saarela779	-----------------------------------------------------------------------------------------------------------------------------------------------------------------------------------------------------------------------------------------------------------------------------------CACTATGATAATGAAAAAGATTTCTACATATGCGACCAAATCGATCAAGAATATCCCAATCTGATAAATCTGTCCAAATGGGTTTACTAATAGGATGTCCCGATCCAGTACAAAATTGAGCTTT…
	Avena_sativa_KM538790	-----------GCTTCACCAGGTCGTTGATACGTATAATATCAAAATACCAAATACGCTCACTGTGCGATCCACGGAAAGAAAAAAGG---CTTGTTTTGGTGAACATCAAAGCAAAAACTAACTCTTGTTCGGTAAAAAATTCTTCTAAAAATGCCGAACCTAACCGTTGCATAAAAGTTCGTACCGTGCTTTTATGTTTACGAGCTAAAGTTCTAGCGCATGAAAGTCGAAGTATATACTTTAGTCGATATAAAGTCTGTTTTTTCGAAGATCCACTATGATAATGAAAAAGATTTCTACATATGCGACCAAATCGATCAAGAATATCCCAATCTGATAAATCTGTCCAAATGGGTTTACTAATAGGATGTCCCGATCCAGTACAAAATTGAGCTTT…
	Avena_sativa_KP149523	----------------------------------------------------------------------------------------------------------------------------------------------------------------------------------------------------------------------------------------------------------------------------GAAGATCCACTATGATAATGAAAAAGATTTCTACATATGCGACCAAATCGATCAAGAATATCCCAATCTGATAAATCTGTCCAAATGGGTTTACTAATAGGATGTCCCGATCCAGTACAAAATTGAGCTTT…
	Avena_sativa_SAA570_Saarela775	-----------------------------------------------------------------------------------------------------------------------------------------------------------------------------------------------------------------------------ATGAAAGTCGAAGTATATACTTTAGTCGATATAAAGTCTGTTTTTTCGAAGATCCACTATGATAATGAAAAAGATTTCTACATATGCGACCAAATCGATCAAGAATATCCCAATCTGATAAATCTGTCCAAATGGGTTTACTAATAGGATGTCCCGATCCAGTACAAAATTGAGCTTT…
	Avena_sterilis_HE966879	----------------------------------------------------------------------------------------------------------------------------------------------------------------------------------------------------------------------------------------------------------------------------------------------------------------------------------------------------AAATCTGTCCAAATGGGTTTACTAATAGGATGTCCCGATCCAGTACAAAATTGAGCTTT…
	Avena_sterilis_JX438073	TTAATTAAGAGGCTTCACCAGGTCGTTGATACGTATAATATCAAAATACCAAATACGCTCACTGTGCGATCCACGGAAAGAAAAAAGG---CTTGTTTTGGTGAACATCAAAGCAAAAACTAACTCTTGTTCGGTAAAAAATTCTTCTAAAAATGCCGAACCTAACCGTTGCATAAAAGTTCGTACCGTGCTTTTATGTTTACGAGCTAAAGTTCTAGCGCATGAAAGTCGAAGTATATACTTTAGTCGATATAAAGTCTGTTTTTTCGAAGATCCACTATGATAATGAAAAAGATTTCTACATATGCGACCAAATCGATCAAGAATATCCCAATCTGATAAATCTGTCCAAATGGGTTTACTAATAGGATGTCCCGATCCAGTACAAAATTGAGCTTT…
	Avenella_flexuosa_AM234545	TTAATTAAGAGACTTCACCAGGTCGTTGATACGTATAATATCAAAATACCAAATACGCTCACTGTGTGATCCACGGAAAGAAAAAAGG---GTTGTTTTGGTAAACATCAAAGAAAAAACCAGCTCTTCTTCGGTAAAAAATTCTTCTAAAAATGCCGAACCTAATCGTTGCATAAAAGTTCGTACCGTGCTTTTATGTTTACGAGCTAAAGTTCTAGCACAGGAAAGTCGAAGTATATACTTTAGTCGATACAAAGTCCTTTTTTTCGAAGATCCACTATGATAATGAAAAAGATTTCTACATATCCGACCAAATCGATCAAGAATATCCCAATCTGATAAATCTGTCCAAATAGGTTTACTAATAGGATGGCCCGATCCAGTACAAAATAGAGCTTT…
	Avenella_flexuosa_DQ786887	TTAATTAAGAGACTTCACCAGGTCGTTGATACGTATAATATCAAAATACCAAATACGCTCACTGTGTGATCCACGGAAAGAAAAAAGG---GTTGTTTTGGTAAACATCAAAGAAAAAACCAGCTCTTCTTCGGTAAAAAATTCTTCTAAAAATGCCGAACCTAATCGTTGCATAAAAGTTCGTACCGTGCTTTTATGTTTACGAGCTAAAGTTCTAGCACAGGAAAGTCGAAGTATATACTTTAGTCGATACAAAGTCCTTTTTTTCGAAGATCCACTATGATAATGAAAAAGATTTCTACATATCCGACCAAATCGATCAAGAATATCCCAATCTGATAAATCTGTCCAAATAGGTTTACTAATAGGATGGCCCGATCCAGTACAAAATTGAGCTTT…
	Avenella_flexuosa_JN894954	--------------------------------------------------------------------------------------------------------------------------------------------------------------AACCTAATCGTTGCATAAAAGTTCGTACCGTGCTTTTATGTTTACGAGCTAAAGTTCTAGCACAGGAAAGTCGAAGTATATACTTTAGTCGATACAAAGTCCTTTTTTTCGAAGATCCACTATGATAATGAAAAAGATTTCTACATATCCGACCAAATCGATCAAGAATATCCCAATCTGATAAATCTGTCCAAATAGGTTTACTAATAGGATGGCCCGATCCAGTACAAAATTGAGCTTT…
	Avenella_flexuosa_JN895040	--------------------------------------------------------------------------------------------------------------------------------------------------------------------------------------------------------------------------------------------------TTAGTCGATACAAAGTCCTTTTTTTCGAAGATCCACTATGATAATGAAAAAGATTTCTACATATCCGACCAAATCGATCAAGAATATCCCAATCTGATAAATCTGTCCAAATAGGTTTACTAATAGGATGGCCCGATCCAGTACAAAATTGAGCTTT…
	Avenella_flexuosa_JN896065	----------------------------------------------------------------------------------------------------------------------------------------------------------------------------------------------------------------------------------------------------------------GTCCTTTTTTTCGAAGATCCACTATGATAATGAAAAANATTTCTACATATCCGACCAAATCGATCAAGAATATCCCAATCTGATAAATCTGTCCAAATAGGTTTACTAATAGGATGGCCCGATCCAGTACAAAATTGAGCTTT…
	Avenella_flexuosa_JX438083	TTAATTAAGAGACTTCACCAGGTCGTTGATACGTATAATATCAAAATACCAAATACGCTCACTGTGTGATCCACGGAAAGAAAAAAGG---GTTGTTTTGGTAAACATCAAAGAAAAAACCAGCTCTTCTTCGGTAAAAAATTCTTCTAAAAATGCCGAACCTAATCGTTGCATAAAAGTTCGTACCGTGCTTTTATGTTTACGAGCTAAAGTTCTAGCACAGGAAAGTCGAAGTATATACTTTAGTCGATACAAAGTCCTTTTTTTCGAAGATCCACTATGATAATGAAAAAGATTTCTACATATCCGACCAAATCGATCAAGAATATCCCAATCTGATAAATCTGTCCAAATAGGTTTACTAATAGGATGGCCCGATCCAGTACAAAATTGAGCTTT…
	Avenella_flexuosa_KJ840867	--------------------------------------------------------------------------------------------------------------------------------------------------------------------------------------------------------------------------------------------------------------------------TCGAAGATCCACTATGATAATGAAAAAGATTTCTACATATCCGACCAAATCGATCAAGAATATCCCAATCTGATAAATCTGTCCAAATAGGTTTACTAATAGGATGGCCCGATCCAGTACAAAATTGAGCTTT…
	Avenella_flexuosa_KJ840868	---------------------------------------------------------------------------------------------------------------------------------------------------------------------------------------------------------------------------------------------------------------------------------------------------AAGATTTCTACATATCCGACCAAATCGATCAAGAATATCCCAATCTGATAAATCTGTCCAAATAGGTTTACTAATAGGATGGCCCGATCCAGTACAAAATTGAGCTTT…
	Avenula_pubescens_FM957003	TTAATTAAGAGGCTTCACCAGGTCGTTAATACGTATAATATCAAAATACCAAATACGCTCACTGTGCGATCCACGGAAAGAAAAAAGG---GTTGTTTTGGTGAACATCAAAGAAAAAACTAGCTCTTCTTCGGTAAAAAATTCTTCTAAAAATGCCGAACCTAATCGTTGCATAAAAGTTCGCACCGTGCTTTTATGTTTACGAGCTAAAGTTCTAGCGCATGAAAGTCGAAGTATATACTTTAGTCGATACAAAGTCTGTTTTTTCGAAGATCCACTATGATAATGAAAAAGATTTCTACATATCCGACCAAATCGATCAAGAATATCCCAATCTGATAAATCTGTCCAAATAGGTTTACTAATAGGATGGCCCGATCCAGTACAAAATTGAGCTTT…
	Avenula_pubescens_JN894521	-----------------------------------------------------------------------------------------------------------------------------------------------------------------------------------------------------------------------------------------------------------------------------------------------------------TACATATCCGACCAAATCGATCAAGAATATCCCAATNTGATAAATCTGTCCAAATAGGTTTACTAATAGGATGGCCCGATCCAGTACAAAATTGAGCTTT…
	Avenula_pubescens_JN894522	---------------------------------------------------------------------------------------------------------------------------------------------------------------------------------------------------------------------------------------------------------------------------------------ATGATAATGAAAAAGATTTCTACATATCCGACCAAATCGATCAAGAATATCCCAATCTGATAAATCTGTCCAAATAGGTTTACTAATAGGATGGCCCGATCCAGTACAAAATTGAGCTTT…
	Avenula_pubescens_JN894524	---------------------------------------------------------------------------------------------------------------------------------------------------------------------------------------------------------------------------------------------------------------------------------------------------------------------------------------------------------------------------------------------------------------…
	Avenula_pubescens_JN895805	---------------------------------------------------------------------------------------------------------------------------------------------------------------------------------------------------------------------------------------------------------------------------------------------------------------------------------------------------------------------------------------------------------------…
	Avenula_pubescens_JN895846	--------------------------------------------------------------------------------------------------------------------------------------------------------------------------------------------------------------------------------------------------TTAGTCGATACAAAGTCTGTTTTTTCGAAGATCCACTATGATAATGAAAAAGATTTCTACATATCCGACCAAATCGATCAAGAATATCCCAATCTGATAAATCTGTCCAAATAGGTTTACTAATAGGATGGCCCGATCCAGTACAAAATTGAGCTTT…
	Beckmannia_eruciformis_LN554423	TTAATTAAGAGGCTTCACCAGGTCGTTGATACGTATAATATCAAAATACCAAATACGCTCACTGTGCGATCCACGGAAAGAAAAAAGG---GTTGTTTTGGTGAACATCAAAGAAAAAACTAGCTCTTCTTCGGTAAAAAATTCTTCTAAAAATGCCGAACCTAATCGTTGCATAAAAGTTCGTACCGTGCTTTTATGTTTACGAGCTAAAGTTCTAGCGCATGAAAGTCGAAGTATATACTTTAGTCGATACAAAGTCTGTTTTTTCGAAGATCCACTATGATAATGAAAAAGATTTCTACATATTCGACCAAATCGATCAAGAATATCCCAATCTGATAAATCTGTCCAAATGGGTTTACTAATAGGATGGCCCGATCCAGTACAAAATTGAGCTTT…
	Beckmannia_syzigachne_KF713087	TTAATTAAGAGGCTTCACCAGGTCGTTGATACGTATAATATCAAAATACCAAATACGCTCACTGTGCGATCCACGGAAAGAAAAAAGG---GTTGTTTTGGTGAACATCAAAGAAAAAACTAGCTCTTCTTCGGTAAAAAATTCTTCTAAAAATGCCGAACCTAATCGTTGCATAAAAGTTCGTACCGTGCTTTTATGTTTACGAGCTAAAGTTCTAGCGCATGAAAGTCGAAGTATATACTTTAGTCGATACAAAGTCTGTTTTTTCGAAGATCCACTATGATAATGAAAAAGATTTCTACATATTCGACCAAATCGATCAAGAATATCCCAATCTGATAAATCTGTCCAAATGGGTTTACTAATAGGATGGCCCGATCCAGTACAAAATTGAGCTTT…
	Beckmannia_syzigachne_KF713090	TTAATTAAGAGGCTTCACCAGGTCGTTGATACGTATAATATCAAAATACCAAATACGCTCACTGTGCGATCCACGGAAAGAAAAAAGG---GTTGTTTTGGTGAACATCAAAGAAAAAACTAGCTCTTCTTCGGTAAAAAATTCTTCTAAAAATGCCGAACCTAATCGTTGCATAAAAGTTCGTACCGTGCTTTTATGTTTACGAGCTAAAGTTCTAGCGCATGAAAGTCGAAGTATATACTTTAGTCGATACAAAGTCTGTTTTTTCGAAGATCCACTATGATAATGAAAAAGATTTCTACATATTCGACCAAATCGATCAAGAATATCCCAATCTGATAAATCTGTCCAAATGGGTTTACTAATAGGATGGCCCGATCCAGTACAAAATTGAGCTTT…
	Beckmannia_syzigachne_SAA24_Saarela712	----------------------------------------------------------------------------------------------------------------------------------------------------------------------------------------------------------------------------------------------------------------------------------------------------AGATTTCTACATATTCGACCAAATCGATCAAGAATATCCCAATCTGATAAATCTGTCCAAATGGGTTTACTAATAGGATGGCCCGATCCAGTACAAAATTGAGCTTT…
	Bellardiochloa_carica_KM523851	-----------------------------------------------------------------------------------------------------------------------------------------------------------------------------------------------------------------------------------------------------------------TCCGTTTTTTCGAAGATCCACTATGATAATGAAAAAGATTTCTACATATCCGACCAAATCGATCAAGAATATCCCAATCTGATAAATCTGTCCAAATGGGTTTACTAATAGGATGGCCCGATCCAGTACAAAATTGAGCTTT…
	Bellardiochloa_variegata_KM523852	-------------------------------------------------------------------------------------------------------------------------------------------------------------------------------------------------------------------------------------------------------------------------------------CTATGATAATGAAAAAGATTTCTGCATATCCGACCAAATCGATCAAGAATATCCCAATCTGATAAATCTGTCCAAATGGGTTTACTAATAGGATGGCCCGATCCAGTACAAAATTGAGCTTT…
	Briza_maxima_FN908048	TTAATTAAGAGGCTTCACCAGGTCATTGATACGTATAATATCAAAATACCAAATACGCTCACTGTGCAATCCACGGTGAGAAAAAAGG---GTTGTTTTGGTGAACATCAAAGAAAAAACTAAGTCTTCTTCGGTAAAAAATTCTTCTAAAAATGACGAACCGAGCCGTTGCATAAAAGTTCGTACCGTGCTTTTATGTTTACGAGCTAAAGTTCTAGCGCATGAAAGTCGAAGTATATACTTTAGTCGATACAAAGTCTGTTTTTTCGAAGATCCACTATGATAATGAAAAAGATTTCTGCATATGCGACCAAATCGATCAAGAATATCCCAATCTGGTAAATCTGTCCAAATGGGTTTACTAATAGGATGCCCCGATCCAGTACAAAATTGAGCTTT…
	Briza_maxima_KJ529359	TTAATTAAGAGGCTTCACCAGGTCATTGATACGTATAATATCAAAATACCAAATACGCTCACTGTGCGATCCACGGAAAGAAAAAAGG---GTTGTTTTGGTGAACATCAAAGAAAAAACTAAGTCTTCTTCGGTAAAAAATTCTTCTAAAAATGCCGAACCCAGCCGTTGCATAAAAGTTCGTACCGTGCTTTTATGTTTACGAGCTAAAGTTCTAGCGCATGAAAGTCGAAGTATATACTTTAGTCGATACAAAGTCTGTTTTTTGGAAGATCCACTATGATAATGAAAAAGATTTCTGCATATGCGACCAAATCGATCAAGAATATCCCAATCTGGTAAATCTGTCCAAATGGGTTTACTAATAGGATGCCCCGATCCAGTACAAAATTGAGCTTT…
	Briza_maxima_KJ599229	---------------------------------------------------------------------------------------------------------------------------------------------------------------------------------------------------------------------------------------------------------------------------------------------------------------------------------------------------------------------------------------------------------------…
	Briza_media_FR865056	---------------------------------------------------------------------------------------------------------------------------------------------------------------------------------------------------------------------------------------------------------------------------------------------------------------------------------------------------------------------------------------------------------------…
	Briza_media_JN894030	-------------------------------------------------------------------------------------------------------------------------------------------------------------------------TGCATAAAAGTTCGTACCGTGGTTTTATGTTTACGAGCTAAAGTTCTAGCGCATGAAAGTCGAAGTATATACTTTAGTCGATACAAAGTCTGTTTTTTCGAAGATCCACTATGATAATGAAAAAGATTTCTGCATATGCGACCAAATCGATCAAGAATATCCCAATCTGGTAAATCTGTCCAAATGGGTTTACTAATAGGATGCCCCGATCCAGTACAAAATTGAGCTTT…
	Briza_media_JN894143	----------------------------------------------------------------------------------------------------------------------------------------------------------------------------------------------------------------------------------------------------------------------------------CCACTATGATAATGAAAAAGATTTCTGCATATGCGACCAAATCGATCAAGAATATCCCAATCTGGTAAATCTGTCCAAATGGGTTTACTAATAGGATGCCCCGATCCAGTACAAAATTGAGCTTT…
	Briza_media_JN894146	----------------------------------------------------------------------------------------------------------------------------------------------------------------------------------------------------------------------------------------------------------------------------GAAGATCCACTATGATAATGAAAAAGATTTCTGCATATGCGACCAAATCGATCAAGAATATCCCAATCTGGTAAATCTGTCCAAATGGGTTTACTAATAGGATGCCCCGATCCAGTACAAAATTGAGCTTT…
	Briza_minor_DQ786892	TTAATTAAGAGGCTTCACCAGGTCATTGATACGTATAATATCAAAATACCAAATACGCTCACTGTGCGATCCACGGAAAGAAAAAAGG---GTTGTTTTGGTGAACATCAAAGAAAAAACTAAGTCTTCTTCGGTAAAAAATTCTTCTAAAAATGCCGAACCCAGCCGTTGCATAAAAGTTCGTACCGTGCTTTTATGTTTACGAGCTAAAGTTCTAGCGCATGAAAGTCGAAGTATATACTTTAGTCGATACAAAGTATGTTTTTTCGAAGATCCACTATGATAATGAAAAAGATTTCTGCATATGCGACCAAATCGATCAAGAATATCCCAATCTGGTAAATCTGTCCAAATGGGTTTACTAATAGGATGCCCCGATCCAGTACAAAATTGAGCTTT…
	Briza_minor_HM850580	--------------------------------------------------------------------------------------------------------------------------------------------------------------------------------------------------------------------------------------------------------------------------------------TATGATAATGAAAAAGATTTCTGCATATGCGACCAAATCGATCAAGAATATCCCAATCTGGTAAATCTGTCCAAATGGGTTTACTAATAGGATGCCCCGATCCAGTACAAAATTGAGCTTT…
	Briza_minor_HQ600040	TTAATTAAGAGGCTTCACCAGGTCATTGATACGTATAATATCAAAATACCAAATACGCTCACTGTGCGATCCACGGAAAGAAAAAAGG---GTTGTTTTGGTGAACATCAAAGAAAAAACTAAGTCTTCTTCGGTAAAAAATTCTTCTAAAAATGCCGAACCCAGCCGTTGCATAAAAGTTCGTACCGTGCTTTTATGTTTACGAGCTAAAGTTCTAGCGCATGAAAGTCGAAGTATATACTTTAGTCGATACAAAGTATGTTTTTTCGAAGATCCACTATGATAATGAAAAAGATTTCTGCATATGCGACCAAATCGATCAAGAATATCCCAATCTGGTAAATCTGTCCAAATGGGTTTACTAATAGGATGCCCCGATCCAGTACAAAATTGAGCTTT…
	Briza_minor_KJ529358	TTAATTAAGAGGCTTCACCAGGTCATTGATACGTATAATATCAAAATACCAAATACGCTCACTGTGCGATCCACGGAAAGAAAAAAGG---GTTGTTTTGGTGAACATCAAAGAAAAAACTAAGTCTTCTTCGGTAAAAAATTCTTCTAAAAATGCCGAACCCAGCCGTTGCATAAAAGTTCGTACCGTGCTTTTATGTTTACGAGCTAAAGTTCTAGCGCATGAAAGTCGAAGTATATACTTTAGTCGATACAAAGTCTGTTTTTTCGAAGATCCACTATGATAATGAAAAAGATTTCTGCATATGCGACCAAATCGATCAAGAATATCCCAATCTGGTAAATCTGTCCAAATGGGTTTACTAATAGGATGCCCCGATCCAGTACAAAATTGAGCTTT…
	Briza_minor_KJ599228	---------------------------------------------------------------------------------------------------------------------------------------------------------------------------------------------------------------------------------------------------------------------------------------------------------------------------------------------------------------------------------------------------------------…
	Briza_minor_SAA529_Peterson21636	---------------------------------------------------------------------------------------------------------------------------------------------------------------------------------------------------------------------------------AAGTCGAAGTATATACTTTAGTCGATACAAAGTATGTTTTTTCGAAGATCCACTATGATAATGAAAAAGATTTCTGCATATGCGACCAAATCGATCAAGAATATCCCAATCTGGTAAATCTGTCCAAATGGGTTTACTAATAGGATGCCCCGATCCAGTACAAAATTGAGCTTT…
	Bromus_vulgaris_KM974737	----------------------------------------------------------------------------------------------------------------------------------------------------------------------------------------------------------------------------------AGTCGAAGTATATACTTTAGTCGATACAAAGTCTGTTTTTTCGAAGATCCACTATGATAGTGAAAAAGATTTCTACATATCCGACCAAATCGATCAAGAATATCCCAATCTGATAAATCTGTCCAAATGGGTTTACTAATAGGATGCCCCGATCCAGTACAAAATTGAGCTTT…
	Calamagrostis_angustifolia_angustifolia_SAA140_CAN408378	---------------------------------------------------------------------------------------------------------------------------------------------------------------------------------------------------------------------------------------------------------------------------------------------------------TCTACATATGCGACCAAATCGATCAAGAATATCCCAATCTGATAAATCTGTCCAAATGGGTTTACTAATAGGATGCCCCGATCCAGTACAAAATTGAGCTTT…
	Calamagrostis_angustifolia_SAA141_CAN408441	---------------------------------------------------------------------------------------------------------------------------------------------------------------------------------------------------------------------------------------------ATACTTTAGTCGATACAAAGTCTGTTTTTTCGAAGATCCACTATGATAATGAAAAAGATTTCTACATATGCGACCAAATCGATCAAGAATATCCCAATCTGATAAATCTGTCCAAATGGGTTTACTAATAGGATGCCCCGATCCAGTACAAAATTGAGCTTT…
	Calamagrostis_anthoxanthoides_laguroides_SAA139_Vassilczenko4771	-----------------------------------------------------------------------------------------------------------------------------------------------------------------------------------------------------------------------------------------GTATATACTTTAGTCGATACAAAGTCTGTTTTTTCGAAGATCCACTATGATAATGAAAAAGATTTCTACATATGCGACCAAATCGATCAAGAATATCCCAATCTGATAAATCTGTCCAAATGGGTTTACTAATAGGATGCCCCGATCCAGTACAAAATTGAGCTTT…
	Calamagrostis_anthoxanthoides_laguroides_SAA143_Tolmacheva7087	------------------------------------------------------------------------------------------------------------------------------------------------------------------------------------------------------------------------------------------------------------------------------------------------------------------GCGACCAAATCGATCAAGAATATCCCAATCTGATAAATCTGTCCAAATGGGTTTACTAATAGGATGCCCCGATCCAGTACAAAATTGAGCTTT…
	Calamagrostis_anthoxanthoides_SAA135_CAN327539	----------------------------------------------------------------------------------------------------------------------------------------------------------------------------------------------------------------------------------------------TACTTTAGTCGATACAAAGTCTGTTTTTTCGAAGATCCACTATGATAATGAAAAAGATTTCTACATATGCGACCAAATCGATCAAGAATATCCCAATCTGATAAATCTGTCCAAATGGGTTTACTAATAGGATGCCCCGATCCAGTACAAAATTGAGCTTT…
	Calamagrostis_arundinacea_DQ786895	TTAATTAAGAGGCTTTACCAGGTCGTTGATACGTATAATATCAAAATACCAAATACGCTCACTGTGCGATCCACGGAAAGAAAAAAGG---GTTGTTTTGGTGAACATCAAAGAAAAAACTAACTCTTCTTCGGTAAAAAATTCTTCTAAAAATGCCGAACCCAACCGTTGCATAAAAGTGCGTACCGTGCTTTTATGTTTACGAGCTAAAGTTCTAGCGCATGAAAGTCGAAGTATATACTTTAGTCGATACAAAGTCTGTTTTTTCGAAGATCCACTATGATAATGAAAAAGATTTCTACATATGCGACCAAATCGATCAAGAATATCCCAATCTGATAAATCTGTCCAAATGGGTTTACTAATAGGATGCCCCGATCCAGTACAAAATTGAGCTTT…
	Calamagrostis_arundinacea_FR865068	---------------------------------------------------------------------------------------------------------------------------------------------------------------------------------------------------------------------------------------------------------------------------------------------------------------------------------------------------------------------------------------------------------------…
	Calamagrostis_arundinacea_HQ600054	TTAATTAAGAGGCTTTACCAGGTCGTTGATACGTATAATATCAAAATACCAAATACGCTCACTGTGCGATCCACGGAAAGAAAAAAGG---GTTGTTTTGGTGAACATCAAAGAAAAAACTAACTCTTCTTCGGTAAAAAATTCTTCTAAAAATGCCGAACCCAACCGTTGCATAAAAGTTCGTACCGTGCTTTTATGTTTACGAGCTAAAGTTCTAGCGCATGAAAGTCGAAGTATATACTTTAGTCGATACAAAGTCTGTTTTTTCGAAGATCCACTATGATAATGAAAAAGATTTCTACATATGCGACCAAATCGATCAAGAATATCCCAATCTGATAAATCTGTCCAAATGGGTTTACTAATAGGATGCCCCGATCCAGTACAAAATTGAGCTTT…
	Calamagrostis_arundinacea_SAA12_Peterson18747	---------------------------------------------------------------------------------------------------------------------------------------------------------------------------------------------------------------------------------------------------------------------------------------------------------------TATGCGACCAAATCGATCAAGAATATCCCAATCTGATAAATCTGTCCAAATGGGTTTACTAATAGGATGCCCCGATCCAGTACAAAATTGAGCTTT…
	Calamagrostis_arundinacea_SAA191_PaszkoA_BG3	----------------------------------------------------------------------------------------------------------------------------------------------------------------------------------------------------------------------------------------------------------------------------------------------------------------------------CGATCAAGAATATCCCAATCTGATAAATCTGTCCAAATGGGTTTACTAATAGGATGCCCCGATCCAGTACAAAATTGAGCTTT…
	Calamagrostis_arundinacea_SAA192_Paszko_Szyn1	-------------------------------------------------------------------------------------------------------------------------------------------------------------------------------------------------------------------------------------------------------------------------------------------------------------CATATGCGACCAAATCGATCAAGAATATCCCAATCTGATAAATCTGTCCAAATGGGTTTACTAATAGGATGCCCCGATCCAGTACAAAATTGAGCTTT…
	Calamagrostis_arundinacea_SAA193_Paszko_Svetnov2a	-----------------------------------------------------------------------------------------------------------------------------------------------------------------------------------------------------------------------------------------------------------------------------------------------------------TACATATGCGACCAAATCGATCAAGAATATCCCAATCTGATAAATCTGTCCAAATGGGTTTACTAATAGGATGCCCCGATCCAGTACAAAATTGAGCTTT…
	Calamagrostis_arundinacea_SAA194_PaszkoD20_124_1	-----------------------------------------------------------------------------------------------------------------------------------------------------------------------------------------------------------------------------------------------------------------------------------------------------------------------CAAATCGATCAAGAATATCCCAATCTGATAAATCTGTCCAAATGGGTTTACTAATAGGATGCCCCGATCCAGTACAAAATTGAGCTTT…
	Calamagrostis_arundinacea_SAA206_Soreng5186	-----------------------------------------------------------------------------------------------------------------------------------------------------------------------------------------------------------------------------------------GTATATACTTTAGTCGATACAAAGTCTGTTTTTTCGAAGATCCACTATGATAATGAAAAAGATTTCTACATATGCGACCAAATCGATCAAGAATATCCCAATCTGATAAATCTGTCCAAATGGGTTTACTAATAGGATGCCCCGATCCAGTACAAAATTGAGCTTT…
	Calamagrostis_bolanderi_SAA121_Peterson19694_4	-----------------------------------------------------------------------------------------------------------------------------------------------------------------------------------------------------------------------------------------------------------------------------------------------------------------------------------------CCCAATCTGATAAATCTGTCCAAATGGGTTTACTAATAGGATGCCCCGATCCAGTACAAAATTGAGCTTT…
	Calamagrostis_bolanderi_SAA47_Peterson19694_2	----------------------------------------------------------------------------------------------------------------------------------------------------------------------------------------------------------------------------------------------------------------------------------------------------------------------------------------------TCTGATAAATCTGTCCAAATGGGTTTACTAATAGGATGCCCCGATCCAGTACAAAATTGAGCTTT…
	Calamagrostis_brachytricha_SAA646_US3174890	---------------------------------------------------------------------------------------------------------------------------------------------------------------------------------------------------------------------------------AAGTCGAAGTATATACTTTAGTCGATACAAAGTCTGTTTTTTCGAAGATCCACTATGATAATGAAAAAGATTTCTACATATGCGACCAAATCGATCAAGAATATCCCAATCTGATAAATCTGTCCAAATGGGTTTACTAATAGGATGCCCCGATCCAGTACAAAATTGAGCTTT…
	Calamagrostis_cainii_SAA124_Peterson20796	----------------------------------------------------------------------------------------------------------------------------------------------------------------------------------------------------------------------------------------------------------------------------------------------------------------------------------------TCCCAATCTGATAAATCNGTCCAAATGGGTTTACTAATAGGATGCCCCGATCCAGTACAAAATTGAGCTTT…
	Calamagrostis_cainii_SAA131_Peterson20795	-------------------------------------------------------------------------------------------------------------------------------------------------------------------------------------------------------------------------------------------------------------------------------GATCCACTATGATAATGAAAAAGATTTCTACATATGCGACCAAATCGATCAAGAATATCCCAATCTGATAAATCTGTCCAAATGGGTTTACTAATAGGATGCCCCGATCCAGTACAAAATTGAGCTTT…
	Calamagrostis_canadensis_canadensis_SAA119_Peterson19822	--------------------------------------------------------------------------------------------------------------------------------------------------------------------------------------------------------------------------------------------TATACTTTAGTCGATACAAAGTCTGTTTTTTCGAAGATCCACTATGATAATGAAAAAGATTTCTACATATGCGACCAAATCGATCAAGAATATCCCAATCTGATAAATCTGTCCAAATGGGTTTACTAATAGGATGCCCCGATCCAGTACAAAATTGAGCTTT…
	Calamagrostis_canadensis_canadensis_SAA31_Peterson18761	----------------------------------------------------------------------------------------------------------------------------------------------------------------------------------------------------------------------------------------------------------------------------------------------TGAAAAAGATTTCTACATATGCGACCAAATCGATCAAGAATATCCCAATCTGATAAATCTGTCCAAATGGGTTTACTAATAGGATGCCCCGATCCAGTACAAAATTGAGCTTT…
	Calamagrostis_canadensis_DQ786896	TTAATTAAGAGGCTTTACCAGGTCGTTGATACGTATAATATCAAAATACCAAATACGCTCACTGTGCGATCCACGGAAAGAAAAAAGG---GTTGTTTTGGTGAACATCAAAGAAAAAACTAACTCTTCTTCGGTAAAAAATTCTTCTAAAAATGCCGAACCCAACCGTTGCATAAAAGTTCGTACCGTGCTTTTATGTTTACGAGCTAAAGTTCTAGCGCATGAAAGTCGAAGTATATACTTTAGTCGATACAAAGTCTGTTTTTTCGAAGATCCACTATGATAATGAAAAAGATTTCTACATATGCGACCAAATCGATCAAGAATATCCCAATCTGATAAATCTGTCCAAATGGGTTTACTAATAGGATGCCCCGATCCAGTACAAAATTGAGCTTT…
	Calamagrostis_canadensis_JN966148	------------------------------------------------------------------------------------------------------------------------------------------------------------------------------------------------------------------------------------------------------------------------------------------------------ATTTCTACATATGCGACCAAATCGATCAAGAATATCCCAATCTGATAAATCTGTCCAAATGGGTTTACTAATAGGATGCCCCGATCCAGTACAAAATTGAGCTTT…
	Calamagrostis_canadensis_JN966149	-------------------------------------------------------------------------------------------------------------------------------------------------------------------------------------------------------------------------------------------------------------------------------------CTATGATAATGAAAAAGATTTCTACATATGCGACCAAATCGATCAAGAATATCCCAATCTGATAAATCTGTCCAAATGGGTTTACTAATAGGATGCCCCGATCCAGTACAAAATTGAGCTTT…
	Calamagrostis_canadensis_JN966150	--------------------------------------------------------------------------------------------------------------------------------------------------------------------------------------------------------------------------------------------------------------------------------------------------------TTCTACATATGCGACCAAATCGATCAAGAATATCCCAATCTGATAAATCTGTCCAAATGGGTTTACTAATAGGATGCCCCGATCCAGTACAAAATTGAGCTTT…
	Calamagrostis_canadensis_JN966151	-------------------------------------------------------------------------------------------------------------------------------------------------------------------------------------------------------------------------------------------------------------------------------------CTATGATAATGAAAAAGATTTCTACATATGCGACCAAATCGATCAAGAATATCCCAATCTGATAAATCTGTCCAAATGGGTTTACTAATAGGATGCCCCGATCCAGTACAAAATTGAGCTTT…
	Calamagrostis_canadensis_langsdorffii_SAA11_Peterson18766	-----------------------------------------------------------------------------------------------------------------------------------------------------------------------------------------------------------------------------------------------------------------------------------------------------------------TGCGACCAAATCGATCAAGAATATCCCAATCTGATAAATCTGTCCAAATGGGTTTACTAATAGGATGCCCCGATCCAGTACAAAATTGAGCTTT…
	Calamagrostis_canadensis_langsdorffii_SAA4_Peterson18455	----------------------------------------------------------------------------------------------------------------------------------------------------------------------------------------------------------------------------------------------------------------------------------------------------------------------------------------------TCTGATAAATCTGTCCAAATGGGTTTACTAATAGGATGCCCCGATCCAGTACAAAATTGAGCTTT…
	Calamagrostis_canadensis_langsdorffii_SAA5_Peterson18743	-----------------------------------------------------------------------------------------------------------------------------------------------------------------------------------------------------------------------------------------------------------------------------------------------------------------------------GATCAAGAATATCCCAATCTGATAAATCTGTCCAAATGGGTTTACTAATAGGATGCCCCGATCCAGTACAAAATTGAGCTTT…
	Calamagrostis_canadensis_langsdorffii_SAA7_Peterson18765	--------------------------------------------------------------------------------------------------------------------------------------------------------------------------------------------------------------------------------------------------------------------------------------------------------------------GACCAAATCGATCAAGAATATCCCAATCTGATAAATCTGTCCAAATGGGTTTACTAATAGGATGCCCCGATCCAGTACAAAATTGAGCTTT…
	Calamagrostis_canadensis_langsdorffii_SAA92_Peterson18498	------------------------------------------------------------------------------------------------------------------------------------------------------------------------------------------------------------------------------------------------------------------------------------------------------------------------------------------------TGATAAATCTGTCCAAATGGGTTTACTAATAGGATGCCCCGATCCAGTACAAAATTGAGCTTT…
	Calamagrostis_canadensis_langsdorffii_SAA94_Peterson18615	------------------------------------------------------------------------------------------------------------------------------------------------------------------------------------------------------------------------------------------------------------------------------------------------------------------GCGACCAAATCGATCAAGAATATCCCAATCTGATAAATCTGTCCAAATGGGTTTACTAATAGGATGCCCCGATCCAGTACAAAATTGAGCTTT…
	Calamagrostis_canadensis_langsdorffii_SAA97_Peterson18711	-------------------------------------------------------------------------------------------------------------------------------------------------------------------------------------------------------------------------------------------------------------------------------------------------------------------------------------------------------TCTGTCCAAATGGGTTTACTAATAGGATGCCCCGATCCAGTACAAAATTGAGCTTT…
	Calamagrostis_canadensis_langsdorffii_SAA98_Peterson18724	------------------------------------------------------------------------------------------------------------------------------------------------------------------------------------------------------------------------------------------------------------------------------------------ATAATGAAAAAGATTTCTACATATGCGACCAAATCGATCAAGAATATCCCAATCTGATAAATCTGTCCAAATGGGTTTACTAATAGGATGCCCCGATCCAGTACAAAATTGAGCTTT…
	Calamagrostis_canadensis_var_langsdorffii_KC474229	----------------------------------------------------------------------------------------------------------------------------------------------------------------------------------------------------------------------------------------------TACTTTAGTCGATACAAAGTCTGTTTTTTCGAAGATCCACTATGATAATGAAAAAGATTTCTACATATGCGACCAAATCGATCAAGAATATCCCAATCTGATAAATCTGTCCAAATGGGTTTACTAATAGGATGCCCCGATCCAGTACAAAATTGAGCTTT…
	Calamagrostis_canadensis_var_langsdorffii_KC474230	----------------------------------------------------------------------------------------------------------------------------------------------------------------------------------------------------------------------------------------------TACTTTAGTCGATACAAAGTCTGTTTTTTCGAAGATCCACTATGATAATGAAAAAGATTTCTACATATGCGACCAAATCGATCAAGAATATCCCAATCTGATAAATCTGTCCAAATGGGTTTACTAATAGGATGCCCCGATCCAGTACAAAATTGAGCTTT…
	Calamagrostis_canescens_JN894176	--------------------------------------------------------------------------------------------------------------------------------------------------------------------ACCGTTGCATAAAAGTTCGTACCGTGCTTTTATGTTTACGAGCTAAAGTTCTAGCGCATGAAAGTCGAAGTATATACTTTAGTCGATACAAAGTCTGTTTTTTCGAAGATCCACTATGATAATGAAAAAGATTTCTACATATGCGACCAAATCGATCAAGAATATCCCAATCTGATAAATCTGTCCAAATGGGTTTACTAATAGGATGCCCCGATCCAGTACAAAATTGAGCTTT…
	Calamagrostis_canescens_JN895385	--------------------------------------------------------------------------------------------------------------------------------------------------------------------------------------------------------------------------------------------------------------------------------------TATGATAATGAAAAAGATTTCTACATATGCGACCAAATCGATCAAGAATATCCCAATCTGATAAATCTGTCCAAATGGGTTTACTAATAGGATGCCCCGATCCAGTACAAAATTGAGCTTT…
	Calamagrostis_canescens_JN895861	---------------------------------------------------------------------------------------------------------------------------------------------------------------------------------------------------------------------TCTAGCGCATGAAAGTCGAAGTATATACTTTAGTCGATACAAAGTCTGTTTTTTCGAAGATCCACTATGATAATGAAAAAGATTTCTACATATGCGACCAAATCGATCAAGAATATCCCAATCTGATAAATCTGTCCAAATGGGTTTACTAATAGGATGCCCCGATCCAGTACAAAATTGAGCTTT…
	Calamagrostis_canescens_SAA167_PaszkoD17_07GPS247	---------------------------------------------------------------------------------------------------------------------------------------------------------------------------------------------------------------------------------------------------------------------------------------------------------------------ACCAAATCGATCAAGAATATCCCAATCTGATAAATCTGTCCAAATGGGTTTACTAATAGGATGCCCCGATCCAGTACAAAATTGAGCTTT…
	Calamagrostis_canescens_SAA168_PaszkoC_Zbijow3	---------------------------------------------------------------------------------------------------------------------------------------------------------------------------------------------------------------------------------------------------------------------------------------------------------------TATGCGACCAAATCGATCAAGAATATCCCAATCTGATAAATCTGTCCAAATGGGTTTACTAATAGGATGCCCCGATCCAGTACAAAATTGAGCTTT…
	Calamagrostis_canescens_SAA169_PaszkoSvetnov1c_GPS107	------------------------------------------------------------------------------------------------------------------------------------------------------------------------------------------------------------------------------------------------------------------------------------------------------ATTTCTACATATGCGACCAAATCGATCAAGAATATCCCAATCTGATAAATCTGTCCAAATGGGTTTACTAATAGGATGCCCCGATCCAGTACAAAATTGAGCTTT…
	Calamagrostis_carchiensis_SAA661_Laegaard101730	---------------------------------------------------------------------------------------------------------------------------------------------------------------------------------------------------------------------------------AAGTCGGAGTATATACTTTAGTCGATACAAAGTCTGTTTTTTCGAAGATCCACTATGATAATGAAAAAGATTTCTACATATGCGACCAAATCGATCAAGAATATCCCAATCTGATAAATCTGTCCAAATGGGTTTACTAATAGGATGCCCCGATCCAGTACAAAATTGAGCTTT…
	Calamagrostis_chalybaea_SAA181_PaszkoD17_31GPS256	----------------------------------------------------------------------------------------------------------------------------------------------------------------------------------------------------------------------------------------------------------------------------------------------------------------ATGCGACCAAATCGATCAAGAATATCCCAATCTGATAAATCTGTCCAAATGGGTTTACTAATAGGATGCCCCGATCCAGTACAAAATTGAGCTTT…
	Calamagrostis_chalybaea_SAA182_PaszkoD16_03GPS243	-------------------------------------------------------------------------------------------------------------------------------------------------------------------------------------------------------------------------------------------------------------------------------------------------------TTTCTACATATGCGACCAAATCGATCAAGAATATCCCAATCTGATAAATCTGTCCAAATGGGTTTACTAATAGGATGCCCCGATCCAGTACAAAATTGAGCTTT…
	Calamagrostis_coarctata_SAA128_Peterson20818	-----------------------------------------------------------------------------------------------------------------------------------------------------------------------------------------------------------------------------------------GTATATACTTTAGTCGATACAAAGTCTGTTTTTTCGAAGATCCACTATGATAATGAAAAAGATTTCTACATATGCGACCAAATCGATCAAGAATATCCCAATCTGATAAATCTGTCCAAATGGGTTTACTAATAGGATGCCCCGATCCAGTACAAAATTGAGCTTT…
	Calamagrostis_deschampsioides_JN966146	-------------------------------------------------------------------------------------------------------------------------------------------------------------------------------------------------------------------------------------------------------------------------------------CTATGATAATGAAAAAGATTTCTACATATGCGACCAAATCGATCAAGAATATCCCAATCTGATAAATCTGTCCAAATGGGTTTACTAATAGGATGCCCCGATCCAGTACAAAATTGAGCTTT…
	Calamagrostis_deschampsioides_JN966147	-------------------------------------------------------------------------------------------------------------------------------------------------------------------------------------------------------------------------------------------------------------------------------------CTATGATAATGAAAAAGATTTCTACATATGCGACCAAATCGATCAAGAATATCCCAATCTGATAAATCTGTCCAAATGGGTTTACTAATAGGATGCCCCGATCCAGTACAAAATTGAGCTTT…
	Calamagrostis_deschampsioides_JN966153	----------------------------------------------------------------------------------------------------------------------------------------------------------------------------------------------------------------------------------------------------------------------------------------------TGAAAAAGATTTCTACATATGCGACCAAATCGATCAAGAATATCCCAATCTGATAAATCTGTCCAAATGGGTTTACTAATAGGATGCCCCGATCCAGTACAAAATTGAGCTTT…
	Calamagrostis_deschampsioides_JN966154	-------------------------------------------------------------------------------------------------------------------------------------------------------------------------------------------------------------------------------------------------------------------------------------------------------------------------------------------------------------------------------------------------------TGAGCTTT…
	Calamagrostis_deschampsioides_JN966155	-------------------------------------------------------------------------------------------------------------------------------------------------------------------------------------------------------------------------------------------------------------------------------------CTATGATAATGAAAAAGATTTCTACATATGCGACCAAATCGATCAAGAATATCCCAATCTGATAAATCTGTCCAAATGGGTTTACTAATAGGATGCCCCGATCCAGTACAAAATTGAGCTTT…
	Calamagrostis_deschampsioides_JN966156	-------------------------------------------------------------------------------------------------------------------------------------------------------------------------------------------------------------------------------------------------------------------------------------CTATGATAATGAAAAAGATTTCTACATATGCGACCAAATCGATCAAGAATATCCCAATCTGATAAATCTGTCCAAATGGGTTTACTAATAGGATGCCCCGATCCAGTACAAAATTGAGCTTT…
	Calamagrostis_deschampsioides_JN966158	-------------------------------------------------------------------------------------------------------------------------------------------------------------------------------------------------------------------------------------------------------------------------------------CTATGATAATGAAAAAGATTTCTACATATGCGACCAAATCGATCAAGAATATCCCAATCTGATAAATCTGTCCAAATGGGTTTACTAATAGGATGCCCCGATCCAGTACAAAATTGAGCTTT…
	Calamagrostis_deschampsioides_KC474231	----------------------------------------------------------------------------------------------------------------------------------------------------------------------------------------------------------------------------------------------TACTTTAGTCGATACAAAGTCTGTTTTTTCGAAGATCCACTATGATAATGAAAAAGATTTCTACATATGCGACCAAATCGATCAAGAATATCCCAATCTGATAAATCTGTCCAAATGGGTTTACTAATAGGATGCCCCGATCCAGTACAAAATTGAGCTTT…
	Calamagrostis_deschampsioides_KC474232	------------------------------------------------------------------------------------------------------------------------------------------------------------------------------------------------------------------------------------------------------------------------------------------------------------------------------------------------------ATCTGTCCAAATGGGTTTACTAATAGGATGCCCCGATCCAGTACAAAATTGAGCTTT…
	Calamagrostis_deschampsioides_SAA252_Bennett06_381	---------------------------------------------------------------------------------------------------------------------------------------------------------------------------------------------------------------------------------AAGTCGAAGTATATACTTTAGTCGATACAAAGTCTGTTTTTTCGAAGATCCACTATGATAATGAAAAAGATTTCTACATATGCGACCAAATCGATCAAGAATATCCCAATCTGATAAATCTGTCCAAATGGGTTTACTAATAGGATGCCCCGATCCAGTACAAAATTGAGCTTT…
	Calamagrostis_deschampsioides_SAA253_Bennett06_123	-------------------------------------------------------------------------------------------------------------------------------------------------------------------------------------------------------------------------------------------------------------------------------------------TAATGAAAAAGATTTCTACATATGCGACCAAATCGATCAAGAATATCCCAATCTGATAAATCTGTCCAAATGGGTTTACTAATAGGATGCCCCGATCCAGTACAAAATTGAGCTTT…
	Calamagrostis_distantiflora_SAA147_Probatova5806	-----------------------------------------------------------------------------------------------------------------------------------------------------------------------------------------------------------------------------------------------------------------------TTTTCGAAGATCCACTATGATAATGAAAAAGATTTCTACATATGCGACCAAATCGATCAAGAATATCCCAATCTGATAAATCTGTCCAAATGGGTTTACTAATAGGATGCCCCGATCCAGTACAAAATTGAGCTTT…
	Calamagrostis_divaricata_SAA243_Peterson21267	-------------------------------------------------------------------------------------------------------------------------------------------------------------------------------------------------------------------------------------------------------------------------------------------------------------------------AATCGATCAAGAATATCCCAATCTGATAAATCTGTCCAAATGGGTTTACTAATAGGATGCCCCGATCCAGTACAAAATTGAGCTTT…
	Calamagrostis_divaricata_SAA74_Peterson17774	----------------------------------------------------------------------------------------------------------------------------------------------------------------------------------------------------------------------------------------------------------------GTCTGTTTTTTCGAAGATCCACTATGATAATGATAAAGATTTCTACATATGTGACCAAATCGATCAAGAATATCCCAATCTGATAAATCTGTCCAAATGGGTTTACTAATAGGATGCCCCGATCCAGTACAAAATTGAGCTTT…
	Calamagrostis_emodensis_SAA13_Peterson18749	-------------------------------------------------------------------------------------------------------------------------------------------------------------------------------------------------------------------------------------------------------------------------------GATCCACTATGATAATGAAAAAGATTTCTACATATGCGACCAAATCGATCAAGAATATCCCAATCTGATAAATCTGTCCAAATGGGTTTACTAATAGGATGCCCCGATCCAGTACAAAATTGAGCTTT…
	Calamagrostis_emodensis_SAA201_Soreng5350	--------------------------------------------------------------------------------------------------------------------------------------------------------------------------------------------------------------------------------------------------------------------------------ATCCACTATGATAATGAAAAAGATTTCTACATATGCGACCAAATCGATCAAGAATATCCCAATCTGATAAATCTGTCCAAATGGGTTTACTAATAGGATGCCCCGATCCAGTACAAAATTGAGCTTT…
	Calamagrostis_epigeios_HQ600052	TTAATTAAGAGGCTTTACCAGGTCGTTGATACGTATAATATCAAAATACCAAATACGCTCACTGTGCGATCCACGGAAAGAAAAAAGG---GTTGTTTTGGTGAACATCAAAGAAAAAACTAACTCTTCTTCGGTAAAAAATTCTTCTAAAAATGCCGAACCCAACCGTTGCATAAAAGTGCGTACCGTGCTTTTATGTTTACGAGCTAAAGTTCTAGCGCATGAAAGTCGAAGTATATACTTTAGTCGATACAAAGTCTGTTTTTTCGAAGATCCACTATGATAATGAAAAAGATTTCTACATATGCGACCAAATCGATCAAGAATATCCCAATCTGATAAATCTGTCCAAATGGGTTTACTAATAGGATGCCCCGATCCAGTACAAAATTGAGCTTT…
	Calamagrostis_epigeios_JN894015	------------------------------------------------------------------------------------------------------------------------------------------------------------------------------------------------------------------------------------------------CTTTAGTCGATACAAAGTCTGTTTTTTCGAAGATCCACTATGATAATGAAAAAGATTTCTACATATGCGACCAAATCGATCAAGAATATCCCAATCTGATAAATCTGTCCAAATGGGTTTACTAATAGGATGCCCCGATCCAGTACAAAATTGAGCTTT…
	Calamagrostis_epigeios_JN894974	---------------------------------------------------------------------------------------------------------------------------------------------------------------------------------------------------------------------TCTAGCGCATGAAAGTCGAAGTATATACTTTAGTCGATACAAAGTCTGTTTTTTCGAAGATCCACTATGATAATGAAAAAGATTTCTACATATGCGACCAAATCGATCAAGAATATCCCAATCTGATAAATCTGTCCAAATGGGTTTACTAATAGGATGCCCCGATCCAGTACAAAATTGAGCTTT…
	Calamagrostis_epigeios_KF713111	TTAATTAAGAGGCTTTACCAGGTCGTTGATACGTATAATATCAAAATACCAAATACGCTCACTGTGCGATCCACGGAAAGAAAAAAGG---GTTGTTTTGGTGAACATCAAAGAAAAAACTAACTCTTCTTCGGTAAAAAATTCTTCTAAAAATGCCGAACCCAACCGTTGCATAAAAGTGCGTACCGTGCTTTTATGTTTACGAGCTAAAGTTCTAGCGCATGAAAGTCGAAGTATATACTTTAGTCGATACAAAGTCTGTTTTTTCGAAGATCCACTATGATAATGAAAAAGATTTCTACATATGCGACCAAATCGATCAAGAATATCCCAATCTGATAAATCTGTCCAAATGGGTTTACTAATAGGATGCCCCGATCCAGTACAAAATTGAGCTTT…
	Calamagrostis_epigeios_KF713112	TTAATTAAGAGGCTTTACCAGGTCGTTGATACGTATAATATCAAAATACCAAATACGCTCACTGTGCGATCCACGGAAAGAAAAAAGG---GTTGTTTTGGTGAACATCAAAGAAAAAACTAACTCTTCTTCGGTAAAAAATTCTTCTAAAAATGCCGAACCCAACCGTTGCATAAAAGTGCGTACCGTGCTTTTATGTTTACGAGCTAAAGTTCTAGCGCATGAAAGTCGAAGTATATACTTTAGTCGATACAAAGTCTGTTTTTTCGAAGATCCACTATGATAATGAAAAAGATTTCTACATATGCGACCAAATCGATCAAGAATATCCCAATCTGATAAATCTGTCCAAATGGGTTTACTAATAGGATGCCCCGATCCAGTACAAAATTGAGCTTT…
	Calamagrostis_epigeios_KF713113	TTAATTAAGAGGCTTTACCAGGTCGTTGATACGTATAATATCAAAATACCAAATACGCTCACTGTGCGATCCACGGAAAGAAAAAAGG---GTTGTTTTGGTGAACATCAAAGAAAAAACTAACTCTTCTTCGGTAAAAAATTCTTCTAAAAATGCCGAACCCAACCGTTGCATAAAAGTGCGTACCGTGCTTTTATGTTTACGAGCTAAAGTTCTAGCGCATGAAAGTCGAAGTATATACTTTAGTCGATACAAAGTCTGTTTTTTCGAAGATCCACTATGATAATGAAAAAGATTTCTACATATGCGACCAAATCGATCAAGAATATCCCAATCTGATAAATCTGTCCAAATGGGTTTACTAATAGGATGCCCCGATCCAGTACAAAATTGAGCTTT…
	Calamagrostis_epigeios_KF713114	TTAATTAAGAGGCTTTACCAGGTCGTTGATACGTATAATATCAAAATACCAAATACGCTCACTGTGCGATCCACGGAAAGAAAAAAGG---GTTGTTTTGGTGAACATCAAAGAAAAAACTAACTCTTCTTCGGTAAAAAATTCTTCTAAAAATGCCGAACCCAACCGTTGCATAAAAGTGCGTACCGTGCTTTTATGTTTACGAGCTAAAGTTCTAGCGCATGAAAGTCGAAGTATATACTTTAGTCGATACAAAGTCTGTTTTTTCGAAGATCCACTATGATAATGAAAAAGATTTCTACATATGCGACCAAATCGATCAAGAATATCCCAATCTGATAAATCTGTCCAAATGGGTTTACTAATAGGATGCCCCGATCCAGTACAAAATTGAGCTTT…
	Calamagrostis_epigeios_KF713115	TTAATTAAGAGGCTTTACCAGGTCGTTGATACGTATAATATCAAAATACCAAATACGCTCACTGTGCGATCCACGGAAAGAAAAAAGG---GTTGTTTTGGTGAACATCAAAGAAAAAACTAACTCTTCTTCGGTAAAAAATTCTTCTAAAAATGCCGAACCCAACCGTTGCATAAAAGTGCGTACCGTGCTTTTATGTTTACGAGCTAAAGTTCTAGCGCATGAAAGTCGAAGTATATACTTTAGTCGATACAAAGTCTGTTTTTTCGAAGATCCACTATGATAATGAAAAAGATTTCTACATATGCGACCAAATCGATCAAGAATATCCCAATCTGATAAATCTGTCCAAATGGGTTTACTAATAGGATGCCCCGATCCAGTACAAAATTGAGCTTT…
	Calamagrostis_epigeios_KJ204449	---------------------------------------------------------------------------------------------------------------------------------------------------------------------------------------------------------------------------GCATGAAAGTCGAAGTATATACNTTAGTCGATACAAAGTCTGTTTTTTCGAAGATCCACTATGATAATGAAAAAGATTTCTACATATGCGACCAAATCGATCAAGAATATCCCAATCTGATAAATCTGTCCAAATGGGTTTACTAATAGGATGCCCCGATCCAGTACAAAATTGAGCTTT…
	Calamagrostis_epigeios_SAA203_Soreng7573b	----------------------------------------------------------------------------------------------------------------------------------------------------------------------------------------------------------------------------------------------------------------------------------------------------------------------CCAAATCGATCAAGAATATCCCAATCTGATAAATCTGTCCAAATGGGTTTACTAATAGGATGCCCCGATCCAGTACAAAATTGAGCTTT…
	Calamagrostis_epigeios_SAA148_Aiken86_005	-----------------------------------------------------------------------------------------------------------------------------------------------------------------------------------------------------------------------------------------GTATATACTTTAGTCGATACAAAGTCTGTTTTTTCGAAGATCCACTATGATAATGAAAAAGATTTCTACATATGCGACCAAATCGATCAAGAATATCCCAATCTGATAAATCTGTCCAAATGGGTTTACTAATAGGATGCCCCGATCCAGTACAAAATTGAGCTTT…
	Calamagrostis_epigeios_SAA178_PaszkoJ11	-------------------------------------------------------------------------------------------------------------------------------------------------------------------------------------------------------------------------------------------------------------------------------------------------------TTTCTACATATGCGACCAAATCGATCAAGAATATCCCAATCTGATAAATCTGTCCAAATGGGTTTACTAATAGGATGCCCCGATCCAGTACAAAATTGAGCTTT…
	Calamagrostis_epigeios_SAA179_PaszkoS13	--------------------------------------------------------------------------------------------------------------------------------------------------------------------------------------------------------------------------------------------------------------------------------------------------------------------------------------------------------------------GTTTACTAATAGGATGCCCCGATCCAGTACAAAATTGAGCTTT…
	Calamagrostis_epigeios_SAA180_PaszkoGermany1	----------------------------------------------------------------------------------------------------------------------------------------------------------------------------------------------------------------------------------------------------------------------------------------------------------------------------------------------TCTGAT-AATCTGTCCAAATGGGTTTACTAATAGGATGCCCCGATCCAGTACAAAATTGAGCTTT…
	Calamagrostis_epigeios_SAA200_Soreng5161	-----------------------------------------------------------------------------------------------------------------------------------------------------------------------------------------------------------------------------------------GTATATACTTTAGTCGATACAAAGTCTGTTTTTTCGAAGATCCACTATGATAATGAAAAAGATTTCTACATATGCGACCAAATCGATCAAGAATATCCCAATCTGATAAATCTGTCCAAATGGGTTTACTAATAGGATGCCCCGATCCAGTACAAAATTGAGCTTT…
	Calamagrostis_epigeios_SAA155_Soreng7674	----------------------------------------------------------------------------------------------------------------------------------------------------------------------------------------------------------------------------------------------------------------------------------------------------------------------------------------------TCTGATAAATCTGTCCAAATGGGTTTACTAATAGGATGCCCCGATCCAGTACAAAATTGAGCTTT…
	Calamagrostis_epigeios_SAA156_Soreng7637	-------------------------------------------------------------------------------------------------------------------------------------------------------------------------------------------------------------------------------------------------------------------------TTCGAAGATCCACTATGATAATGAAAAAGATTTCTACATATGCGACCAAATCGATCAAGAATATCCCAATCTGATAAATCTGTCCAAATGGGTTTACTAATAGGATGCCCCGATCCAGTACAAAATTGAGCTTT…
	Calamagrostis_epigeios_SAA125_Saarela1368	------------------------------------------------------------------------------------------------------------------------------------------------------------------------------------------------------------------------------------------------------------------------------------------------------------------GCGACCAAATCGATCAAGAATATCCCAATCTGATAAATCTGTCCAAATGGGTTTACTAATAGGATGCCCCGATCCAGTACAAAATTGAGCTTT…
	Calamagrostis_erectifolia_SAA62_Peterson19105	---------------------------------------------------------------------------------------------------------------------------------------------------------------------------------------------------------------------------------------------------------------------------CGAAGATCCACTATGATAATGAAAAAGATTTCTACATATGTGACCAAATCGATCAAGAATATCCCAATCTGATAAATCTGTCCAAATGGGTTTACTAATAGGATGCCCCGATCCAGTACAAAATTGAGCTTT…
	Calamagrostis_erectifolia_SAA63_Peterson19106	-------------------------------------------------------------------------------------------------------------------------------------------------------------------------------------------------------------------------------------------ATATACTTTAGTCGATACAAAGTCTGTTTTTTCGAAGATCCACTATGATAATGAAAAAGATTTCTACATATGTGACCAAATCGATCAAGAATATCCCAATCTGATAAATCTGTCCAAATGGGTTTACTAATAGGATGCCCCGATCCAGTACAAAATTGAGCTTT…
	Calamagrostis_erectifolia_SAA64_Peterson19097	-----------------------------------------------------------------------------------------------------------------------------------------------------------------------------------------------------------------------------------------------ACTTTAGTCGATACAAAGTCTGTTTTTTCGAAGATCCACTATGATAATGAAAAAGATTTCTACATATGTGACCAAATCGATCAAGAATATCCCAATCTGATAAATCTGTCCAAATGGGTTTACTAATAGGATGCCCCGATCCAGTACAAAATTGAGCTTT…
	Calamagrostis_eriantha_SAA230_Peterson21344	----------------------------------------------------------------------------------------------------------------------------------------------------------------------------------------------------------------------------------------------------------------------------------------TGATAATGAAAAAGATTTCTACATATGTAACCAAATCGATCAAGAATATCCCAATCTGATAAATCTGTCCAAATGGGTTTACTAATAGGATGCCCCGATCCAGTACAAAATTGAGCTTT…
	Calamagrostis_eriantha_SAA67_Iltis952	---------------------------------------------------------------------------------------------------------------------------------------------------------------------------------------------------------------------------------------------------------------------------------------------------------------TATGTGACCAAATCGATCAAGAATATCCCAATCTGATAAATCTGTCCAAATGGGTTTACTAATAGGATGCCCCGATCCAGTACAAAATTGAGCTTT…
	Calamagrostis_eriantha_SAA68_Nee33190	-------------------------------------------------------------------------------------------------------------------------------------------------------------------------------------------------------------------------------------------------------------------------------------------TAATGAAAAAGATTTCTACATATGTGACCAAATCGATCAAGAATATCCCAATCTGATAAATCTGTCCAAATGGGTTTACTAATAGGATGCCCCGATCCAGTACAAAATTGAGCTTT…
	Deyeuxia_coarctata_SAA228_Peterson14064	---------------------------------------------------------------------------------------------------------------------------------------------------------------------------------------------------------------------------------AAGTCGAAGGATATACTTTAGTCGATACAAAGTCTGTTTTTTCGAAGATCCACTATGATAATGAAAAAGATTTCTACATATGTGACCAAATCGATCAAGAATATCCCAATCTGATAAATCTGTCCAAATGGGTTTACTAATAGGATGCCCCGATCCAGTACAAAATTGAGCTTT…
	Calamagrostis_foliosa_SAA76_Peterson19697	--------------------------------------------------------------------------------------------------------------------------------------------------------------------------------------------------------------------------------------------------------------------------------------TATGATAATGAAAAAGATTTCTACATATGCGACCAAATCGATCAAGAATATCCCAATCTGATAAATCTGTCCAAATGGGTTTACTAATAGGATGCCCCGATCCAGTACAAAATTGAGCTTT…
	Calamagrostis_guatemalensis_SAA632_Koninck143	------------------------------------------------------------------------------------------------------------------------------------------------------------------------------------------------------------------------------------------TATATACTTTAGTCGATACAAAGTCTGTTTTTTCGAAGATCCACTATGATAATGAAAAAGATTTCTACATATGCGACCAAATCGATCAAGAATATCCCAATCTGATAAATCTGTCCAAATGGGTTTACTAATAGGATGCCCCGATCCAGTACAAAATTGAGCTTT…
	Calamagrostis_holciformis_SAA205_Soreng7697	-----------------------------------------------------------------------------------------------------------------------------------------------------------------------------------------------------------------------------------------GTATATACTTTAGTCGATACAAAGTCTGTTTTTTCGAAGATCCACTATGATAATGAAAAAGATTTCTACATATGCGACCAAATCGATCAAGAATATCCCAATCTGATAAATCTGTCCAAATGGGTTTACTAATAGGATGCCCCGATCCAGTACAAAATTGAGCTTT…
	Calamagrostis_howellii_SAA138_Spellenberg1189	-----------------------------------------------------------------------------------------------------------------------------------------------------------------------------------------------------------------------------------------GTATATACTTTAGTCGATACAAAGTCTGTTTTTTCGAAGATCCACTATGATAATGAAAAAGATTTCTACATATGCGACCAAATCGATCAAGAATATCCCAATCTGATAAATCTGTCCAAATGGGTTTACTAATAGGATGCCCCGATCCAGTACAAAATTGAGCTTT…
	Calamagrostis_koeleriodes_SAA44_Peterson19795	------------------------------------------------------------------------------------------------------------------------------------------------------------------------------------------------------------------------------------------------------------------------------------------------------------------GCGACCAAATCGATCAAGAATATCCCAATCTGATAAATCTGTCCAAATGGGTTTACTAATAGGATGCCCCGATCCAGTACAAAATTGAGCTTT…
	Calamagrostis_koeleriodes_SAA45_Peterson19786	------------------------------------------------------------------------------------------------------------------------------------------------------------------------------------------------------------------------------------------------------------------------------------------------------ATTTCTACATATGCGACCAAATCGATCAAGAATATCCCAATCTGATAAATCTGTCCAAATGGGTTTACTAATAGGATGCCCCGATCCAGTACAAAATTGAGCTTT…
	Calamagrostis_lahulensis_KP769157	--------------------------------------------------------------------------------------------------------------------------------------------------------------------------------------------------------------------------------------------------------------------------------------------------------------ATATGCGACCAAATCGATCAAGAATATCCCAATCTGATAAATCTGTCCAAATGGGTTTACTAATAGGATGCCCCGATCCAGTACAAAATTGAGCTTT…
	Calamagrostis_lapponica_KC474233	----------------------------------------------------------------------------------------------------------------------------------------------------------------------------------------------------------------------------------------------------------------------------------------------------------------------------------------------TCTGATAAATCTGTCCAAATGGGTTTACTAATAGGATGCCCCGATCCAGTACAAAATTGAGCTTT…
	Calamagrostis_lapponica_KC474234	-------------------------------------------------------------------------------------------------------------------------------------------------------------------------------------------------------------------------------------------------------------------------------------------------------------------------------------------------GATAAATCTGTCCAAATGGGTTTACTAATAGGATGCCCCGATCCAGTACAAAATTGAGCTTT…
	Calamagrostis_lapponica_KC474235	--------------------------------------------------------------------------------------------------------------------------------------------------------------------------------------------------------------------------------------------------------------------------------------------------------TTCTACATATGCGACCAAATCGATCAAGAATATCCCAATCTGATAAATCTGTCCAAATGGGTTTACTAATAGGATGCCCCGATCCAGTACAAAATTGAGCTTT…
	Calamagrostis_lapponica_SAA171_PaszkoD12_05GPS211	--------------------------------------------------------------------------------------------------------------------------------------------------------------------------------------------------------------------------------------------------------------------------------------------------------------ATATGCGACCAAATCGATCAAGAATATCCCAATCTGATAAATCTGTCCAAATGGGTTTACTAATAGGATGCCCCGATCCAGTACAAAATTGAGCTTT…
	Calamagrostis_lapponica_SAA172_PaszkoD17_15GPS249	---------------------------------------------------------------------------------------------------------------------------------------------------------------------------------------------------------------------------------------------------------------------------------------ATGATAATGAAAAAGATTTCTACATATGCGACCAAATCGATCAAGAATATCCCAATCTGATAAATCTGTCCAAATGGGTTTACTAATAGGATGCCCCGATCCAGTACAAAATTGAGCTTT…
	Calamagrostis_lapponica_SAA173_PaszkoD2_09GPS134	-----------------------------------------------------------------------------------------------------------------------------------------------------------------------------------------------------------------------------------------------------------------------------------------------------------------TGCGACCAAATCGATCAAGAATATCCCAATCTGATAAATCTGTCCAAATGGGTTTACTAATAGGATGCCCCGATCCAGTACAAAATTGAGCTTT…
	Calamagrostis_lapponica_SAA255_Soreng6163	---------------------------------------------------------------------------------------------------------------------------------------------------------------------------------------------------------------------------------AAGTCGAAGTATATACTTTAGTCGATACAAAGTCTGTTTTTTCGAAGATCCACTATGATAATGAAAAAGATTTCTACATATGCGACCAAATCGATCAAGAATATCCCAATCTGATAAATCTGTCCAAATGGGTTTACTAATAGGATGCCCCGATCCAGTACAAAATTGAGCTTT…
	Calamagrostis_lapponica_SAA27_Peterson18559	---------------------------------------------------------------------------------------------------------------------------------------------------------------------------------------------------------------------------------AAGTCGAAGTATATACTTTAGTCGATACAAAGTCTGTTTTTTCGAAGATCCACTATGATAATGAAAAAGATTTCTACATATGCGACCAAATCGATCAAGAATATCCCAATCTGATAAATCTGTCCAAATGGGTTTACTAATAGGATGCCCCGATCCAGTACAAAATTGAGCTTT…
	Calamagrostis_lapponica_SAA28_Peterson18587	------------------------------------------------------------------------------------------------------------------------------------------------------------------------------------------------------------------------------------------------------------------------------AGATCCACTATGATAATGAAAAAGATTTCTACATATGCGACCAAATCGATCAAGAATATCCCAATCTGATAAATCTGTCCAAATGGGTTTACTAATAGGATGCCCCGATCCAGTACAAAATTGAGCTTT…
	Calamagrostis_lapponica_SAA29_Peterson18561	----------------------------------------------------------------------------------------------------------------------------------------------------------------------------------------------------------------------------------------------------------------------------------------------TGAAAAAGATTTCTACATATGCGACCAAATCGATCAAGAATATCCCAATCTGATAAATCTGTCCAAATGGGTTTACTAATAGGATGCCCCGATCCAGTACAAAATTGAGCTTT…
	Calamagrostis_lapponica_SAA2_Peterson18585	-----------------------------------------------------------------------------------------------------------------------------------------------------------------------------------------------------------------------------------------------------------------------------------------------------------------------------------------------------AATCTGTCCAAATGGGTTTACTAATAGGATGCCCCGATCCAGTACAAAATTGAGCTTT…
	Calamagrostis_stricta_stricta_SAA30_Peterson18616	-----------------------------------------------------------------------------------------------------------------------------------------------------------------------------------------------------------------------------------------------------GTCGATACAAAGTCTGTTTTTTCGAAGATCCACTATGATAATGAAAAAGATTTCTACATATGCGACCAAATCGATCAAGAATATCCCAATCTGATAAATCTGTCCAAATGGGTTTACTAATAGGATGCCCCGATCCAGTACAAAATTGAGCTTT…
	Calamagrostis_llanganatensis_SAA732_Laegaard55455	--------------------------------------------------------------------------------------------------------------------------------------------------------------------------------------------------------------------------------------------TATACTTTAGTCGATACAAAGTCTGTTTTTTCGAAGATCCACTATGATAATGAAAAAGATTTCTACATATGCGACCAAATCGATCAAGAATATCCCAATCTGATAAATCTGTCCAAATGGGTTTACTAATAGGATGCCCCGATCCAGTACAAAATTGAGCTTT…
	Calamagrostis_macrolepis_AM234559	TTAATTAAGAGGCTTTACCAGGTCGTTGATACGTATAATATCAAAATACCAAATACGCTCACTGTGCGATCCACGGAAAGAAAAAAGG---GTTGTTTTGGTGAACATCAAAGAAAAAACTAACTCTTCTTCGGTAAAAAATTCTTCTAAAAATGCCGAACCCAACCGTTGCATAAAAGTGCGTACCGTGCTTTTATGTTTACGAGCTAAAGTTCTAGCGCATGAAAGTCGAAGTATATACTTTAGTCGATACAAAGTCTGTTTTTTCGAAGATCCACTATGATAATGAAAAAGATTTCTACATATGCGACCAAATCGATCAAGAATATCCCAATCTGATAAATCTGTCCAAATGGGTTTACTAATAGGATGCCCCGATCCAGTACAAAATTGAGCTTT…
	Calamagrostis_macrolepis_SAA202_Soreng5120	-----------------------------------------------------------------------------------------------------------------------------------------------------------------------------------------------------------------------------------------GTATATACTTTAGTCGATACAAAGTCTGTTTTTTCGAAGATCCACTATGATAATGAAAAAGATTTCTACATATGCGACCAAATCGATCAAGAATATCCCAATCTGATAAATCTGTCCAAATGGGTTTACTAATAGGATGCCCCGATCCAGTACAAAATTGAGCTTT…
	Calamagrostis_montanensis_SAA40_Peterson18398	----------------------------------------------------------------------------------------------------------------------------------------------------------------------------------------------------------------------------------------------------------------------------------------------TGAAAAAGATTTCTACATATGCGACCAAATCGATCAAGAATATCCCAATCTGATAAATCTGTCCAAATGGGTTTACTAATAGGATGCCCCGATCCAGTACAAAATTGAGCTTT…
	Calamagrostis_muriana_SAA257_Peterson20930	---------------------------------------------------------------------------------------------------------------------------------------------------------------------------------------------------------------------------------AAGTCGAAGTATATACTTTAGTCGATACAAAGTCTGTTTTTTCGAAGATCCACTATGATAATGAAAAAGATTTCTACATATGCGACCAAATCGATCAAGAATATCCCAATCTGATAAATCTGTCCAAATGGGTTTACTAATAGGATGCCCCGATCCAGTACAAAATTGAGCTTT…
	Calamagrostis_nutkaensis_SAA46_Peterson19706	----------------------------------------------------------------------------------------------------------------------------------------------------------------------------------------------------------------------------------------------------------------------------GAAGATCCACTATGATAATGAAAAAGATTTCTACATATGCGACCAAATCGATCAAGAATATCCCAATCTGATAAATCTGTCCAAATGGGTTTACTAATAGGATGCCCCGATCCAGTACAAAATTGAGCTTT…
	Calamagrostis_nutkaensis_SAA75_Peterson19718	--------------------------------------------------------------------------------------------------------------------------------------------------------------------------------------------------------------------------------------------------------------------------------------------------------------------------------------------------------------------------------GATGCCCCGATCCAGTACAAAATTGAGCTTT…
	Calamagrostis_perplexa_SAA127_Peterson20925	------------------------------------------------------------------------------------------------------------------------------------------------------------------------------------------------------------------------------------------------------------------------------------------------------------------GCGACCAAATCGATCAAGAATATCCCAATCTGATAAATCTGTCCAAATGGGTTTACTAATAGGATGCCCCGATCCAGTACAAAATTGAGCTTT…
	Calamagrostis_perplexa_SAA77_Howard465	------------------------------------------------------------------------------------------------------------------------------------------------------------------------------------------------------------------------------------------------------------------------------------------------------------------GCGACCAAATCGATCAAGAATATCCCAATCTGATAAATCTGTCCAAATGGGTTTACTAATAGGATGCCCCGATCCAGTACAAAATTGAGCTTT…
	Calamagrostis_phragmitoides_SAA177_PaszkoKaliste4	----------------------------------------------------------------------------------------------------------------------------------------------------------------------------------------------------------------------------------------------------------------------------------------------------------------------------------------TCCCAATCTGATAAATCTGTCCAAATGGGTTTACTAATAGGATGCCCCGATCCAGTACAAAATTGAGCTTT…
	Calamagrostis_pickeringii_SAA122_Peterson20899	--------------------------------------------------------------------------------------------------------------------------------------------------------------------------------------------------------------------------------------------------------------------------------------TATGATAATGAAAAAGATTTCTACATATGCGACCAAATCGATCAAGAATATCCCAATCTGATAAATCTGTCCAAATGGGTTTACTAATAGGATGCCCCGATCCAGTACAAAATTGAGCTTT…
	Calamagrostis_pickeringii_SAA130_Peterson20857	-----------------------------------------------------------------------------------------------------------------------------------------------------------------------------------------------------------------------------------------GTATATACTTTAGTCGATACAAAGTCTGTTTTTTCGAAGATCCACTATGATAATGAAAAAGATTTCTACATATGCGACCAAATCGATCAAGAATATCCCAATCTGATAAATCTGTCCAAATGGGTTTACTAATAGGATGCCCCGATCCAGTACAAAATTGAGCTTT…
	Calamagrostis_pisinna_SAA740_Cleef8653	-----------------------------------------------------------------------------------------------------------------------------------------------------------------------------------------------------------------------------------------------------------------------------------------------GAAAAAGATTTCTACATATCCGACCAAATCGATCAAGAATATCCCAATCTGATAAATCTGTCCAAATGGGTTTACTAATAGGATGGCCCGATCCAGTACAAAATTGAGCTTT…
	Calamagrostis_porteri_porteri_SAA126_Peterson20830	---------------------------------------------------------------------------------------------------------------------------------------------------------------------------------------------------------------------------------------------------------------------------------------------------------------TATGCGACCAAATCGATCAAGAATATCCCAATCTGATAAATCTGTCCAAATGGGTTTACTAATAGGATGCCCCGATCCAGTACAAAATTGAGCTTT…
	Calamagrostis_porteri_porteri_SAA129_Peterson20835	-----------------------------------------------------------------------------------------------------------------------------------------------------------------------------------------------------------------------------------------GTATATACTTTAGTCGATACAAAGTCTGTTTTTTCGAAGATCCACTATGATAATGAAAAAGATTTCTACATATGCGACCAAATCGATCAAGAATATCCCAATCTGATAAATCTGTCCAAATGGGTTTACTAATAGGATGCCCCGATCCAGTACAAAATTGAGCTTT…
	Calamagrostis_pringlei_SAA248_Peterson21257	-------------------------------------------------------------------------------------------------------------------------------------------------------------------------------------------------------------------------------------------ATATACTTTAGTCGATACAAAGTCTGTTTTTTCGAAGATCCACTATGATAATGAAAAAGATTTCTACATATGTGACCAAATCGATCAAGAATATCCCAATCTGATAAATCTGTCCAAATGGGTTTACTAATAGGATGCCCCGATCCAGTACAAAATTGAGCTTT…
	Calamagrostis_pringlei_SAA65_Spellenberg8878	---------------------------------------------------------------------------------------------------------------------------------------------------------------------------------------------------------------------------------------------------------------------------------TCCACTATGATAATGAAAAAGATTTCTACATATGTGACCAAATCGATCAAGAATATCCCAATCTGATAAATCTGTCCAAATGGGTTTACTAATAGGATGCCCCGATCCAGTACAAAATTGAGCTTT…
	Calamagrostis_pseudophragmites_KT736301	---------------------------------------------------------------------------------------------------------------------------------------------------------------------------------------------------------------------------------------------------------------------------------------------------------------------------------------------------------------------------------------------------------------…
	Calamagrostis_pseudophragmites_SAA164_PaszkoOblaz_pseudo2	---------------------------------------------------------------------------------------------------------------------------------------------------------------------------------------------------------------------------------------------------------------------------------------------------------------TATGCGACCAAATCGATCAAGAATATCCCAATCTGATAAATCTGTCCAAATGGGTTTACTAATAGGATGCCCCGATCCAGTACAAAATTGAGCTTT…
	Calamagrostis_pseudophragmites_SAA208_Soreng5107	-----------------------------------------------------------------------------------------------------------------------------------------------------------------------------------------------------------------------------------------GTATATACTTTAGTCGATACAAAGTCTGTTTTTTCGAAGATCCACTATGATAATGAAAAAGATTTCTACATATGCGACCAAATCGATCAAGAATATCCCAATCTGATAAATCTGTCCAAATGGGTTTACTAATAGGATGCCCCGATCCAGTACAAAATTGAGCTTT…
	Calamagrostis_pseudophragmites_SAA209_Soreng5455	--------------------------------------------------------------------------------------------------------------------------------------------------------------------------------------------------TATGTTTACGAGCTAAAGTTCTAGCGCATGAAAGTCGAAGTATATACTTTAGTCGATACAAAGTCTGTTTTTTCGAAGATCCACTATGATAATGAAAAAGATTTCTACATATGCGACCAAATCGATCAAGAATATCCCAATCTGATAAATCTGTCCAAATGGGTTTACTAATAGGATGCCCCGATCCAGTACAAAATTGAGCTTT…
	Calamagrostis_pseudophragmites_tartarica_SAA153_Soreng7534	-----------------------------------------------------------------------------------------------------------------------------------------------------------------------------------------------------------------------------------------------------------------------------------------------------------------TGCGACCAAATCGATCAAGAATATCCCAATCTGATAAATCTGTCCAAATGGGTTTACTAATAGGATGCCCCGATCCAGTACAAAATTGAGCTTT…
	Calamagrostis_pseudophragmites_tartarica_SAA154_Soreng7556	-----------------------------------------------------------------------------------------------------------------------------------------------------------------------------------------------------------------------------------------------------------------------------AAGATCCACTATGATAATGAAAAAGATTTCTACATATGCGACCAAATCGATCAAGAATATCCCAATCTGATAAATCTGTCCAAATGGGTTTACTAATAGGATGCCCCGATCCAGTACAAAATTGAGCTTT…
	Calamagrostis_purpurascens_KC474236	---------------------------------------------------------------------------------------------------------------------------------------------------------------------------------------------------------------------------------------------ATACTTTAGTCGATACAAAGTCTGTTTTTTCGAAGATCCACTATGATAATGAAAAAGATTTCTACATATGCGACCAAATCGATCAAGAATATCCCAATCTGATAAATCTGTCCAAATGGGTTTACTAATAGGATGCCCCGATCCAGTACAAAATTGAGCTTT…
	Calamagrostis_purpurascens_KC474237	----------------------------------------------------------------------------------------------------------------------------------------------------------------------------------------------------------------------------------------------TACTTTAGTCGATACAAAGTCTGTTTTTTCGAAGATCCACTATGATAATGAAAAAGATTTCTACATATGCGACCAAATCGATCAAGAATATCCCAATCTGATAAATCTGTCCAAATGGGTTTACTAATAGGATGCCCCGATCCAGTACAAAATTGAGCTTT…
	Calamagrostis_purpurascens_KC474238	-------------------------------------------------------------------------------------------------------------------------------------------------------------------------------------------------------------------------------------------------TTTAGTCGATACAAAGTCTGTTTTTTCGAAGATCCACTATGATAATGAAAAAGATTTCTACATATGCGACCAAATCGATCAAGAATATCCCAATCTGATAAATCTGTCCAAATGGGTTTACTAATAGGATGCCCCGATCCAGTACAAAATTGAGCTTT…
	Calamagrostis_purpurascens_KC474239	-----------------------------------------------------------------------------------------------------------------------------------------------------------------------------------------------------------------------------------------------------------------------------------------------------GATTTCTACATATGCGACCAAATCGATCAAGAATATCCCAATCTGATAAATCTGTCCAAATGGGTTTACTAATAGGATGCCCCGATCCAGTACAAAATTGAGCTTT…
	Calamagrostis_purpurascens_KC474240	---------------------------------------------------------------------------------------------------------------------------------------------------------------------------------------------------------------------------------------------ATACTTTAGTCGATACAAAGTCTGTTTTTTCGAAGATCCACTATGATAATGAAAAAGATTTCTACATATGCGACCAAATCGATCAAGAATATCCCAATCTGATAAATCTGTCCAAATGGGTTTACTAATAGGATGCCCCGATCCAGTACAAAATTGAGCTTT…
	Calamagrostis_purpurascens_KC474241	-----------------------------------------------------------------------------------------------------------------------------------------------------------------------------------------------------------------------------------------------ACTTTAGTCGATACAAAGTCTGTTTTTTCGAAGATCCACTATGATAATGAAAAAGATTTCTACATATGCGACCAAATCGATCAAGAATATCCCAATCTGATAAATCTGTCCAAATGGGTTTACTAATAGGATGCCCCGATCCAGTACAAAATTGAGCTTT…
	Calamagrostis_purpurascens_KC474242	---------------------------------------------------------------------------------------------------------------------------------------------------------------------------------------------------------------------------------------------ATACTTTAGTCGATACAAAGTCTGTTTTTTCGAAGATCCACTATGATAATGAAAAAGATTTCTACATATGCGACCAAATCGATCAAGAATATCCCAATCTGATAAATCTGTCCAAATGGGTTTACTAATAGGATGCCCCGATCCAGTACAAAATTGAGCTTT…
	Calamagrostis_purpurascens_KC474243	---------------------------------------------------------------------------------------------------------------------------------------------------------------------------------------------------------------------------------------------ATACTTTAGTCGATACAAAGTCTGTTTTTTCGAAGATCCACTATGATAATGAAAAAGATTTCTACATATGCGACCAAATCGATCAAGAATATCCCAATCTGATAAATCTGTCCAAATGGGTTTACTAATAGGATGCCCCGATCCAGTACAAAATTGAGCTTT…
	Calamagrostis_purpurascens_KC474244	----------------------------------------------------------------------------------------------------------------------------------------------------------------------------------------------------------------------------------------------TACTTTAGTCGATACAAAGTCTGTTTTTTCGAAGATCCACTATGATAATGAAAAAGATTTCTACATATGCGACCAAATCGATCAAGAATATCCCAATCTGATAAATCTGTCCAAATGGGTTTACTAATAGGATGCCCCGATCCAGTACAAAATTGAGCTTT…
	Calamagrostis_purpurascens_KC474245	---------------------------------------------------------------------------------------------------------------------------------------------------------------------------------------------------------------------------------------------ATACTTTAGTCGATACAAAGTCTGTTTTTTCGAAGATCCACTATGATAATGAAAAAGATTTCTACATATGCGACCAAATCGATCAAGAATATCCCAATCTGATAAATCTGTCCAAATGGGTTTACTAATAGGATGCCCCGATCCAGTACAAAATTGAGCTTT…
	Calamagrostis_purpurascens_SAA33_Peterson18569	---------------------------------------------------------------------------------------------------------------------------------------------------------------------------------------------------------------------------------------------------------------------------------------------------AAGATTTCTACATATGCGACCAAATCGATCAAGAATATCCCAATCTGATAAATCTGTCCAAATGGGTTTACTAATAGGATGCCCCGATCCAGTACAAAATTGAGCTTT…
	Calamagrostis_purpurascens_SAA35_Peterson18500	-------------------------------------------------------------------------------------------------------------------------------------------------------------------------------------------------------------------------------------------------------------------------------------------------------TTTCTACATATGCGACCAAATCGATCAAGAATATCCCAATCTGATAAATCTGTCCAAATGGGTTTACTAATAGGATGCCCCGATCCAGTACAAAATTGAGCTTT…
	Calamagrostis_purpurascens_SAA36_Peterson18415	-----------------------------------------------------------------------------------------------------------------------------------------------------------------------------------------------------------------------------------------------------------------------------------------------------------TACATATGCGACCAAATCGATCAAGAATATCCCAATCTGATAAATCTGTCCAAATGGGTTTACTAATAGGATGCCCCGATCCAGTACAAAATTGAGCTTT…
	Calamagrostis_purpurascens_SAA37_Peterson18609	-----------------------------------------------------------------------------------------------------------------------------------------------------------------------------------------------------------------------------------------------------------------------------------------------------------TACATATGCGACCAAATCGATCAAGAATATCCCAATCTGATAAATCTGTCCAAATGGGTTTACTAATAGGATGCCCCGATCCAGTACAAAATTGAGCTTT…
	Calamagrostis_purpurascens_SAA38_Peterson18492	-----------------------------------------------------------------------------------------------------------------------------------------------------------------------------------------------------------------------------------------------------------------------------------------------------------------TGCGACCAAATCGATCAAGAATATCCCAATCTGATAAATCTGTCCAAATGGGTTTACTAATAGGATGCCCCGATCCAGTACAAAATTGAGCTTT…
	Calamagrostis_purpurascens_SAA6_Peterson18474	---------------------------------------------------------------------------------------------------------------------------------------------------------------------------------------------------------------------------------------------------------------------------------------------------------------TATGCGACCAAATCGATCAAGAATATCCCAATCTGATAAATCTGTCCAAATGGGTTTACTAATAGGATGCCCCGATCCAGTACAAAATTGAGCTTT…
	Calamagrostis_purpurascens_SAA93_Peterson18545	-----------------------------------------------------------------------------------------------------------------------------------------------------------------------------------------------------------------------------------------------------------------------------------------------------------------TGCGACCAAATCGATCAAGAATATCCCAATCTGATAAATCTGTCCAAATGGGTTTACTAATAGGATGCCCCGATCCAGTACAAAATTGAGCTTT…
	Calamagrostis_purpurascens_SAA95_Peterson18652	-----------------------------------------------------------------------------------------------------------------------------------------------------------------------------------------------------------------------------------------GTATATACTTTAGTCGATACAAAGTCTGTTTTTTCGAAGATCCACTATGATAATGAAAAAGATTTCTACATATGCGACCAAATCGATCAAGAATATCCCAATCTGATAAATCTGTCCAAATGGGTTTACTAATAGGATGCCCCGATCCAGTACAAAATTGAGCTTT…
	Calamagrostis_phragmitoides_SAA186_PaszkoD16_01GPS241	----------------------------------------------------------------------------------------------------------------------------------------------------------------------------------------------------------------------------------------------------------------------------------------------TGAAAAAGATTTCTACATATGCGACCAAATCGATCAAGAATATCCCAATCTGATAAATCTGTCCAAATGGGTTTACTAATAGGATGCCCCGATCCAGTACAAAATTGAGCTTT…
	Calamagrostis_phragmitoides_SAA187_PaszkoD13_10GPS226	-----------------------------------------------------------------------------------------------------------------------------------------------------------------------------------------------------------------------------------------------------------------------------------------------------------------TGCGACCAAATCGATCAAGAATATCCCAATCTGATAAATCTGTCCAAATGGGTTTACTAATAGGATGCCCCGATCCAGTACAAAATTGAGCTTT…
	Calamagrostis_phragmitoides_SAA188_PaszkoD2_08GPS134	-----------------------------------------------------------------------------------------------------------------------------------------------------------------------------------------------------------------------------------------------------------------------------------------------------------------TGCGACCAAATCGATCAAGAATATCCCAATCTGATAAATCTGTCCAAATGGGTTTACTAATAGGATGCCCCGATCCAGTACAAAATTGAGCTTT…
	Calamagrostis_phragmitoides_SAA189_PaszkoD17_01GPS246	-----------------------------------------------------------------------------------------------------------------------------------------------------------------------------------------------------------------------------------------------------------------------------AAGATCCACTATGATAATGAAAAAGATTTCTACATATGCGACCAAATCGATCAAGAATATCCCAATCTGATAAATCTGTCCAAATGGGTTTACTAATAGGATGCCCCGATCCAGTACAAAATTGAGCTTT…
	Calamagrostis_rivalis_AM234564	TTAATTAAGAGGCTTTACCAGGTCGTTGATACGTATAATATCAAAATACCAAATACGCTCACTGTGCGATCCACGGAAAGAAAAAAGG---GTTGTTTTGGTGAACATCAAAGAAAAAACTAACTCTTCTTCGGTAAAAAATTCTTCTAAAAATGCCGAACCCAACCGTTGCATAAAAGTGCGTACCGTGCTTTTATGTTTACGAGCTAAAGTTCTAGCGCATGAAAGTCGAAGTATATACTTTAGTCGATACAAAGTCTGTTTTTTCGAAGATCCACTATGATAATGAAAAAGATTTCTACATATGCGACCAAATCGATCAAGAATATCCCAATCTGATAAATCTGTCCAAATGGGTTTACTAATAGGATGCCCCGATCCAGTACAAAATTGAGCTTT…
	Calamagrostis_rivalis_SAA195_Paszko_Wald5	----------------------------------------------------------------------------------------------------------------------------------------------------------------------------------------------------------------------------------------------------------------------------------------TGATAATGAAAAAGATTTCTACATATGCGACCAAATCGATCAAGAATATCCCAATCTGATAAATCTGTCCAAATGGGTTTACTAATAGGATGCCCCGATCCAGTACAAAATTGAGCTTT…
	Calamagrostis_rivalis_SAA196_PaszkoKloster4	-----------------------------------------------------------------------------------------------------------------------------------------------------------------------------------------------------------------------------------------------------------------------------------------------------------------TGCGACCAAATCGATCAAGAATATCCCAATCTGATAAATCTGTCCAAATGGGTTTACTAATAGGATGCCCCGATCCAGTACAAAATTGAGCTTT…
	Calamagrostis_rivalis_SAA197_Paszko_Welch3	------------------------------------------------------------------------------------------------------------------------------------------------------------------------------------------------------------------------------------------------------------------------------------------------AAAAAGATTTCTACATATGCGACCAAATCGATCAAGAATATCCCAATCTGATAAATCTGTCCAAATGGGTTTACTAATAGGATGCCCCGATCCAGTACAAAATTGAGCTTT…
	Calamagrostis_rubescens_SAA10_Peterson18741	----------------------------------------------------------------------------------------------------------------------------------------------------------------------------------------------------------------------------------------------------------------------------------------------------------------ATGCGACCAAATCGATCAAGAATATCCCAATCTGATAAATCTGTCCAAATGGGTTTACTAATAGGATGCCCCGATCCAGTACAAAATTGAGCTTT…
	Calamagrostis_rubescens_SAA14_Peterson18767	---------------------------------------------------------------------------------------------------------------------------------------------------------------------------------------------------------------------------------------------------------------------------------------------------------------TATGCGACCAAATCGATCAAGAATATCCCAATCTGATAAATCTGTCCAAATGGGTTTACTAATAGGATGCCCCGATCCAGTACAAAATTGAGCTTT…
	Calamagrostis_rubescens_SAA1_Peterson18769	-----------------------------------------------------------------------------------------------------------------------------------------------------------------------------------------------------------------------------------------------------------------------------------------------GAAAAAGATTTCTACATATGCGACCAAATCGATCAAGAATATCCCAATCTGATAAATCTGTCCAAATGGGTTTACTAATAGGATGCCCCGATCCAGTACAAAATTGAGCTTT…
	Calamagrostis_rubescens_SAA32_Peterson18768	--------------------------------------------------------------------------------------------------------------------------------------------------------------------------------------------------------------------------------------------------------------------------------------TATGATAATGAAAAAGATTTCTANATATGCGACCAAATCGATCAAGAATATCCCAATCTGATAAATCTGTCCAAATGGGTTTACTAATAGGATGCCCCGATCCAGTACAAAATTGAGCTTT…
	Calamagrostis_scopulorum_SAA137_Franklin5569	--------------------------------------------------------------------------------------------------------------------------------------------------------------------------------------------------------------------------------------------------------------------------------------------------------------ATATGCGACCAAATCGATCAAGAATATCCCAATCTGATAAATCTGTCCAAATGGGTTTACTAATAGGATGCCCCGATCCAGTACAAAATTGAGCTTT…
	Calamagrostis_scopulorum_SAA56_Soreng7423	---------------------------------------------------------------------------------------------------------------------------------------------------------------------------------------------------------------------------------------------------------------------------------------------------------------TATGCGACCAAATCGATCAAGAATATCCCAATCTGATAAATCTGTCCAAATGGGTTTACTAATAGGATGCCCCGATCCAGTACAAAATTGAGCTTT…
	Calamagrostis_sesquiflora_SAA259_Cheney_sn	---------------------------------------------------------------------------------------------------------------------------------------------------------------------------------------------------------------------------------AAGTCGAAGTATATACTTTAGTCGATACAAAGTCTGTTTTTTCGAAGATCCACTATGATAATGAAAAAGATTTCTACATATGCGACCAAATCGATCAAGAATATCCCAATCTGATAAATCTGTCCAAATGGGTTTACTAATAGGATGCCCCGATCCAGTACAAAATTGAGCTTT…
	Calamagrostis_sesquiflora_SAA566_Saarela1223	---------------------------------------------------------------------------------------------------------------------------------------------------------------------------------------------------------------------------------AAGTCGAAGTATATACTTTAGTCGATACAAAGTCTGTTTTTTCGAAGATCCACTATGATAATGAAAAATATTTCTACATATGCGACCAAATCGATCAAGAATATCCCAATCTGATAAATCTGTCCAAATGGGTTTACTAATAGGATGCCCCGATCCAGTACAAAATTGAGCTTT…
	Calamagrostis_sesquiflora_SAA571_Saarela1229	---------------------------------------------------------------------------------------------------------------------------------------------------------------------------------------------------------------------------------AAGTCGAAGTATATACTTTAGTCGATACAAAGTCTGTTTTTTCGAAGATCCACTATGATAATGAAAAATATTTCTACATATGCGACCAAATCGATCAAGAATATCCCAATCTGATAAATCTGTCCAAATGGGTTTACTAATAGGATGCCCCGATCCAGTACAAAATTGAGCTTT…
	Calamagrostis_stricta_groenlandica_SAA249_Bennett06_132	------------------------------------------------------------------------------------------------------------------------------------------------------------------------------------------------------------------------------------------TATATACTTTAGTCGATACAAAGTCTGTTTTTTCGAAGATCCACTATGATAATGAAAAAGATTTCTACATATGCGACCAAATCGATCAAGAATATCCCAATCTGATAAATCTGTCCAAATGGGTTTACTAATAGGATGCCCCGATCCAGTACAAAATTGAGCTTT…
	Calamagrostis_stricta_groenlandica_SAA250_Bennett06_208	---------------------------------------------------------------------------------------------------------------------------------------------------------------------------------------------------------------------------------AAGTCGAAGTATATACTTTAGTCGATACAAAGTCTGTTTTTTCGAAGATCCACTATGATAATGAAAAAGATTTCTACATATGCGACCAAATCGATCAAGAATATCCCAATCTGATAAATCTGTCCAAATGGGTTTACTAATAGGATGCCCCGATCCAGTACAAAATTGAGCTTT…
	Calamagrostis_stricta_groenlandica_SAA251_Bennett06_246	---------------------------------------------------------------------------------------------------------------------------------------------------------------------------------------------------------------------------------AAGTCGAAGTATATACTTTAGTCGATACAAAGTCTGTTTTTTCGAAGATCCACTATGATAATGAAAAAGATTTCTACATATGCGACCAAATCGATCAAGAATATCCCAATCTGATAAATCTGTCCAAATGGGTTTACTAATAGGATGCCCCGATCCAGTACAAAATTGAGCTTT…
	Calamagrostis_stricta_groenlandica_SAA59_Soreng6204	--------------------------------------------------------------------------------------------------------------------------------------------------------------------------------------------------------------------------------------------------------------------GTTTTTTCGAAGATCCACTATGATAATGAAAAAGATTTCTACATATGCGACCAAATCGATCAAGAATATCCCAATCTGATAAATCTGTCCAAATGGGTTTACTAATAGGATGCCCCGATCCAGTACAAAATTGAGCTTT…
	Calamagrostis_stricta_inexpansa_SAA399_TalbotADA052_20	---------------------------------------------------------------------------------------------------------------------------------------------------------------------------------------------------------------------------------AAGTCGAAGTATATACTTTAGTCGATACAAAGTCTGTTTTTTCGAAGATCCACTATGATAATGAAAAAGATTTCTACATATGCGACCAAATCGATCAAGAATATCCCAATCTGATAAATCTGTCCAAATGGGTTTACTAATAGGATGCCCCGATCCAGTACAAAATTGAGCTTT…
	Calamagrostis_stricta_inexpansa_SAA400_TalbotAIK010_06	---------------------------------------------------------------------------------------------------------------------------------------------------------------------------------------------------------------------------------AAGTCGAAGTATATACTTTAGTCGATACAAAGTCTGTTTTTTCGAAGATCCACTATGATAATGAAAAAGATTTCTACATATGCGACCAAATCGATCAAGAATATCCCAATCTGATAAATCTGTCCAAATGGGTTTACTAATAGGATGCCCCGATCCAGTACAAAATTGAGCTTT…
	Calamagrostis_stricta_inexpansa_SAA401_TalbotADA030_25	---------------------------------------------------------------------------------------------------------------------------------------------------------------------------------------------------------------------------------AAGTCGAAGTATATACTTTAGTCGATACAAAGTCTGTTTTTTCGAAGATCCACTATGATAATGAAAAAGATTTCTACATATGCGACCAAATCGATCAAGAATATCCCAATCTGATAAATCTGTCCAAATGGGTTTACTAATAGGATGCCCCGATCCAGTACAAAATTGAGCTTT…
	Calamagrostis_stricta_inexpansa_SAA9_Peterson18618	--------------------------------------------------------------------------------------------------------------------------------------------------------------------------------------------------------------------------------------------------------------------------------ATCCACTATGATAATGAAAAAGATTTCTACATATGCGACCAAATCGATCAAGAATATCCCAATCTGATAAATCTGTCCAAATGGGTTTACTAATAGGATGCCCCGATCCAGTACAAAATTGAGCTTT…
	Calamagrostis_stricta_SAA161_PaszkoD12_01GPS206	------------------------------------------------------------------------------------------------------------------------------------------------------------------------------------------------------------------------------------------------------------------------------------------------AAAAAGATTTCTACATATGCGACCAAATCGATCAAGAATATCCCAATCTGATAAATCTGTCCAAATGGGTTTACTAATAGGATGCCCCGATCCAGTACAAAATTGAGCTTT…
	Calamagrostis_stricta_SAA162_PaszkoSvalbard2	------------------------------------------------------------------------------------------------------------------------------------------------------------------------------------------------------------------------------------------------------------------------------------------------------------ACATATGCGACCAAATCGATCAAGAATATCCCAATCTGATAAATCTGTCCAAGTGGGTTTACTAATAGGATGCCCCGATCCAGTACAAAATTGAGCTTT…
	Calamagrostis_stricta_SAA163_PaszkoIceland2_5	-----------------------------------------------------------------------------------------------------------------------------------------------------------------------------------------------------------------------------------------------------------------------------------------------GAAAAAGATTTCTACATATGCGACCAAATCGATCAAGAATATCCCAATCTGATAAATCTGTCCAAGTGGGTTTACTAATAGGATGCCCCGATCCAGTACAAAATTGAGCTTT…
	Calamagrostis_stricta_SAA256_Peterson17076	---------------------------------------------------------------------------------------------------------------------------------------------------------------------------------------------------------------------------------AAGTCGAAGTATATACTTTAGTCGATACAAAGTCTGTTTTTTCGAAGATCCACTATGATAATGAAAAAGATTTCTACATATGCGACCAAATCGATCAAGAATATCCCAATCTGATAAATCTGTCCAAATGGGTTTACTAATAGGATGCCCCGATCCAGTACAAAATTGAGCTTT…
	Calamagrostis_stricta_SAA636_Peterson17119	---------------------------------------------------------------------------------------------------------------------------------------------------------------------------------------------------------------------------------AAGTCGAAGTATATACTTTAGTCGATACAAAGTCTGTTTTTTCGAAGATCCACTATGATAATGAAAAAGATTTCTACATATGCGACCAAATCGATCAAGAATATCCCAATCTGATAAATCTGTCCAAATGGGTTTACTAATAGGATGCCCCGATCCAGTACAAAATTGAGCTTT…
	Calamagrostis_stricta_SAA706_Peterson17076	--------------------------------------------------------------------------------------------------------------------------------------------------------------------------------------------------------------------------------------------TATACTTTAGTCGATACAAAGTCTGTTTTTTCGAAGATCCACTATGATAATGAAAAAGATTTCTACATATGCGACCAAATCGATCAAGAATATCCCAATCTGATAAATCTGTCCAAATGGGTTTACTAATAGGATGCCCCGATCCAGTACAAAATTGAGCTTT…
	Calamagrostis_stricta_stricta_SAA204_Soreng7722	------------------------------------------------------------------------------------------------------------------------------------------------------------------------------------------------------------------------------------------------------------------------------------------------------------ACATATGCGACCAAATCGATCAAGAATATCCCAATCTGATAAATCTGTCCAAATGGGTTTACTAATAGGATGCCCCGATCCAGTACAAAATTGAGCTTT…
	Calamagrostis_stricta_stricta_SAA3_Peterson18604	---------------------------------------------------------------------------------------------------------------------------------------------------------------------------------------------------------------------------------------------------------------------------------------------------------------TATGCGACCAAATCGATCAAGAATATCCCAATCTGATAAATCTGTCCAAATGGGTTTACTAATAGGATGCCCCGATCCAGTACAAAATTGAGCTTT…
	Calamagrostis_stricta_subsp_inexpansa_KC474246	----------------------------------------------------------------------------------------------------------------------------------------------------------------------------------------------------------------------------------------------TACTTTAGTCGATACAAAGTCTGTTTTTTCGAAGATCCACTATGATAATGAAAAAGATTTCTACATATGCGACCAAATCGATCAAGAATATCCCAATCTGATAAATCTGTCCAAATGGGTTTACTAATAGGATGCCCCGATCCAGTACAAAATTGAGCTTT…
	Calamagrostis_stricta_subsp_inexpansa_KC474247	-------------------------------------------------------------------------------------------------------------------------------------------------------------------------------------------------------------------------------------------------------------------------------------------------------------------------------------------------------------------------------------------CCAGTACAAAATTGAGCTTT…
	Calamagrostis_stricta_subsp_inexpansa_KC474248	----------------------------------------------------------------------------------------------------------------------------------------------------------------------------------------------------------------------------------------------TACTTTAGTCGATACAAAGTCTGTTTTTTCGAAGATCCACTATGATAATGAAAAAGATTTCTACATATGCGACCAAATCGATCAAGAATATCCCAATCTGATAAATCTGTCCAAATGGGTTTACTAATAGGATGCCCCGATCCAGTACAAAATTGAGCTTT…
	Calamagrostis_stricta_subsp_inexpansa_KC474249	---------------------------------------------------------------------------------------------------------------------------------------------------------------------------------------------------------------------------------------------ATACTTTAGTCGATACAAAGTCTGTTTTTTCGAAGATCCACTATGATAATGAAAAAGATTTCTACATATGCGACCAAATCGATCAAGAATATCCCAATCTGATAAATCTGTCCAAATGGGTTTACTAATAGGATGCCCCGATCCAGTACAAAATTGAGCTTT…
	Calamagrostis_stricta_subsp_inexpansa_KC474250	---------------------------------------------------------------------------------------------------------------------------------------------------------------------------------------------------------------------------------------------ATACTTTAGTCGATACAAAGTCTGTTTTTTCGAAGATCCACTATGATAATGAAAAAGATTTCTACATATGCGACCAAATCGATCAAGAATATCCCAATCTGATAAATCTGTCCAAATGGGTTTACTAATAGGATGCCCCGATCCAGTACAAAATTGAGCTTT…
	Calamagrostis_stricta_subsp_inexpansa_KC474251	---------------------------------------------------------------------------------------------------------------------------------------------------------------------------------------------------------------------------------------------------------------------TTTTTTCGAAGATCCACTATGATAATGAAAAAGATTTCTACATATGCGACCAAATCGATCAAGAATATCCCAATCTGATAAATCTGTCCAAATGGGTTTACTAATAGGATGCCCCGATCCAGTACAAAATTGAGCTTT…
	Calamagrostis_stricta_subsp_inexpansa_KC474252	--------------------------------------------------------------------------------------------------------------------------------------------------------------------------------------------------------------------------------------------------------------------------------------------------------TTCTACATATGCGACCAAATCGATCAAGAATATCCCAATCTGATAAATCTGTCCAAATGGGTTTACTAATAGGATGCCCCGATCCAGTACAAAATTGAGCTTT…
	Calamagrostis_stricta_subsp_stricta_JN966152	---------------------------------------------------------------------------------------------------------------------------------------------------------------------------------------------------------------------------------------------ATACTTTAGTCGATACAAAGTCTGTTTTTTCGAAGATCCACTATGATAATGAAAAAGATTTCTACATATGCGACCAAATCGATCAAGAATATCCCAATCTGATAAATCTGTCCAAATGGGTTTACTAATAGGATGCCCCGATCCAGTACAAAATTGAGCTTT…
	Calamagrostis_stricta_subsp_stricta_JN966157	-------------------------------------------------------------------------------------------------------------------------------------------------------------------------------------------------------------------------------------------------------------------------------------------TAATGAAAAAGATTTCTACATATGCGACCAAATCGATCAAGAATATCCCAATCTGATAAATCTGTCCAAATGGGTTTACTAATAGGATGCCCCGATCCAGTACAAAATTGAGCTTT…
	Calamagrostis_stricta_subsp_stricta_JN966159	-------------------------------------------------------------------------------------------------------------------------------------------------------------------------------------------------------------------------------------------------------------------------------------CTATGATAATGAAAAAGATTTCTACATATGCGACCAAATCGATCAAGAATATCCCAATCTGATAAATCTGTCCAAATGGGTTTACTAATAGGATGCCCCGATCCAGTACAAAATTGAGCTTT…
	Calamagrostis_stricta_subsp_stricta_JN966160	-------------------------------------------------------------------------------------------------------------------------------------------------------------------------------------------------------------------------------------------------------------------------------------CTATGATAATGAAAAAGATTTCTACATATGCGACCAAATCGATCAAGAATATCCCAATCTGATAAATCTGTCCAAATGGGTTTACTAATAGGATGCCCCGATCCAGTACAAAATTGAGCTTT…
	Calamagrostis_stricta_subsp_stricta_KC474253	---------------------------------------------------------------------------------------------------------------------------------------------------------------------------------------------------------------------------------------------ATACTTTAGTCGATACAAAGTCTGTTTTTTCGAAGATCCACTATGATAATGAAAAAGATTTCTACATATGCGACCAAATCGATCAAGAATATCCCAATCTGATAAATCTGTCCAAATGGGTTTACTAATAGGATGCCCCGATCCAGTACAAAATTGAGCTTT…
	Calamagrostis_stricta_subsp_stricta_KC474254	---------------------------------------------------------------------------------------------------------------------------------------------------------------------------------------------------------------------------------------------ATACTTTAGTCGATACAAAGTCTGTTTTTTCGAAGATCCACTATGATAATGAAAAAGATTTCTACATATGCGACCAAATCGATCAAGAATATCCCAATCTGATAAATCTGTCCAAATGGGTTTACTAATAGGATGCCCCGATCCAGTACAAAATTGAGCTTT…
	Calamagrostis_stricta_subsp_stricta_KC474255	---------------------------------------------------------------------------------------------------------------------------------------------------------------------------------------------------------------------------------------------ATACTTTAGTCGATACAAAGTCTGTTTTTTCGAAGATCCACTATGATAATGAAAAAGATTTCTACATATGCGACCAAATCGATCAAGAATATCCCAATCTGATAAATCTGTCCAAATGGGTTTACTAATAGGATGCCCCGATCCAGTACAAAATTGAGCTTT…
	Calamagrostis_stricta_subsp_stricta_KC474256	---------------------------------------------------------------------------------------------------------------------------------------------------------------------------------------------------------------------------------------------ATACTTTAGTCGATACAAAGTCTGTTTTTTCGAAGATCCACTATGATAATGAAAAAGATTTCTACATATGCGACCAAATCGATCAAGAATATCCCAATCTGATAAATCTGTCCAAATGGGTTTACTAATAGGATGCCCCGATCCAGTACAAAATTGAGCTTT…
	Calamagrostis_cf_purpurascens_SAA136_Nechaev560888	--------------------------------------------------------------------------------------------------------------------------------------------------------------------------------------------------------------------------------------------TATACTTTAGTCGATACAAAGTCTGTTTTTTCGAAGATCCACTATGATAATGAAAAAGATTTCTACATATGCGACCNAATCGATCAAGAATATCCCAATCTGATAAATCTGTCCAAATGGGTTTACTAATAGGATGCCCCGATCCAGTACAAAATTGAGCTTT…
	Calamagrostis_tolucensis_SAA231_Peterson21395	-----------------------------------------------------------------------------------------------------------------------------------------------------------------------------------------------------------------------------------------------------------------------------------------------------------TACATATGTAACCAAATCGATCAAGAATATCCCAATCTGATAAATCTGTCCAAATGGGTTTACTAATAGGATGCCCCGATCCAGTACAAAATTGAGCTTT…
	Calamagrostis_tolucensis_SAA246_Peterson21343	--------------------------------------------------------------------------------------------------------------------------------------------------------------------------------------------------TATGTTTACGAGCTAAAGTTCTAGCGCATGAAAGTCGAAGGATATACTTTAGTCGATACAAAGTCTGTTTTTTCGAAGATCCACTATGATAATGAAAAAGATTTCTACATATGTAACCAAATCGATCAAGAATATCCCAATCTGATAAATCTGTCCAAATGGGTTTACTAATAGGATGCCCCGATCCAGTACAAAATTGAGCTTT…
	Calamagrostis_varia_SAA174_Paszkova_Bocz	------------------------------------------------------------------------------------------------------------------------------------------------------------------------------------------------------------------------------------------------------------------------------------------------------------ACATATGCGACCAAATCGATCAAGAATATCCCAATCTGATAAATCTGTCCAAATGGGTTTACTAATAGGATGCCCCGATCCAGTACAAAATTGAGCTTT…
	Calamagrostis_varia_SAA175_PaszkoD22_11GPS263	-----------------------------------------------------------------------------------------------------------------------------------------------------------------------------------------------------------------------------------------------------------------------------------------------------------------TGCGACCAAATCGATCAAGAATATCCCAATCTGATAAATCTGTCCAAATGGGTTTACTAATAGGATGCCCCGATCCAGTACAAAATTGAGCTTT…
	Calamagrostis_varia_SAA176_PaszkoSchmittenhohevar4GPS288	------------------------------------------------------------------------------------------------------------------------------------------------------------------------------------------------------------------------------------------------------------------------------------------------------------------GCGACCAAATCGATCAAGAATATCCCAATCTGATAAATCTGTCCAAATGGGTTTACTAATAGGATGCCCCGATCCAGTACAAAATTGAGCTTT…
	Calamagrostis_villosa_SAA183_PaszkoHundstein1villosaGPS278	------------------------------------------------------------------------------------------------------------------------------------------------------------------------------------------------------------------------------------------------------------------------------------------------AAAAAGATTTCTACATATGCGACCAAATCGATCAAGAATATCCCAATCTGATAAATCTGTCCAAATGGGTTTACTAATAGGATGCCCCGATCCAGTACAAAATTGAGCTTT…
	Calamagrostis_villosa_SAA184_Paszko_vi3_BG	------------------------------------------------------------------------------------------------------------------------------------------------------------------------------------------------------------------------------------------------------------------------------------------------AAAAAGATTTCTACATATGCGACCAAATCGATCAAGAATATCCCAATCTGATAAATCTGTCCAAATGGGTTTACTAATAGGATGCCCCGATCCAGTACAAAATTGAGCTTT…
	Calamagrostis_villosa_SAA185_PaszkoCikhaj1GPS109	----------------------------------------------------------------------------------------------------------------------------------------------------------------------------------------------------------------------------------------------------------------------------------------------------------------ATGCGACCAAATCGATCAAGAATATCCCAATCTGATAAATCTGTCCAAATGGGTTTACTAATAGGATGCCCCGATCCAGTACAAAATTGAGCTTT…
	Calamagrostis_vulcanica_SAA73_Gallardo9092	-----------------------------------------------------------------------------------------------------------------------------------------------------------------------------------------------------------------------------------------------ACTTTAGTCGATACAAAGTCTGTTTTTTCGAAGATCCACTATGATAATGAAAAAGATTTCTACATATGTGACCAAATCGATCAAGAATATCCCAATCTGATAAATCTGTCCAAATGGGTTTACTAATAGGATGCCCCGATCCAGTACAAAATTGAGCTTT…
	Calamagrostis_xacutiflora_SAA190_PaszkoD23_03GPS264	---------------------------------------------------------------------------------------------------------------------------------------------------------------------------------------------------------------------------------------------------------------------------------------------------------------TATGCGACCAAATCGATCAAGAATATCCCAATCTGATAAATCTGTCCAAATGGGTTTACTAATAGGATGCCCCGATCCAGTACAAAATTGAGCTTT…
	Calamagrostis_xacutiflora_SAA57_Soreng7411	-------------------------------------------------------------------------------------------------------------------------------------------------------------------------------------------------------------------------------------------------------------------------------------------------AAAAGATTTCTACATATGCGACCAAATCGATCAAGAATATCCCAATCTGATAAATCTGTCCAAATGGGTTTACTAATAGGATGCCCCGATCCAGTACAAAATTGAGCTTT…
	Calamagrostis_xacutiflora_SAA8_Peterson18748	-----------------------------------------------------------------------------------------------------------------------------------------------------------------------------------------------------------------------------------------------------------------------------------------------------GATTTCTACATATGCGACCAAATCGATCAAGAATATCCCAATCTGATAAATCTGTCCAAATGGGTTTACTAATAGGATGCCCCGATCCAGTACAAAATTGAGCTTT…
	Calamagrostis_xgracilescens_SAA170_PaszkoC_gr_XZ	-----------------------------------------------------------------------------------------------------------------------------------------------------------------------------------------------------------------------------------------------------------------------------------------------------------------TGCGACCAAATCGATCAAGAATATCCCAATCTGATAAATCTGTCCAAATGGGTTTACTAATAGGATGCCCCGATCCAGTACAAAATTGAGCTTT…
	Castellia_tuberculosa_FR832737	----------------------------------------------------------------------------------------------------------------------------------------------------------------------------------------------------------------------------------------------------------------------------------CCACTATGATARTGAAAAAGAAT-CTACATATCCGACCAAACCGATCAAGAATATCGCAATCTGATAAATCTGTCCAAATGGGTTTACTAATAGGATGGCCCGATCCAGTACAAAATTGAGCTTT…
	Catabrosa_aquatica_JX438061	TTAATTAAGAGGCTTCACCAGGTCGTTGATACGTATAATATCAAAATACCAAATACGCTCACTGTGCGATCCACGGAAAGAAAAAAGG---GTTGTTTTGGTGAACATCAAAGAAAAAACTAGCTCTTCTTCGGTAAAAAATTCTTCTAAAAATGCCGAACCTAATCGTTTCATAAAAGTTCGTACCGTGCTTTTATGTTTACGAGCTAAAGTTCTAGCGCATGAAAGTCGAAGTATATACTTTAGTCGATACAAAGTCCGTTTTTTCGAAGATCCACTATGATAATGAAAAAGATTTCTACATATCCGACCAAATCGATCAAGAATATCCCAATCTGATAAATCTGTCCAAATTGGTTTACTAATAGGATGGCCCGATCCAGTACAAAATTGAGCTTT…
	Catabrosa_aquatica_AM234589	TTAATTAAGAGGCTTCACCAGGTCGTTGATACGTATAATATCAAAATACCAAATACGCTCACTGTGCGATCCACGGAAAGAAAAAAGG---GTTGTTTTGGTGAACATCAAAGAAAAAACTAGCTCTTCTTCGGTAAAAAATTCTTCTAAAAATGCCGAACCTAATCGTTTCATAAAAGTTCGTACCGTGCTTTTATGTTTACGAGCTAAAGTTCTAGCGCATGAAAGTCGAAGTATATACTTTAGTCGATACAAAGTCCGTTTTTTCGAAGATCCACTATGATAATGAAAAAGATTTCTACATATCCGACCAAATCGATCAAGAATATCCCAATCTGATAAATCTGTCCAAATTGGTTTACTAATAGGATGGCCCGATCCAGTACAAAATTGAGCTTT…
	Catabrosa_aquatica_DQ786898	TTAATTAAGAGGCTTCACCAGGTCGTTGATACGTATAATATCAAAATACCAAATACGCTCACTGTGCGATCCACGGAAAGAAAAAAGG---GTTGTTTTGGTGAACATCAAAGAAAAAACTAGCTCTTCTTCGGTAAAAAATTCTTCTAAAAATGCCGAACCTAATCGTTTCATAAAAGTTCGTACCGTGCTTTTATGTTTACGAGCTAAAGTTCTAGCGCATGAAAGTCGAAGTATATACTTTAGTCGATACAAAGTCCGTTTTTTCGAAGATCCACTATGATAATGAAAAAGATTTCTAGATATCCGACCAAATCGATCAAGAATATCCCAATCTGATAAATCTGTCCAAATTGGTTTACTAATAGGATGGCCCGATCCAGTACAAAATTGAGCTTT…
	Catabrosa_aquatica_JN894490	--------------------------------------------------------------------------------------------------------------------------------------------------------------------------------------------------------------------------------------------------------------------------------------------AATGAAAAAGATTTCTACATATCCGACCAAATCGATCAAGAATATCCCAATCTGATAAATCTGTCCAAATTGGTTTACTAATAGGATGGCCCGATCCAGTACAAAATTGAGCTTT…
	Catabrosa_aquatica_JN895182	-----------------------------------------------------------------------------------------------------------------------------------------------------------------------------------------------------------------------TAGCGCATGAAAGTCGAAGTATATACTTTAGTCGATACAAAGTCCGTTTTTTCGAAGATCCACTATGATAATGAAAAAGATTTCTACATATCCGACCAAATCGATCAAGAATATCCCAATCTGATAAATCTGTCCAAATTGGTTTACTAATAGGATGGCCCGATCCAGTACAAAATTGAGCTTT…
	Catabrosa_aquatica_JN896092	-----------------------------------------------------------------------------------------------------------------------------------------------------------------------------TAAAAGTTCGTACCGTGCTTTTATGTTTACGAGCTAAAGTTCTAGCGCATGAAAGTCGAAGTATATACTTTAGTCGATACAAAGTCCGTTTTTTCGAAGATCCACTATGATAATGAAAAAGATTTCTACATATCCGACCAAATCGATCAAGAATATCCCAATCTGATAAATCTGTCCAAATTGGTTTACTAATAGGATGGCCCGATCCAGTACAAAATTGAGCTTT…
	Catabrosa_aquatica_KM523853	-----------------------------------------------------------------------------------------------------------------------------------------------------------------------------------------------------------------------------------------------------------------TCCGTTTTTTCGAAGATCCACTATGATAATGAAAAAGATTTCTAGATATCCGACCAAATCGATCAAGAATATCCCAATCTGATAAATCTGTCCAAATTGGTTTACTAATAGGATGGCCCGATCCAGTACAAAATTGAGCTTT…
	Catabrosella_variegata_subsp_variegate_KM523854	--------------------------------------------------------------------------------------------------------------------------------------------------------------------------------------------------------------------------------------------------------------------------TCGAAGATCCACTATGATAATGAAAAAGATTTCTACATATCCGACCAAATCGATCAAGAATATCCCAATCTGATAAATCTGTCCAAATTGGTTTACTAATAGGATGGCCCGATCCAGTACAAAATTGAGCTTT…
	Catapodium_marinum_HE646574	TTAATTAAGAGGCCTCACCAGGTCGTTGATACGTATAATATCAAAATACCAAATACGCTCACTGTGCGATCCACGGAAAGAAAAAAGG---GTTGTTTTGGTGAACATCAAAGAAAAAACTAGCTCTTCTTCGGTAAAAAATTCTTCTAAAAATGCCGAACCTAATCGTTGCATAAAAGTTCGTACCGTGCTTTTATGTTTACGAGCTAAAGTTCTAGCGCATGAAAGTCGAAGTATATACTTTAGTCGATACAAAGTCTGTTTTTTCGAAGATCCACTATGATAATGAAAAAGATTTCTACATATCCGACCAAATCGATCAAGAATATCCCAATCTGACAAATCTGTCCAAATGGGTTTACTAATAGGATGGCCCGATCCAGTACAAAATTGAGCTTT…
	Catapodium_marinum_KJ529348	TTAATTAAGAGGCCTCACCAGGTCGTTGATACGTATAATATCAAAATACCAAATACGCTCACTGTGCGATCCACGGAAAGAAAAAAGG---GTTGTTTTGGTGAACATCAAAGAAAAAACTAGCTCTTCTTCGGTAAAAAATTCTTCTAAAAATGCCGAACCTAATCGTTGCATAAAAGTTCGTACCGTGCTTTTATGTTTACGAGCTAAAGTTCTAGCGCATGAAAGTCGAAGTATATACTTTAGTCGATACAAAGTCTGTTTTTTCGAAGATCCACTATGATAATGAAAAAGATTTCTACATATCCGACCAAATCGATCAAGAATATCCCAATCTGACAAATCTGTCCAAATGGGTTTACTAATAGGATGGCCCGATCCAGTACAAAATTGAGCTTT…
	Catapodium_rigidum_JX438086	TTAATTAAGAGGCCTCACCAGGTCGTTGATACGTATAATATCAAAATACCAAATACGCTCACTGTGCGATCCACGGAAAGAAAAAAGG---GTTGTTTTGGTGAACATCAAAGAAAAAACTAGCTCTTCTTCGGTAAAAAATTCTTCTAAAAATGCCGAACCTAATCGTTGCATAAAAGTTCGTACCGTGCTTTTATGTTTACGAGCTAAAGTTCTAGCGCATGAAAGTCGAAGTATATACTTTAGTCGATACAAAGTCTGTTTTTTCGAAGATCCACTATGATAATGAAAAAGATTTCTACATATCCGACCAAATCGATCAAGAATATCCCAATCTGACAAATCTGTCCAAATGGGTTTACTAATAGGATGGCCCGATCCAGTACAAAATTGAGCTTT…
	Catapodium_rigidum_KJ599274	----------------------------------------------------------------------------------------------------------------------------------------------------------------------------------------------------------------------------------------------------AGTCGATACAAAGTCTGTTTTTTCGAAGATCCACTATGATAATGAAAAAGATTTCTACATATCCGACCAAATCGATCAAGAATATCCCAATCTGACAAATCTGTCCAAATGGGTTTACTAATAGGATGGCCCGATCCAGTACAAAATTGAGCTTT…
	Chascolytrum_brizoides_DQ786897	TTAATTAAGAGGCTTTACCAGGTCGTTGGTACGTATAATATCAAAATACCAAATACGCTCACTGTGCGATCCACGGAAAGAAAAAAGG---GTTGTTTTGGTGAACATCAAAGAAAAAACTAACTCTTCTTCGGTAAAAAATTCTTCTAAAAATGCCGAACCCAACCGTTGCATAAAAGTTCGTACCGTGCTTTTATGTTTACGAGCTAAAGTTCTAGCGCATGAAAGTCGAAGTATATACTTTAGTCGATACAAAGTCTGTTTTTTCGAAGATCCACTATGATAATGAAAAAGATTTCTACATATGCGACCAAATCGATCAAGAATATCCCAATCTGATAAATCTGTCCAAATGGGTTTACTAATAGGATGCCCCGATCCAGTACAAAATTGAGCTTT…
	Chascolytrum_brizoides_SAA157_Soreng7014	------------------------------------------------------------------------------------------------------------------------------------------------------------------------------------------------------------------------------------------------------------------------------------------------------------ACATATGCGACCAAATCGATCAAGAATATCCCAATCTGATAAATCTGTCCAAATGGGTTTACTAATAGGATGCCCCGATCCAGTACAAAATTGAGCTTT…
	Chascolytrum_erectum_164401	TTAATTAAGAGGCTTTACCAGGTCGTTGGTACGTATAATATCAAAATACCAAATACGCTCACTGTGCGATCCACGGAAAGAAAAAAGG---GTTGTTTTGGTGAACATCAAAGAAAAAACTAACTCTTCTTCGGTAAAAAATTCTTCTAAAAATGCCGAACCCAACCGTTGCATAAAAGTTCGTACCGTGCTTTTATGTTTACGAGCTAAAGTTCTAGCGCATGAAAGTCGAAGTATATACTTTAGTCGATACAAAGTCTGTTTTTTCGAAGATCCACTATGATAATGAAAAAGATTTCTACATATGCGACCAAATCGATCAAGAATATCCCAATCTGATAAATCTGTCCAAATGGGTTTACTAATAGGATGCCCCGATCCAGTACAAAATTGAGCTTT…
	Chascolytrum_koelerioides_DQ786918	TTAATTAANARGCTTTACCASGTCGTTGGTACGTATAATATCAAAATACCAAATACGCTCACTGTGCRATCCACGGAAAGAAAAAAGG---GTTGTTTTGGTGAACATCAAAGAAAAAACTAACTCTTCTTCGGTAAAAAATTCTTCTAAAAATGCCGAACCCAACCGTTGCATAAAAGTTCGTACCGTGCTTTTATGTTTACGAGCTAAAGTTCTAGCGCATGAAAGTCGAAGTATATACTTTAGTCGATACAAAGTCTGTTTTTTCGAAGATCCACTATGATAATGAAAAAGATTTCTACATATGCGACCAAATCGATCAAGAATATCCCAATCTGATAAATCTGTCCAAATGGGTTTACTAATAGGATGCCCCGATCCAGTACAAAATTGAGCTTT…
	Chascolytrum_monandrum_SAA518_Peterson21704	---------------------------------------------------------------------------------------------------------------------------------------------------------------------------------------------------------------------------------AAGTCGAAGTATATACTTTAGTCGATACAAAGTCTGTTTTTTCGAAGATCCACTATGATAATGAAAAAGATTTCTACATATGCGACCAAATCGATCAAGAATATCCCAATCTGATAAATCTGTCCAAATGGGTTTACTAATAGGATGCCCCGATACAGTACAAAATTGAGCTTT…
	Chascolytrum_monandrum_SAA525_Peterson21861	---------------------------------------------------------------------------------------------------------------------------------------------------------------------------------------------------------------------------------AAGTCGAAGTATATACTTTAGTCGATACAAAGTCTGTTTTTTCGAAGATCCACTATGATAATGAAAAAGATTTCTACATATGCGACCAAATCGATCAAGAATATCCCAATCTGATAAATCTGTCCAAATGGGTTTACTAATAGGATGCCCCGATACAGTACAAAATTGAGCTTT…
	Chascolytrum_subaristatum_AM234608	TTAATTAAGAGGCTTTACCAGGTCGTTGGTACGTATAATATCAAAATACCAAATACGCTCACTGTGCGATCCACGGAAAGAAAAAAGG---GTTGTTTTGGTGAACATCAAAGAAAAAACTAACTCTTCTTCGGTAAAAAATTCTTCTAAAAATGCCGAACCCAACCGTTGCATAAAAGTTCGTACCGTGCTTTTATGTTTACGAGCTAAAGTTCTAGCGCATGAAAGTCGAAGTATATACTTTAGTCGATACAAAGTCTGTTTTTTCGAAGATCCACTATGATAATGAAAAAGATTTCTACATATGCGACCAAATCGATCAAGAATATCCCAATCTGATAAATCTGTCCAAATGGGTTTACTAATAGGATGCCCCGATCCAGTACAAAATTGAGCTTT…
	Chascolytrum_subaristatum_DQ786899	TTAATTAAGAGGCTTTACCAGGTCGTTGGTACGTATAATATCAAAATACCAAATACGCTCACTGTGCGATCCACGGAAAGAAAAAAGG---GTTGTTTTGGTGAACATCAAAGAAAAAACTAACTCTTCTTCGGTAAAAAATTCTTCTAAAAATGCCGAACCCAACCGTTGCATAAAAGTTCGTACCGTGCTTTTATGTTTACGAGCTAAAGTTCTAGCGCATGAAAGTCGAAGTATATACTTTAGTCGATACAAAGTCTGTTTTTTCGAAGATCCACTATGATAATGAAAAAGATTTCTACATATGCGACCAAATCGATCAAGAATATCCCAATCTGATAAATCTGTCCAAATGGGTTTACTAATAGGATGCCCCGATCCAGTACAAAATTGAGCTTT…
	Chascolytrum_subaristatum_KJ599293	---------------------------------------------------------------------------------------------------------------------------------------------------------------------------------------------------------------------------------------------------------------------------------------------------------------------------------------------------------------------------------------------------------------…
	Chascolytrum_subaristatum_SAA49_Soreng7020	---------------------------------------------------------------------------------------------------------------------------------------------------------------------------------------------------------------------------------------------------------------------------------------------------------------TATGCGACCAAATCGATCAAGAATATCCCAATCTGATAAATCTGTCCAAATGGGTTTACTAATAGGATGCCCCGATCCAGTACAAAATTGAGCTTT…
	Chascolytrum_subaristatum_SAA51_Soreng7005	--------------------------------------------------------------------------------------------------------------------------------------------------------------------------------------------------------------------------------------------------------------------------------------TATGATAATGAAAAAGATTTCTACATATGCGACCAAATCGATCAAGAATATCCCAATCTGATAAATCTGTCCAAATGGGTTTACTAATAGGATGCCCCGATCCAGTACAAAATTGAGCTTT…
	Cinna_latifolia_KM523855	-------------------------------------------------------------------------------------------------------------------------------------------------------------------------------------------------------------------------------------------------------------------------------GATCCACTATGATAATGAAAAAGATTTCTACATATCCGACCAAATCGATCAAGAATATCCCAATCTGATAAATCTGTCCAAATGGGTTTACTAATAGGATGGCCCAATCCAGTACAAAATTGAGCTTT…
	Cinna_latifolia_SAA565_Saarela1073	---------------------------------------------------------------------------------------------------------------------------------------------------------------------------------------------------------------------------------AAGTCGAAGTATATACTTTAGTCGATACAAAGTCCGTTTTTTCGAAGATCCACTATGATAATGAAAAAGATTTCTACATATCCGACCAAATCGATCAAGAATATCCCAATCTGATAAATCTGTCCAAATGGGTTTACTAATAGGATGGCCCAATCCAGTACAAAATTGAGCTTT…
	Colpodium_versicolor_FM253122	-------------TTAAACAGGTTGTTGATACGTATAATATCAAAATACCAAATACGCTCACTGTGCGATCCACGGAAAGAAAAAAGG---GTTGTTTTGGTGAACATCAAAGAAAAAACTAGCTCTTCTTCGGTAAAAAATTCTTCTAAAAATGCCGAACCTAATCGTTGCATAAAAGTTCGTACCGTGCTTTTATGTTTACGAGCTAAAGTTCTAGCGCATGAAAGTCGAAGTATATACTTTAGTCGATACAAAGTCTGTTTTTTCGAAGATCCACTATGATAATGAAAAAGATTTCTACATATCCGACCAAATCGATCAAGAATATCCCAATCTGATAAATCTGTCCAAATTGGTTTACTAATAGGATGGCCCGATCCAGTACAAAATTGAGCTTT…
	Colpodium_versicolor_KM523856	-----------------------------------------------------------------------------------------------------------------------------------------------------------------------------------------------------------------------------------------------------------------------------------------------------GATTTCTACATATCCGACCAAATCGATCAAGAATATCCCAATCTGATAAATCTGTCCAAATTGGTTTACTAATAGGATGGCCCGATCCAGTACAAAATTGAGCTTT…
	Corynephorus_canescens_FR832744	-------------------------------------------------------------------------------------------------------------------------------------------------------------------------------------------------------------------------------------------------------------------------------------CTATGATAATGAAAAAGATTTCTACATATCCGACCAAATCGATCAARAATATCCCAATCTGATAAATCTGTCCAAATGGGTTTACTAATAGGATGGCCCGATCCAGTACAAAATTGAGCTTT…
	Corynephorus_canescens_JX438082	TTAATTAAGAGACTTCACCAGGTCGTTGATACGTATAATATCAAAATACCAAATACGCTCACTGTGTGATCCACGGAAAGAAAAAAGG---GTTGTTTTGGTAAACATCAAAGAAAAAACCAGGTCTTCTTCGGTAAAAAATTCTTCTAAAAATGCCGAACCTAATCGTTGCATAAAAGTTCGTACCGTGCTTTTATGTTTACGAGCTAAAGTTCTAGCACAAGAAAGTCGAAGTATATACTTTAGTCGATACAAAGTCTTTTTTTTTGAAGATCCACTATGATAATGAAAAAGATTTCTACATATCCGACCAAATCGATCAAGAATATCCCAATCTGATAAATCTGTCCAAATGGGTTTACTAATAGGATGGCCCGATCCAGTACAAAATTGAGCTTT…
	Corynephorus_canescens_KF997384	------------------------------------------------------------------------------------------------------------------------------------------------------------------------------------------------------------------------------------------------------------------------------------------------------------------------------------------------TGATAAATCTGTCCAAATGGGTTTACTAATAGGATGGCCCGATCCAGTACAAAATTGAGCTTT…
	Corynephorus_canescens_KJ529351	TTAATTAAGAGACTTCACCAGGTCGTTGATACGTATAATATCAAAATACCAAATACGCTCACTGTGTGATCCACGGAAAGAAAAAAGG---GTTGTTTTGGTAAACATCAAAGAAAAAACCAGCTCTTCTTCGGTAAAAAATTCTTCTAAAAATGCCGAACCTAATCGTTGCATAAAAGTTCGTACCGTGCTTTTATGTTTACGAGCTAAAGTTCTAGCACAGGAAAGTCGAAGTATATACTTTAGTCGATACAAAGTCTTTTTTTTTGAAGATCCACTATGATAATGAAAAAGATTTCTACATATCCGACCAAATCGATCAAGAATATCCCAATCTGATAAATCTGTCCAAATGGGTTTACTAATAGGATGGCCCGATCCAGTACAAAATTGAGCTTT…
	Cyathopus_sikkimensis_AM234553	TTAATTAAGAGGCTTCACCAGGTCGTTGATACGTATAATATCAAAATACCAAATACGCTCACTGTGCGATCCACGGAAAGAAAAAAGG---GTTGTTTTGGTGAACATCAAAGAAAAAACTAGCTCTTCTTCGGTAAAAAATTCTTCTAAAAATGCCGAACCTAATCGTTGCATAAAAGTTCGTACCGTGCTTTTATGTTTACGAGCTAAAGTTCTAGCGCATGAAAGTCGAAGTATATACTTTAGTCGATACAAAGTCCGTTTTTTCGAAGNNNNNNNNNNNNNNNNAAAAAGATTTCTACATATCCGACCAAATCGATCAAGAATATCCCAATCTGATAAATCTGTCCAAATGGGTTTACTAATAGGATGGCCCGATCCAGTACAAAATTGAGCTTT…
	Cynosurus_cristatus_KJ529363	TTAATTAAGAGGCTTCACCAGGTCGTTGATACGTATAATATCAAAATACCAAATACGCTCACTGTGCGATCCACGGAAAGAAAAAAGG---GTTGTTTTGGTGAACATCAAAGAAAAAACTAGCTCTTCTTCGGTAAAAAATTCTTCTAAAAATGCCGAACCTAATCGTTGCATAAAAGTTCGTACCGTGCTTTTATGTTTACGAGCTAAAGTTCTAGCGCATGAAAGTCGAAGTATATACTTTAGTCGATACAAAGTCTGTTTTTTCGAAGATCCACTATGATAATGAAAAAGATTTCTACATATCCGACCAAATCGATCAAGAATATCCCAATCTGATAAATCTGTCCAAATGGGTTTACTAATAGGATGGCCCGATCCAGTACAAAATTGAGCTTT…
	Cynosurus_echinatus_KJ529362	TTAATTAAGAGGCTTCACCAGGTCGTTGATACGTATAATATCAAAATACCAAATACGCTCACTGTGCGATCCACGGAAAGAAAAAAGG---GTTGTTTTGGTGAACATCAAAGAAAAAACTAGCTCTTCTTCGGTAAAAAATTCTTCTAAAAATGCCGAACCTAATCGTTGCATAAAAGTTCGTACCGTGCTTTTATGTTTACGAGCTAAAGTTCTAGCGCATGAAAGTCGAAGTATATACTTTAGTCGATACAAAGTCTGTTTTTTCGAAGATCCACTATGATAATGAAAAAGATTTCTACATATCCGACCAAATCGATCAAGAATATCCCAATCTGATAAATCTGTCCAAATGGGTTTACTAATAGGATGGCCCGATCCAGTACAAAATTGAGCTTT…
	Dactylis_glomerata_KJ599276	---------------------------------------------------------------------------------------------------------------------------------------------------------------------------------------------------------------------------------------------------------------------------------------------------------------------------------------------------------------------------------------------------AAATTGAGCTTT…
	Dactylis_glomerata_KP402262	--------------------------------------------------------------------------------------------------------------------------------------------------------------------------------------------------------------------------------------------------------------------------------------TATGATAATGAAAAAGATTTGTACATATCCGACCAAATCGATCAAGAATATCCCAATCTGACAAATCTGTCCAATAGGGCTTACTAATAGGCTGGCCCGATCCAGTACAAAATTGAGCTTT…
	Dactylis_glomerata_subsp_hispanica_KJ529367	TTAATTAAGAGGCTTCACCAGGTCGTTGATACGTATAATATCAAAATACCAAATACGCTCACTGTGCGATCCACGGAAAGAAAAAAGG---GTTGTTTTGGTGAACATCAAAGAAAAAACAAGCTCTTCTTCGGTAAAAAATTCTTCTAAAAATGCCGAACCTAATCGTTGCATAAAAGTTCGTACCGTGCTTTTATGTTTACGAGCTAAAGTTCTAGCGCATGAAAGTCGAAGTATATACTTTAGTCGATACAAAGTCTGTTTTTTAGAAGATCCACTATGATAATGAAAAAGATTTCTACATATCCGACCAAATCGATCAAGAATATCCCAATCTGACAAATCTGTCCAAATGGGCTTACTAATAGGCTGGCCCGATCCAGTACAAAATTGAGCTTT…
	Dactylis_glomerata_subsp_hispanica_KM523857	-----------------------------------------------------------------------------------------------------------------------------------------------------------------------------------------------------------------------------------------------------------------TCTGTTTTTTAGAAGATCCACTATGATAATGAAAAAGATTTCTACATATCCGACCAAATCGATCAAGAATATCCCAATCTGACAAATCTGTCCAAATGGGCTTACTAATAGGCTGGCCCGATCCAGTACAAAATTGAGCTTT…
	Dactylis_juncinella_KJ529369	TTAATTAAGAGGCTTCACCAGGTCGTTGATACGTATAATATCAAAATACCAAATACGCTCACTGTGCGATCCACGGAAAGAAAAAAGG---GTTGTTTTGGTGAACATCAAAGAAAAAACAAGCTCTTCTTCGGTAAAAAATTCTTCTAAAAATGCCGAACCTAATCGTTGCATAAAAGTTCGTACCGTGCTTTTATGTTTACGAGCTAAAGTTCTAGCGCATGAAAGTCGAAGTATATACTTTAGTCGATACAAAGTCTGTTTTTTAGAAGATCCACTATGATAATGAAAAAGATTTCTACATATCCGACCAAATCGATCAAGAATATCCCAATCTGACAAATCTGTCCAAATGGGCTTACTAATAGGCTGGCCCGATCCAGTACAAAATTGAGCTTT…
	Deschampsia_antarctica_KF887484	TTAATTAAGAGGCTTCACGAGGTCGTTGATACGTATAATATCAAAATACCAAATACGCTCACTGTGCGATCCACGGAAGTAAAAAAGG---CTTGTTTTGGTGAACATCAAAGAAAAAACTAGCTCTTCTTCGGTAAAAAATTCTTCTAAAAATGCCGAACCTAATCGTTGCATAAAAGTTCGTACCGTGCTTTTATGTTTACGAGCTAAAGTTTTAGCGCATGAAAGTCGAAGTATATACTTTAGTCGATACAAAGTCCGTTTTTTCGAAGATCCACTATGATAATGAAAAAGATTTCTACATATCCGACCAAATCGATCAAGAATATCCCAATCTGAGAAATCTGTCCAAATGGGTTTACTAATAGGATGGCCCAATCCAGTACAAAATTGAGCTTT…
	Deschampsia_brevifolia__KC474495	----------------------------------------------------------------------------------------------------------------------------------------------------------------------------------------------------------------------------------------------TACTTTAGTCGATACAAAGTCCGTTTTTTCGAAGATCCACTATGATAATGAAAAAGATTTCTACATATCCGACCAAATCGATCAAGAATATCCCAATCTGATAAATCTGTCCAAATGGGTTTACTAATAGGATGGCCCAATCCAGTACAAAATTGAGCTTT…
	Deschampsia_brevifolia_KC474490	---------------------------------------------------------------------------------------------------------------------------------------------------------------------------------------------------------------------------------------------ATACTTTAGTCGATACAAAGTCCGTTTTTTCGAAGATCCACTATGATAATGAAAAAGATTTCTACATATCCGACCAAATCGATCAAGAATATCCCAATCTGATAAATCTGTCCAAATGGGTTTACTAATAGGATGGCCCAATCCAGTACAAAATTGAGCTTT…
	Deschampsia_brevifolia_KC474493	-------------------------------------------------------------------------------------------------------------------------------------------------------------------------------------------------------------------------------------------------------------------------------------------------AAAAGATTTCTACATATCCGACCAAATCGATCAAGAATATCCCAATCTGATAAATCTGTCCAAATGGGTTTACTAATAGGATGGCCCAATCCAGTACAAAATTGAGCTTT…
	Deschampsia_brevifolia_KC474494	---------------------------------------------------------------------------------------------------------------------------------------------------------------------------------------------------------------------------------------------ATACTTTAGTCGATACAAAGTCCGTTTTTTCGAAGATCCACTATGATAATGAAAAAGATTTCTACATATCCGACCAAATCGATCAAGAATATCCCAATCTGATAAATCTGTCCAAATGGGTTTACTAATAGGATGGCCCAATCCAGTACAAAATTGAGCTTT…
	'Deschampsia_brevifolia_KC474498|'	----------------------------------------------------------------------------------------------------------------------------------------------------------------------------------------------------------------------------------------------TACTTTAGTCGATACAAAGTCCGTTTTTTCGAAGATCCACTATGATAATGAAAAAGATTTCTACATATCCGACCAAATCGATCAAGAATATCCCAATCTGATAAATCTGTCCAAATGGGTTTACTAATAGGATGGCCCAATCCAGTACAAAATTGAGCTTT…
	Deschampsia_cespitosa_KC474511	------------------------------------------------------------------------------------------------------------------------------------------------------------------------------------------------------------------------------------------------------------CAAAGTCCGTTTTTTCGAAGATCCACTATGATAATGAAAAAGATTTCTACATATCCGACCAAATCGATCAAGAATATCCCAATCTGATAAATCTGTCCAAATGGGTTTACTAATAGGATGGCCCAATCCAGTACAAAATTGAGCTTT…
	Deschampsia_cespitosa_KC474524	---------------------------------------------------------------------------------------------------------------------------------------------------------------------------------------------------------------------------------------------ATACTTTAGTCGATACAAAGTCCGTTTTTTCGAAGATCCACTATGATAATGAAAAAGATTTCTACATATCCGACCAAATCGATCAAGAATATCCCAATCTGATAAATCTGTCCAAATGGGTTTACTAATAGGATGGCCCAATCCAGTACAAAATTGAGCTTT…
	Deschampsia_cespitosa_KJ204467	---------------------------------------------------------------------------------------------------------------------------------------------------------------------------------------------------------------------------------------------------------------------------------------ATGATAATGAAAAAGATTTCTACATATCCGACCAAATCGATCAAGAATATCCCAATCTGATAAATCTGTCCAAATGGGTTTACTAATAGGATGGCCCAATCCAGTACAAAATTGAGCTTT…
	Deschampsia_cespitosa_SAA110_Peterson19754	------------------------------------------------------------------------------------------------------------------------------------------------------------------------------------------------------------------------------------TCGAAGTATATACTTTAGTCGATACAAAGTCCGTTTTTTCGAAGATCCACTATGATAATGAAAAAGATTTCTACATATCCGACCAAATCGATCAAGAATATCCCAATCTGATAAATCTGTCCAAATGGGTTTACTAATAGGATGGCCCAATCCAGTACAAAATTGAGCTTT…
	Deschampsia_cespitosa_SAA52_Peterson15587	--------------------------------------------------------------------------------------------------------------------------------------------------------------------------------------------------------------------------------------------------TTAGTCGATACAAAGTCCGTTTTTTCGAAGATCCACTATGATAATGAAAAAGATTTCTACATATCCGACCAAATCGATCAAGAATATCCCAATCTGATAAATCTGTCCAAATGGGTTTACTAATAGGATGGCCCAATCCAGTACAAAATTGAGCTTT…
	Deschampsia_elongata_SAA112_Peterson19760	-----------------------------------------------------------------------------------------------------------------------------------------------------------------------------------------------------------------------------------GTCGAAGTATATACTTTAGTCGATACAAAGTACGTTTTTTCGAAGATCCACTATGATAATGAAAAAGATTTCTACATATCCGACCAAATCGATCAAGAATATCCCAATCTGATAAATCTGTCCAAATGGGTTTACTAATAGGATGGCCCAATCCAGTACAAAATTGAGCTTT…
	Deschampsia_elongata_SAA116_Peterson19801	-----------------------------------------------------------------------------------------------------------------------------------------------------------------------------------------------------------------------------------------GTATATACTTTAGTCGATACAAAGTACGTTTTTTCGAAGATCCACTATGATAATGAAAAAGATTTCTACATATCCGACCAAATCGATCAAGAATATCCCAATCTGATAAATCTGTCCAAATGGGTTTACTAATAGGATGGCCCAATCCAGTACAAAATTGAGCTTT…
	Deschampsia_elongata_SAA99_Peterson19657	-----------------------------------------------------------------------------------------------------------------------------------------------------------------------------------------------------------------------------------------GTATATACTTTAGTCGATACAAAGTACGTTTTTTCGAAGATCCACTATGATAATGAAAAAGATTTCTACATATCCGACCAAATCGATCAAGAATATCCCAATCTGATAAATCTGTCCAAATGGGTTTACTAATAGGATGGCCCAATCCAGTACAAAATTGAGCTTT…
	Desmazeria_philistaea_HE646573	TTAATTAAGAGACTTCACCAGGTCGTTGATACGTATAATATCAAAATACCAAATACGCTCACTGTGCGATCCACGGAAAGAAAAAAGG---GTTGTTTTGGTGAACATCAAAGAAAAAACTAGCTCTTCTTCGGTAAAAAATTCCTCTAAAAATGCCGAACCTAATCGTTGCATAAAAGTTCGTACCGTGCTTTTATGTTTACGAGATAAAGTTCTAGCGCATGAAAGTCGAAGTATATACTTTAGTCGATACAAAGTCCGTTTTTTCGAAGATCCACTATGATAATGAAAAAGATTTCTACATATCCGACCAAATCGATCAAGAATATCCCAATCTGACAAATCTGTCCAAATGGGTTTACTAATAGGATGGCCCGATCCAGTACAAAATTGAGCTTT…
	Desmazeria_rigida_AM234586	TTAATTAAGAGGCCTCACCAGGTCGTTGATACGTATAATATCAAAATACCAAATACGCTCACTGTGCGATCCACGGAAAGAAAAAAGG---GTTGTTTTGGTGAACATCAAAGAAAAAACTAGCTCTTCTTCGGTAAAAATTCTTCCTAAAAATGCCGAACCTAATCGTTGCATAAAAGTTCGTACCGTGCTTTTATGTTTACGAGCTAAAGTTCTAGCGCATGAAAGTCGAAGTATATACTTTAGTCGATACAAAGTCTGTTTTTTCGAAGATCCACTATGATAATGAACAAGATTTCTACATATCCGACCAAATCGATCAAGAATATCCCAATCTGACAAATCTGTCCAAATGGGTTTACTAATAGGATGGCCCGATCCAGTACAAAATTGAGCTTT…
	Desmazeria_sicula_DQ786904	TTAATTAAGAGGCTTCACCAGGTCGTTGATACGTATAATATCAAAATACCAAATACGCTCACTGTGCGATCCACGGAAAGAAAAAAGG---GTTGTTTTGGTGAACATCAAAGAAAAAACTAGCTCTTCTTCGGTAAAAAATTCTTCTAAAAATGCCGAACCTAATCGTTGCATAAAAGTTCGTACCGTGCTTTTATGTTTACGAGCTAAAGTTCTAGCGCATGAAAGTCGAAGTATATACTTTAGTCGATACAAAGTCCGTTTTTTCGAAGATCCACTATGATAATGAAAAAGATTTCTACATATCCGACCAAATCGATCAAGAATATCCCAATCTGACAAATCTGTCCAAATAGGTTTACTAATAGGATGGCCCGATCCAGTACAAAATTGAGCTTT…
	Desmazeria_sicula_HE646576	TTAATTAAGAGGCTTCACCAGGTCGTTGATACGTATAATATCAAAATACCAAATACGCTCACTGTGCGATCCACGGAAAGAAAAAAGG---GTTGTTTTGGTGAACATCAAAGAAAAAACTAGCTCTTCTTCGGTAAAAAATTCTTCTAAAAATGCCGAACCTAATCGTTGCATAAAAGTTCGTACCGTGCTTTTATGTTTACGAGCTAAAGTTCTAGCGCATGAAAGTCGAAGTATATACTTTAGTCGATACAAAGTCCGTTTTTTCGAAGATCCACTATGATAATGAAAAAGATTTCTACATATCCGACCAAATCGATCAAGAATATCCCAATCTGACAAATCTGTCCAAATAGGTTTACTAATAGGATGGCCCGATCCAGTACAAAATTGAGCTTT…
	Deyeuxia_aurea_SAA640_Peterson9081	------------------------------------------------------------------------------------------------------------------------------------------------------------------------------------------------------------------------------------------TATATACTTTAGTCGATACAAAGTCCGTTTTTTCGAAGATCCACTATGATAATGAAAAAGATTTCTACATATCCGACCAAATCGATCAAGAATATCCCAATCTGATAAATCTGTCCAAATGGGTTTACTAATAGGATGGCCCAATCCAGTACAAAATTGAGCTTT…
	Deyeuxia_breviaristata_SAA222_Peterson15720	----------------------------------------------------------------------------------------------------------------------------------------------------------------------------------------------------------------------------------AGTCGAAGGATATACTTTAGTCGATACAAAGTCTGTTTTTTCGAAGATCCACTATGATAATGAAAAAGATTTCTACATATGTGACCAAATCGATCAAGAATATCCCAATCTGATAAATCTGTCCAAATGGGTTTACTAATAGGATGCCCCGATCCAGTACAAAATTGAGCTTT…
	Deyeuxia_breviaristata_SAA223_Peterson12825	------------------------------------------------------------------------------------------------------------------------------------------------------------------------------------------------------------------------------------TCGAAGGATATACTTTAGTCGATACAAAGTCTGTTTTTTCGAAGATCCACTATGATAATGAAAAAGATTTCTACATATGTGACCAAATCGATCAAGAATATCCCAATCTGATAAATCTGTCCAAATGGGTTTACTAATAGGATGCCCCGATCCAGTACAAAATTGAGCTTT…
	Deyeuxia_breviaristata_SAA641_Peterson12842	---------------------------------------------------------------------------------------------------------------------------------------------------------------------------------------------------------------------------------AAGTCGAAGGATATACTTTAGTCGATACAAAGTCTGTTTTTTCGAAGATCCACTATGATAATGAAAAAGATTTCTACATATGTGACCAAATCGATCAAGAATATCCCAATCTGATAAATCTGTCCAAATGGGTTTACTAATAGGATGCCCCGATCCAGTACAAAATTGAGCTTT…
	Deyeuxia_brevifolia_SAA224_Peterson15459	---------------------------------------------------------------------------------------------------------------------------------------------------------------------------------------------------------------------------------AAGTCGAAGGATATACTTTAGTCGATACAAAGTCTGTTTTTTCGAAGATCCACTATGATAATGAAAAAGATTTCTACATATGTGACCAAATCGATCAAGAATATCCCAATCTGATAAATCTGTCCAAATGGGTTTACTAATAGGATGCCCCGATCCAGTACAAAATTGAGCTTT…
	Deyeuxia_brevifolia_SAA712_Peterson15459	-----------------------------------------------------------------------------------------------------------------------------------------------------------------------------------------------------------------------------------------------ACTTTAGTCGATACAAAGTCTGTTTTTTCGAAGATCCACTATGATAATGAAAAAGATTTCTACATATGTGACCAAATCGATCAAGAATATCCCAATCTGATAAATCTGTCCAAATGGGTTTACTAATAGGATGCCCCGATCCAGTACAAAATTGAGCTTT…
	Deyeuxia_brevifolia_SAA713_Peterson12708	-------------------------------------------------------------------------------------------------------------------------------------------------------------------------------------------------------------------------------------------------------------------------------------------------------TTTCTACATATGTGACCAAATCGATCAAGAATATCCCAATCTGATAAATCTGTCCAAATGGGTTTACTAATAGGATGCCCCGATCCAGTACAAAATTGAGCTTT…
	Deyeuxia_cabrerae_SAA711_Peterson15574	--------------------------------------------------------------------------------------------------------------------------------------------------------------------------------------------------------------------------------------------------------------------------------------------------------TTCTACATATGTGACCAAATCGATCAAGAATATCCCAATCTGATAAATCTGTCCAAATGGGTTTACTAATAGGATGCCCCGATCCAGTACAAAATTGAGCTTT…
	Deyeuxia_chrysantha_chrysantha_SAA715_Peterson14822	----------------------------------------------------------------------------------------------------------------------------------------------------------------------------------------------------------------------------------------------TACTTTAGTCGATACAAAGTCCGTTTTTTCGAAGATCCACTATGATAATGAAAAAGATTTCTACATATCCGACCAAATCGATCAAGAATATCCCAATCTGATAAATCTGTCCAAATGGGTTTACTAATAGGATGGCCCAATCCAGTACAAAATTGAGCTTT…
	Deyeuxia_chrysantha_phalaroides_SAA225_Peterson13064	--------------------------------------------------------------------------------------------------------------------------------------------------------------------------------------------------------------------------------------------------------------------------------ATCCACTATGATAATGAAAAAGATTTCTACATATCCGACCAAATCGATCAAGAATATCCCAATCTGATAAATCTGTCCAAATGGGTTTACTAATAGGATGGCCCAATCCAGTACAAAATTGAGCTTT…
	Deyeuxia_chrysophylla_SAA716_Peterson13027	----------------------------------------------------------------------------------------------------------------------------------------------------------------------------------------------------------------------------------------------TACTTTAGTCGATACAAAGTCTGTTTTTTCGAAGATCCACTATGATAATGAAAAAGATTTCTACATATGTGACCAAATCGATCAAGAATATCCCAATCTGATAAATCTGTCCAAATGGGTTTACTAATAGGATGCCCCGATCCAGTACAAAATTGAGCTTT…
	Deyeuxia_crispa_SAA717_Peterson12875	-------------------------------------------------------------------------------------------------------------------------------------------------------------------------------------------------------------------------------GAAAGTCGAAGGATATACTTTAGTCGATACAAAGTCTGTTTTTTCGAAGATCCACTATGATAATGAAAAAGATTTCTACATATGTGACCAAATCGATCAAGAATATCCCAATCTGATAAATCTGTCCAAATGGGTTTACTAATAGGATGCCCCGATCCAGTACAAAATTGAGCTTT…
	Deyeuxia_crispa_SAA718_Peterson12942	-------------------------------------------------------------------------------------------------------------------------------------------------------------------------------------------------------------------------------GAAAGTCGAAGGATATACTTTAGTCGATACAAAGTCTGTTTTTTCGAAGATCCACTATGATAATGAAAAAGATTTCTACATATGTGACCAAATCGATCAAGAATATCCCAATCTGATAAATCTGTCCAAATGGGTTTACTAATAGGATGCCCCGATCCAGTACAAAATTGAGCTTT…
	Deyeuxia_curvula_SAA719_Peterson13194	------------------------------------------------------------------------------------------------------------------------------------------------------------------------------------------------------------------------------------TCGAAGGATATACTTTAGTCGATACAAAGTCTGTTTTTNCGAAGATCCACTATGATAATGAAAAAGATTTCTACATATGTGACCAAATCGATCAAGAATATCCCAATCTGATAAATCTGTCCAAATGGGTTTACTAATAGGATGCCCCGATCCAGTACAAAATTGAGCTTT…
	Deyeuxia_curvula_SAA720_Peterson14733	------------------------------------------------------------------------------------------------------------------------------------------------------------------------------------------------------------------------------------------------------TCGATACAAAGTCTGTTTTTTCGAAGATCCACTATGATAATGAAAAAGATTTCTACATATGTGACCAAATCGATCAAGAATATCCCAATCTGATAAATCTGTCCAAATGGGTTTACTAATAGGATGCCCCGATCCAGTACAAAATTGAGCTTT…
	Deyeuxia_densiflora_SAA630_Peterson17943	---------------------------------------------------------------------------------------------------------------------------------------------------------------------------------------------------------------------------------AAGTCGAAGGATATACTTTAGTCGATACAAAGTCTGTTTTTTCGAAGATCCACTATGATAATGAAAAAGATTTCTACATATGTGACCAAATCGATCAAGAATATCCCAATCTGATAAATCTGTCCAAATGGGTTTACTAATAGGATGCCCCGATCCAGTACAAAATTGAGCTTT…
	Deyeuxia_densiflora_SAA721_Cook22	-------------------------------------------------------------------------------------------------------------------------------------------------------------------------------------------------------------------------------GAAAGTCGAAGGATATACTTTAGTCGATACAAAGTCTGTTTTTTCGAAGATCCACTATGATAATGAAAAAGATTTCTACATATGTGACCAAATCGATCAAGAATATCCCAATCTGATAAATCTGTCCAAATGGGTTTACTAATAGGATGCCCCGATCCAGTACAAAATTGAGCTTT…
	Deyeuxia_deserticola_breviaristata_SAA722_Peterson15726	---------------------------------------------------------------------------------------------------------------------------------------------------------------------------------------------------------------------------------------------ATACTTTAGTCGATACAAAGTCTGTTTTTTCGAAGATCCACTATGATAATGAAAAAGATTTCTACATATGTGACCAAATCGATCAAGAATATCCCAATCTGATAAATCTGTCCAAATGGGTTTACTAATAGGATGCCCCGATCCAGTACAAAATTGAGCTTT…
	Deyeuxia_deserticola_breviaristata_SAA723_Peterson13007A	---------------------------------------------------------------------------------------------------------------------------------------------------------------------------------------------------------------------------------------AAGGATATACTTTAGTCGATACAAAGTCTGTTTTTTCGAAGATCCACTATGATAATGAAAAAGATTTCTACATATGTGACCAAATCGATCAAGAATATCCCAATCTGATAAATCTGTCCAAATGGGTTTACTAATAGGATGCCCCGATCCAGTACAAAATTGAGCTTT…
	Deyeuxia_effusa_SAA714_Gomez21	----------------------------------------------------------------------------------------------------------------------------------------------------------------------------------------------------------------------------------------AGTATATACTTTAGTCGATACAAAGTCTGTTTTTTCGAAGATCCACTATGATAATGAAAAAGATTTCTACATATGCGACCAAATCGATCAAGAATATCCCAATCTGATAAATCTGTCCAAATGGGTTTACTAATAGGATGCCCCGATCCAGTACAAAATTGAGCTTT…
	Deyeuxia_arundinacea_SAA207_Soreng5599	--------------------------------------------------------------------------------------------------------------------------------------------------------------------------------------------------------------------------------------------TATACTTTAGTCGATACAAAGTCTGTTTTTTCGAAGATCCACTATGATAATGAAAAAGATTTCTACATATGCGACCAAATCGATCAAGAATATCCCAATCTGATAAATCTGTCCAAATGGGTTTACTAATAGGATGCCCCGATCCAGTACAAAATTGAGCTTT…
	Deyeuxia_eminens_inclusa_SAA724_Peterson19307	--------------------------------------------------------------------------------------------------------------------------------------------------------------------------------------------------------------------------------------GAAGGATATACTTTAGTCGATNCAAAGTCCGTTTTTTCGAAGATCCACTATGATAATGAAAAAGATTTCTACATATCCGACCAAATCGATCAAGAATATCCCAATCTGATAAATCTGTCCAAATGGGTTTACTAATAGGATGGCCCAATCCAGTACAAAATTGAGCTTT…
	Deyeuxia_fiebrigii_SAA725_Peterson12966	------------------------------------------------------------------------------------------------------------------------------------------------------------------------------------------------------------------------------------------------CTTTAGTCGATACAAAGTCTGTTTTTTCGAAGATCCACTATGATAATGAAAAAGATTTCTACATATGTGACCAAATCGATCAAGAATATCCCAATCTGATAAATCTGTCCAAATGGGTTTACTAATAGGATGCCCCGATCCAGTACAAAATTGAGCTTT…
	Deyeuxia_filifolia_SAA226_Peterson13196	-----------------------------------------------------------------------------------------------------------------------------------------------------------------------------------------------------------------------------------------------ACTTTAGTCGATACAAAGTCTGTTTTTTCGAAGATCCACTATGATAATGAAAAAGATTTCTACATATGTGACCAAATCGATCAAGAATATCCCAATCTGATAAATCTGTCCAAATGGGTTTACTAATAGGATGCCCCGATCCAGTACAAAATTGAGCTTT…
	Deyeuxia_filifolia_SAA726_Peterson13099	----------------------------------------------------------------------------------------------------------------------------------------------------------------------------------------------------------------------------------AGTCGAAGGATATACTTTAGTCGATACAAAGTCTGTTTTTTCGAAGATCCACTATGATAATGAAAAAGATTTCTACATATGTGACCAAATCGATCAAGAATATCCCAATCTGATAAATCTGTCCAAATGGGTTTACTAATAGGATGCCCCGATCCAGTACAAAATTGAGCTTT…
	Deyeuxia_diffusa_SAA212_Soreng5272	------------------------------------------------------------------------------------------------------------------------------------------------------------------------------------------------------------------------------------------TATATACTTTAGTCGATACAAAGTCTGTTTTTTCGAAGATCCACTATGATAATGAAAAAGATTTCTACATATGCGACCAAATCGATCAAGAATATCCCAATCTGATAAATCTGTCCAAATGGGTTTACTAATAGGATGCCCCGATCCAGTACAAAATTGAGCTTT…
	Deyeuxia_diffusa_SAA213_Soreng5233b	-----------------------------------------------------------------------------------------------------------------------------------------------------------------------------------------------------------------------------------------GTATATACTTTAGTCGATACAAAGTCTGTTTTTTCGAAGATCCACTATGATAATGAAAAAGATTTCTACATATGCGACCAAATCGATCAAGAATATCCCAATCTGATAAATCTGTCCAAATGGGTTTACTAATAGGATGCCCCGATCCAGTACAAAATTGAGCTTT…
	Deyeuxia_pulchella_SAA218_Soreng5278	------------------------------------------------------------------------------------------------------------------------------------------------------------------------------------------------------------------------------------------TATATACTTTAGTCGATACAAAGTCTGTTTTTTCGAAGATCCACTATGATAATGAAAAAGATTTCTACATATGCGACCAAATCGATCAAGAATATCCCAATCTGATAAATCTGTCCAAATGGGTTTACTAATAGGATGCCCCGATCCAGTACAAAATTGAGCTTT…
	Deyeuxia_tripilifera_SAA219_Soreng5385	-----------------------------------------------------------------------------------------------------------------------------------------------------------------------------------------------------------GAGCTAAAGTTCTAGCGCATGAAAGTCGAAGTATATACTTTAGTCGATACAAAGTCTGTTTTTTCGAAGATCCACTATGATAATGAAAAAGATTTCTACATATGCGACCAAATCGATCAAGAATATCCCAATCTGATAAATCTGTCCAAATGGGTTTACTAATAGGATGCCCCGATCCAGTACAAAATTGAGCTTT…
	Deyeuxia_glacialis_SAA698_Peterson12608	--------------------------------------------------------------------------------------------------------------------------------------------------------------------------------------------------TATGTTTACGAGCTAAAGTTCTAGCGCATGAAAGTCGAAGGATATACTTTAGTCGATACAAAGTCTGTTTTTTCGAAGATCCACTATGATAATGAAAAAGATTTCTACATATGTGACCAAATCGATCAAGAATATCCCAATCTGATAAATCTGTCCAAATGGGTTTACTAATAGGATGCCCCGATCCAGTACAAAATTGAGCTTT…
	Deyeuxia_hackelii_SAA699_Peterson13032	-----------------------------------------------------------------------------------------------------------------------------------------------------------------------------------------------------------GAGCTAAAGTTTTAGCGCATGAAAGTCGAAGTATATACTTTAGTCGATACAAAGTCCGTTTTTTCGAAGATCCACTATGATAATGAAAAAGATTTCTACATATCCGACCAAATCGATCAAGAATATCCCAATCTGATAAATCTGTCCAAATGGGTTTACTAATAGGATGGCCCAATCCAGTACAAAATTGAGCTTT…
	Deyeuxia_heterophylla_SAA227_Peterson14129	---------------------------------------------------------------------------------------------------------------------------------------------------------------------------------------------------------------------------------AAGTCGAAGGATATACTTTAGTCGATACAAAGTCTGTTTTTTCGAAGATCCACTATGATAATGAAAAAGATTTCTACATATGTGACCAAATCGATCAAGAATATCCCAATCTGATAAATCTGTCCAAATGGGTTTACTAATAGGATGCCCCGATCCAGTACAAAATTGAGCTTT…
	Deyeuxia_heterophylla_SAA546_Peterson21561	---------------------------------------------------------------------------------------------------------------------------------------------------------------------------------------------------------------------------------AAGTCGAAGGATATACTTTAGTCGATACAAAGTCTGTTTTTTCGAAGATCCACTATGATAATGAAAAAGATTTCTACATATGTGACCAAATCGATCAAGAATATCCCAATCTGATAAATCTGTCCAAATGGGTTTACTAATAGGATGCCCCGATCCAGTACAAAATTGAGCTTT…
	Deyeuxia_heterophylla_SAA696_Peterson15735	---------------------------------------------------------------------------------------------------------------------------------------------------------------------------------------------------------------------------------AAGTCGAAGGATATACTTTAGTCGATACAAAGTCTGTTTTTTCGAAGATCCACTATGATAATGAAAAAGATTTCTACATATGTGACCAAATCGATCAAGAATATCCCAATCTGATAAATCTGTCCAAATGGGTTTACTAATAGGATGCCCCGATCCAGTACAAAATTGAGCTTT…
	Deyeuxia_intermedia_SAA700_Sklenar86_19	---------------------------------------------------------------------------------------------------------------------------------------------------------------------------------------------------------------------------------AAGTCGAAGGATATACTTTAGTCGATACAAAGTCTGTTTTTTCGAAGATCCACTATGATAATGAAAAAGATTTCTACATATGTGACCAAATCGATCAAGAATATCCCAATCTGATAAATCTGTCCAAATGGGTTTACTAATAGGATGCCCCGATCCAGTACAAAATTGAGCTTT…
	Deyeuxia_jamesonii_SAA701_Holm_Nielsen24232	------------------------------------------------------------------------------------------------------------------------------------------------------------------------------------------------TTTATGTTTACGAGCTAAAGTTCTAGCGCATGAAAGTCGAAGGATATACTTTAGTCGATACAAAGTCTGTTTTTTCGAAGATCCACTATGATAATGAAAAAGATTTCTACATATGTGACCAAATCGATCAAGAATATCCCAATCTGATAAATCTGTCCAAATGGGTTTACTAATAGGATGCCCCGATCCAGTACAAAATTGAGCTTT…
	Deyeuxia_jamesonii_SAA707_Peterson13195	---------------------------------------------------------------------------------------------------------------------------------------------------------------------------------------------------------------------------------AAGTCGAAGGATATACTTTAGTCGATACAAAGTCTGTTTTTTCGAAGATCCACTATGATAATGAAAAAGATTTCTACATATGTGACNAAATCGATCAAGAATATCCCAATCTGATAAATCTGTCCAAATGGGTTTACTAATAGGATGCCCCGATCCAGTACAAAATTGAGCTTT…
	Deyeuxia_lagurus_SAA631_Soreng18311	---------------------------------------------------------------------------------------------------------------------------------------------------------------------------------------------------------------------------------AAGTCGAAGGATATACTTTAGTCGATACAAAGTCTGTTTTTTCGAAGATCCACTATGATAATGAAAAAGATTTCTACATATGTGACCAAATCGATCAAGAATATCCCAATCTGATAAATCTGTCCAAATGGGTTTACTAATAGGATGCCCCGATCCAGTACAAAATTGAGCTTT…
	Deyeuxia_lagurus_SAA731_Peterson13031	------------------------------------------------------------------------------------------------------------------------------------------------------------------------------------------------------------------------------------------------CTTTAGTCGATACAAAGTCTGTTTTTTCGAAGATCCACTATGATAATGAAAAAGATTTCTACATATGTGACCAAATCGATCAAGAATATCCCAATCTGATAAATCTGTCCAAATGGGTTTACTAATAGGATGCCCCGATCCAGTACAAAATTGAGCTTT…
	Deyeuxia_ligulata_SAA743_Sklenar46_1	------------------------------------------------------------------------------------------------------------------------------------------------------------------------------------------------------------------------------------------TATATACTTTAGTCGATACAAAGTCCGTTTTTTCGAAGATCCACTATGATAATGAAAAAGATTTCTACATATCCGACCAAATCGATCAAGAATATCCCAATCTGATAAATCTGTCCAAATGGGTTTACTAATAGGATGGCCCAATCCAGTACAAAATTGAGCTTT…
	Deyeuxia_malamalensis_SAA733_Solomon15046	-----------------------------------------------------------------------------------------------------------------------------------------------------------------------------------------------------------------------------------------------ACTTTAGTCGATACAAAGTCTGTTTTTTCGAAGATCCACTATGATAATGAAAAAGATTTCTACATATGTGACCAAATCGATCAAGAATATCCCAATCTGATAAATCTGTCCAAATGGGTTTACTAATAGGATGCCCCGATCCAGTACAAAATTGAGCTTT…
	Deyeuxia_mandoniana_SAA734_Renvoize4784	----------------------------------------------------------------------------------------------------------------------------------------------------------------------------------------------------------------------------------------------TACTTTAGTCGATACAAAGTCTGTTTTTTCGAAGATCCACTATGATAATGAAAAAGATTTCTACATATGTGACCAAATCGATCAAGAATATCCCAATCTGATAAATCTGTCCAAATGGGTTTACTAATAGGATGCCCCGATCCAGTACAAAATTGAGCTTT…
	Deyeuxia_mandoniana_SAA735_Peterson13197	-----------------------------------------------------------------------------------------------------------------------------------------------------------------------------------------------------------------------------------------------ACTTTAGTCGATACAAAGTCTGTTTTTTCGAAGATCCACTATGATAATGAAAAAGATTTCTACATATGTGACCAAATCGATCAAGAATATCCCAATCTGATAAATCTGTCCAAATGGGTTTACTAATAGGATGCCCCGATCCAGTACAAAATTGAGCTTT…
	Deyeuxia_mazzettii_SAA215_Soreng5314	----------------------------------------------------------------------------------------------------------------------------------------------------------------------------------------------------------------------------------------------TACTTTAGTCGATACAAAGTCTGTTTTTTCGAAGATCCACTATGATAATGAAAAAGATTTCTACATATGCGACCAAATCGATCAAGAATATCCCAATCTGATAAATCTGTCCAAATGGGTTTACTAATAGGATGCCCCGATCCAGTACAAAATTGAGCTTT…
	Deyeuxia_nitidula_SAA738_Solomon13638	------------------------------------------------------------------------------------------------------------------------------------------------------------------------------------------------------------------------------------------GATATACTTTAGTCGATACAAAGTCTGTTTTTTCGAAGATCCACTATGATAATGAAAAAGATTTCTACATATGTGACCAAATCGATCAAGAATATCCCAATCTGATAAATCTGTCCAAATGGGTTTACTAATAGGATGCCCCGATCCAGTACAAAATTGAGCTTT…
	Deyeuxia_nitidula_SAA746_Peterson18120	------------------------------------------------------------------------------------------------------------------------------------------------------------------------------------------------------------------------------------------GATATACTTTAGTCGATACAAAGTCTGTTTTTTCGAAGATCCACTATGATAATGAAAAAGATTTCTACATATGTGACCAAATCGATCAAGAATATCCCAATCTGATAAATCTGTCCAAATGGGTTTACTAATAGGATGCCCCGATCCAGTACAAAATTGAGCTTT…
	Deyeuxia_nivicola_SAA220_Soreng5648	-----------------------------------------------------------------------------------------------------------------------------------------------------------------------------------------------------------------------------------------------------------------------------------------------------------TACATATGCGACCAAATCGATCAAGAATATCCCAATCTGATAAATCTGTCCAAATGGGTTTACTAATAGGATGCCCCGATCCAGTACAAAATTGAGCTTT…
	Deyeuxia_nyingchiensis_SAA214_Soreng5578	------------------------------------------------------------------------------------------------------------------------------------------------------------------------------------------------------------------------------------------TATATACTTTAGTCGATACAAAGTCTGTTTTTTCGAAGATCCACTATGATAATGAAAAAGATTTCTACATATGCGACCAAATCGATCAAGAATATCCCAATCTGATAAATCTGTCCAAATGGGTTTACTAATAGGATGCCCCGATCCAGTACAAAATTGAGCTTT…
	Deyeuxia_ovata_ovata_SAA739_Peterson14579	------------------------------------------------------------------------------------------------------------------------------------------------------------------------------------------------------------------------------------------TATATACTTTAGTCGATACAAAGTCCGTTTTTTCGAAGATCCACTATGATAATGAAAAAGATTTCTACATATCCGACCAAATCGATCAAGAATATCCCAATCTGATAAATCTGTCCAAATGGGTTTACTAATAGGATGGCCCAATCCAGTACAAAATTGAGCTTT…
	Deyeuxia_ovata_SAA554_Peterson21675	--------------------------------------------------------------------------------------------------------------------------------------------------------------------------------------------------------------------------------------------TATACTTTAGTCGATACAAAGTCCGTTTTTTCGAAGATCCACTATGATAATGAAAAAGATTTCTACATATCCGACCAAATCGATCAAGAATATCCCAATCTGATAAATCTGTCCAAATGGGTTTACTAATAGGATGGCCCAATCCAGTACAAAATTGAGCTTT…
	Deyeuxia_planifolia_SAA742_Peterson9129	-------------------------------------------------------------------------------------------------------------------------------------------------------------------------------------------------------------------------------------------ATATACTTTAGTCGATACAAAGTCTGTTTTTTCGAAGATCCACTATGATAATGAAAAAGATTTCTACATATGTGACCAAATCGATCAAGAATATCCCAATCTGATAAATCTGTCCAAATGGGTTTACTAATAGGATGCCCCGATCCAGTACAAAATTGAGCTTT…
	Deyeuxia_podophora_SAA666_Laegaard21546	------------------------------------------------------------------------------------------------------------------------------------------------------------------------------------------------------------------------------------------TATATACTTTAGTCGATACAAAGTCTGTTTTTTCGAAGATCCACTATGATAATGAAAAAGATTTCTACATATCCGACCAAATCGATCAAGAATATCCCAATCTGATAAATCTGTCCAAATGGGTTTACTAATAGGATGGCCCAATCCAGTACAAAATTGAGCTTT…
	Deyeuxia_preslii_SAA55_Peterson18047	-------------------------------------------------------------------------------------------------------------------------------------------------------------------------------------------------------------------------------------------------------------------------------------------------------------CATATGTGACCAAATCGATCAAGAATATCCCAATCTGATAAATCTGTCCAAATGGGTTTACTAATAGGATGCCCCGATCCAGTACAAAATTGAGCTTT…
	Deyeuxia_preslii_SAA736_Peterson14100	------------------------------------------------------------------------------------------------------------------------------------------------------------------------------------------------------------------------------------------GATATACTTTAGTCGATACAAAGTCTGTTTTTTCGAAGATCCACTATGATAATGAAAAAGATTTCTACATATGTGACCAAATCGATCAAGAATATCCCAATCTGATAAATCTGTCCAAATGGGTTTACTAATAGGATGCCCCGATCCAGTACAAAATTGAGCTTT…
	Deyeuxia_pulchella_SAA210_Soreng5586	-----------------------------------------------------------------------------------------------------------------------------------------------------------------------------------------------------------------------------------------GTATATACTTTAGTCGATACAAAGTCTGTTTTTTCGAAGATCCACTATGATAATGAAAAAGATTTCTACATATGCGACCAAATCGATCAAGAATATCCCAATCTGATAAATCTGTCCAAATGGGTTTACTAATAGGATGCCCCGATCCAGTACAAAATTGAGCTTT…
	Deyeuxia_recta_SAA710_Gomez32	----------------------------------------------------------------------------------------------------------------------------------------------------------------------------------------------------------------------------------------------TACTTTAGTCGATACAAAGTCTGTTTTTTCGAAGATCCACTATGATAATGAAAAAGATTTCTACATATGTGACCAAATCGATCAAGAATATCCCAATCTGATAAATCTGTCCAAATGGGTTTACTAATAGGATGCCCCGATCCAGTACAAAATTGAGCTTT…
	Deyeuxia_rigescens_SAA552_Peterson21744	---------------------------------------------------------------------------------------------------------------------------------------------------------------------------------------------------------------------------------------------------------------AGTCTGTTTTTTCGAAGATCCACTATGATAATGAAAAAGATTTCTACATATGTGACCAAATCGATCAAGAATATCCCAATCTGATAAATCTGTCCAAATGGGTTTACTAATAGGATGCCCCGATCCAGTACAAAATTGAGCTTT…
	Deyeuxia_rigescens_SAA553_Peterson21516	------------------------------------------------------------------------------------------------------------------------------------------------------------------------------------------------------------------------------------------------CTTTAGTCGATACAAAGTCTGTTTTTTCGAAGATCCACTATGATAATGAAAAAGATTTCTACATATGTGACCAAATCGATCAAGAATATCCCAATCTGATAAATCTGTCCAAATGGGTTTACTAATAGGATGCCCCGATCCAGTACAAAATTGAGCTTT…
	Deyeuxia_rigida_SAA663_Peterson9143	---------------------------------------------------------------------------------------------------------------------------------------------------------------------------------------------------ATGTTTACGAGCTAAAGTTCTAGCGCATGAAAGTCGAAGGATATACTTTAGTCGATACAAAGTCTGTTTTTTCGAAGATCCACTATGATAATGAAAAAGATTTCTACATATGTGACCAAATCGATCAAGAATATCCCAATCTGATAAATCTGTCCAAATGGGTTTACTAATAGGATGCCCCGATCCAGTACAAAATTGAGCTTT…
	Deyeuxia_rigida_SAA664_Peterson12678	---------------------------------------------------------------------------------------------------------------------------------------------------------------------------------------------------------------------------------AAGTCGAAGGATATACTTTAGTCGATACAAAGTCTGTTTTTTCGAAGATCCACTATGATAATGAAAAAGATTTCTACATATGTGACCAAATCGATCAAGAATATCCCAATCTGATAAATCTGTCCAAATGGGTTTACTAATAGGATGCCCCGATCCAGTACAAAATTGAGCTTT…
	Deyeuxia_rosea_SAA211_Soreng5542	-----------------------------------------------------------------------------------------------------------------------------------------------------------------------------------------------------------------------------------------GTATATACTTTAGTCGATACAAAGTCTGTTTTTTCGAAGATCCACTATGATAATGAAAAAGATTTCTACATATGCGACCAAATCGATCAAGAATATCCCAATCTGATAAATCTGTCCAAATGGGTTTACTAATAGGATGCCCCGATCCAGTACAAAATTGAGCTTT…
	Deyeuxia_rupestris_SAA634_Scur920	---------------------------------------------------------------------------------------------------------------------------------------------------------------------------------------------------------------------------------AAGTCGAAGGATATACTTTAGTCGATACAAAGTCTGTTTTTTCGAAGATCCACTATGATAATGAAAAAGATTTCTACATATGTGACCAAATCGATCAAGAATATCCCAATCTGATAAATCTGTCCAAATGGGTTTACTAATAGGATGCCCCGATCCAGTACAAAATTGAGCTTT…
	Deyeuxia_rupestris_SAA708_Renvoize4176	----------------------------------------------------------------------------------------------------------------------------------------------------------------------------------------------------------------------------------------------TACTTTAGTCGATACAAAGTCTGTTTTTTCGAAGATCCACTATGATAATGAAAAAGATTTCTACATATGTGACCAAATCGATCAAGAATATCCCAATCTGATAAATCTGTCCAAATGGGTTTACTAATAGGATGCCCCGATCCAGTACAAAATTGAGCTTT…
	Deyeuxia_scabrescens_SAA216_Soreng5613	------------------------------------------------------------------------------------------------------------------------------------------------------------------------------------------------------------------------------------------TATATACTTTAGTCGATACAAAGTCTGTTTTTTCGAAGATCCACTATGATAATGAAAAAGATTTCTACATATGCGACCAAATCGATCAAGAATATCCCAATCTGATAAATCTGTCCAAATGGGTTTACTAATAGGATGCCCCGATCCAGTACAAAATTGAGCTTT…
	Deyeuxia_scabrescens_SAA217_Soreng5424	------------------------------------------------------------------------------------------------------------------------------------------------------------------------------------------------------------------------------------------------------------------------------------------------------------------------------------------------------ATCTGTCCAAATGGGTTTACTAATAGGATGCCCCGATCCAGTACAAAATTGAGCTTT…
	Deyeuxia_setiflora_SAA635_Peterson15727	---------------------------------------------------------------------------------------------------------------------------------------------------------------------------------------------------------------------------------AAGTCGAAGGATATACTTTAGTCGATACAAAGTCTGTTTTTTCGAAGATCCACTATGATAATGAAAAAGATTTCTACATATGTGACCAAATCGATCAAGAATATCCCAATCTGATAAATCTGTCCAAATGGGTTTACTAATAGGATGCCCCGATCCAGTACAAAATTGAGCTTT…
	Deyeuxia_sichuanensis_SAA221_Soreng5659	------------------------------------------------------------------------------------------------------------------------------------------------------------------------------------------------------------------------------------------TATATACTTTAGTCGATACAAAGTCTGTTTTTTCGAAGATCCACTATGATAATGAAAAAGATTTCTACATATGCGACCAAATCGATCAAGAATATCCCAATCTGATAAATCTGTCCAAATGGGTTTACTAATAGGATGCCCCGATCCAGTACAAAATTGAGCTTT…
	Deyeuxia_spicigera_SAA627_Peterson18275	-------------------------------------------------------------------------------------------------------------------------------------------------------------------------------------------------------TTACGAGCTAAAGTTCTAGCGCATGAAAGTCGAAGGATATACTTTAGTCGATACAAAGTCTGTTTTTTCGAAGATCCACTATGATAATGAAAAAGATTTCTACATATGTGACCAAATCGATCAAGAATATCCCAATCTGATAAATCTGTCCAAATGGGTTTACTAATAGGATGCCCCGATCCAGTACAAAATTGAGCTTT…
	Deyeuxia_tarmensis_SAA637_Peterson13929	---------------------------------------------------------------------------------------------------------------------------------------------------------------------------------------------------------------------------------AAGTCGAAGGATATACTTTAGTCGATACAAAGTCTGTTTTTTCGAAGATCCACTATGATAATGAAAAAGATTTCTACATATGTGACCAAATCGATCAAGAATATCCCAATCTGATAAATCTGTCCAAATGGGTTTACTAATAGGATGCCCCGATCCAGTACAAAATTGAGCTTT…
	Deyeuxia_trichodonta_SAA638_Peterson12960	-----------------------------------------------------------------------------------------------------------------------------------------------------------------------------------------------TTTTATGTTTACGAGCTAAAGTTCTAGCGCATGAAAGTCGAAGGATATACTTTAGTCGATACAAAGTCTGTTTTTTCGAAGATCCACTATGATAATGAAAAAGATTTCTACATATGTGACCAAATCGATCAAGAATATCCCAATCTGATAAATCTGTCCAAATGGGTTTACTAATAGGATGCCCCGATCCAGTACAAAATTGAGCTTT…
	Deyeuxia_velutina_SAA229_Peterson15489	-----------------------------------------------------------------------------------------------------------------------------------------------------------------------------------------------------------------------------------------------------------------------------------------------------------------TGTGACCAAATCGATCAAGAATATCCCAATCTGATAAATCTGTCCAAATGGGTTTACTAATAGGATGCCCCGATCCAGTACAAAATTGAGCTTT…
	Deyeuxia_velutina_SAA639_Peterson15484	---------------------------------------------------------------------------------------------------------------------------------------------------------------------------------------------------------------------------------AAGTCGAAGGATATACTTTAGTCGATACAAAGTCTGTTTTTTCGAAGATCCACTATGATAATGAAAAAGATTTCTACATATGTGACCAAATCGATCAAGAATATCCCAATCTGATAAATCTGTCCAAATGGGTTTACTAATAGGATGCCCCGATCCAGTACAAAATTGAGCTTT…
	Deyeuxia_vicunarum_SAA550_Peterson21580	---------------------------------------------------------------------------------------------------------------------------------------------------------------------------------------------------------------------------------AAGTCGAAGGATATACTTTAGTCGATACAAAGTCTGTTTTTTCGAAGATCCACTATGATAATGAAAAAGATTTCTACATATGTGACCAAATCGATCAAGAATATCCCAATCTGATAAATCTGTCCAAATGGGTTTACTAATAGGATGCCCCGATCCAGTACAAAATTGAGCTTT…
	Deyeuxia_vicunarum_SAA643_Peterson13824	--------------------------------------------------------------------------------------------------------------------------------------------------------------------------------------------------TATGTTTACGAGCTAAAGTTCTAGCGCATGAAAGTCGAAGGATATACTTTAGTCGATACAAAGTCTGTTTTTTCGAAGATCCACTATGATAATGAAAAAGATTTCTACATATGTGACCAAATCGATCAAGAATATCCCAATCTGATAAATCTGTCCAAATGGGTTTACTAATAGGATGCCCCGATCCAGTACAAAATTGAGCTTT…
	Deyeuxia_violacea_puberula_SAA705_Peterson13202	--------------------------------------------------------------------------------------------------------------------------------------------------------------------------------------------------TATGTTTACGAGCTAAAGTTCTAGCGCATGAAAGTCGAAGGATATACTTTAGTCGATACAAAGTCTGTTTTTTCGAAGATCCACTATGATAATGAAAAAGATTTCTACATATGTGACCAAATCGATCAAGAATATCCCAATCTGATAAATCTGTCCAAATGGGTTTACTAATAGGATGCCCCGATCCAGTACAAAATTGAGCTTT…
	Deyeuxia_violacea_SAA644_Peterson12965	---------------------------------------------------------------------------------------------------------------------------------------------------------------------------------------------------------------------------------AAGTCGAAGGATATACTTTAGTCGATACAAAGTCTGTTTTTTCGAAGATCCACTATGATAATGAAAAAGATTTCTACATATGTGACCAAATCGATCAAGAATATCCCAATCTGATAAATCTGTCCAAATGGGTTTACTAATAGGATGCCCCGATCCAGTACAAAATTGAGCTTT…
	Deyeuxia_viridiflavescens_montevidensis_SAA709_Barreto17	----------------------------------------------------------------------------------------------------------------------------------------------------------------------------------------------------------------------------------------AGGATATACTTTAGTCGATACAAAGTCTGTTTTTTCGAAGATCCACTATGATAATGAAAAAGATTTCTACATATGTGACCAAATCGATCAAGAATATCCCAATCTGATAAATCTGTCCAAATGGGTTTACTAATAGGATGCCCCGATCCAGTACAAAATTGAGCTTT…
	Deyeuxia_viridiflavescens_SAA633_Soreng15032	------------------------------------------------------------------------------------------------------------------------------------------------------------------------------------------------------------------------------------------GATATACTTTAGTCGATACAAAGTCTGTTTTTTCGAAGATCCACTATGATAATGAAAAAGATTTCTACATATGTGACCAAATCGATCAAGAATATCCCAATCTGATAAATCTGTCCAAATGGGTTTACTAATAGGATGCCCCGATCCAGTACAAAATTGAGCTTT…
	Deyeuxia_viridiflavescens_SAA704_Scur1150	-----------------------------------------------------------------------------------------------------------------------------------------------------------------------------------------------TTTTATGTTTACGAGCTAAAGTTCTAGCGCATGAAAGTCGAAGGATATACTTTAGTCGATACAAAGTCTGTTTTTTCGAAGATCCACTATGATAATGAAAAAGATTTCTACATATGTGACCAAATCGATCAAGAATATCCCAATCTGATAAATCTGTCCAAATGGGTTTACTAATAGGATGCCCCGATCCAGTACAAAATTGAGCTTT…
	Deyeuxia_viridis_SAA645_Peterson17371	---------------------------------------------------------------------------------------------------------------------------------------------------------------------------------------------------------------------------------AAGTCGAAGGATATACTTTAGTCGATACAAAGTCTGTTTTTTCGAAGATCCACTATGATAATGAAAAAGATTTCTACATATGTGACCAAATCGATCAAGAATATCCCAATCTGATAAATCTGTCCAAATGGGTTTACTAATAGGATGCCCCGATCCAGTACAAAATTGAGCTTT…
	Dichelachne_crinita_HE574411	TTAATTAAGAGGCTTCACCAGGTCGTTGATACGTATAATATCAAAATACCAAATACGCTCACTGTGCGATCCACGGAAAGAAAAAAGG---GTTGTTTTGGTGAACATCAAAGAAAAAACTAACTCTNNNNNNNNNNNNNNNNNNNNNNNNNNNNNNNNNNNNNNNNNNNNNATAAAAGTTCGTACCGTGCTTTTATGTTTACGAGCTAAAGTTCTAGCGCATGAAAGTCGAAGTATATACTTTAGTCGATACAAAGTCTGTTTTTTCGAAGATCCACTATGATAATGAAAAAGATTTCTACATATGCGACCAAATCGATCAAGAATATCCCAATCTGATAAATCTGTCCAAATGGGTTTACTAATAGGATGCCCCGATCCAGTACAAAATTGAGCTTT…
	Dichelachne_micrantha_DQ786906	TTAATTAAGAGGCTTCACCAGGTCGTTGATACGTATAATATCAAAATACCAAATACGCTCACTGTGCGATCCACGGAAAGAAAAAAGG---GTTGTTTTGGTGAACATCAAAGAAAAAACTAACTCTTCTTCGGTAAAAAATTCTTCTAAAAATGCCGAACCCAACCGTTGCATAAAAGTTCGTACCGTGCTTTTATGTTTACGAGCTAAAGTTCTAGCGCATGAAAGTCGAAGTATATACTTTAGTCGATACAAAGTCTGTTTTTTCGAAGATCCACTATGATAATGAAAAAGATTTCTACATATGCGACCAAATCGATCAAGAATATCCCAATCTGATAAATCTGTCCAAATGGGTTTACTAATAGGATGCCCCGATCCAGTACAAAATTGAGCTTT…
	Dichelachne_rara_HE574416	TTAATTAAGAGGCTTCACCAGGTCGTTGATACGTATAATATCAAAATACCAAATACGCTCACTGTGCGATCCACGGAAAGAAAAAAGG---GTTGTTTTGGTGAACATCAAAGAAAAAACTAACTCTNNNNNNNNNNNNNNNNNNNNNNNNNNNNNNNNNNNNNNNNNNNNNATAAAAGTTCGTACCGTGCTTTTATGTTTACGAGCTAAAGTTCTAGCGCATGAAAGTCGAAGTATATACTTTAGTCGATACAAAGTCTGTTTTTTCGAAGATCCACTATGATAATGAAAAAGATTTCTACATATGCGACCAAATCGATCAAGAATATCCCAATCTGATAAATCTGTCCAAATGGGTTTACTAATAGGATGCCCCGATCCAGTACAAAATTGAGCTTT…
	Dichelachne_sp_FM253124	TTAATTAAGAGGCTTCACCAGGTCGTTGATACGTATAATATCAAAATACCAAATACGCTCACTGTGCGATCCACGGAAAGAAAAAAGG---GTTGTTTTGGTGAACATCAAAGAAAAAACTAACTCTTCTTCGGTAAAAAATTCTTCTAAAAATGCCGAACCCAACCGTTGCATAAAAGTTCGTACCGTGCTTTTATGTTTACGAGCTAAAGTTCTAGCGCATGAAAGTCGAAGTATATACTTTAGTCGATACAAAGTCTGTTTTTTCGAAGATCCACTATGATAATGAAAAAGATTTCTACATATGCGACCAAATCGATCAAGAATATCCCAATCTGATAAATCTGTCCAAATGGGTTTACTAATAGGATGCCCCGATCCAGTACAAAATTGAGCTTT…
	Dupontia_fisheri_KM523860	-----------------------------------------------------------------------------------------------------------------------------------------------------------------------------------------------------------------------------------------------------------------TCCGTTTTTTCGAAGACCCACTATGATAATGAAAAAGATTTCTACATATCCGACCAAATCGATCAAGAATATCCCAATCTGATAAATCTGTCCAAATGGGTTTACTAATAGGATGGCCCGATCCAGTACAAAATTGAGCTTT…
	Dupontiopsis_hayachinensis_KM523861	------------------------------------------------------------------------------------------------------------------------------------------------------------------------------------------------------------------------------------------------------------------------------AGATCCACTATGATAATGAAAAAGATTTCTACATATCCGACCAAATCGATCAAGAATATCCCAATCTGATAAATCTGTCCAAATGGGTTTACTAATAGGATGGCCCGATCCAGTACAAAATTGAGCTTT…
	Dupontiopsis_hayachinensis_KM523862	-------------------------------------------------------------------------------------------------------------------------------------------------------------------------------------------------------------------------------------------------------------------------------------CTATGATAATGAAAAAGATTTCTACATATCCGACCAAATCGATCAAGAATATCCCAATCTGATAAATCTGTCCAAATGGGTTTACTAATAGGATGGCCCGATCCAGTACAAAATTGAGCTTT…
	Echinaria_capitata_AM234599	TTAATTAAGAGGCTTAACCAGGTCGTTGATACATATAATATCAAAATACCAAATACGCTCACGGTGCGATCCACGGAAAGAAAAAAGG---GTCGTTTTGGTGAACATCAAAGAAAAAACAAGCTCTTCTTCGGTAAAGAATTCTTCTAAAAATGCCGAACCTAATCGTTGCATAAAAGTTCGTACCGTGCTTTTATGTTTACGAGCTAAAGTTCTAGAGCAGGAAAGTCGAAGTATATACTTTAGTCGATACAAAGTCCGTTTTTTCGAAGATCCACTATGATAATGNNNNNGATTTCTACATATCCGACCAAATCGATCAAGAATATCCCAATCTGATAAATCTGTCCAAATGGGTTTACTAATAGGATGGCCCGATCCGGTACAAAATTGAGCTTT…
	Echinaria_capitata_LN554434	TTAATTAAGAGGCTTAACCAGGTCGTTGATACATATAATATCAAAATACCAAATACGCTCACGGTGCGATCCACGGAAAGAAAAAAGG---GTCGTTTTGGTGAACATCAAAGAAAAAACAAGCTCTTCTTCGGTAAAGAATTCTTCTAAAAATGCCGAACCTAATCGTTGCATAAAAGTTCGTACCGTGCTTTTATGTTTACGAGCTAAAGTTCTAGAGCAGGAAAGTCGAAGTATATACTTTAGTCGATACAAAGTCCGTTTTTTCGAAGATCCACTATGATAATGNNNNNGATTTCTACATATCCGACCAAATCGATCAAGAATATCCCAATCTGATAAATCTGTCCAAATGGGTTTACTAATAGGATGGCCCGATCCGGTACAAAATTGAGCTTT…
	Echinopogon_caespitosus_caespitosus_SAA152_Soreng5900	--------------------------------------------------------------------------------------------------------------------------------------------------------------------------------------------------------------------------------------------------------------------------------------TATGATAATGAAAAAGATTTCTACATATGCGACCAAATCGATCAAGAATATCCCAATCTGATAAATCTGTCCAAATGGGTTTACTAATAGGATGCCCCGATCCAGTACAAAATTGAGCTTT…
	Echinopogon_caespitosus_DQ786909	TTAATTAAGAGGCTTCACCAGGTCGTTGATACGTATAATATCAAAATACCAAATACGCTCACTGTGCGATCCACGGAAAGAAAAAAGG---GTTGTTTTGGTGAACATCAAAGAAAAAACTAACTCTTCTTCGGTAAAAAATTCTTCTAAAAATGCCGAACCCAACCGTTGCATAAAAGTTCGTACCGTGCTTTTATGTTTACGAGCTAAAGTTCTAGCGCATGAAAGTCGAAGTATATACTTTAGTCGATACAAAGTCTGTTTTTTCGAAGATCCACTATGATAATGAAAAAGATTTCTACATATGCGACCAAATCGATCAAGAATATCCCAATCTGATAAATCTGTCCAAATGGGTTTACTAATAGGATGCCCCGATCCAGTACAAAATTGAGCTTT…
	Echinopogon_caespitosus_HE574414	TTAATTAAGAGGCTTCACCAGGTCGTTGATACGTATAATATCAAAATACCAAATACGCTCACTGTGCGATCCACGGAAAGAAAAAAGG---GTTGTTTTGGTGAACATCAAAGAAAAAACTAACTCTNNNNNNNNNNNNNNNNNNNNNNNNNNNNNNNNNNNNNNNNNNNNNATAAAAGTTCGTACCGTGCTTTTATGTTTACGAGCTAAAGTTCTAGCGCATGAAAGTCGAAGTATATACTTTAGTCGATACAAAGTCTGTTTTTTCGAAGATCCACTATGATAATGAAAAAGATTTCTACATATGCGACCAAATCGATCAAGAATATCCCAATCTGATAAATCTGTCCAAATGGGTTTACTAATAGGATGCCCCGATCCAGTACAAAATTGAGCTTT…
	Echinopogon_ovatus_HE574419	TTAATTAAGAGGCTTCACCAGGTCGTTGATACGTATAATATCAAAATACCAAATACGCTCACTGTGCGATCCACGGAAAGAAAAAAGG---GTTGTTTTGGTGAACATCAAAGAAAAAACTAACTCTNNNNNNNNNNNNNNNNNNNNNNNNNNNNNNNNNNNNNNNNNNNNNATAAAAGTTCGTACCGTGCTTTTATGTTTACGAGCTAAAGTTCTAGCGCATGAAAGTCGAAGTATATACTTTAGTCGATACAAAGTCTGTTTTTTCGAAGATCCACTATGATAATGAAAAAGATTTCTACATATGCGACCAAATCGATCAAGAATATCCCAATCTGATAAATCTGTCCAAATGGGTTTACTAATAGGATGCCCCGATCCAGTACAAAATTGAGCTTT…
	Echinopogon_sp_AM234609	TTAATTAAGAGGCTTCACCAGGTCGTTGATACGTATAATATCAAAATACCAAATACGCTCACTGTGCGATCCACGGAAAGAAAAAAGG---GTTGTTTTGGTGAACATCAAAGAAAAAACTAACTCTTCTTCGGTAAAAAATTCTTCTAAAAATGCCGAACCCAACCGTTGCATAAAAGTTCGTACCGTGCTTTTATGTTTACGAGCTAAAGTTCTAGCGCATGAAAGTCGAAGTATATACTTTAGTCGATACAAAGTCTGTTTTTTCGAAGATCCACTATGATAATGAAAAAGATTTCTACATATGCGACCAAATCGATCAAGAATATCCCAATCTGATAAATCTGTCCAAATGGGTTTACTAATAGGATGCCCCGATCCAGTACAAAATTGAGCTTT…
	Festuca_bromoides_LN906796	-------------------------------------------------------------------------------------------------------------------------------------------------------------------------------------------------------------------------------------------------------------------------------------------------------------------------------------------CAATCTGATAAATCTGTCCAAATGGGTTTACTAATAGGATGTCCCGATCCAGTACAAAATTGAGCTTT…
	Festuca_camusiana_LN906711	-------------------------------------------------CAAATACGCTCACTGTGCGATCCACGGAAGGAAAAAAGG---GTTGTTTTGGTGAACATCAAAGAAAAAACTAGCTCTTCTTCGGTAAAAAATTCTTCTAAAAATGCCGAACCTAATCGTTGCATAAAAGTTCGTACCGTGCTTTTATGTTTACGAGCTAAAGTTCTAGCGCATGAAAGTCGAAGTATATACTTTAGTCGATACAAAGTTCGTTTTTTCGAAGATCCACTATGATAATGAAAAAGATTTCTACATATCCGACCAAATCGATCAAGAATATCCCAATCTGATAAATCTGTCCAAATGGGTTTACTAATAGGATGGCCCGATCCAGTACAAAATTGAGCTTT…
	Festuca_obturbans_LN906712	-------------------------------------------------------------------------------------------------------------------------------------------------------------------------------------------------------------------------------------------------------------------------------------------------------------------------------------------CAATCTGATAAATCTGTCCAAATGGGTTTACTAATAGGATGGCCCGATCCAGTACAAAATTGAGCTTT…
	Festuca_rubra_KM538794	-----------GCTTCACCAGGTCCTTGATACGTATAATATCAAAATACCAAATACGCTCACTGTGCGATCCACGGAAGGAAAAAAGG---GTTGTTTTGGTGAACATCAAAGAAAAAACTAGCTCTTCTTCGGTAAAAAATTCTTCTAAAAATGCCGAACCTAATCGTTGCATAAAAGTTCGTACCGTGCTTTTATGTTTACGAGCTAAAGTTCTAGCGCATGAAAGTCGAAGTATATACTTTAGTCGATACAAAGTTTGTTTTTTCGAAGATCCACTATGATAATGAAAAAGATTTCTACATATCCGACCAAATCGATCAAGAATATCCCAATCTGATAAATCTGTCCAAATGGGTTTACTAATAGGATGGCCCGATCCAGTACAAAATTGAGCTTT…
	Festuca_scabra_KP110072	--------------------------------------------------------------------------------------------------------------------------------------------------------------------------------------------------------------------------------------------TATACTTTAGTCGATACAAAGTCCGTTTTTTCGAAGATCCACTATGATAATGAAAAAGATTTCTACATATCCGACCAAATTGATCAAGAATATCCCAATCTGATAAATCTGTCCAAATGGGTTTACTAATAGGATGGCCCAATCCAGTACAAAATTGAGCTTT…
	Gaudinia_coarctata_FN908057	TTAATTAAGAGGCTTCACCAGGTCGTTGATACGTATAATATCAAAATACCAAATACGCTCACTGTTAGATCCACGGAAAGAAAAAAGG---CTTGTTTTGGTGAACATCAAAGCAAAAACTAACTCTTCTTCGGTAAAAAATTCTTCTAAAAATGCCGAACCCAACCGTTGCATAAAAGTTCGTACCGTGCTTTTATGTTTACGAGCTAAAGTTCTAGCGCATGAAAGTCGAAGGATATACTTTAGTCGATACAAAGTCTGTTTTTTCGAAGATCCACTATGATAATGAAAAAGATTTCTACATATGCGACCAAATCGATCAAGAATATCCCAATCTGATAAATCTGTCCAACTGGGTTTACTAATAGGATGCCCCGATCCAGTACAAAATTGAGCTTT…
	Gaudinia_fragilis_DQ786915	TTAATTAAGAGGCTTCACCAGGTCGTTGATACGTATAATATCAAAATACCAAATACGCTCACTGTTAGATCCACGGAAAGAAAAAAGG---CTTGTTTTGGTGAACATCAAAGCAAAAACTAACTCTTCTTCGGTAAAAAATTCTTCTAAAAATGCCGAACCCAACCGTTGCATAAAAGTTCGTACCGTGCTTTTATGTTTACGAGCTAAAGTTCTAGCGCATGAAAGTCGAAGGATATACTTTAGTCGATACAAAGTCTGTTTTTTCGAAGATCCACTATGATAATGAAAAAGATTTCTACATATGCGACCAAATCGATCAAGAATATCCCAATCTGATAAATCTGTCCAACTGGGTTTACTAATAGGATGCCCCGATCCAGTACAAAATTGAGCTTT…
	Gaudinia_fragilis_HM850536	--------------------------------------------------------------------------------------------------------------------------------------------------------------------------------------------------------------------------------------------------------------------------------------TATGATAATGAAAAAGATTTCTACATATGCGACCAAATCGATCAAGAATATCCCAATCTGATAAATCTGTCCAACTGGGTTTACTAATAGGATGCCCCGATCCAGTACAAAATTGAGCTTT…
	Gaudinia_fragilis_JN894368	--------------------------------------------------------------------------------------------------------------------------------------------------------------------------------------------------------------CTAAAGTTCTAGCGCATGAAAGTCGAAGGATATACTTTAGTCGATACAAAGTCTGTTTTTTCGAAGATCCACTATGATAATGAAAAAGATTTCTACATATGCGACCAAATCGATCAAGAATATCCCAATCTGATAAATCTGTCCAACTGGGTTTACTAATAGGATGCCCCGATCCAGTACAAAATTGAGCTTT…
	Gaudinia_fragilis_LN554436	TTAATTAAGAGGCTTCACCAGGTCGTTGATACGTATAATATCAAAATACCAAATACGCTCACTGTTAGATCCACGGAAAGAAAAAAGG---CTTGTTTTGGTGAACATCAAAGCAAAAACTAACTCTTCTTCGGTAAAAAATTCTTCTAAAAATGCCGAACCCAACCGTTGCATAAAAGTTCGTACCGTGCTTTTATGTTTACGAGCTAAAGTTCTAGCGCATGAAAGTCGAAGGATATACTTTAGTCGATACAAAGTCTGTTTTTTCGAAGATCCACTATGATAATGAAAAAGATTTCTACATATGCGACCAAATCGATCAAGAATATCCCAATCTGATAAATCTGTCCAACTGGGTTTACTAATAGGATGCCCCGATCCAGTACAAAATTGAGCTTT…
	Gaudinia_fragilis_SAA670_Seijo2557	---------------------------------------------------------------------------------------------------------------------------------------------------------------------------------------------------------------------------------AAGTCGAAGGATATACTTTAGTCGATACAAAGTCTGTTTTTTCGAAGATCCACTATGATAATGAAAAAGATTTCTACATATGCGACCAAATCGATCAAGAATATCCCAATCTGATAAATCTGTCCAACTGGGTTTACTAATAGGATGCCCCGATCCAGTACAAAATTGAGCTTT…
	Gaudinia_fragilis_SAA758_Stajsic4229	-----------------------------------------------------------------------------------------------------------------------------------------------------------------------------------------------------------------------------------------GGATATACTTTAGTCGATACAAAGTCTGTTTTTTCGAAGATCCACTATGATAATGAAAAAGATTTCTACATATGCGACCAAATCGATCAAGAATATCCCAATCTGATAAATCTGTCCAACTGGGTTTACTAATAGGATGCCCCGATCCAGTACAAAATTGAGCTTT…
	Gaudinia_fragilis_SAA768_Paget1558	---------------------------------------------------------------------------------------------------------------------------------------------------------------------------------------------------------------------------------AAGTCGAAGGATATACTTTAGTCGATACAAAGTCTGTTTTTTCGAAGATCCACTATGATAATGAAAAAGATTTCTACATATGCGACCAAATCGATCAAGAATATCCCAATCTGATAAATCTGTCCAACTGGGTTTACTAATAGGATGCCCCGATCCAGTACAAAATTGAGCTTT…
	Gaudinia_hispanica_DQ786916	TTAATTAAGAGGCTTCACCAGGTTGTTGATACGTATAATATCAAAATACCAAATACGCTCACTGTGAGATCCACGGAAAGAAAAAAGG---CTTGTTTTGGTGAACATCAAAGCAAAAACTAACTCTTCTTCGGTAAAAAATTCTTCTAAAAATGCCGAACCCAACCGTTGCATAAAAGTTCGTACCGTGCTTTTATGTTTACGAGCTAAAGTTCTAGCGCATGAAAGTCGAAGGATATACTTTAGTCGATACAAAGTATGTTTTTTCGAAGATCCACTATGATAATGAAAAAGATTTCTACATATGCGACCAAATCGATCAAGAATATCCCAATCTGATAAATCTGTCCAACTGGGTTTACTAATAGGATGCCCCGATCCAGTACAAAATTGAGCTTT…
	Gaudinopsis_macra_KM523863	-----------------------------------------------------------------------------------------------------------------------------------------------------------------------------------------------------------------------------------------------------------------TCTGTTTTTTCGAAGATCCACTATGATAATGAAAAAGATTTCTACATATCCGACCAAATCGATCAAGAATATCCCAATCTGATAAATCTGTCCAAATGGGTTTACTAATAGGATGGCCCGATCCAGTACAAAATTGAGCTTT…
	Graphephorum_wolfii_SAA142_Porsild22911	--------------------------------------------------------------------------------------------------------------------------------------------------------------------------------------------------------------------------------------------------------------------------------------------------AAAGATTTCTACATATGTGACCAAATCGATCAAGAATATCCCAATCTGATAAATCTGTCCAAATGGGTTTACTAATAGGATGCCCCGATCCAGTACAAAATTGAGCTTT…
	Hainardia_cylindrica_FN908058	TTAATTAAGAGGCTTCACCAGGTCGTTGATACGTATAATATCAAAATACCAAATACGCTCACTGTGCGATCCACGGAAAGAAAAAAGG---GTTGTTTTGGTGAACATCAAAGAAAAAACTAACTCTTCTTCGGTAAAAAATTCTTCTAAAAATGCCGAACCTAATCGTTGCATAAAAGTTCGTACCGTGCTTTTATGTTTACGAGCTAAAGTTCTAGCGCATGAAAGTCGAAGTATATACTTTAGTCGATACAAAGTCCGTTTTTTCGAAGATCCACTATGATAATGAAAAAGATTTCTACATATCCGACCAAATCGATCAAGAATATCCCAATCTGGCAAATCTGTCCAAATGGGTTTACTAATAGGATGGCCCGATCCAGTACAAAATTGAGCTTT…
	Hainardia_cylindrica_HE646577	TTAATTAAGAGGCTTCACCAGGTCGTTGATACGTATAATATCAAAATACCAAATACGCTCACTGTGCGATCCACGGAAAGAAAAAAGG---GTTGTTTTGGTGAACATCAAAGAAAAAACTAACTCTTCTTCGGTAAAAAATTCTTCTAAAAATGCCGAACCTAATCGTTGCATAAAAGTTCGTACCGTGCTTTTATGTTTACGAGCTAAAGTTCTAGCGCATGAAAGTCGAAGTATATACTTTAGTCGATACAAAGTCCGTTTTTTCGAAGATCCACTATGATAATGAAAAAGATTTCTACATATCCGACCAAATCGATCAAGAATATCCCAATCTGGCAAATCTGTCCAAATGGGTTTACTAATAGGATGGCCCGATCCAGTACAAAATTGAGCTTT…
	Hainardia_cylindrica_KJ529366	TTAATTAAGAGGCTTCACCAGGTCGTTGATACGTATAATATCAAAATACCAAATACGCTCACTGTGCGATCCACGGAAAGAAAAAAGG---GTTGTTTTGGTGAACATCAAAGAAAAAACTAACTCTTCTTCGGTAAAAAATTCTTCTAAAAATGCCGAACCTAATCGTTGCATAAAAGTTCGTACCGTGCTTTTATGTTTACGAGCTAAAGTTCTAGCGCATGAAAGTCGAAGTATATACTTTAGTCGATACAAAGTCCGTTTTTTCGAAGATCCACTATGATAATGAAAAAGATTTCTACATATCCGACCAAATCGATCAAGAATATCCCAATCTGACAAATCTGTCCAAATGGGTTTACTAATAGGATGGCCCGATCCAGTACAAAATTGAGCTTT…
	Hainardia_cylindrica_KJ599283	--------------------------------------------------------------------------------------------------------------------------------------------------------------------------------------------------------------------------------AAAGTCGAAGTATATACTTTAGTCGATACAAAGTCCGTTTTTTYGAAGATCCACTATGATAATGAAAAAGATTTCTACATATCCGACCAAATCGATCAAGAATATCCCAATCTGACAAATCTGTCCAAATGGGTTTACTAATAGGATGGCCCGATCCAGTACAAAATTGAGCTTT…
	Helictochloa_aetolica_KM523864	-----------------------------------------------------------------------------------------------------------------------------------------------------------------------------------------------------------------------------------------------------------------TCCGTTTTTTCGAAGATCCACTATGATAATGAAAAAGATTTCTACATATCCGACCAAATCGATCAAGAATATCCCAATCTGATAAATCTGTCCAAATGGGTTTACTAATAGGATGGCCCGATCCAGTACAAAATTGAGCTTT…
	Helictochloa_aetolicum_FM957008	TTAATTAAGAGGCTTCACCAGGTCGTTGATACGTATAATATCAAAATACCAAATACGTTCACTGTGCGATCCACGGAAAGGAAAAAGG---GTTGTTTTGGTGAACATCAAAGAAAAAACGAGCTCTTCTTCGGTAAAAAATTCTTCTAAAAATGTCGAACCTAATCGTTGCATAAAAGTTCGTACCGTGCTTTTATGTTTACGAGCTAAAGTTCTAGCGCATGAAAGTCGAAGTATATACTTTAGTCGATACAAAGTCCGTTTTTTCGAAGATCCACTATGATAATGAAAAAGATTTCTACATATCCGACCAAATCGATCAAGAATATCCCAATCTGATAAATCTGTCCAAATGGGTTTACTAATAGGATGGCCCGATCCAGTACAAAATTGAGCTTT…
	Helictochloa_albinerve_FM957006	TTAATTAAGAGGCTTCACCAGGTCGTTGATACGTATAATATCAAAATACCAAATACGTTCACTGTGCGATCCACGGAAAGGAAAAAGG---GTTGTTTTGGTGAACATCAAAGAAAAAACGAGCTCTTCTTCGGTAAAAAATTCTTCTAAAAATGTCGAACCTAATCGTTGCATAAAAGTTCGTACCGTGCTTTTATGTTTACGAGCTAAAGTTCTAGCGCATGAAAGTCGAAGTATATACTTTAGTCGATACAAAGTCCGTTTTTTCGAAGATCCACTATGATAATGAAAAAGATTTCTACATATCCGACCAAATCGATCAAGAATATCCCAATCTGATAAATCTGTCCAAATGGGTTTACTAATAGGATGGCCCGATCCAGTACAAAATTGAGCTTT…
	Helictochloa_bromoides_AM234721	-----------------------------------------------------------------------------------------------------------------------------------------------------------------------------------------------------------------------------------GTCGAAGTATATACTTTAGTCGATACAAAGTCCGTTTTTTCGAAGATCCACTATGATAATGAAAAAGATTTCTACATATCCGACCAAATCGATCAAGAATATCCCAATCTGATAAATCTGTCCAAATGGGTTTACTAATAGGATGGCCCGATCCAGTACAAAATTGAGCTTT…
	Helictochloa_compressum_FM957009	TTAATTAAGAGGCTTCACCAGGTCGTTGATACGTATAATATCAAAATACCAAATACGTTCACTGTGCGATCCACGGAAAGGAAAAAGG---GTTGTTTTGGTGAACATCAAAGAAAAAACGAGCTCTTCTTCGGTAAAAAATTCTTCTAAAAATGTCGAACCTAATCGTTGCATAAAAGTTCGTACCGTGCTTTTATGTTTACGAGCTAAAGTTCTAGCGCATGAAAGTCGAAGTATATACTTTAGTCGATACAAAGTCCGTTTTTTCGAAGATCCACTATGATAATGAAAAAGATTTCTACATATCCGACCAAATCGATCAAGAATATCCCAATCTGATAAATCTGTCCAAATGGGTTTACTAATAGGATGGCCCGATCCAGTACAAAATTGAGCTTT…
	Helictochloa_hookeri_DQ786888	TTAATTAARAGGCTTCACCAGGTCGTTGATACGTATAATATCAAAATACCAAATACGTTCACTGKGCGATCCACGGAAAGGAAAAAGG---GTTGTTTTGGTGAACATCAAAGAAAAAACGAGCTCTTCTTCGGTAAAAAATTCTTCTAAAAATGTCGAACCTAATCGTTGCATAAAAGTTCGTACCGTGCTTTTATGTTTACGAGCTAAAGTTCTAGCGCATGAAAGTCGAAGTATATACTTTAGTCGATACAAAGTCCGTTTTTTCGAAGATCCACTATGATAATGAAAAAGATTTCTACATATCCGACCAAATCGATCAAGAATATCCCAATCTGATAAATCTGTCCAAATGGGTTTACTAATAGGATGGCCCGATCCAGTACAAAATTGAGCTTT…
	Helictochloa_leve_FM958418	TTAATTAAGAGGCTTCACCAGGTCGTTGATACGTATAATATCAAAATACCAAATACGTTCACTGTGCGATCCACGGAAAGGAAAAAGG---GTTGTTTTGGTGAACATCAAAGAAAAAACGAGCTCTTCTTCGGTAAAAAATTCTTCTAAAAATGTCGAACCTAATCGTTGCATAAAAGTTCGTACCGTGCTTTTATGTTTACGAGCTAAAGTTCTAGCGCATGAAAGTCGAAGTATATACTTTAGTCGATACAAAGTCCGTTTTTTCGAAGATCCACTATGATAATGAAAAAGATTTCTACATATCCGACCAAATCGATCAAGAATATCCCAATCTGATAAATCTGTCCAAATGGGTTTACTAATAGGATGGCCCGATCCAGTACAAAATTGAGCTCT…
	Helictochloa_marginatum_FM957007	TTAATTAAGAGGCTTCACCAGGTCGTTGATACGTATAATATCAAAATACCAAATACGTTCACTGTGCGATCCACGGAAAGGAAAAAGG---GTTGTTTTGGTGAACATCAAAGAAAAAACGAGCTCTTCTTCGGTAAAAAATTCTTCTAAAAATGTCGAACCTAATCGTTGCATAAAAGTTCGTACCGTGCTTTTATGTTTACGAGCTAAAGTTCTAGCGCATGAAAGTCGAAGTATATACTTTAGTCGATACAAAGTCCGTTTTTTCGAAGATCCACTATGATAATGAAAAAGATTTCTACATATCCGACCAAATCGATCAAGAATATCCCAATCTGATAAATCTGTCCAAATGGGTTTACTAATAGGATGGCCCGATCCAGTACAAAATTGAGCTTT…
	Helictochloa_pratensis_JN894523	--------------------------------------------------------------------------------------------------------------------------------------------------------------------------------------------------------------------------------------------------------------AAGTCCGTTTTTTCGAAGATCCACTATGATAATGAAAAAGATTTCTACATATCCGACCAAATCGATCAAGAATATCCCAATCTGATAAATCTGTCCAAATGGGTTTACTAATAGGATGGCCCGATCCAGTACAAAATTGAGCTTT…
	Helictochloa_schellianum_AM234550	TTAATTAAGAGGCTTCACCAGGTCGTTGATACGTATAATATCAAAATACCAAATACGTTCACTGTGCGATCCACGGAAAGGAAAAAGG---GTTGTTTTGGTGAACATCAAAGAAAAAACGAGCTCTTCTTCGGTAAAAAATTCTTCTAAAAATGYCGAACCTAATCGTTGCATAAAAGTTCGTACCGTGCTTTTATGTTTACGAGCTAAAGTTCTAGCGCATGAAAGTCGAAGTATATACTTTAGTCGATACAAAGTCCGTTTTTTCGAAGATCCACTATGATAATGAAAAAGATTTCTACATATCCGACCAAATCGATCAAGAATATCCCAATCTGATAAATCTGTCCAAATGGGTTTACTAATAGGATGGCCCGATCCAGTACAAAATTGAGCTTT…
	Helictotrichon_convolutum_AM234557	TTAATTAAGAGGCTTCACCAGGTCGTTGATACGTATAATATCAAAATACCAAATACGCTCACTGTGCGATCCACGGAAAGAAAAAAGG---CTTGTTTTGGTGAACATCAAAGCAAAAACTAACTCTTCTTCGGTAAAAAATTCTTCTAAAAATGCCGAACCTAACCGTTGCATAAAAGTTCGTACCGTGCTTTTATGTTTACGAGCTAAAGTTCTAGCGCATGAAAGTCGAAGTATATACTTTAGTCGATACAAAGTCTGTTTTTTCGAAGATCCACTATGATAATGAAAAAGATTTCTACATATGCGACCAAATCGATCAAGAATATCCCAATCTGATAAATCTGTCCAAATGGGTTTACTAATAGGATGTCCCGATCCAGTACAAAATTGAGCTTT…
	Helictotrichon_convolutum_DQ786919	TTAATTAAGAGGCTTCACCAGGTCGTTGATACGTATAATATCAAAATACCAAATACGCTCACTGTGCGATCCACGGAAAGAAAAAAGG---CTTGTTTTGGTGAACATCAAAGCAAAAACTAACTCTTCTTCGGTAAAAAATTCTTCTAAAAATGCCGAACCTAACCGTTGCATAAAAGTTCGTACCGTGCTTTTATGTTTACGAGCTAAAGTTCTAGCGCATGAAAGTCGAAGTATATACTTTAGTCGATACAAAGTCTGTTTTTTCGAAGATCCACTATGATAATGAAAAAGATTTCTACATATGCGACCAAATCGATCAAGAATATCCCAATCTGATAAATCTGTCCAAATGGGTTTACTAATAGGATGTCCCGATCCAGTACAAAATTGAGCTTT…
	Helictotrichon_convolutum_KM523865	-------------------------------------------------------------------------------------------------------------------------------------------------------------------------------------------------------------------------------------------------------------------------------------------------------------------------AATCGATCAAGAATATCCCAATCTGATAAATCTGTCCAAATGGGTTTACTAATAGGATGTCCCGATCCAGTACAAAATTGAGCTTT…
	Helictotrichon_mortonianum_DQ786920	TTAATTAAGAGGCTTCACCAGGTCGTTGATACGWATAATATMAAAATACCAAATACGCTCACTGTGCGATCCACGGAAAGAAAAAAGG---CTTGTTTTGGTGAACATCAAAGCAAAAACTAACTCTTCTTCGGTAAAAAATTCTTCTAAAAATGCCGAACCTAACCGTTGCATAAAAGTTCGTACCGTGCTTTTATGTTTACGAGCTAAAGTTCTAGCGCATGAAAGTCGAAGTATATACTTTAGTCGATACAAAGTCTGTTTTTTCGAAGATCCACTATGATAATGAAAAAGATTTCTACATATGCGACCAAATCGATCAAGAATATCCCAATCTGATAAATCTGTCCAAATGGGTTTACTAATAGGATGTCCCGATCCAGTACAAAATTGAGCTTT…
	Helictotrichon_parlatorei_AM234566	TTAATTAAGAGGCTTCACCAGGTCATTGATACGTATAATATCAAAATACCAAATACGCTCACTGTGCGATCCACGGAAAGCAAAAAGG---CTTGTTTTGGTGAACATCAAAGCAAAAACTAACTCTTCTTCGGTAAAAAATTCTTCTAAAAATGCCGAACCTAACCGTTGCATAAAAGTTCGTACCGTGCTTTTATGTTTACGAGCTAAAGTTCTAGCGCATGAAAGTCGAAGTATATACTTTAGTCGATACAAAGTCTGTTTTTTCGAAGATCCACTATGATAATGAAAAAGATTTCTACATATGCGACCAAATCGATCAAGAATATCCCAATCTGATAAATCTGTCCAAATGGGTTTACTAATAGGATGTCCCGATCCAGTACAAAATTGAGCTTT…
	Helictotrichon_parlatorei_FM957005	TTAATTAAGAGGCTTCACCAGGTCATTGATACGTATAATATCAAAATACCAAATACGCTCACTGTGCGATCCACGGAAAGCAAAAAGG---CTTGTTTTGGTGAACATCAAAGCAAAAACTAACTCTTCTTCGGTAAAAAATTCTTCTAAAAATGCCGAACCTAACCGTTGCATAAAAGTTCGTACCGTGCTTTTATGTTTACGAGCTAAAGTTCTAGCGCATGAAAGTCGAAGTATATACTTTAGTCGATACAAAGTCTGTTTTTTCGAAGATCCACTATGATAATGAAAAAGATTTCTACATATGCGACCAAATCGATCAAGAATATCCCAATCTGATAAATCTGTCCAAATGGGTTTACTAATAGGATGTCCCGATCCAGTACAAAATTGAGCTTT…
	Helictotrichon_sedenense_subsp_sedenense_FM957004	TTAATTAAGAGGCTTCACCAGGTCGTTGATACGTATAATATCAAAATACCAAATACGCTCACTGTGCGATCCACGGAAAGAAAAAAGG---CTTGTTTTGGTGAACATCAAAGCAAAAACTAACTCTTCTTCGGTAAAAAATTCTTCTAAAAATGCCGAACCTAACCGTTGCATAAAAGTTCGTACCGTGCTTTTATGTTTACGAGCTAAAGTTCTAGCGCATGAAAGTCGAAGTATATACTTTAGTCGATACAAAGTCTGTTTTTTCGAAGATCCACTATGATAATGAAAAAGATTTCTACATATGCGACCAAATCGATCAAGAATATCCCAATCTGATAAATCTGTCCAAATGGGTTTACTAATAGGATGTCCCGATCCAGTACAAAATTGAGCTTT…
	Helictotrichon_setaceum_subsp_petzense_FM957010	TTAATTAAGAGGCTTCACCAGGTCATTGATACGTATAATATCAAAATACCAAATACGCTCACTGTGCGATCCACGGAAAGAAAAAAGG---CTTGTTTTGGTGAACATCAAAGCAAAAACTAACTCTTCTTCGGTAAAAAATTCTTCTAAAAATGCCGAACCTAACCGTTGCATAAAAGTTCGTACCGTGCTTTTATGTTTACGAGCTAAAGTTCTAGCGCATGAAAGTCGAAGTATATACTTTAGTCGATACAAAGTCTGTTTTTTCGAAGATCCACTATGATAATGAAAAAGATTTCTACATATGCGACCAAATCGATCAAGAATATCCCAATCTGATAAATCTGTCCAAATGGGTTTACTAATAGGATGTCCCGATCCAGTACAAAATTGAGCTTT…
	Helictotrichon_sulcatum_KJ529355	TTAATTAAGAGGCTTCACCAGGTCGTTGATACGTATAATATCAAAATACCAAATACGTTCACTGTGCGATCCACGGAAAGGAAAAAGG---GTTGTTTTGGTGAACATCAAAGAAAAAACGAGCTCTTCTTCGGTAAAAAATTCTTCTAAAAATGTCGAACCTAATCGTTGCATAAAAGTTCGTACCGTGCTTTTATGTTTACGAGCTAAAGTTCTAGCGCATGAAAGTCGAAGTATATACTTTAGTCGATACAAAGTCCGTTTTTTCGAAGATCCACTATGATAATGAAAAAGATTTCTACATATCCGACCAAATCGATCAAGAATATCCCAATCTGATAAATCTGTCCAAATGGGTTTACTAATAGGATGGCCTGATCCAGTACAAAATTGAGCTTT…
	Helictotrichon_tianschanicum_SAA149_Soreng7580	------------------------------------------------------------------------------------------------------------------------------------------------------------------------------------------------------------------------------------------------------------------------------------------------AAAAAGATTTCTACATATGCGACCAAATCGATCAAGAATATCCCAATCTGATAAATCTGTCCAAATGGGTTTACTAATAGGATGTCCCGATCCAGTACAAAATTGAGCTTT…
	Helictotrichon_x_krischae_FM958417	TTAATTAAGAGGCTTCACCAGGTCATTGATACGTATAATATCAAAATACCAAATACGCTCACTGTGCGATCCACGGAAAGAAAAAAGG---CTTGTTTTGGTGAACATCAAAGCAAAAACTAACTCTTCTTCGGTAAAAAATTCTTCTAAAAATGCCGAACCTAACCGTTGCATAAAAGTTCGTACCGTGCTTTTATGTTTACGAGCTAAAGTTCTAGCGCATGAAAGTCGAAGTATATACTTTAGTCGATACAAAGTCTGTTTTTTCGAAGATCCACTATGATAATGAAAAAGATTTCTACATATGCGACCAAATCGATCAAGAATATCCCAATCTGATAAATCTGTCCAAATGGGTTTACTAATAGGATGTCCCGATCCAGTACAAAATTGAGCTTT…
	Holcus_annuus_DQ786921	TTAATTAAGAGGCTTCACCAGGNCGTTGATACGTARAATATCAAAATACCAAATACGCTCACTGTGCGATCCACGGAAAGAAAAAAAG---GTTGTTTTGGTGAACATCAAAGAAAAAACTAGCTCTTCCTCGGTAAAAAATTCTTCTAAAAATGCCGAACCTAATCGTTGAATAAAAGTTCGTACCGTGCTTTTATGTTTACGAGCTAAAGTTCTCGCGCATGAAAGTCGAAGTATATACTTTAGTCGATACAAAGTCTGTTTTTTCGAAGATCCACTATGATAATGAAAAAGATTTCGACATATCCGACCAAATCGATCAAGAATATCCCAATCTGATAAATCCGTCCAAATGGGTTTACTAATAGGATGGCCCGATCCAGTACAAAATTGAGCTTT…
	Holcus_azoricus_HM850539	--------------------------------------------------------------------------------------------------------------------------------------------------------------------------------------------------------------------------------------------------------------------------------------TATGATAATGAAAAAGATTTCGACATATCCGACCAAATCGATCAAGAATATCCCAATCTGATAAATCCGTCCAAATGGGTTTACTAATAGGATGGCCCGATCCAGTACAAAATTGAGCTTT…
	Holcus_lanatus_HE573931	TTAATTAAGAGGCTTCACCAGGTCGTTGATACGTAGAATATCAAAATACCAAATACGCTCACTGTGCGATCCACGGAAAGAAAAAAAG---GTTGTTTTGGTGAACATCAAAGAAAAAACTAGCTCTTCCTCGGTAAAAAATTCTTCTAAAAATGCCGAACCTAATCGTTGAATAAAAGTTCGTACCGTGCTTTTATGTTTACGAGCTAAAGTTCTAGCGCATGAAAGTCGAAGTATATACTTTAGCCGATACAAAGTCTGTTTTTTCGAAGATCCACTATGATAATGAAAAAGATTTCGACATATCCGACCAAATCGATCAAGAATATCCCAATCTGATAAATCCGTCCAAATGGGTTTACTAATAGGATGGCCCGATCCAGTACAAAATTGAGCTTT…
	Holcus_lanatus_HM850540	--------------------------------------------------------------------------------------------------------------------------------------------------------------------------------------------------------------------------------------------------------------------------------------TATGATAATGAAAAAGATTTCGACATATCCGACCAAATCGATCAAGAATATCCCAATCTGATAAATCCGTCCAAATGGGTTTACTAATAGGATGGCCCGATCCAGTACAAAATTGAGCTTT…
	Holcus_lanatus_HQ600034	TTAATTAAGAGGCTTCACCAGGTCGTTGATACGTAGAATATCAAAATACCAAATACGCTCACTGTGCGATCCACGGAAAGAAAAAAAG---GTTGTTTTGGTGAACATCAAAGAAAAAACTAGCTCTTCCTCGGTAAAAAATTCTTCTAAAAATGCCGAACCTAATCGTTGAATAAAAGTTCGTACCGTGCTTTTATGTTTACGAGCTAAAGTTCTAGCGCATGAAAGTCGAAGTATATACTTTAGCCGATACAAAGTCTGTTTTTTCGAAGATCCACTATGATAATGAAAAAGATTTCGACATATCCGACCAAATCGATCAAGAATATCCCAATCTGATAAATCCGTCCAAATGGGTTTACTAATAGGATGGCCCGATCCAGTACAAAATTGAGCTTT…
	Holcus_lanatus_JN894527	----------------------------------------------------------------------------------------------------------------------------------------------------------------------------------------------------------------------------------------------------------------------------GAAGATCCACTATGATAATGAAAAAGATTTCGACATATCCGACCAAATCGATCAAGAATATCCCAATCTGATAAATCCGTCCAAATGGGTTTACTAATAGGATGGCCCGATCCAGTACAAAATTGAGCTTT…
	Holcus_lanatus_JN894528	---------------------------------------------------------------------------------------------------------------------------------------------------------------------------------------------------------------------TCTAGCGCATGAAAGTCGAAGTATATACTTTAGCCGATACAAAGTCTGTTTTTTCGAAGATCCACTATGATAATGAAAAAGATTTCGACATATCCGACCAAATCGATCAAGAATATCCCAATCTGATAAATCCGTCCAAATGGGTTTACTAATAGGATGGCCCGATCCAGTACAAAATTGAGCTTT…
	Holcus_lanatus_JN894905	--------------------------------------------------------------------------------------------------------------------------------------------------------------------------------------------------------------CTAAAGTTCTAGCGCATGAAAGTCGAAGTATATACTTTAGCCGATACAAAGTCTGTTTTTTCGAAGATCCACTATGATAATGAAAAAGATTTCGACATATCCGACCAAATCGATCAAGAATATCCCAATCTGATAAATCCGTCCAAATGGGTTTACTAATAGGATGGCCCGATCCAGTACAAAATTGAGCTTT…
	Holcus_lanatus_JX438084	TTAATTAAGAGGCTTCACCAGGTCGTTGATACGTAGAATATCAAAATACCAAATACGCTCACTGTGCGATCCACGGAAAGAAAAAAAG---GTTGTTTTGGTGAACATCAAAGAAAAAACTAGCTCTTCCTCGGTAAAAAATTCTTCTAAAAATGCCGAACCTAATCGTTGAATAAAAGTTCGTACCGTGCTTTTATGTTTACGAGCTAAAGTTCTAGCGCATGAAAGTCGAAGTATATACTTTAGCCGATACAAAGTCTGTTTTTTCGAAGATCCACTATGATAATGAAAAAGATTTCGACATATCCGACCAAATCGATCAAGAATATCCCAATCTGATAAATCCGTCCAAATGGGTTTACTAATAGGATGGCCCGATCCAGTACAAAATTGAGCTTT…
	Holcus_lanatus_KJ204489	-----------------------------------------------------------------------------------------------------------------------------------------------------------------------------------------------------------------------------------------------------------------------------------------------------GATTTCGACATATCCGACCAAATCGCTCAAGAATATCCCAATNNGATAAATCCGTCCAAATGGGTTTACTAATAGGATGGCCCGATCCAGTACAAAATTGAGCTTT…
	Holcus_lanatus_KJ529341	TTAATTAAGAGGCTTCACCAGGTCGTTGATACGTATAATATCAAAATACCAAATACGCTCACTGTGCGATCCACGGAAAGAAAAAAGG---GTTGTTTTGGTGAACATCAAAGAAAAAACTAGCTCTTCTTCGGTAAAAAATTCTTCTAAAAATGCCGAACCTAATCGTTGCATAAAAGTTCGTACCGTGCTTTTATGTTTACGAGCTAAAGTTCTAGCGCATGAAAGTCGAAGTATATACTTTAGTCGATACAAAGTCTGTTTTTTCGAAGATCCACTATGATAATGAAAAAGATTTCTACATATCCGACCAAATCGATCAAGAATATCCCAATCTGATAAATCTGTCCAAATGGGTTTACTAATAGGATGGCCCGATCCAGTACAAAATTGAGCTTT…
	Holcus_lanatus_SAA26_Peterson18732	-----------------------------------------------------------------------------------------------------------------------------------------------------------------------------------------------------------------------------------------------------------------------------------CACTATGATAATGAAAAAGATTTCGACATATCCGACCAAATCGATCAAGAATATCCCAATCTGATAAATCCGTCCAAATGGGTTTACTAATAGGATGGCCCGATCCAGTACAAAATTGAGCTTT…
	Holcus_mollis_AM234554	TTAATTAAGAGGCTTCACCAGGTCGTTGATACGTATAATATCAAAATACCAAATACGCTCACTGTGCGATCCACGGAAAGAAAAAAAA---GTTGTTTTGGTGAACATCAAAGAAAAAACTAGCTCTTCCTCGGTAAAAAATTCTTCTAAAAATGCCGAACCTAATCGTTGAATAAAAGTTCGTACCGTGCTTTTATGTTTACGAGCTAAAGTTCTAGCGCATGAAAGTCGAAGTATATACTTTAGTCGATACAAAGTCTGTTTTTTCGAAGATCCACTATGATAATGAAAAAGATTTCGACATATCCGACCAAATCGATCAAGAATATCCCAATCTGATAAATCCGTCCAAATGGGTTTACTAATAGGATGGCCCGATCCAGTACAAAATTGAGCTTT…
	Holcus_mollis_JN895313	------------------------------------------------------------------------------------------------------------------------------------------------------------CGAACCTAATCGTTGAATAAAAGTTCGTACCGTGCTTTTATGTTTACGAGCTAAAGTTCTAGCGCATGAAAGTCGAAGTATATACTTTAGTCGATACAAAGTCTGTTTTTTCGAAGATCCACTATGATAATGAAAAAGATTTCGACATATCCGACCAAATCGATCAAGAATATCCCAATCTGATAAATCCGTCCAAATGGGTTTACTAATAGGATGGCCCGATCCAGTACAAAATTGAGCTTT…
	Holcus_mollis_JN895362	--------------------------------------------------------------------------------------------------------------------------------------------------------------------------------------------------------------------------------------------TATACTTTAGTCGATACAAAGTCTGTTTTTTCGAAGATCCACTATGATAATGAAAAAGATTTCGACATATCCGACCAAATCGATCAAGAATATCCCAATCTGATAAATCCGTCCAAATGGGTTTACTAATAGGATGGCCCGATCCAGTACAAAATTGAGCTTT…
	Holcus_mollis_JN895365	---------------------------------------------------------------------------------------------------------------------------------------------------------------------------------------------------------------------TCTAGCGCATGAAAGTCGAAGTATATACTTTAGTCGATACAAAGTCTGTTTTTTCGAAGATCCACTATGATAATGAAAAAGATTTCGACATATCCGACCAAATCGATCAAGAATATCCCAATCTGATAAATCCGTCCAAATGGGTTTACTAATAGGATGGCCCGATCCAGTACAAAATTGAGCTTT…
	Holcus_rigidus_HM850541	---------------------------------------------------------------------------------------------------------------------------------------------------------------------------------------------------------------------------------------------------------------------------------------------------------------------------------------------------------------------------------------------------------------…
	Hookerochloa_eriopoda_KM523866	-------------------------------------------------------------------------------------------------------------------------------------------------------------------------------------------------------------------------------------------------------------------------------GATCCACTATGATAATGAAAAAGATTTCTACATATCCGACCAAATCGATCAAGAATATCCCAATCTGATAAATCTGTCCAAATGGGTTTACTAATAGGATGGCCCGATCCAGTACAAAATTGAGCTTT…
	Hookerochloa_hookeriana_KM523867	-----------------------------------------------------------------------------------------------------------------------------------------------------------------------------------------------------------------------------------------------------------------TCCGTTTTTTCGAAGATCCACTATGATAATGAAAAAGATTTCTACATATCCGACCAAATCGATCAAGAATATCCCAATCTGATAAATCTGTCCAAATGGGTTTACTAATAGGATGGCCCGATCCAGTACAAAATTGAGCTTT…
	Hyalopoa_lanatiflora_AM234604	TTAATTAAGAGGCTTCACCAGGTCGTTGATACGTATAATATCAAAATACCAAATACGCTCACTGTGCGATCCACGGAAAGAAAAAAGG---GTTGTTTTGGTGAACATCAAAGAAAAAACTAGCTCTTCTTCGGTAAAAAATTCTTCTAAAAATGCCGAACCTAATCGTTGCATAAAAGTTCGTACCGTGCTTTTATGTTTACGAGCTAAAGTTCTAGCGCATGAAAGTCGAAGTATATACTTTAGTCGATACAAAGTCCGTTTTTTCGAAGATCCACTATGATAATGAAAAAGATTTCTACATATCCGACCAAACCGATCAAGAATATCCCAATCTGATAAATCTGTCCAAATGGGTTTACTAATAGGATGGCCCGATCCAGTACAAAATTGAGCTTT…
	Hyalopoa_pontica_KM523868	--------------------------------------------------------------------------------------------------------------------------------------------------------------------------------------------------------------------------------------------------------------------GTTTTTTCGAAGATCCACTATGATAATGAAAAAGATTTCTACATATCCGACCAAATCGATCAAGAATATCCCAATCTGATAAATCTGTCCAAATTGGTTTACTAATAGGATGGCCCGATCCAGTACAAAATTGAGCTTT…
	Koeleria_asiatica_KC474938	----------------------------------------------------------------------------------------------------------------------------------------------------------------------------------------------------------------------------------------------TACTTTAGTCGATACAAAGTCTGTTTTTTCGAAGATCCACTATGATAATGAAAAAGATTTCTACATATGCGACCAAATCGATCAAGAATATCCCAATCTGATAAATCTGTCCAACTGGGTTTACTAATAGGATGCCCCGATCCAGTACAAAATTGAGCTTT…
	Koeleria_capensis_AM234558	TTAATTAAGAGGCTTCACCAGGTCGTTGATACGTATAATATCAAAATACCAAATACGCTCACTGTGAGATCCACGGAAAGAAAAAAGG---CTTGTTTTGGTGAACATCAAAGCAAAAACTAACTCTTCTTCGGTAAAAAATTCTTCTAAAAATGCCGAACCCAACCGTTGCATAAAAGTTCGTACCGTGCTTTTATGTTTACGAGCTAAAGTTCTAGCGCATGAAAGTCGAAGGATATACTTTAGTCGATACAAAGTCTGTTTTTTCGAAGATCCACTATGATAATGAAAAAGATTTCTACATATGCGACCAAATCGATCAAGAATATCCCAATCTGATAAATCTGTCCAACTGGGTTTACTAATAGGATGCCCCGATCCAGTACAAAATTGAGCTTT…
	Koeleria_capensis_SAA650_Smook2559	-----------------------------------------------------------------------------------------------------------------------------------------------------------------------------------------------------------------------------------------GGATATACTTTAGTCGATACAAAGTCTGTTTTTTCGAAGATCCACTATGATAATGAAAAAGATTTCTACATATGCGACCAAATCGATCAAGAATATCCCAATCTGATAAATCTGTCCAACTGGGTTTACTAATAGGATGCCCCGATCCAGTACAAAATTGAGCTTT…
	Koeleria_capensis_SAA665_Smook10302	---------------------------------------------------------------------------------------------------------------------------------------------------------------------------------------------------------------------------------AAGTCGAAGGATATACTTTAGTCGATACAAAGTCTGTTTTTTCGAAGATCCACTATGATAATGAAAAAGATTTCTACATATGCGACCAAATCGATCAAGAATATCCCAATCTGATAAATCTGTCCAACTGGGTTTACTAATAGGATGCCCCGATCCAGTACAAAATTGAGCTTT…
	Koeleria_castellana_KJ529337	TTAATTAAGAGGCTTCACCAGGTCGTTGATACGTATAATATCAAAATACCAAATACGCTCACTGTGAGATCCACGGAAAGAAAAAAGG---CTTGTTTTGGTGAACATCAAAGCAAAAACTAACTCTTCTTCGGTAAAAAATTCTTCTAAAAATGCCGAACCCAACCGTTGCATAAAAGTTCGTACCGTGCTTTTATGTTTACGAGCTAAAGTTCTAGCGCATGAAAGTCGAAGGATATACTTTAGTCGATACAAAGTCTGTTTTTTCGAAGATCCACTATGATAATGAAAAAGATTTCTACATATGCGACCAAATCGATCAAGAATATCCCAATCTGATAAATCTGTCCAACTGGGTTTACTAATAGGATGCCCCGATCCAGTACAAAATTGAGCTTT…
	Koeleria_crassipes_KJ529338	TTAATTAAGAGGCTTCACCAGGTCGTTGATACGTATAATATCAAAATACCAAATACGCTCACTGTGAGATCCACGGAAAGAGAAAAGG---CTTGTTTTGGTGAACATCAAAGCAAAAACTAACTCTTCTTCGGTAAAAAATTCTTCTAAAAATGCCGAACCCAACCGTTGCATAAAAGTTCGTACCGTGCTTTTATGTTTACGAGCTAAAGTTCTAGCGCATGAAAGTCGAAGGATATACTTTAGTCGATACAAAATTTGTTTTTTCGAAGATCCACTATGATAATGAAAAAGATTTCTACATATGCGACCAAATCGATCAAGAATATCCCAATCTGATAAATCTGTCCAACTGGGTTTACTAATAGGATGCCCCGATCCAGTACAAAATTGAGCTTT…
	Koeleria_lobata_SAA651_Soreng3813b	------------------------------------------------------------------------------------------------------------------------------------------------------------------------------------------------------------------------------------------GATATACTTTAGTCGATACAAAGTCTGTTTTTTCGAAGATCCACTATGATAATGAAAAAGATTTCTACATATGCGACCAAATCGATCAAGAATATCCCAATCTGATAAATCTGTCCAACTGGGTTTACTAATAGGATGCCCCGATCCAGTACAAAATTGAGCTTT…
	Koeleria_loweana_HE646580	TTAATTAAGAGGCTTCACCAGGTCGTTGATACGTATAATATCAAAATACCAAATACGCTCACTGTGAGATCCACGGAAAGAAAAAAGG---CTTGTTTTGGTGAACATCAAAGCAAAAACTAACTCTTCTTCGGTAAAAAATTCTTCTAAAAATGCCGAACCCAACCGTTGCATAAAAGTTCGTACCGTGCTTTTATGTTTACGAGCTAAAGTTCTAGCRCATGAAAGTCGAAGGATATACTTTAGTCGATACAAAGTCTGTTTTTTCGAAGATCCACTATGATAATGAAAAAGATTTCTACATATGCGACCAAATCGATCAAGAATATCCCAATCTGATAAATCTGTCCAACTGGGTTTACTAATAGGATGCCCCGATCCAGTACAAAATTGAGCTTT…
	Koeleria_macrantha_JN894672	---------------------------------------------------------------------------------------------------------------------------------------------------------------------------------------------------------------------------------------------------------------------------------------------------------------------------------------------------------------------------------------------------------------…
	Koeleria_macrantha_JN895104	-------------------------------------------------------------------------------------------------------------------------------------------------------------------------------------------------------------------------------------------ATATACTTTAGTCGATACAAAGTCTGTTTTTTCGAAGATCCACTATGATAATGAAAAAGATTTCTACATATGCGACCAAATCGATCAAGAATATCCCAATCTGATAAATCTGTCCAACTGGGTTTACTAATAGGATGCCCCGATCCAGTACAAAATTGAGCTTT…
	Koeleria_macrantha_KM538796	-----------GCTTCACCAGGTCGTTGATACGTATAATATCAAAATACCAAATACGCTCACTGTGAGATCCACGGAAAGAAAAAAGG---CTTGTTTTGGTGAACATCAAAGCAAAAACTAACTCTTCTTCGGTAAAAAATTCTTCTAAAAATGCCGAACCCAACCGTTGCATAAAAGTTCGTACCGTGCTTTTATGTTTACGAGCTAAAGTTCTAGCGCATGAAAGTCGAAGGATATACTTTAGTCGATACAAAGTCTGTTTTTTCGAAGATCCACTATGATAATGAAAAAGATTTCTACATATGCGACCAAATCGATCAAGAATATCCCAATCTGATAAATCTGTCCAACTGGGTTTACTAATAGGATGCCCCGATCCAGTACAAAATTGAGCTTT…
	Koeleria_macrantha_LN554439	TTAATTAAGAGGCTTCACCAGGTCGTTGATACGTATAATATCAAAATACCAAATACGCTCACTGTGAGATCCACGGAAAGAAAAAAGG---CTTGTTTTGGTGAACATCAAAGCAAAAACTAACTCTTCTTCGGTAAAAAATTCTTCTAAAAATGCCGAACCCAACCGTTGCATAAAAGTTCGTACCGTGCTTTTATGTTTACGAGCTAAAGTTCTAGCGCATGAAAGTCGAAGGATATACTTTAGTCGATACAAAGTCTGTTTTTTCGAAGATCCACTATGATAATGAAAAAGATTTCTACATATGCGACCAAATCGATCAAGAATATCCCAATCTGATAAATCTGTCCAACTGGGTTTACTAATAGGATGCCCCGATCCAGTACAAAATTGAGCTTT…
	Koeleria_macrantha_SAA79_Peterson19783	-----------------------------------------------------------------------------------------------------------------------------------------------------------------------------------------------------------------------------------------------------------------------------------------------------------------TGCGACCAAATCGATCAAGAATATCCCAATCTGATAAATCTGTCCAACTGGGTTTACTAATAGGATGCCCCGATCCAGTACAAAATTGAGCTTT…
	Koeleria_splendens_SAA649_Soreng7491	---------------------------------------------------------------------------------------------------------------------------------------------------------------------------------------------------------------------------------AAGTCGAAGGATATACTTTAGTCGATACAAAGTCTGTTTTTTCGAAGATCCACTATGATAATGAAAAAGATTTCTACATATGCGACCAAATCGATCAAGAATATCCCAATCTGATAAATCTATCCAACTGGGTTTACTAATAGGATGCCCCGATCCAGTACAAAATTGAGCTTT…
	Koeleria_vallesiana_JX438077	TTAATTAAGAGGCTTCACCAGGTCGTTGATACGTATAATATCAAAATACCAAATACGCTCACTGTGAGATCCACGGAAAGAAAAAAGG---CTTGTTTTGGTGAACATCAAAGCAAAAACTAACTCTTCTTCGGTAAAAAATTCTTCTAAAAATGCCGAACCCAACCGTTGCATAAAAGTTCGTACCGTGCTTTTATGTTTACGAGCTAAAGTTCTAGCGCATGAAAGTCGAAGGATATACTTTAGTCGATACAAAGTCTGTTTTTTCGAAGATCCACTATGATAATGAAAAAGATTTCTACATATGCGACCAAATCGATCAAGAATATCCCAATCTGATAAATCTGTCCAACTGGGTTTACTAATAGGATGCCCCGATCCAGTACAAAATTGAGCTTT…
	Koeleria_vallesiana_SAA648_Soreng4005b	---------------------------------------------------------------------------------------------------------------------------------------------------------------------------------------------------------------------------------AAGTCGAAGGATATACTTTAGTCGATACAAAGTCTGTTTTTTCGAAGATCCACTATGATAATGAAAAAGATTTCTACATATGCGACCAAATCGATCAAGAATATCCCAATCTGATAAATCTGTCCAACTGGGTTTACTAATAGGATGCCCCGATCCAGTACAAAATTGAGCTTT…
	Lachnagrostis_adamsonii_KJ599300	---------------------------------------------------------------------------------------------------------------------------------------------------------------------------------------------------------------------------------------------------------------------------------------------------------------------------------------------------------------------------------------------------------------…
	Lachnagrostis_filiformis_HE574415	TTAATTAAGAGGCTTTACCAGGTCGTTGATACGTATAATATCAAAATACCAAATACGCTCACTGTGCGATCCACGGAAAGAAAAAAGG---GTTGTTTTGGTGAACATCAAAGAAAAAACTAACTCTTCTTCGGTAAAAAATTCTTCTAAAAATGCCGAACCCAAACGTTGCATAAAAGTTCGTACCGTGCTTTTATGTTTACGAGCTAAAGTTCTAGCGCATGAAAGTCGAAGTATATACTTTAGGCGATACAAAGTCTGTTTTTTCGAAGATCCACTATGATAATGAAAAAGATTTCTACATATGCGACCAAATCGATCAAGAATATCCCAATCTGATAAATCTGTCCAAATCGGTTTACTAATAGGATGCCCCGATCCAGTACAAAATTGAGCTTT…
	Lagurus_ovatus_AM234563	TTAATTAAGAGGCTTCACCAGGTCGTTGATACGTATAATATCAAAATACCAAATACGCTCACTGTGCGATCCACGGAAAGAGAAAAGG---CTTGTTTTGGTGAACATCAAAGAAAAAACTAACTCTTCTTCGGTAAAAAATTCTTCTAAAAATGCCGAACCCAACCGTTGCATAAAAGTTCGTACCGTGCTTTTATGTTTACGAGCTAAAGTTCTAGCGCATGAAAGTCGAAGTATATACTTTAGTCGATACAAAGTCTGTTTTTTCGAAGATCCACTATGATAATGAAAAAGATTTCTACATATGCGACCAAATCGATCAAGAATATCCCAATCTGATAAATCTGTCCAAATGGGTTTACTAATAGGATGCCCCGATCCAGTACAAAATTTAGCTTT…
	Lagurus_ovatus_FN908059	TTAATTAAGAGGCTTCACCAGGTCGTTGATACGTATAATATCAAAATACCAAATACGCTCACTGTGCGATCCACGGAAAGAGAAAAGG---CTTGTTTTGGTGAACATCAAAGAAAAAACTAACTCTTCTTCGGTAAAAAATTCTTCTAAAAATGCCGAACCCAACCGTTGCATAAAAGTTCGTACCGTGCTTTTATGTTTACGAGCTAAAGTTCTAGCGCATGAAAGTCGAAGTATATACTTTAGTCGATACAAAGTCTGTTTTTTCGAAGATCCACTATGATAATGAAAAAGATTTCTACATATGCGACCAAATCGATCAAGAATATCCCAATCTGATAAATCTGTCCAAATGGGTTTACTAATAGGATGCCCCGATCCAGTACAAAATTTAGCTTT…
	Lagurus_ovatus_KJ529336	TTAATTAAGAGGCTTCACCAGGTCGTTGATACGTATAATATCAAAATACCAAATACGCTCACTGTGCGATCCACGGAAAGAGAAAAGG---CTTGTTTTGGTGAACATCAAAGCAAAAACTAACTCTTCTTCGGTAAAAAATTCTTCTAAAAATGCCGAACCCAACCGTTGCATAAAAGTTCGTACCGTGCTTTTATGTTTACGAGCTAAAGTTCTAGCGCATGAAAGTCGAAGTATATACTTTAGTCGATACAAAGTCTGTTTTTTCGAAGATCCACTATGATAATGAAAAAGATTTCTACATATGCGACCAAATCGATCAAGAATATCCCAATCTGATAAATCTGTCCAAATGGGTTTACTAATAGGATGCCCCGATCCAGTACAAAATTGAGCTTT…
	Lagurus_ovatus_SAA671_US3343370	------------------------------------------------------------------------------------------------------------------------------------------------------------------------------------------------------------------------------------------TATATACTTTAGTCGATACAAAGTCTGTTTTTTCGAAGATCCACTATGATAATGAAAAAGATTTCTACATATGCGACCAAATCGATCAAGAATATCCCAATCTGATAAATCTGTCCAAATGGGTTTACTAATAGGATGCCCCGATCCAGTACAAAATTTAGCTTT…
	Lagurus_ovatus_SAA744_Soreng14484	-----------------------------------------------------------------------------------------------------------------------------------------------------------------------------------------------------------------------------------------GTATATACTTTAGTCGATACAAAGTCTGTTTTTTCGAAGATCCACTATGATAATGAAAAAGATTTCTACATATGCGACCAAATCGATCAAGAATATCCCAATCTGATAAATCTGTCCAAATGGGTTTACTAATAGGATGCCCCGATCCAGTACAAAATTTAGCTTT…
	Lamarckia_aurea_JX438085	TTAATTAAGAGGCTTCACCAGGTCGTTGATACGTATAATATCAAAATACCAAATACGCTCACTGTGCGATCCACGGAAAGAAAAAAGG---GTTGTTTTGGTGAACATCAAAGAAAAAACAAGCTCTTCTTCGGTAAAAAATTCTTCTAAAAATGCCGAACCTAATCGTTGCATAAAAGTTCGTACCGTGCTTTTATGTTTACGAGCTAAAGTTCTAGCGCATGAAAGTCGAAGTATATACTTTAGTTGATACAAAGTCTGTTTTTTAGAAGATCCACTATGATAATGAAAAAGATTTCTACATATCCGACCAAATCGATCAAGAATATCCCAATCTGACAAATCTGTCCAAATGGGCTTACTAATAGGCTGGCCCGATCCAGTACAAAATTGAGCTTT…
	Lamarckia_aurea_KJ599279	--------------------------------------------------------------------------------------------------------------------------------------------------------------------------------------------------------------------------------AAAGTCGAAGTATATACTTTAGTYGATACAAAGTCYGTTTTTTWGAAGATCCACTATGATAATGAAAAAGATTTCTACATATCCGACCAAATCGATCAAGAATATCCCAATCTGAYAAATCTGTCCAAATGGGYTTACTAATAGGMTGGCCCGATCCAGTACAAAATTGAGCTTT…
	Leptophyllochloa_micrathera_SAA652_Peterson17403	------------------------------------------------------------------------------------------------------------------------------------------------------------------------------------------------------------------------------------------GATATACTTTAGTCGATACAAAGTCTGTTTTTTCGAAGATCCACTATGATAATGAAAAAGATTTCTACATATGTGACCAAATCGATCAAGAATATCCCAATCTGATAAATCTGTCCAAATGGGTTTACTAATAGGATGCCCCGATCCAGTACAAAATTGAGCTTT…
	Limnodea_arkansana_LN554440	TTAATTAAGAGGCTTCACCAGGTCGTTGATACGTATAATATCAAAATACCAAATACGCTCACTGTGCGATCCACGGAAAGAAAAAAGG---CTTGTTTTGGTGAACATCAAAGCAAAAACTAACTCTTCTTCCGTAAAAAATTCTTCTAAAAATGCCGAACCCAACCGTTGCATAAAAGTTCGTACCGTGCTTTTATGTTTACGAGCTAAAGTTCTAGCGCATGAAAGTCGAAGGATATACTTTAGTCGATACAAAGTCTGTTTTTTCGAAGATCCACTATGATAATGAAAAAGATTTCTACATATGTGACCAAATCGATCAAGAATATCCCAATCTGATAAATCTGTCCAAATGGGTTTACTAATAGGATGCCCCGATCCAGTACAAAATTGAGCTTT…
	Mibora_minima_DQ786927	TTAATTAAGAGGCTTCACCAGGTCGTTGATACGTATAATATCAAAATACCAAATACGCTCACTGTGCGATCCACGGAAAGAAAAAAGG---GTTGTTTTGGTGAACATCAAAGAAAAAACTAGCTCTTCTTCGGTAAAGAATTCTTCTAAAAATGCCGAACCTAATCGTTGCATAAAAGTTCGTACCGTGCTTTTATGTTTACGAGCTAAAGTTCTAGCGCAAGAAAGTCGAAGTATATACTTGAGTCGATACAAAGTCCGTTTTTTCGAAGATCCACTATGATAATGAAAAAGATTTCTACATATTCGACCAAATCGATCAAGAATATCCCAATCTGATAAATCTGTCCAAATAGGTTTACTAATAGGATGGCCCGATCCAGTACAAAATTGAGCTTT…
	Mibora_minima_JN896130	----------------------------------------------------------------------------------------------------------------------------------------------------------GCCGAACCTAATCGTTGCATAAAAGTTCGTACCGTGCTTTTATGTTTACGAGCTAAAGTTCTAGCGCAAGAAAGTCGAAGTATATACTTGAGTCGATACAAAGTCCGTTTTTTCGAAGATCCACTATGATAATGAAAAAGATTTCTACATATTCGACCAAATCGATCAAGAATATCCCAATCTGATAAATCTGTCCAAATAGGTTTACTAATAGGATGGCCCGATCCAGTACAAAATTGAGCTTT…
	Mibora_minima_KJ529357	TTAATTAAGAGGCTTCACCAGGTCGTTGATACGTATAATATCAAAATACCAAATACGCTCACTGTGCGATCCACGGAAAGAAAAAAGG---GTTGTTTTGGTGAACATCAAAGAAAAAACTAGCTCTTCTTCGGTAAAGAATTCTTCTAAAAATGCCGAACCTAATCGTTGCATAAAAGTTCGTACCGTGCTTTTATGTTTACGAGCTAAAGTTCTAGCGCAGGAAAGTCGAAGTATATACTTTAGTCGATACAAAGTCCGTTTTTTCGAAGATCCACTATGATAATGAAAAAGATTTCTACATATCCGACCAAATCGATCAAGAATATCCCAATCTGATAAATCTGTCCAAATGGGTTTACTAATAGGATGGCCCGATCCAGTACAAAATTGAGCTTT…
	Mibora_minima_FR694894	TTAATTAAGAGGCTTCACCAGGTCGTTGATACGTATAATATCAAAATACCAAATACGCTCACTGTGCGATCCACGGAAAGAAAAAAGG---GTTGCTTTGGTGAACATCAAAGAAAAAACTAGCTCTTCTTCGGTAAAGAATTCTTCTAAAAATGCCGAACCTAATCGTTGCATAAAAGTTCGTACCGTGCTTTTATGTTTACGAGCTAAAGTTCTAGCGCAAGAAAGTCGAAGTATATACTTGAGTCGATACAAAGTCCGTTTTTTCGAAGATCCACTATGATAATGAAAAAGATTTCTACATATTCGACCAAATCGATCAAGAATATCCCAATCTGATAAATCTGTCCAAATAGGTTTACTAATAGGATGGCCCGATCCAGTACAAAATTGAGCTTT…
	Milium_effusum_KM523869	-----------------------------------------------------------------------------------------------------------------------------------------------------------------------------------------------------------------------------------------------------------------------------------CACTATGATAATGAAAAAGATTTCTACAGATNNTACCAAATCGATCAAGAATATCCCAATCTGATAAATCTGTCCAAATGGGTTTACTAATAGGATGGCCCGATCCAGTACAAAATTGAGCTTT…
	Milium_effusum_KM523870	-----------------------------------------------------------------------------------------------------------------------------------------------------------------------------------------------------------------------------------------------------------------TCTGTTTTTTCGAAGATCCACTATGATAATGAAAAAGATTTCTACAGATCCGACCAAATCGATCAAGAATATCCCAATCTGATAAATCTGTCCAAATGGGTTTACTAATAGGATGGCCCGATCCAGTACAAAATTGAGCTTT…
	Milium_schmidtianum_KM523871	-----------------------------------------------------------------------------------------------------------------------------------------------------------------------------------------------------------------------------------------------------------------TCTGTTTTTTCGAAGATCCACTATGATAATGAAAAAGATTTCTACAGATCCGACCAAATCGATCAAGAATATCCCAATCTGATAAATCTGTCCAAATGGGTTTACTAATAGGATGGCCCGATCCAGTACAAAATTGAGCTTT…
	Molineriella_laevis_DQ786929	TTAATTAAGAGGCTTCACCAAGTCGTTGATACGTATAATATCAAAATACCAAATACGCTCACTGTGCGATCCACGGAAAGGGAAAAGG---GTTGTTTTGGTGAACATCAAAGAAAAAACGAGCTCTTCTTCGGTAAAAAATTCTTCTAAAAATGTCGAACCTAATCGTTGCATAAAAGTTCGTACCGTGCTTTTATGTTTACGAGCTAAAGTTCTAGCGCATGAAAGTCGAAGTATATACTTTAGTCGATACAAAGTCCGTTTTTTCGAAGATCCACTATGATAATGAAAAAGATTTCTACATATCCGACCAAATCGATCAAGAATATCCCAATCTGATAAATCCGTCCAAATGGGTTTACTAATAGGATGGCCCGATCCAGTACAAAATTGAGCTTT…
	Nephelochloa_orientalis_KM523873	-----------------------------------------------------------------------------------------------------------------------------------------------------------------------------------------------------------------------------------------------------------------TCCGTTTTTTCGAAGATCCACTATGATAATGAAAAAGATTTCTACATATCCGACCAAATCGATCAAGAATATCCCAATCTGATAAATCTGTCCAAATGGGTTTACTAATAGGATGGCCCGATCCAGTACAAAATTGAGCTTT…
	Nicoraepoa_andina_KM523874	-------------------------------------------------------------------------------------------------------------------------------------------------------------------------------------------------------------------------------------------------------------------------TTCGAAGATCCACTATGATAATGAAAAAGATTTCTACATATCCGACCAAATCGATCAAGAATATCCCAATCTGATAAATCTGTCCAAATGGGTTTACTAATAGGATGGCCCGATCCAGTACAAAATTGAGCTTT…
	Nicoraepoa_chonotica_KM523875	-----------------------------------------------------------------------------------------------------------------------------------------------------------------------------------------------------------------------------------------------------------------TCCGTTTTTTCGAAGATCCACTATGATAATGAAAAAGATTTCTACATATCCGACCAAATCGATCAAGAATATCCCAATCTGATAAATCTGTCCAAATGGGTTTACTAATAGGATGGCCCGATCCAGTACAAAATTGAGCTTT…
	Nicoraepoa_robusta_KM523876	---------------------------------------------------------------------------------------------------------------------------------------------------------------------------------------------------------------------------------------------------------------------TTTTTTCGAAGATCCACTATGATAATGAAAAAGATTTCTACATATCCGACCAAATCGATCAAGAATATCCCAATCTGATAAATCTGTCCAAATGGGTTTACTAATAGGATGGCCCGATCCAGTACAAAATTGAGCTTT…
	Nicoraepoa_subenervis_subsp_spegazziniana_KM523877	-----------------------------------------------------------------------------------------------------------------------------------------------------------------------------------------------------------------------------------------------------------------------------AAGATCCACTATGATAATGAAAAAGATTTCTACATATCCGACCAAATCGATCAAGAATATCCCAATCTGATAAATCTGTCCAAATGGGTTTACTAATAGGATGGCCCGATCCAGTACAAAATTGAGCTTT…
	Oreochloa_confusa_KJ529402	TTAATTAAGAGGCTTCACCAGGTCGTTGATACGTATAATATCAAAATACCAAATACGCTCACTGTGCGATCCACGGAAAGAAAAAAGG---GTTGTTTTGGTGAACATCAAAGAAAAAACTAGCTCTTCTTCGGTAAAGAATTCTTCTAAAAATGCCGAACCTAATCGTTGCATAAAAGTTCGTACCGTGCTTTTATGTTTACGAGCTAAAGTTCTAGCGCAGGAAAGTCGAAGTATATACTTTAGTCGATACAAAGTCCGTTTTTTCGAAGATCCACTATGATAATGAAAAAGATTTCTACATATTCGACCAAATCGATCAAGAATATCCCAATCTGATAAATCTGTCCAAATGGGTTTACTAATAGGATGGCCCGATCCAGTACAAAATTGAGCTTT…
	Oreochloa_disticha_AM234592	TTAATTAAGAGGGTTCACCAGGTCGTTGATACGTATAATATCAAAATACCAAATACGCTCACTGTGCGATCCACGGAAAGAAAAAAGG---GTTGTTTTGGTGAACATCAAAGAAAAAACTAGCTCTTCTTCGGTAAAGAATTCTTCTAAAAATGCCGAACCTAATCGTTGCATAAAAGTTCGTACCGTGCTTTTATGTTTACGAGCTAAAGTTCTAGCGCAGGAAAGTCGAAGTATATACTTTAGTCGATACAAAGTCCGTTTTTTCGAAGATCCACTATGATAATGAAAAAGATTTCTACATATTCGACCAAATCGATCAAGAATATCCCAATCTGATAAATCTGTCCAAATGGGTTTACTAATAGGATGGCCCGATCCAGTACAAAATTGAGCTTT…
	Paracolpodium_altaicum_KM523878	-----------------------------------------------------------------------------------------------------------------------------------------------------------------------------------------------------------------------------------------------------------------TCCGTTTTTTCGAAGATCCACTATGATAATGAAAAAGATTTCTACATATCCGACCAAATCGATCAAGAATATCCCAATCTGATAAATCTGTCCAAATTGGTTTACTAATAGGATGGCCCGATCCAGTACAAAATTGAGCTTT…
	Parapholis_filiformis_HE646585	TTAATTAAGAGGCTTCACCAGGTCGTTGATACGTATAATATCAAAATACCAAATACGCTCACTGTGCGATCCACGGAAAGAAAAAAGG---GTTGTTTTGGTGAACATCAAAGAAAAAACTAACTCTTCTTCGGTAAAAAATTCTTCTAAAAATGCCGAACCTAATCGTTGCATAAACGTTCGTACCGTGCTTTTATGTTTACGAGCTAAAGTTCTAGCGCATGAAAGTCGAAGTATATACTTTAGTCGATACAAAGTCTGTTTTTTCGAAGATCCACTATGATAATGAAAAAGATTTCTACATATCCGACCAAATCGATCAAGAATATCCCAATCTGACAAATCCGTCCAAATGGGTTTACTAATAGGATGGCCCGATCCAGTACAAAATTGAGCTTT…
	Parapholis_filiformis_KJ529365	TTAATTAAGAGGCTTCACCAGGTCGTTGATACGTATAATATCAAAATACCAAATACGCTCACTGTGCGATCCACGGAAAGAAAAAAGG---GTTGTTTTGGTGAACATCAAAGAAAAAACTAACTCTTCTTCGCTAAAAAATTCTTCTAAAAATGCCGAACCTAATCGTTGCATAAAAGTTCGTACCGTGCTTTTATGTTTACGAGCTAAAGTTCTAGCGCATGAAAGTCGAAGTATATACTTTAGTCGATACAAAGTCCGTTTTTTCGAAGATCCACTATGATAATGAAAAAGATTTCTACATATCCTACCAAATCGATCAAGAATATCCCAATCTGACAAATCTGTCCAAATGGGTTTACTAATAGGATGGCCCGATCCAGTACAAAATTGAGCTTT…
	Parapholis_filiformis_LN554446	TTAATTAAGAGGCTTCACCAGGTCGTTGATACGTATAATATCAAAATACCAAATACGCTCACTGTGCGATCCACGGAAAGAAAAAAGG---GTTGTTTTGGTGAACATCAAAGAAAAAACTAACTCTTCTTCGGTAAAAAATTCTTCTAAAAATGCCGAACCTAATCGTTGCATAAACGTTCGTACCGTGCTTTTATGTTTACGAGCTAAAGTTCTAGCGCATGAAAGTCGAAGTATATACTTTAGTCGATACAAAGTCTGTTTTTTCGAAGATCCACTATGATAATGAAAAAGATTTCTACATATCCGACCAAATCGATCAAGAATATCCCAATCTGACAAATCCGTCCAAATGGGTTTACTAATAGGATGGCCCGATCCAGTACAAAATTGAGCTTT…
	Parapholis_incurva_AM234583	TTAATTAAGAGGCTTCACCAGGTCGTTGATACGTATAATATCAAAATACCAAATACGCTCACTGTGCGATCCACGGAAAGAAAAAAGG---GTTGTTTTGGTGAACATCAAAGAAAAAACTAACTCTTCTTCGGTAAAAAATTCTTCTAAAAATGCCGAACCTAATCGTTGCATAAAAGTTCGTACCGTGCTTTTATGTTTACGAGCTAAAGTTCTAGCGCATGAAAGTCGAAGTATATACTTTAGTCGATACAAAGTCCGTTTTTTCGAAGATCCACTATGATAATGAAAAAGATTTCTACATATCCGACCAAATCGATCAAGAATATCCCAATCTGACAAATCTGTCCAAATGGGTTTACTAATAGGATGGCCCGATCCAGTACAAAATTGAGCTTT…
	Parapholis_incurva_DQ786931	TTAATTAAGAGGCTTCACCAGGTCGTTGATACGTATAATATCAAAATACCAAATACGCTCACTGTGCGATCCACGGAAAGAAAAAAGG---GTTGTTTTGGTGAACATCAAAGAAAAAACTAACTCTTCTTCGGTAAAAAATTCTTCTAAAAATGCCGAACCTAATCGTTGCATAAAAGTTCGTACCGTGCTTTTATGTTTACGAGCTAAAGTTCTAGCGCATGAAAGTCGAAGTATATACTTTAGTCGATACAAAGTCCGTTTTTTCGAAGATCCACTATGATAATGAAAAAGATTTCTACATATCCGACCAAATCGATCAAGAATATCCCAATCTGACAAATCTGTCCAAATGGGTTTACTAATAGGATGGCCCGATCCAGTACAAAATTGAGCTTT…
	Parapholis_incurva_HQ600041	TTAATTAAGAGGCTTCACCAGGTCGTTGATACGTATAATATCAAAATACCAAATACGCTCACTGTGCGATCCACGGAAAGAAAAAAGG---GTTGTTTTGGTGAACATCAAAGAAAAAACTAACTCTTCTTCGGTAAAAAATTCTTCTAAAAATGCCGAACCTAATCGTTGCATAAAAGTTCGTACCGTGCTTTTATGTTTACGAGCTAAAGTTCTAGCGCATGAAAGTCGAAGTATATACTTTAGTCGATACAAAGTCCGTTTTTTCGAAGATCCACTATGATAATGAAAAAGATTTCTACATATCCGACCAAATCGATCAAGAATATCCCAATCTGACAAATCTGTCCAAATGGGTTTACTAATAGGATGGCCCGATCCAGTACAAAATTGAGCTTT…
	Parapholis_incurva_JN896017	--------------------------------------------------------------------------------------------------------------------------------------------------------------------ATCGTTGCATAAAAGTTCGTACCGTGCTTTTATGTTTACGAGCTAAAGTTCTAGCGCATGAAAGTCGAAGTATATACTTTAGTCGATACAAAGTCCGTTTTTTCGAAGATCCACTATGATAATGAAAAAGATTTCTACATATCCGACCAAATCGATCAAGAATATCCCAATCTGACAAATCTGTCCAAATGGGTTTACTAATAGGATGGCCCGATCCAGTACAAAATTGAGCTTT…
	Parapholis_incurva_KJ529364	------------------------------------------------------------------------------AGAAAAAAGG---GTTGTTTTGGTGAACATCAAAGAAAAAACTAACTCTTCTTCGGTAAAAAATTCTTCTAAAAATGCCGAACCTAATCGTTGCATAAAAGTTCGTACCGTGCTTTTATGTTTACGAGCTAAAGTTCTAGCGCATGAAAGTCGAAGTATATACTTTAGTCGATACAAAGTCCGTTTTTTCGAAGATCCACTATGATAATGAAAAAGATTTCTACATATCCGACCAAATCGATCAAGAATATCCCAATCTGACAAATCTGTCCAAATGGGTTTACTAATAGGATGGCCCGATCCAGTACAAAATTGAGCTTT…
	Parapholis_strigosa_JN896014	-----------------------------------------------------------------------------------------------------------------------------------------------------AAAATGCCGAACCTAATCGTTGCATAAAAGTTCGTACCGTGCTTTTATGTTTACGAGCTAAAGTTCTAGCGCATGAAAGTCGAAGTATATACTTTAGTCGATACAAAGTCCGTTTTTTCGAAGATCCACTATGATAATGAAAAAGATTTCTACATATCCGACCAAATCGATCAAGAATATCCCAATCTGACAAATCTGTCCAAATGGGTTTACTAATAGGATGGCCCGATCCAGTACAAAATTGAGCTTT…
	Parapholis_strigosa_JN896093	--------------------------------------------------------------------------------------------------------------------------------------------------------------------------------------------------------------------------------------------------------------------------------------------------AAAGATTTCTACATATCCGACCAAATCGATCAAGAATATCCCAATCTGACAAATCTGTCCAAATGGGTTTACTAATAGGATGGCCCGATCCAGTACAAAATTGAGCTTT…
	Periballia_involucrata_KJ529353	TTAATTAAGAGACTTCACCAGGTCGTTGATACGTATAATATCAAAATACCAAATACGCTCACTGTGTGATCCACGGAAAGAAAAAAGG---GTTGTTTTGGTAAACATCAAAGAAAAAACCAGCTCTTCTTCGGTAAAAAATTCTTCTAAAAATGCCGAACCTAATCGTTGCATAAAAGTTCGTACCGTGCTTTTATGTTTACGAGCTAAAGTTCTAGCACAGGAAAGTCGAAGTATATACTTTAGTCGATACAAAGTCCTTTTTTTCGAAGATCCACTATGATAATGAAAAAGATTTCTACATATCCGACCAAATCGATCAAGAATATCCCACTCTGATAAATCTGTCCAAATAGGTTTACTAATAGGATGGCCCGATCCAGTACAAAATTGAGCTTT…
	Peyritschia_deyeuxiodes_SAA61_Peterson9809	----------------------------------------------------------------------------------------------------------------------------------------------------------------------------------------------------------------------------------AGTCGAAGGATATACTTTAGTCGATACAAAGTCTGTTTTTTCGAAGATCCACTATGATAATGAAAAAGATTTCTACATATGTGACCAAATCGATCAAGAATATCCCAATCTGATAAATCTGTCCAAATGGGTTTACTAATAGGATGCCCCGATCCAGTACAAAATTGAGCTTT…
	Peyritschia_deyeuxioides_SAA232_Peterson21403	---------------------------------------------------------------------------------------------------------------------------------------------------------------------------------------------------------------------------------------------------------------------------CGAAGATCCACTATGATAATGAAAAAGATTTCTACATATGTGACCAAATCGATCAAGAATATCCCAATCTGATAAATCTGTCCAAATGGGTTTACTAATAGGATGCCCCGATCCAGTACAAAATTGAGCTTT…
	Peyritschia_deyeuxioides_SAA238_Peterson21110	--------------------------------------------------------------------------------------------------------------------------------------------------------------------------------------------------------------------------------------------------------------------------------------------------------------ATATGTGACCAAATCGATCAAGAATATCCCAATCTGATAAATCTGTCCAAATGGGTTTACTAATAGGATGCCCCGATCCAGTACAAAATTGAGCTTT…
	Peyritschia_deyeuxioides_SAA561_Peterson20367	---------------------------------------------------------------------------------------------------------------------------------------------------------------------------------------------------------------------------------AAGTCGAAGGATATACTTTAGTCGATACAAAGTCTGTTTTTTCGAAGATCCACTATGATAATGAAAAAGATTTCTACATATGTGACCAAATCGATCAAGAATATCCCAATCTGATAAATCTGTCCAAATGGGTTTACTAATAGGATGCCCCGATCCAGTACAAAATTGAGCTTT…
	Phalaris_angusta_SAA669_Scur654	---------------------------------------------------------------------------------------------------------------------------------------------------------------------------------------------------------------------------------AAGTCGAAGTATATACTTTAGTCGATACAAAGTCTGTTTTTTCGAAGATCCACTATGATAATGAAAAAGATTTCTACATATGCGACCAAATCGATCAAGAATATCCCAATCTGATAAATCTGTCCAAATAGGTTTACTAATAGGATGCCCCGATCCAGTACAAAATTGAGCTTT…
	Phalaris_aquatica_SAA766_Jobson1942	------------------------------------------------------------------------------------------------------------------------------------------------------------------------------------------------TTTATGTTTACGAGCTAAAGTTCTAGCGCAAGAAAGTCGAAGTATATACTTTAGTCGATACAAAGTCTGTTTTTTCGAAGATCCACTATGATAATGAAAAAGATTTCTACATATGCGACCAAATCGATCAATAATATCCCAATCTGATAAATCCGTCCAAATAGGTTTACTAATAGGATGCCCCGATCCAGTACAAAATTGAGCTTT…
	Phalaris_aquatica_SAA80_Peterson19672	------------------------------------------------------------------------------------------------------------------------------------------------------------------------------------------------------------------------------------------------------------------------------------------------------------ACATATGCGACCAAATCGATCAATAATATCCCAATCTGATAAATCCGTCCAAATAGGTTTACTAATAGGATGCCCCGATCCAGTACAAAATTGAGCTTT…
	Phalaris_arundinacea_164396	TTAATTAAGAGGCTTCACCAGGTCGTTGATACGTATAATATCAAAATACCAAATACGCTCATTGTGCGATCCACGGAAAGAAAAAAGG---GTTGTTTTGGTGAACATCAAAGAAAAAACTAACTCTTCTTCGGTAAAAAATTCTTCTAAAAATGCCGAACCCAACCGTTGCATAAAAGTTCGTACCGTGCTTTTATGTTTACGAGCTAAAGTTCTAGCGCAAGAAAGTCGAAGTATATACTTTAGTCGATACAAAGTCTGTTTTTTCGAAGATCCACTATGATAATGAAAAAGATTTCTACATATGCGACCAAATCGATCAAGAATATCCCAATCTGATAAATCTGTCCAAATAGGTTTACTAATAGGATGCCCCGATCCAGTACAAAATTGAGCTTT…
	Phalaris_arundinacea_HQ593381	----------------------------------------------------------------------------------------------------------------------------------------------------------------------------------------------------------------------------------------------------------------GTCTGTTTTTTCGAAGATCCACTATGATAATGAAAAAGATTTCTACATATGCGACCAAATCGATCAAGAATATCCCAATCTGATAAATCTGTCCAAATAGGTTTACTAATAGGATGCCCCGATCCAGTACAAAATTGAGCTTT…
	Phalaris_arundinacea_JN894193	--------------------------------------------------------------------------------------------------------------------------------------------------------------------------------------------------------------CTAAAGTTCTAGCGCAAGAAAGTCGAAGTATATACTTTAGTCGATACAAAGTCTGTTTTTTCGAAGATCCACTATGATAATGAAAAAGATTTCTACATATGCGACCAAATCGATCAAGAATATCCCAATCTGATAAATCTGTCCAAATAGGTTTACTAATAGGATGCCCCGATCCAGTACAAAATTGAGCTTT…
	Phalaris_arundinacea_JN896095	---------------------------------------------------------------------------------------------------------------------------------------------------------------------------------------------------------------------------------------------------------------AGTCTGTTTTTTCGAAGATCCACTATGATAATGAAAAAGATTTCTACATATGCGACCAAATCGATCAAGAATATCCCAATCTGATAAATCTGTCCAAATAGGTTTACTAATAGGATGCCCCGATCCAGTACAAAATTGAGCTTT…
	Phalaris_arundinacea_KF713143	TTAATTAAGAGGCTTCACCAGGTCGTTGATACGTATAATATCAAAATACCAAATACGCTCATTGTGCGATCCACGGAAAGAAAAAAGG---GTTGTTTTGGTGAACATCAAAGAAAAAACTAACTCTTCTTCGGTAAAAAATTCTTCTAAAAATGCCGAACCCAACCGTTGCATAAAAGTTCGTACCGTGCTTTTATGTTTACGAGCTAAAGTTCTAGCGCAAGAAAGTCGAAGTATATACTTTAGTCGATACAAAGTCTGTTTTTTCGAAGATCCACTATGATAATGAAAAAGATTTCTACATATGCGACCAAATCGATCAAGAATATCCCAATCTGATAAATCTGTCCAAATAGGTTTACTAATAGGATGCCCCGATCCAGTACAAAATTGAGCTTT…
	Phalaris_arundinacea_KF713144	TTAATTAAGAGGCTTCACCAGGTCGTTGATACGTATAATATCAAAATACCAAATACGCTCATTGTGCGATCCACGGAAAGAAAAAAGG---GTTGTTTTGGTGAACATCAAAGAAAAAACTAACTCTTCTTCGGTAAAAAATTCTTCTAAAAATGCCGAACCCAACCGTTGCATAAAAGTTCGTACCGTGCTTTTATGTTTACGAGCTAAAGTTCTAGCGCAAGAAAGTCGAAGTATATACTTTAGTCGATACAAAGTCTGTTTTTTCGAAGATCCACTATGATAATGAAAAAGATTTCTACATATGCGACCAAATCGATCAAGAATATCCCAATCTGATAAATCTGTCCAAATAGGTTTACTAATAGGATGCCCCGATCCAGTACAAAATTGAGCTTT…
	Phalaris_arundinacea_KF713145	TTAATTAAGAGGCTTCACCAGGTCGTTGATACGTATAATATCAAAATACCAAATACGCTCATTGTGCGATCCACGGAAAGAAAAAAGG---GTTGTTTTGGTGAACATCAAAGAAAAAACTAACTCTTCTTCGGTAAAAAATTCTTCTAAAAATGCCGAACCCAACCGTTGCATAAAAGTTCGTACCGTGCTTTTATGTTTACGAGCTAAAGTTCTAGCGCAAGAAAGTCGAAGTATATACTTTAGTCGATACAAAGTCTGTTTTTTCGAAGATCCACTATGATAATGAAAAAGATTTCTACATATGCGACCAAATCGATCAAGAATATCCCAATCTGATAAATCTGTCCAAATAGGTTTACTAATAGGATGCCCCGATCCAGTACAAAATTGAGCTTT…
	Phalaris_arundinacea_KF713146	TTAATTAAGAGGCTTCACCAGGTCGTTGATACGTATAATATCAAAATACCAAATACGCTCATTGTGCGATCCACGGAAAGAAAAAAGG---GTTGTTTTGGTGAACATCAAAGAAAAAACGAACTCTTCTTCGGTAAAAAATTCTTCTAAAAATGCCGAACCCAACCGTTGCATAAAAGTTCGTACCGTGCTTTTATGTTTACGAGCTAAAGTTCTAGCGCAAGAAAGTCGAAGTATATACTTTAGTCGATACAAAGTCTGTTTTTTCGAAGATCCACTATGATAATGAAAAAGATTTCTACATATGCGACCAAATCGATCAAGAATATCCCAATCTGATAAATCTGTCCAAATAGGTTTACTAATAGGATGCCCCGATCCAGTACAAAATTGAGCTTT…
	Phalaris_arundinacea_KF713147	TTAATTAAGAGGCTTCACCAGGTCGTTGATACGTATAATATCAAAATACCAAATACGCTCATTGTGCGATCCACGGAAAGAAAAAAGG---GTTGTTTTGGTGAACATCAAAGAAAAAACGAACTCTTCTTCGGTAAAAAATTCTTCTAAAAATGCCGAACCCAACCGTTGCATAAAAGTTCGTACCGTGCTTTTATGTTTACGAGCTAAAGTTCTAGCGCAAGAAAGTCGAAGTATATACTTTAGTCGATACAAAGTCTGTTTTTTCGAAGATCCACTATGATAATGAAAAAGATTTCTACATATGCGACCAAATCGATCAAGAATATCCCAATCTGATAAATCTGTCCAAATAGGTTTACTAATAGGATGCCCCGATCCAGTACAAAATTGAGCTTT…
	Phalaris_arundinacea_KF713148	TTAATTAAGAGGCTTCACCAGGTCGTTGATACGTATAATATCAAAATACCAAATACGCTCATTGTGCGATCCACGGAAAGAAAAAAGG---GTTGTTTTGGTGAACATCAAAGAAAAAACGAACTCTTCTTCGGTAAAAAATTCTTCTAAAAATGCCGAACCCAACCGTTGCATAAAAGTTCGTACCGTGCTTTTATGTTTACGAGCTAAAGTTCTAGCGCAAGAAAGTCGAAGTATATACTTTAGTCGATACAAAGTCTGTTTTTTCGAAGATCCACTATGATAATGAAAAAGATTTCTACATATGCGACCAAATCGATCAAGAATATCCCAATCTGATAAATCTGTCCAAATAGGTTTACTAATAGGATGCCCCGATCCAGTACAAAATTGAGCTTT…
	Phalaris_arundinacea_KF713149	TTAATTAAGAGGCTTCACCAGGTCGTTGATACGTATAATATCAAAATACCAAATACGCTCATTGTGCGATCCACGGAAAGAAAAAAGG---GTTGTTTTGGTGAACATCAAAGAAAAAACGAACTCTTCTTCGGTAAAAAATTCTTCTAAAAATGCCGAACCCAACCGTTGCATAAAAGTTCGTACCGTGCTTTTATGTTTACGAGCTAAAGTTCTAGCGCAAGAAAGTCGAAGTATATACTTTAGTCGATACAAAGTCTGTTTTTTCGAAGATCCACTATGATAATGAAAAAGATTTCTACATATGCGACCAAATCGATCAAGAATATCCCAATCTGATAAATCTGTCCAAATAGGTTTACTAATAGGATGCCCCGATCCAGTACAAAATTGAGCTTT…
	Phalaris_arundinacea_KF713150	TTAATTAAGAGGCTTCACCAGGTCGTTGATACGTATAATATCAAAATACCAAATACGCTCATTGTGCGATCCACGGAAAGAAAAAAGG---GTTGTTTTGGTGAACATCAAAGAAAAAACGAACTCTTCTTCGGTAAAAAATTCTTCTAAAAATGCCGAACCCAACCGTTGCATAAAAGTTCGTACCGTGCTTTTATGTTTACGAGCTAAAGTTCTAGCGCAAGAAAGTCGAAGTATATACTTTAGTCGATACAAAGTCTGTTTTTTCGAAGATCCACTATGATAATGAAAAAGATTTCTACATATGCGACCAAATCGATCAAGAATATCCCAATCTGATAAATCTGTCCAAATAGGTTTACTAATAGGATGCCCCGATCCAGTACAAAATTGAGCTTT…
	Phalaris_arundinacea_KJ593045	------------------------------------------------------------------------------------------------------------------------------------------------------------------------------------------------------------------------------------------------------------------------------------------------------ATTTCTACATATGCGACCAAATCGATCAAGAATATCCCAATCTGATAAATCTGTCCAAATAGGTTTACTAATAGGATGCCCCGATCCAGTACAAAATTGAGCTTT…
	Phalaris_arundinacea_KJ593046	-----------------------------------------------------------------------------------------------------------------------------------------------------------------------------------------------------------------------------------------------------------------------------------------------------------------------------------------------------------TCCAAATAGGTTTACTAATAGGATGCCCCGATCCAGTACAAAATTGAGCTTT…
	Phalaris_arundinacea_KJ593047	------------------------------------------------------------------------------------------------------------------------------------------------------------------------------------------------------------------------------------------------------------------------TTTCG-AGATCCACTATGATAATGAAAAAGATTTCTACATATGCGACCAAATCGATCAAGAATATCCCAATCTGATAAATCTGTCCAAATAGGTTTACTAATAGGATGCCCCGATCCAGTACAAAATTGAGCTTT…
	Phalaris_arundinacea_SAA22_Peterson18383	----------------------------------------------------------------------------------------------------------------------------------------------------------------------------------------------------------------------------------------------------------------------------------------------------------------ATGCGACCAAATCGATCAAGAATATCCCAATCTGATAAATCTGTCCAAATAGGTTTACTAATAGGATGCCCCGATCCAGTACAAAATTGAGCTTT…
	Phalaris_brachystachy_HM850514	--------------------------------------------------------------------------------------------------------------------------------------------------------------------------------------------------------------------------------------------------------------------------------------TATGATAATGAAAAAGATTTCTACATATGCGACCAAATCGATCAAGAATATCCCAATCTGATAAATCTGTCCAAATAGGTTTACTAATAGGATGCCCCGATCCAGTACAAAATTGAGCTTT…
	Phalaris_canariensis_JX438068	TTAATTAAGAGGCTTCATCAGGTCGTTGATACGTATAATATCAAAATACCAAATACGCTCATTGTGCGATCCACGGAAAGAAAAAAGG---GTTCTTTTGGTGAACATCAAAGAAAAAACTAACTCTTCTTCGGTAAAAAATTCTTCTAAAAATGCCGAACCCAACCGTTGCATAAAAGTTCGTACCGTGCTTTTATGTTTACGAGCTAAAGTTCTAGCGCAAGAAAGTCGAAGTATATACTTTAGTCGATACAAAGTCTGTTTTTTCGAAGATCCACTATGATAATGAAAAAGATTTCTACATATGCGACCAAATCGATCAAGAATATCCCAATCTGATAAATCTGTCCAAATAGGTTTACTAATAGGATGCCCCGATCCAGTACAAAATTGAGCTTT…
	Phalaris_coerulescens_FN908066	TTAATTAAGAGGCTTCACCAGGTCGTTGATACGTATAATATCAAAATACCAAATACGCTCATTGTGCGATCCACGGAAAGAAAAAAGG---GTTGTTTTGGTGAACATCAAAGAAAAAACTAACTCTTCTTCGGTAAAAAATTCTTCTAAAAATGCCGAACCCAACCGTTGCATAAAAGTTCGTACCGTGCTTTTATGTTTACGAGCTAAAGTTCTAGCGCAAGAAAGTCGAAGTATATACTTTAGTCGATACAAAGTCTGTTTTTTCGAAGATCCACTATGATAATGAAAAAGATTTCTACATATGCGACCAAATCGATCAAGAATATCCCAATCTGATAAATCTGTCCAAATAGGTTTACTAATAGGATGCCCCGATCCAGTACAAAATTGAGCTTT…
	Phalaris_coerulescens_KJ529325	TTAATTAAGAGGCTTCACCAGGTCGTTGATACGTATAATATCAAAATACCAAATACGCTCATTGTGCGATCCACGGAAAGAAAAAAGG---GTTGTTTTGGTGAACATCAAAGAAAAAACTAACTCTTCTTCGGTAAAAAATTCTTCTAAAAATGCCGAACCCAACCGTTGCATAAAAGTTCGTACCGTGCTTTTATGTTTACGAGCTAAAGTTCTAGCGCAAGAAAGTCGAAGTATATACTTTAGTCGATACAAAGTCTGTTTTTTCGAAGATCCACTATGATAATGAAAAAGATTTCTACATATGCGACCAAATCGATCAAGAATATCCCAATCTGATAAATCTGTCCAAATAGGTTTACTAATAGGATGCCCCGATCCAGTACAAAATTGAGCTTT…
	Phalaris_minor_KM487284	TTAATTAAGAGGCTTCACCAGGTCGTTGATACGTATAATATCAAAATACCAAATACGCTCATTGTGCGATCCACGGAAAGAAAAAAGG---GTTGTTTTGGTGAACATCAAAGAAAAAACTAACTCTTCTTCGGTAAAAAATTCTTCTAAAAATGCCGAACCCAACCGTTGCATAAAAGTTCGTACCGTGCTTTTATGTTTACGAGCTAAAGTTCTAGCGCAAGAAAGTCGAAGTATATACTTTAGTCGATACAAAGTCTGTTTTTTCGAAGATCCACTATGATAATGAAAAAGATTTCTACATATGCGACCAAATCGATCAATAATATCCCAATCTGATAAATCCGTCCAAATAGGTTTACTAATAGGATGCCCCGATCCAGTACAAAATTGAGCTTT…
	Phalaris_paradoxa_KM487283	TTAATTAAGAGGCTTCACCAGGTCGTTGATACGTATAATATCAAAATACCAAATACGCTCATTGTGCGATCCACGGAAAGAAAAAAGG---GTTGTTTTGGTGAACATCAAAGAAAAAACTAACTCTTCTTCGGTAAAAAATTCTTCTAAAAATGCCGAACCCAACCGTTGCATAAAAGTTCGTACCGTGCTTTTATGTTTACGAGCTAAAGTTCTAGCGCAAGAAAGTCGAAGTATATACTTTAGTCGATACAAAGTCTGTTTTTTCGAAGATCCACTATGATAATGAAAAAGATTTCTACATATGCGACCAAATCGATCAAGAATATCCCAATCTGATAAATCTGTCCAAATAGGTTTACTAATAGGATGCCCCGATCCAGTACAAAATTGAGCTTT…
	Phalaris_paradoxa_SAA762_Curtis61	---------------------------------------------------------------------------------------------------------------------------------------------------------------------------------------------------------------------------------AAGTCGAAGTATATACTTTAGTCGATACAAAGTCTGTTTTTTCGAAGATCCACTATGATAATGAAAAAGATTTCTGCATATGCGACCAAATCGATCAAGAATATCCCAATCTGATAAATCTGTCCAAATAGTTTTACTAATAGGATGCCCCGATCCAGTACAAAATTGAGCTTT…
	Phalaris_paradoxa_SAA763_McKenzie95131	----------------------------------------------------------------------------------------------------------------------------------------------------------------------------------------------------------------------------------------------------------------------------------------------------------------------------------AGAATATCCCAATCTGATAAATCTGTCCAAATAGTTTTACTAATAGGATGCCCCGATCCAGTACAAAATTGAGCTTT…
	Phippsia_algida_AM234603	TTAATTAAGAGGCTTCACCAGGTCGTTGATACGTATAATATCAAAATACCAAATACGCTCACTGTGCGATCCACGGAAAGAAAAAAGG---GTTGTTTTGGTGAACATCAAAGAAAAAACTAGCTCTTCTTCGGTAAAAAATTCTTCTAAAAATGCCGAACCTAATCGTTGCATAAAAGTTCGTACCGTGCTTTTATGTTTACGAGCTAAAGTTCTAGCGCATGAAAGTCGAAGTATATACTTTAGTCGATACAAAGTCCGTTTTTTCGAAGATCCACTATGATAATGAAAAAGATTTCTACATATCCGACCAAATCGATCAAGAATATCCCAATCTGATAAATCTGTCCAAATTGGTTTACTAATAGGATGGCCCGATCCAGTACAAAATTGAGCTTT…
	Phippsia_algida_KC475259	----------------------------------------------------------------------------------------------------------------------------------------------------------------------------------------------------------------------------------------------TACTTTAGTCGATACAAAGTCCGTTTTTTCGAAGATCCACTATGATAATGAAAAAGATTTCTACATATCCGACCAAATCGATCAAGAATATCCCAATCTGATAAATCTGTCCAAATTGGTTTACTAATAGGATGGCCCGATCCAGTACAAAATTGAGCTTT…
	Phippsia_algida_KC475260	---------------------------------------------------------------------------------------------------------------------------------------------------------------------------------------------------------------------------------------------ATACTTTAGTCGATACAAAGTCCGTTTTTTCGAAGATCCACTATGATAATGAAAAAGATTTCTACATATCCGACCAAATCGATCAAGAATATCCCAATCTGATAAATCTGTCCAAATTGGTTTACTAATAGGATGGCCCGATCCAGTACAAAATTGAGCTTT…
	Phippsia_algida_KC475261	---------------------------------------------------------------------------------------------------------------------------------------------------------------------------------------------------------------------------------------------ATACTTTAGTCGATACAAAGTCCGTTTTTTCGAAGATCCACTATGATAATGAAAAAGATTTCTACATATCCGACCAAATCGATCAAGAATATCCCAATCTGATAAATCTGTCCAAATTGGTTTACTAATAGGATGGCCCGATCCAGTACAAAATTGAGCTTT…
	Phippsia_algida_KC475262	---------------------------------------------------------------------------------------------------------------------------------------------------------------------------------------------------------------------------------------------ATACTTTAGTCGATACAAAGTCCGTTTTTTCGAAGATCCACTATGATAATGAAAAAGATTTCTACATATCCGACCAAATCGATCAAGAATATCCCAATCTGATAAATCTGTCCAAATTGGTTTACTAATAGGATGGCCCGATCCAGTACAAAATTGAGCTTT…
	Phippsia_algida_KM523879	-----------------------------------------------------------------------------------------------------------------------------------------------------------------------------------------------------------------------------------------------------------------TCCGTTTTTTCGAAGATCCACTATGATAATGAAAAAGATTTCTACATATCCGACCAAATCGATCAAGAATATCCCAATCTGATAAATCTGTCCAAATTGGTTTACTAATAGGATGGCCCGATCCAGTACAAAATTGAGCTTT…
	Phippsia_algida_KM523880	-----------------------------------------------------------------------------------------------------------------------------------------------------------------------------------------------------------------------------------------------------------------TCCGTTTTTTCGAAGATCCACTATGATAATGAAAAAGATTTCTACATATCCGACCAAATCGATCAAGAATATCCCAATCTGATAAATCTGTCCAAATTGGTTTACTAATAGGATGGCCCGATCCAGTACAAAATTGAGCTTT…
	Phippsia_algida_subsp_concinna_AM234582	TTAATTAAGAGGCTTCACCAGGTCGTTGATACGTATAATATCAAAATACCAAATACGCTCACTGTGCGATCCACGGAAAGAAAAAAGG---GTTGTTTTGGTGAACATCAAAGAAAAAACTAGCTCTTCTTCGGTAAAAAATTCTTCTAAAAATGCCGAACCTAATCGTTGCATAAAAGTTCGTACCGTGCTTTTATGTTTACGAGCTAAAGTTCTAGCGCATGAAAGTCGAAGTATATACTTTAGTCGATACAAAGTCCGTTTTTTCGAAGATCCACTATGATAATGAAAAAGATTTCTACATATCCGACCAAATCGATCAAGAATATCCCAATCTGATAAATCTGTCCAAATTGGTTTACTAATAGGATGGCCCGATCCAGTACAAAATTGAGCTTT…
	Phippsia_algida_subsp_concinna_KC475263	---------------------------------------------------------------------------------------------------------------------------------------------------------------------------------------------------------------------------------------------ATACTTTAGTCGATACAAAGTCCGTTTTTTCGAAGATCCACTATGATAATGAAAAAGATTTCTACATATCCGACCAAATCGATCAAGAATATCCCAATCTGATAAATCTGTCCAAATTGGTTTACTAATAGGATGGCCCGATCCAGTACAAAATTGAGCTTT…
	Phippsia_algida_subsp_concinna_KC475264	---------------------------------------------------------------------------------------------------------------------------------------------------------------------------------------------------------------------------------------------ATACTTTAGTCGATACAAAGTCCGTTTTTTCGAAGATCCACTATGATAATGAAAAAGATTTCTACATATCCGACCAAATCGATCAAGAATATCCCAATCTGATAAATCTGTCCAAATTGGTTTACTAATAGGATGGCCCGATCCAGTACAAAATTGAGCTTT…
	Phippsia_algida_subsp_concinna_KC475265	---------------------------------------------------------------------------------------------------------------------------------------------------------------------------------------------------------------------------------------------ATACTTTAGTCGATACAAAGTCCGTTTTTTCGAAGATCCACTATGATAATGAAAAAGATTTCTACATATCCGACCAAATCGATCAAGAATATCCCAATCTGATAAATCTGTCCAAATTGGTTTACTAATAGGATGGCCCGATCCAGTACAAAATTGAGCTTT…
	Phleum_alpinum_KM523881	-----------------------------------------------------------------------------------------------------------------------------------------------------------------------------------------------------------------------------------------------------------------------------------------------------GATTTCTACATATCCGACCAAATCGATCAAGAATATCCCAATCTGATAAATCTGTCCAAATGGGTTTACTAATAGGATGGCCCGATCCAGTACAAAATTGAGCTTT…
	Phleum_exaratum_KM523882	-----------------------------------------------------------------------------------------------------------------------------------------------------------------------------------------------------------------------------------------------------------------TCTGTTTTTTCGAAGATCCACTATGATAATGAAAAAGATTTCTACATATCCGACCAAATCGATCAAGAATATCCCAATCTGATAAATCTGTCCAAATGGGTTTACTAATAGGATGGCCCGATCCAGTACAAAATTGAGCTTT…
	Phleum_montanum_KM523883	-----------------------------------------------------------------------------------------------------------------------------------------------------------------------------------------------------------------------------------------------------------------TCTGTTTTTTCGAAGATCCACTATGATAATGAAAAAGATTTCTACATATCCGACCAAATCGATCAAGAATATCCCAATCTGATAAATCTGTCCAAATGGGTTTACTAATAGGATGGCCCGATCCAGTACAAAATTGAGCTTT…
	Phleum_phleoides_KM523884	-----------------------------------------------------------------------------------------------------------------------------------------------------------------------------------------------------------------------------------------------------------------------------------------------------GATTTCTACATATCCGACCAAATCGATCAAGAATATCCCAATCTGATAAATCTGTCCAAATGGGTTTACTAATAGGATGGCCCGATCCAGTACAAAATTGAGCTTT…
	Poa_alpina_KM523888	-----------------------------------------------------------------------------------------------------------------------------------------------------------------------------------------------------------------------------------------------------------------TCTGTTTTTTCGAAGATCCACTATGATAATGAAAAAGATTTCTACATATCCGACCAAATCGATCAAGAATATCCCAATCTGATAAATCTGTCCAAATAGGTTTACTAATAGGATGGCCCGATCCAGTACAAAATTGAGCTTT…
	Poa_autumnalis_KM523889	------------------------------------------------------------------------------------------------------------------------------------------------------------------------------------------------------------------------------------------------------------------------------------------------------------------------------------------------TGATAAATCTGTCCAAATGGGTTTACTAATAGGATGGCCCGATCCAGTACAAAATTGAGCTTT…
	Poa_chaixii_KM523890	-----------------------------------------------------------------------------------------------------------------------------------------------------------------------------------------------------------------------------------------------------------------------------------------------------GATTTCTACATATCCGACCAAACCGATCAAGAATATCCCAATCTGATAAATCTGTCCAAATGGGTTTACTAATAGGATGGCCCGATCCAGTACAAAATTGAGCTTT…
	Poa_pratensis_SAA144_Goodrich22955	----------------------------------------------------------------------------------------------------------------------------------------------------------------------------------------------------------------------------------------------------------------------------------------------------------------------------CGATCAAGAATATCCCAATCTGATNAATCTGTCCAAATGGGTTTACTAATAGGATGGCCCGATCCAGTACAAAATTGAGCTTT…
	Podagrostis_aequivalvis_SAA568_Saarela1307	---------------------------------------------------------------------------------------------------------------------------------------------------------------------------------------------------------------------------------AAGTCGAAGTATATACTTTAGTCGATACAAAGTCTGTTTTTTCGAAGATCCACTATGATAATGAAAAAGATTTCTACATATGCGACCAAATCGATCAAGAATATCCCAATCTGATAAATCTGTCCAAATGGGTTTACTAATAGGATGCCCCGATCCAGTACAAAATTGAGCTTT…
	Polypogon_australis_SAA101_Peterson19678	---------------------------------------------------------------------------------------------------------------------------------------------------------------------------------------------------------------------------------------------------------------------------------------------------------------TATGCGACCAAATCGATCAAGAATATCCCAATCTGATAAATCTGTCCAAATGGGTTTACTAATAGGATGCCCCGATCCAGTACAAAATTGAGCTTT…
	Polypogon_australis_SAA50_Soreng7084	------------------------------------------------------------------------------------------------------------------------------------------------------------------------------------------------------------------------------------------------------------------------------------------------------------------------------------AATATCCAAATCTGATAAATCTGTCCAAATGGGTTTACTAATAGGATGCCCCGATCCAGTACAAAATTGAGCTTT…
	Polypogon_australis_SAA53_Peterson15551	----------------------------------------------------------------------------------------------------------------------------------------------------------------------------------------------------------------------------------------AGTATATACTTTAGGCGATACAAAGTCTGTTTTTTCGAAGATCCACTATGATAATGAAAAAGATTTCTACATATGCGACCAAATCGATCAAGAATATCCCAATCTGATAAATCTGTCCAAATGGGTTTACTAATAGGATGCCCCGATCCAGTACAAAATTGAGCTTT…
	Polypogon_elongatus_SAA240_Peterson21182	---------------------------------------------------------------------------------------------------------------------------------------------------------------------------------------------------------------------------------------------------------------------------------------------------------------------------------------------------------------------------------------------------------------…
	Polypogon_elongatus_SAA247_Peterson21234	------------------------------------------------------------------------------------------------------------------------------------------------------------------------------------------------------------------------------------------TATATACTTTAGGCGATACAAAGTCTGTTTTTTCGAAGATCCACTATGATAATGAAAAAGATTTCTACATATGCGACCAAATCGATCAAGAATATCCCAATCTGATAAATCTGTCCAAATGGGTTTACTAATAGGATGCCCCGATCCAGTACAAAATTGAGCTTT…
	Polypogon_elongatus_SAA517_Peterson21688	----------------------------------------------------------------------------------------------------------------------------------------------------------------------------------------------------------------------------------AGTCGAAGTATATACTTTAGGCGATACAAAGTCTGTTTTTTCGAAGATCCACTATGATAATGAAAAAGATTTCTACATATGCGACCAAATCGATCAAGAATATCCCAATCTGATAAATCTGTCCAAATGGGTTTACTAATAGGATGCCCCGATCCAGTACAAAATTGAGCTTT…
	Polypogon_fugax_HE586077	---ATTAAGAGGCTTTACCAGGTCGTGGATACGTATAATATCAAAATGCCAAATACGCTCACTGTGCGATCCACGGAAAGAAAAAAGG---GTTGTTTTAGTGAACATCAAAGAAAAAACTAACTCTTCTTCGGTAAAAAATTCTTCTAAAAATGCCGAACCCAACCGTTGCATAAAAGTTCGTACCGTGCTTTTATGTTTACGAGCTAAAGTTCTAGCGCATGAAAGTCGAAGTATATACTTTAGGCGATACAAAGTCTGTTTTTTCGAAGATCCACTATGATAATGAAAAAGATTTCTACATATGCGACCAAATCGATCAAGAATATCCAAATCTGATAAATCTGTCCAAATGGGTTTACTAATAGGATGCCCCGATCCAGTACAAAATTGAGCTTT…
	Polypogon_fugax_KF713151	TTAATTAAGAGGCTTTACCAGGTCGTTGATACGTATAATATCAAAATACCAAATACGCTCACTGTGCGATCCACGGAAAGAAAAAAGG---GTTGTTTTAGTGAACATCAAAGAAAAAACTAACTCTTCTTCGGTAAAAAATTCTTCTAAAAATGCCGAACCCAACCGTTGCATAAAAGTTCGTACCGTGCTTTTATGTTTACGAGCTAAAGTTCTAGCGCATGAAAGTCGAAGTATATACTTTAGGCGATACAAAGTCTGTTTTTTCGAAGATCCACTATGATAATGAAAAAGATTTCTACATATGCGACCAAATCGATCAAGAATATCCAAATCTGATAAATCTGTCCAAATGGGTTTACTAATAGGATGCCCCGATCCAGTACAAAATTGAGCTTT…
	Polypogon_fugax_KF713152	TTAATTAAGAGGCTTTACCAGGTCGTTGATACGTATAATATCAAAATACCAAATACGCTCACTGTGCGATCCACGGAAAGAAAAAAGG---GTTGTTTTAGTGAACATCAAAGAAAAAACTAACTCTTCTTCGGTAAAAAATTCTTCTAAAAATGCCGAACCCAACCGTTGCATAAAAGTTCGTACCGTGCTTTTATGTTTACGAGCTAAAGTTCTAGCGCATGAAAGTCGAAGTATATACTTTAGGCGATACAAAGTCTGTTTTTTCGAAGATCCACTATGATAATGAAAAAGATTTCTACATATGCGACCAAATCGATCAAGAATATCCAAATCTGATAAATCTGTCCAAATGGGTTTACTAATAGGATGCCCCGATCCAGTACAAAATTGAGCTTT…
	Polypogon_fugax_KF713153	TTAATTAAGAGGCTTTACCAGGTCGTTGATACGTATAATATCAAAATACCAAATACGCTCACTGTGCGATCCACGGAAAGAAAAAAGG---GTTGTTTTAGTGAACATCAAAGAAAAAACTAACTCTTCTTCGGTAAAAAATTCTTCTAAAAATGCCGAACCCAACCGTTGCATAAAAGTTCGTACCGTGCTTTTATGTTTACGAGCTAAAGTTCTAGCGCATGAAAGTCGAAGTATATACTTTAGGCGATACAAAGTCTGTTTTTTCGAAGATCCACTATGATAATGAAAAAGATTTCTACATATGCGACCAAATCGATCAAGAATATCCAAATCTGATAAATCTGTCCAAATGGGTTTACTAATAGGATGCCCCGATCCAGTACAAAATTGAGCTTT…
	Polypogon_fugax_KP135423	---------------------------------------------ATACCAAATACGCTCACTGTGCGATCCACGGAAAGAAAAAAGG---GTTGTTTTAGTGAACATCAAAGAAAAAACTAACTCTTCTTCGGTAAAAAATTCTTCTAAAAATGCCGAACCCAACCGTTGCATAAAAGTTCGTACCGTGCTTTTATGTTTACGAGCTAAAGTTCTAGCGCATGAAAGTCGAAGTATATACTTTAGGCGATACAAAGTCTGTTTTTTCGAAGATCCACTATGATAATGAAAAAGATTTCTACATATGCGACCAAATCGATCAAGAATATCCAAATCTGATAAATCTGTCCAAATGGGTTTACTAATAGGATGCCCCGATCCAGTACAAAATTGAGCTTT…
	Polypogon_fugax_KP135424	---------------------------------------------ATACCAAATACGCTCACTGTGCGATCCACGGAAAGAAAAAAGG---GTTGTTTTAGTGAACATCAAAGAAAAAACTAACTCTTCTTCGGTAAAAAATTCTTCTAAAAATGCCGAACCCAACCGTTGCATAAAAGTTCGTACCGTGCTTTTATGTTTACGAGCTAAAGTTCTAGCGCATGAAAGTCGAAGTATATACTTTAGGCGATACAAAGTCTGTTTTTTCGAAGATCCACTATGATAATGAAAAAGATTTCTACATATGCGACCAAATCGATCAAGAATATCCAAATCTGATAAATCTGTCCAAATGGGTTTACTAATAGGATGCCCCGATCCAGTACAAAATTGAGCTTT…
	Polypogon_interruptus_SAA516_Peterson21477	---------------------------------------------------------------------------------------------------------------------------------------------------------------------------------------------------------------------------------AAGTCGAAGTATATACTTTAGGCGATACAAAGTCTGTTTTTTCGAAGATCCACTATGATAATGAAAAAGATTTCTACATATGCGACCAAATCGATCAAGAATATCCCAATCTGATAAATCTGTCCAAATGGGTTTACTAATAGGATGCCCCGATCCAGTACAAAATTGAGCTTT…
	Polypogon_maritimus_HM850518	--------------------------------------------------------------------------------------------------------------------------------------------------------------------------------------------------------------------------------------------------------------------------------------TATGATAATGAAAAAGATTTCTACATATGCGACCAAATCGATCAAGAATATCCCAATCTGATAAATCTGTCCAAATGGGTTTACTAATAGGATGCCCCGATCCAGTACAAAATTGAGCTTT…
	Polypogon_maritimus_JX438071	TTAATTAAGAGGCTTTACCAAGTCGTTGATACGTATAATATCAAAATACCAAATACGCTCACTGTGCGATCCACGGAAAGAAAAAAGG---GTTGTTTTGGTGAACATCAAAGAAAAAACTAATTCTTCTTCGGTAAAAAATTCTTCTAAAAATGCCGAACCCAACCGTTGCATAAAAGTTCGTACCGTGCTTTTATGTTTACGAGCTAAAGTTCTAGCGCATGAAAGTCGAAGTATATACTTTAGGCGATACAAAGTCTGTTTTTTCGAAGATCCACTATGATAATGAAAAAGATTTCTACATATGCGACCAAATCGATCAAGAATATCCCAATCTGATAAATCTGTCCAAATGGGTTTACTAATAGGATGCCCCGATCCAGTACAAAATTGAGCTTT…
	Polypogon_monspeliensi_HM850519	--------------------------------------------------------------------------------------------------------------------------------------------------------------------------------------------------------------------------------------------------------------------------------------TATGATAATGAAAAAGATTTCTACATATGCGACCAAATCGATCAAGAATATCCCAATCTGATAAATCTGTCCAAATGGGTTTACTAATAGGATGCCCCGATCCAGTACAAAATTGAGCTTT…
	Polypogon_monspeliensi_KJ773038	------------------------------------------------------------------------------------------------------------------------------------------------------------------------------------------------------------------------------------------------------------------------------------ACTATGATAATGAAAAAGATTTCTACATATGCGACCAAATCGATCAAGAATATCCAAATCTGATAAATCTGTCCAAATGGGTTTACTAATAGGATGCCCCGATCCAGTACAAAATTGAGCTTT…
	Polypogon_monspeliensis_AM234719	TTAATTAAGAGGCTTTACCAGGTCGTTGATACGTATAATATCAAAATACCAAATACGCTCACTGTGCGATCCACGGAAAGAAAAAAGG---GTTGTTTTAGTGAACATCMAAGAAAAAACTAACTCTTCTTCGGTAAAAAATTCTTCTAAAAATGCCGAACCCAACCGTTGCATAAAAGTTCGTACCGTGCTTTTATGTTTACGAGCTAAAGTTCTAGCGCATGAAAGTCGAAGTATATACTTTAGGCGATACAAAGTCTGTTTTTTCGAAGATCCACTATGATAATGAAAAAGATTTCTACATATGCGACCAAATCGATCAAGAATATCCAAATCTGATAAATCTGTCCAAATGGGTTTACTAATAGGATGCCCCGATCCAGTACAAAATTGAGCTTT…
	Polypogon_monspeliensis_DQ786937	TTAATTAAGAGGCTTTACCAGGTCGTTGATACGTATAATATCAAAATACCAAATACGCTCACTGTGCGATCCACGGAAAGAAAAAAGG---GTTGTTTTAGTGAACATCAAAGAAAAAACTAACTCTTCTTCGGTAAAAAATTCTTCTAAAAATGCCGAACCCAACCGTTGCATAAAAGTTCGTACCGTGCTTTTATGTTTACGAGCTAAAGTTCTAGCGCATGAAAGTCGAAGTATATACTTTAGGCGATACAAAGTCTGTTTTTTCGAAGATCCACTATGATAATGAAAAAGATTTCTACATATGCGACCAAATCGATCAAGAATATCCAAATCTGATAAATCTGTCCAAATGGGTTTACTAATAGGATGCCCCGATCCAGTACAAAATTGAGCTTT…
	Polypogon_monspeliensis_KF713154	TTAATTAAGAGGCTTTACCAGGTCGTTGATACGTATAATATCAAAATACCAAATACGCTCACTGTGCGATCCACGGAAAGAAAAAAGG---GTTGTTTTAGTGAACATCAAAGAAAAAACTAACTCTTCTTCGGTAAAAAATTCTTCTAAAAATGCCGAACCCAACCGTTGCATAAAAGTTCGTACCGTGCTTTTATGTTTACGAGCTAAAGTTCTAGCGCATGAAAGTCGAAGTATATACTTTAGGCGATACAAAGTCTGTTTTTTCGAAGATCCACTATGATAATGAAAAAGATTTCTACATATGCGACCAAATCGATCAAGAATATCCAAATCTGATAAATCTGTCCAAATGGGTTTACTAATAGGATGCCCCGATCCAGTACAAAATTGAGCTTT…
	Polypogon_monspeliensis_Q146822	TTAATTAAGAGGCTTTACCAGGTCGTTGATACGTATAATATCAAAATACCAAATACGCTCACTGTGCGATCCACGGAAAGAAAAAAGG---GTTGTTTTAGTGAACATCAAAGAAAAAACTAACTCTTCTTCGGTAAAAAATTCTTCTAAAAATGCCGAACCCAACCGTTGCATAAAAGTTCGTACCGTGCTTTTATGTTTACGAGCTAAAGTTCTAGCGCATGAAAGTCGAAGTATATACTTTAGGCGATACAAAGTCTGTTTTTTCGAAGATCCACTATGATAATGAAAAAGATTTCTACATATGCGACCAAATCGATCAAGAATATCCAAATCTGATAAATCTGTCCAAATGGGTTTACTAATAGGATGCCCCGATCCAGTACAAAATTGAGCTTT…
	Polypogon_monspeliensis_Q146823	TTAATTAAGAGGCTTTACCAGGTCGTTGATACGTATAATATCAAAATACCAAATACGCTCACTGTGCGATCCACGGAAAGAAAAAAGG---GTTGTTTTAGTGAACATCAAAGAAAAAACTAACTCTTCTTCGGTAAAAAATTCTTCTAAAAATGCCGAACCCAACCGTTGCATAAAAGTTCGTACCGTGCTTTTATGTTTACGAGCTAAAGTTCTAGCGCATGAAAGTCGAAGTATATACTTTAGGCGATACAAAGTCTGTTTTTTCGAAGATCCACTATGATAATGAAAAAGATTTCTACATATGCGACCAAATCGATCAAGAATATCCAAATCTGATAAATCTGTCCAAATGGGTTTACTAATAGGATGCCCCGATCCAGTACAAAATTGAGCTTT…
	Polypogon_monspeliensis_SAA83_Peterson19669	--------------------------------------------------------------------------------------------------------------------------------------------------------------------------------------------------------------------------------------------------------------------------------------TATGATAATGAAAAAGATTTCTACATATGCGACCAAATCGATCAAGAATATCCAAATCTGATAAATCTGTCCAAATGGGTTTACTAATAGGATGCCCCGATCCAGTACAAAATTGAGCTTT…
	Polypogon_viridis_HM850520	--------------------------------------------------------------------------------------------------------------------------------------------------------------------------------------------------------------------------------------------------------------------------------------TATGATAATGAAAAAGATTTCTACATATGCGACCAAATCGATCAAGAATATCCCAATCTGATAAATCTGTCCAAATGGGTTTACTAATAGGATGCCCCGATCCAGTACAAAATTGAGCTTT…
	Polypogon_viridis_Q146824	TTAATTAAGAGGCTTTACCAGGTCGTTGATACGTATAATATCAAAATACCAAATACGCTCACTGTGCGATCCACGGAAAGAAAAAAGG---GTTGTTTTAGTGAACATCAAAGAAAAAACTAACTCTTCTTCGGTAAAAAATTCTTCTAAAAATGCCGAACCCAACCGTTGCATAAAAGTTCGTACCGTGCTTTTATGTTTACGAGCTAAAGTTCTAGCGCATGAAAGTCGAAGTATATACTTTAGGCGATACAAAGTCTGTTTTTTCGAAGATCCACTATGATAATGAAAAAGATTTCTACATATGCGACCAAATCGATCAAGAATATCCAAATCTGATAAATCTGTCCAAATGGGTTTACTAATAGGATGCCCCGATCCAGTACAAAATTGAGCTTT…
	Polypogon_viridis_SAA239_Peterson20996	--------------------------------------------------------------------------------------------------------------------------------------------------------------------------------------------------------------------------------------------------------------------------------------------------------------ATATGCGACCAAATCGATCAAGAATATCCCAATCTGATAAATCTGTCCAAATGGGTTTACTAATAGGATGCCCCGATCCAGTACAAAATTGAGCTTT…
	Polypogon_viridis_SAA245_Peterson21309	------------------------------------------------------------------------------------------------------------------------------------------------------------------------------------------------------------------------------------------TATATACTTTAGGCGATACAAAGTCTGTTTTTTCGAAGATCCACTATGATAATGAAAAAGATTTCTACATATGCGACCAAATCGATCAAGAATATCCCAATCTGATAAATCTGTCCAAATGGGTTTACTAATAGGATGCCCCGATCCAGTACAAAATTGAGCTTT…
	Polypogon_viridis_SAA515_Peterson21470	---------------------------------------------------------------------------------------------------------------------------------------------------------------------------------------------------------------------------------AAGTCGAAGTATATACTTTAGGCGATACAAAGTCTGTTTTTTCGAAGATCCACTATGATAATGAAAAAGATTTCTACATATGCGACCAAATCGATCAAGAATATCCCAATCTGATAAATCTGTCCAAATGGGTTTACTAATAGGATGCCCCGATCCAGTACAAAATTGAGCTTT…
	Pseudobromus_africanus_SAA675_Schweickerdt6053	----------------------------------------------------------------------------------------------------------------------------------------------------------------------------------------------------------------------------------------------TACTTTAGTCGATACAAAGTCCGTTTTTTNGAAGATCCACTATGATAATGAAAAAGATTTCTACATATCCGACCAAATCGATCAAGAATATCCCAATCTGATAAATCTGTCCAAATGGGTTTACTAATAGGATGGCCCGATCCAGTACAAAATTGAGCTTT…
	Puccinellia_alaskana_KC475528	------------------------------------------------------------------------------------------------------------------------------------------------------------------------------------------------------------------------------------------------------------------------TTTCGAAGATCCACTATGATAATGAAAAAGATTTCTACATATCCGACCAAATCGATCAAGAATATCCCAATCTGATAAATCTGTCCAAATTGGTTTACTAATAGGATGGCCCGATCCAGTACAAAATTGAGCTTT…
	Puccinellia_alaskana_KC475529	---------------------------------------------------------------------------------------------------------------------------------------------------------------------------------------------------------------------------------------------ATACTTTAGTCGATACAAAGTCCGTTTTTTCGAAGATCCACTATGATAATGAAAAAGATTTCTACATATCCGACCAAATCGATCAAGAATATCCCAATCTGATAAATCTGTCCAAATTGGTTTACTAATAGGATGGCCCGATCCAGTACAAAATTGAGCTTT…
	Puccinellia_andersonii_KC475530	---------------------------------------------------------------------------------------------------------------------------------------------------------------------------------------------------------------------------------------------ATACTTTAGTCGATACAAAGTACGTTTTTTCGAAGATCCACTATGATAATGAAAAAGATTTCTACATATCCGACCAAATCGATCAAGAATATCCCAATCTGATAAATCTGTCCAAATTGGTTTACTAATAGGATGGCCCGATCCAGTACAAAATTGAGCTTT…
	Puccinellia_angustata_KC475540	---------------------------------------------------------------------------------------------------------------------------------------------------------------------------------------------------------------------------------------------------------------------------------------------------------------------------------------------------------------------------------------------------------------…
	Puccinellia_arctica_KM523903	-----------------------------------------------------------------------------------------------------------------------------------------------------------------------------------------------------------------------------------------------------------------TACGTTTTTTCGAAGATCCACTATGATAATGAAAAAGATTTCTACATATCCGACCAAATCGATCAAGAATATCCCAATCTGATAAATCTGTCCAAATTGGTTTACTAATAGGATGGCCCGATCCAGTACAAAATTGAGCTTT…
	Puccinellia_bruggemannii_KM523905	-----------------------------------------------------------------------------------------------------------------------------------------------------------------------------------------------------------------------------------------------------------------TACGTTTTTTCGAAGATCCACTATGATAATGAAAAAGATTTCTACATATCCGACCAAATCGATCAAGAATATCCCAATCTGATAAATCTGTCCAAATTGGTTTACTAATAGGATGGCCCGATCCAGTACAAAATTGAGCTTT…
	Puccinellia_chinampoensis_KM538798	-----------GCTTCACCAGGTCGTTGATACGTATAATATCAAAATACCAAATACGCTCACTGTGCGATCCACGGAAAGAAAAAAGG---GTTGTTTTGGTGAACATCAAAGAAAAAACTAGCTCTTCTTCGGTAAAAAATTCTTCTAAAAATGCCGAACCTAATCGTTGCATAAAAGTTCGTACCGTGCTTTTATGTTTACGAGCTAAAGTTCTAGCGCATGAAAGTCGAAGTATATACTTTAGTCGATACAAAGTACGTTTTTTCGAAGATCCACTATGATAATGAAAAAGATTTCTACATATCCGACCAAATCGATCAAGAATATCCCAATCTGATAAATCTGTCCAAATTGGTTTACTAATAGGATGGCCCGATCCAGTACAAAATTGAGCTTT…
	Puccinellia_ciliata_KJ599297	---------------------------------------------------------------------------------------------------------------------------------------------------------------------------------------------------------------------------------AAGTCGAAGTATATACTTTAGTCGATACAAAGTACGTTTTTTCGAAGATCCACTATGATAATGAAAAAGATTTCTACATATCCGACCAAATCGATCAAGAATATCCCAATCTGATAAATCTGTCCAAATTGGTTTACTAATAGGATGGCCCGATCCAGTACAAAATTGAGCTTT…
	Puccinellia_deschampsioides_KM523906	-----------------------------------------------------------------------------------------------------------------------------------------------------------------------------------------------------------------------------------------------------------------------------------------------------GATTTCTACATATCCGACCAAATCGATCAAGAATATCCCAATCTGATAAATCTGTCCAAATTGGTTTACTAATAGGATGGCCCGATCCAGTACAAAATTGAGCTTT…
	Puccinellia_distans_KJ529349	TTAATTAAGAGGCTTCACCAGGTCGTTGATACGTATAATATCAAAATACCAAATACGCTCACTGTGCGATCCACGGAAAGAAAAAAGG---GTTGTTTTGGTGAACATCAAAGAAAAAACTAGCTCTTCTTCGGTAAAAAATTCTTCTAAAAATGCCGAACCTAATCGTTGCATAAAAGTTCGTACCGTGCTTTTATGTTTACGAGCTAAAGTTCTAGCGCATGAAAGTCGAAGTATATACTTTAGTCGATACAAAGTCCGTTTTTTCGAAGATCCACTATGATAATGAAAAAGATTTCTACATATCCGACCAAATCGATCAAGAATATCCCAATCTGATAAATCTGTCCAAATTGGTTTACTAATAGGATGGCCCGATCCAGTACAAAATTGAGCTTT…
	Puccinellia_fasciculata_KJ599321	---------------------------------------------------------------------------------------------------------------------------------------------------------------------------------------------------------------------------------------------------------------------------------------------------------------------------------------------------------------------------------------------------------------…
	Puccinellia_interior_KM523908	-----------------------------------------------------------------------------------------------------------------------------------------------------------------------------------------------------------------------------------------------------------------------------------------------------GATTTCTACATATCCGACCAAATCGATCAAGAATATCCCAATCTGATAAATCTGTCCAAATTGGTTTACTAATAGGATGGCCCGATCCAGTACAAAATTGAGCTTT…
	Puccinellia_lemmonii_KM523909	-----------------------------------------------------------------------------------------------------------------------------------------------------------------------------------------------------------------------------------------------------------------TCCGTTTTTTCGAAGATCCACTATGATAATGAAAAAGATTTCTACATATCCGACCAAATCGATCAAGAATATCCCAATCTGATAAATCTGTCCAAATTGGTTTACTAATAGGATGGCCCGATCCAGTACAAAATTGAGCTTT…
	Puccinellia_longior_KJ599296	---------------------------------------------------------------------------------------------------------------------------------------------------------------------------------------------------------------------------------------------AUACUUUAGUCGAUACAAAGUACGUUUUUUCGAAGAUCCACUAUGAUAAUGAAAAAGAUUUCUACAUAUCCGACCAAAUCGAUCAAGAAUAUCCCAAUCUGAUAAAUCUGUCCAAAUUGGUUUACUAAUAGGAUGGCCCGAUCCAGUACAAAAUUGAGCUUU…
	Puccinellia_magellanica_KM523910	-----------------------------------------------------------------------------------------------------------------------------------------------------------------------------------------------------------------------------------------------------------------TACGTTTTTTCGAAGATCCACTATGATAATGAAAAAGATTTCTACATATCCGACCAAATCGATCAAGAATATCCCAATCTGATAAATCTGTCCAAATTGGTTTACTAATAGGATGGCCCGATCCAGTACAAAATTGAGCTTT…
	Puccinellia_nutkaensis_KM523911	-----------------------------------------------------------------------------------------------------------------------------------------------------------------------------------------------------------------------------------------------------------------------------------------------------GATTTCTACATATCCGACCAAATCGATCAAGAATATCCCAATCTGATAAATCTGTCCAAATTGGTTTACTAATAGGATGGCCCGATCCAGTACAAAATTGAGCTTT…
	Puccinellia_phryganodes_KM523927	-----------------------------------------------------------------------------------------------------------------------------------------------------------------------------------------------------------------------------------------------------------------TCCGTTTTTTCGAAGATCCACTATGATAATGAAAAAGATTTCTACATATCCGACCAAATCGATCAAGAATATCCCAATCTGATAAATCTGTCCAAATTGGTTTACTAATAGGATGGCCCGATCCAGTACAAAATTGAGCTTT…
	Puccinellia_pusilla_KM523912	-----------------------------------------------------------------------------------------------------------------------------------------------------------------------------------------------------------------------------------------------------------------TCCGTTTTTTCGAAGATCCACTATGATAATGAAAAAGATTTCTACATATCCGACCAAATCGATCAAGAATATCCCAATCTGATAAATCTGTCCAAATGGGTTTACTAATAGGATGGCCCGATCCAGTACAAAATTGAGCTTT…
	Puccinellia_stricta_KJ599323	--------------------------------------------------------------------------------------------------------------------------------------------------------------------------------------------------------------------------------------------TATACTTTAGTCGATACAAAGTACGTTTTTTCGAAGATCCACTATGATAATGAAAAAGATTTCTACATATCCGACCAAATCGATCAAGAATATCCCAATCTGATAAATCTGTCCAAATTGGTTTACTAATAGGATGGCCCGATCCAGTACAAAATTGAGCTTT…
	Puccinellia_stricta_KM523913	-----------------------------------------------------------------------------------------------------------------------------------------------------------------------------------------------------------------------------------------------------------------TACGTTTTTTCGAAGATCCACTATGATAATGAAAAAGATTTCTACATATCCGACCAAATCGATCAAGAATATCCCAATCTGATAAATCTGTCCAAATTGGTTTACTAATAGGATGGCCCGATCCAGTACAAAATTGAGCTTT…
	Puccinellia_tenella_subsp_langeana_KM523914	-----------------------------------------------------------------------------------------------------------------------------------------------------------------------------------------------------------------------------------------------------------------TCCGTTTTTTCGAAGATCCACTATGATAATGAAAAAGATTTCTACATATCCGACCAAATCGATCAAGAATATCCCAATCTGATAAATCTGTCCAAATTGGTTTACTAATAGGATGGCCCGATCCAGTACAAAATTGAGCTTT…
	Puccinellia_vahliana_KM523915	-----------------------------------------------------------------------------------------------------------------------------------------------------------------------------------------------------------------------------------------------------------------TCCGTTTTTTCGAAGATCCACTATGATAATGAAAAAGATTTCTACATATCCGACCAAATCGATCAAGAATATCCCAATCTGATAAATCTGTCCAAATTGGTTTACTAATAGGATGGCCCGATCCAGTACAAAATTGAGCTTT…
	Puccinellia_vassica_KJ599298	---------------------------------------------------------------------------------------------------------------------------------------------------------------------------------------------------------------------------------AAGTCGAAGTATATACTTTAGTCGATACAAAGTACGTTTTTTCGAAGATCCACTATGATAATGAAAAAGATTTCTACATATCCGACCAAATCGATCAAGAATATCCCAATCTGATAAATCTGTCCAAATTGGTTTACTAATAGGATGGCCCGATCCAGTACAAAATTGAGCTTT…
	Puccinellia_wrightii_KM523916	-----------------------------------------------------------------------------------------------------------------------------------------------------------------------------------------------------------------------------------------------------------------------------------------------------GATTTCTACATATCCGACCAAATCGATCAAGAATATCCCAATCTGATAAATCTGTCCAAATTGGTTTACTAATAGGATGGCCCGATCCAGTACAAAATTGAGCTTT…
	Relchela_panicoides_SAA667_Peterson17364	---------------------------------------------------------------------------------------------------------------------------------------------------------------------------------------------------------------------------------AAGTCGAAGTATATACTTTAGTCGATACAAAGTCTTTTTTTTCGAAGATCCACTATGATAATGAAAAAGATTTCTACATATGCGACCAAATCGATCAAGAATATCCCAATCTGATAAATCTGTCCAAATGGGTTTACTAATAGGATGCCCCGATCCAGTACAAAATTGAGCTTT…
	Relchela_panicoides_SAA668_Peterson17334	---------------------------------------------------------------------------------------------------------------------------------------------------------------------------------------------------------------------------------AAGTCGAAGTATATACTTTAGTCGATACAAAGTCTTTTTTTTCGAAGATCCACTATGATAATGAAAAAGATTTCTACATATGCGACCAAATCGATCAAGAATATCCCAATCTGATAAATCTGTCCAAATGGGTTTACTAATAGGATGCCCCGATCCAGTACAAAATTGAGCTTT…
	Rostraria_azorica_FN908070	-TAATTAAGAGGCTTCACCAGATCGTTGATACGTATAATATCAAAATACCAAATACGCTCACTGTGTGATCCACGAAAGAAAAAAAGG---CTTGTTTTGGTGAACATCAAAGCAAAAACTAATTCTTCTTCGGTAAAAAATTCTTCTAAAAATGCCGAACCCAACCGTTCCATAAAAGTTCGTACCGTGCTTTTATGTTTACGAGCTAAAGTTCTAGCGCATGAAAGTCGAAGAATATACTTTAGTCGATACAAAGTCTGTTTTTTCGAAGATCCACTATGATAATGAAAAAGATTTCTACATATGCGACCAAATCGATCAGGAATATCCCAATCTGATAAATCGGTCCAAATGGGTTTACTAATAGGATGCCCCGACCCAGTACAAAATTGGGCTTT…
	Rostraria_cristata_AM234670	----------------------------ATACGTATAATATCAAAATACCAAATACGCTCACTGTGTGATCCACGGAAAKANNAAAGG---CTTGTTTTGGTGAACATCAAAGCAAAAACTAATTCTTCTTCGGTAAWAAATTCTTCTAAAAATGCCGAACCCAACCGTTCCATAAAAGTTCGTACCGTGCTTTTATGTTTACGAGCTAAAGTTCTAGCGCATGAAAGTCGAAGAATATACTTTAGTCGATACAAAGTCTGTTTTTTCGAAGATCCACTATGATAATGAAAAAGATTTCTACATATGCGACCAAATCGATCAAGAATATCCCAATCTGATAAATCTGTCCAAATGGGTTTACTAATAGGATGCCCCGACCCAGTACAAAATTGGGCTTT…
	Rostraria_cristata_HM850523	--------------------------------------------------------------------------------------------------------------------------------------------------------------------------------------------------------------------------------------------------------------------------------------TATGATAATGAAAAAGATTTCTACATATGCGACCAAATCGATCAAGAATATCCCAATCTGATAAATCTGTCCAAATGGGTTTACTAATAGGATGCCCCGACCCAGTACAAAATTGGGCTTT…
	Rostraria_cristata_JX438078	TTAATTAAGAGGCTTCACCAGATCGTTGATACGTATAATATCAAAATACCAAATACGCTCACTGTGTGATCCACGGAAAGAAAAAAGG---CTTGTTTTGGTGAACATCAAAGCAAAAACTAATTCTTCTTCGGTAAAAAATTCTTCTAAAAATGCCGAACCCAACCGTTCCATAAAAGTTCGTACCGTGCTTTTATGTTTACGAGCTAAAGTTCTAGCGCATGAAAGTCGAAGAATATACTTTAGTCGATACAAAGTCTGTTTTTTCGAAGATCCACTATGATAATGAAAAAGATTTCTACATATGCGACCAAATCGATCAAGAATATCCCAATCTGATAAATCTGTCCAAATGGGTTTACTAATAGGATGCCCCGACCCAGTACAAAATTGGGCTTT…
	Rostraria_pubescens_DQ786939	TTAATTAAGAGGCTTCACCAGATCGTTGATACGTATAATATCAAAATACCAAATACGCTCACTGTGTGATCCACGGAAAGAAAAAAGG---CTTGTTTTGGTGAACATCAAAGCAAAAACTAATTCTTCTTCGGTAAAAAATTCTTCTAAAAATGCCGAACCCAACCGTTCCATAAAAGTTCGTACCGTGCTTTTATGTTTACGAGCTAAAGTTCTAGCGCATGAAAGTCGAAGAATATACTTTAGTCGATACAAAGTCTGTTTTTTCGAAGATCCACTATGATAATGAAAAAGATTTCTACATATGCGACCAAATCGATCAAGAATATCCCAATCTGATAAATCTGTCCAAATGGGTTTACTAATAGGATGCCCCGACCCAGTACAAAATTGGGCTTT…
[truncated: 103 more rows]
